# Supplementary material for: Decoding the endometrial niche of Asherman’s Syndrome at single-cell resolution
Source: Nat Commun. 2023 Sep 21;14:5890. doi: 10.1038/s41467-023-41656-1 (PMC10514053; doi:10.1038/s41467-023-41656-1)
Supplement: Supplementary file 3 — Supplementary Data 1 [file 41467_2023_41656_MOESM3_ESM.xlsx]

## Sheet: Metadata
Supplementary Data 1. Subject’s metadata and sample QC metrics.
Study Subject	Age	BMI	Ethnicity	Relevant pathologies and surgeries	Obstetric formula (GTPAL)	AS predisposing factor	AS Grade*	ART outcome after BMDSC therapy	Group	Microbiome status	Endometrial thickness (mm)	Assay	MT ratio (Median)	MT ratio (SD)	nFeatures (Median)	nFeatures (SD)	nCount (Median)	nCount (SD)	nCells
5	40	20.8	Caucasian	None	1/1/0/0/0	Curettage after placental remnants	Severe Stage III	No pregnancy	AS	Normal	4.0	Endometrium_01-05_AS-Pre	8.15868	4.84315	988	450.05	1878	1771.55	205
7	34	21.0	Caucasian	Hypothyroidism	3/0/0/3/0	Curettage after miscarriage	Moderate Stage II	Live birth	AS	Normal	4.5	Endometrium_01-07_AS-Pre	7.37344	4.08205	1178	662.059	2611	2536.87	151
8	36	29.7	Caucasian	None	1/0/0/1/0	Curettage after miscarriage	Severe Stage III	Miscarriage	AS	Normal. Low biomass	3.6	Endometrium_01-08_AS-Pre	9.16966	4.55985	2070	905.995	5249	3849.8	6430
9	39	19.8	Caucasian	None	3/0/0/3/0	Curettage after voluntary abortion	Moderate Stage II	Live birth	AS	Normal	4.3	Endometrium_01-09_AS-Pre	6.38548	3.9498	3644	2057.37	11300.5	17830.3	4618
10	39	22.3	Caucasian	None	1/1/0/0/1	Curettage after placental remnants	Severe Stage III	No pregnancy	AS	Normal. Low biomass	3.0	Endometrium_01-10_AS-Pre	7.85811	4.66663	1538	879.224	4158	3903.82	357
12	43	29.7	Arabic	None	2/0/0/2/0	Curettage after voluntary abortion	Moderate Stage II	No pregnancy	AS	Abnormal	4.3	Endometrium_01-12_AS-Pre	7.11719	4.23235	2241	1165.88	6011.5	7455.78	11870
13	39	20.0	Caucasian	None	3/0/0/3/0	Curettage after placental remnants	Severe Stage III	Miscarriage	AS	Mild dysbiotic	4.2	Endometrium_01-13_AS-Pre	9.22168	5.70876	2518	1372.28	6978	12437	13181
												Organoids_1-13_AS-Pre	7.8856	3.80284	2392	1041.37	7299	6037.06	9175
14	40	25.9	Caucasian	None	3/0/0/3/0	Curettage after miscarriage	Moderate Stage II	No pregnancy	AS	Abnormal	3.0	Endometrium_01-14_AS-Pre	3.235	3.20207	2880	2055.58	8343	13936.4	1715
												Organoids_1-14_AS-Pre	3.76497	5.16222	1523	1218.05	5275	10182.2	2845
15	41	22.7	Caucasian	None	3/1/0/2/1	Curettage after placental remnants	Moderate Stage II	Ongoing pregnancy	AS	Mild dysbiotic	3.6	Endometrium_01-15_AS-Pre	7.09325	4.64739	3003	1681.09	8854	10294.4	1809
												Organoids_1-15_AS-Pre	6.58141	4.29759	1849	981.585	7784	6230.52	2439
EST-5-021-G2	26	23.5	Caucasian	N/A	3/1/0/2/1	N/A	N/A	N/A	Control GA#874867	N/A	N/D	Endometrium_EST-21-G2-EPST65	6.94167	5.26847	3443	1370.48	12023	9557.15	3885
EST-5-032-G2	27	23.9	Caucasian	N/A	3/1/0/2/1	N/A	N/A	N/A	Control GA#874867	N/A	N/D	Endometrium_EST-29-G2-EPST81	8.98846	5.08662	3897.5	1663.36	17404	19366.1	4410
EST-5-034-G2	33	22.0	Caucasian	N/A	2/2/0/0/2	N/A	N/A	N/A	Control GA#874867	N/A	N/D	Endometrium_EST-31-G2-EPST83	9.32441	5.17745	3353	1268.56	14285.5	10092.5	5332
EST-5-035-G2	40	23.0	Caucasian	N/A	2/2/0/0/2	N/A	N/A	N/A	Control GA#874867	N/A	N/D	Endometrium_EST-32-G2-EPST84	11.9285	6.63005	3731	1965.4	14191	17637.3	463
EST-5-036-G2	27	23.9	Caucasian	N/A	1/1/0/0/1	N/A	N/A	N/A	Control GA#874867	N/A	N/D	Endometrium_EST-33-G2-EPST85	14.0469	5.22713	2699	1255.68	7709	7798.41	1773
EST-5-043-G2	32	21.0	Caucasian	N/A	3/1/0/2/1	N/A	N/A	N/A	Control GA#874867	N/A	N/D	Endometrium_EST-41-G2-EPST109	10.519	5.75962	2350.5	1242.24	8540.5	9606.94	3102
CO8	30	19.8	Caucasian	N/A	0/0/0/0/0	N/A	N/A	N/A	Control organoids	Normal. Low biomass	N/D	Organoid_CO-8	11.8668	3.29787	1213	927.358	2647	5165.59	11004
CO9	36	NA	Caucasian	N/A	0/0/0/0/0	N/A	N/A	N/A	Control organoids	Mild dysbiotic	N/D	Organoid_CO-9	5.90236	4.55169	2443	1364.17	9518	8855.75	2085
CO14	29	21.9	Caucasian	N/A	0/0/0/0/0	N/A	N/A	N/A	Control organoids	Mild dysbiotic	N/D	Organoid_CO-14	8.7154	4.31085	2310	1122.88	7370	6337.05	2505
