# Supplementary material for: Decoding the endometrial niche of Asherman’s Syndrome at single-cell resolution
Source: Nat Commun. 2023 Sep 21;14:5890. doi: 10.1038/s41467-023-41656-1 (PMC10514053; doi:10.1038/s41467-023-41656-1)
Supplement: Supplementary file 4 — Supplementary Data 2 [file 41467_2023_41656_MOESM4_ESM.xlsx]

## Sheet: Markers
Supplementary Data 2. Gene markers used in published single-cell atlases to distinguish between cell types.
Gene	CellType	Reference	Relevance
EPCAM	Epithelium	Wang et al. 2020	Single-cell atlas of menstrual cycle
WFDC2	Epithelium	Wang et al. 2020
FOXJ1	Ciliated epithelium	Wang et al. 2020
C20orf85	Ciliated epithelium	Wang et al. 2020
C1orf194	Ciliated epithelium	Wang et al. 2020
C9orf24	Ciliated epithelium	Wang et al. 2020
MT1G	Early secretory epi	Wang et al. 2020
MT1X	Early secretory epi	Wang et al. 2020
PECAM1	Endothelial	Wang et al. 2020
VWF	Endothelial	Schupp et al. 2021	Single-cell atlas of endothelial cells
ENG	Endothelial	Schupp et al. 2021
SEMA3G	Endothelial artery	García-Alonso et al. 2021
ACKR1	Endothelial vein	García-Alonso et al. 2021
MGP	Perivascular	Vento-Tormo et al. 2018	Single-cell atlas of maternal-fetal interface
RGS5	Perivascular	Vento-Tormo et al. 2018
MCAM	Perivascular	Vento-Tormo et al. 2018
MYH11	Perivascular	García-Alonso et al. 2021	Single-cell and spatial endometrial atlas
STEAP4	Perivascular	García-Alonso et al. 2021
ACTA2	PV contractile	Alsaigh et al. 2022	Single-cell atlas of atherosclerotic plaque
TAGLN	PV contractile	Alsaigh et al. 2022
MYL9	PV contractile	Alsaigh et al. 2022
ACTG2	SMC	García-Alonso et al. 2021
RERGL	VSMC	Tan et al. 2022	Single-cell atlas of endometriosis
C7	FibroblastC7	García-Alonso et al. 2021
DCN	Fibroblasts	Buechler et al. 2021	Single-cell atlas of the fibroblast lineage
LUM	Fibroblasts	Buechler et al. 2021
IGF1	Fibroblasts	Vento-Tormo et al. 2018
DKK1	dStroma	Vento-Tormo et al. 2018
MMP11	eStroma	García-Alonso et al. 2021
SFRP1	eStroma	García-Alonso et al. 2021
PTPRC	Immune cells	García-Alonso et al. 2021
IL7R	T-cell	Tan et al. 2022
IFNG	CD8+ T cells	Vento-Tormo et al. 2018
IL32	CD8+ T cells	Wang et al. 2020
CCL5	CD8+ T cells	Vento-Tormo et al. 2018
CD3D	DN-T cells	Yang et al. 2021	Single-cell atlas of Double Negative T Cells
CD4	DN-T cells	Yang et al. 2021	Negative marker
CD8A	DN-T cells	Yang et al. 2021	Negative marker
IL23R	MAIT	Björklund et al. 2016	Single-cell atlas of innate lymphoid cells
LTB	MAIT	Björklund et al. 2016
IL7R	MAIT	Björklund et al. 2016
KLRB1	MAIT	Bister et al. 2021	High-dimensional flow cytometry characterization of MAIT cells in human endometrium
NKG7	NK	Wang et al. 2020
KLRC1	NK	Tan et al. 2022
ITGA1	NK	Vento-Tormo et al. 2018
GZMH	cytotoxic NK	Wang et al. 2020
GZMB	cytotoxic NK	Wang et al. 2020
PRF1	cytotoxic NK	Wang et al. 2020
CD14	Macrophage	Wang et al. 2020
CD68	Macrophage	Tan et al. 2022
LYZ	Macrophage	Tan et al. 2022
S100A8	Macrophage	Tan et al. 2022
S100A9	Macrophage	Tan et al. 2022
CD74	DC	Saichi et al. 2021	Single-cell atlas of blood antigen-presenting cells in severe COVID-19
CD1C	DC	Saichi et al. 2021
KIT	Mast cells	García-Alonso et al. 2021
MS4A2	Mast cells	García-Alonso et al. 2021
MS4A1	B cells	García-Alonso et al. 2021

## Sheet: Markers Zoom In
Gene	CellType	Reference
EPCAM	Epithelium	Wang et al. 2020
WFDC2	Epithelium	Wang et al. 2020
MT1F	Epi-Lumenal	Tan et al. 2022
MT1E	Epi-Lumenal	Tan et al. 2022
MT1X	Epi-Lumenal	Tan et al. 2022
LGR5	Epi-Lumenal	García-Alonso et al. 2021
PTGS1	Epi-Lumenal	García-Alonso et al. 2021
MSLN	Epi-Lumenal	García-Alonso et al. 2021
SCGB2A2	Epi-Glandular	García-Alonso et al. 2021
SLC18A2	Epi-Glandular	García-Alonso et al. 2021
SPP1	Epi-Glandular	García-Alonso et al. 2021
CD36	Epi-Glandular	Tan et al. 2022
SMAD9	Epi-Glandular	Tan et al. 2022
PAEP	Epi-Glandular secretory	García-Alonso et al. 2021
CXCL14	Epi-Glandular secretory	García-Alonso et al. 2021
DPP4	Epi-Glandular secretory	García-Alonso et al. 2021
GPX3	Epi-Glandular secretory	García-Alonso et al. 2021
FOXJ1	Ciliated epithelium	Wang et al. 2020
C20orf85	Ciliated epithelium	Wang et al. 2020
C1orf194	Ciliated epithelium	Wang et al. 2020
C9orf24	Ciliated epithelium	Wang et al. 2020
SLPI	AS-Epithelium	In this paper
SOCS3	AS-Epithelium	In this paper
SNHG9	AS-Epithelium	In this paper
PDGFRA	Epi-PDGFRA	Phoebe M Kirkwood et al 2022
TWIST2	Epi-PDGFRA	Phoebe M Kirkwood et al 2022
CTNNB1	Epi-PDGFRA	Phoebe M Kirkwood et al 2022
HMGA2	Epi-PDGFRA	Phoebe M Kirkwood et al 2022
ACTG2	SMC	García-Alonso et al. 2021
TAGLN	SMC	García-Alonso et al. 2021
CNN1	SMC	García-Alonso et al. 2021
DES	SMC	García-Alonso et al. 2021
MGP	PV STEAP4	Wang et al. 2020
RGS5	PV STEAP4	Wang et al. 2020
MCAM	PV STEAP4	Wang et al. 2020
STEAP4	PV STEAP4	Wang et al. 2020
ACTA2	PV MYH11	García-Alonso et al. 2021
TAGLN	PV MYH11	García-Alonso et al. 2021
MYH11	PV MYH11	García-Alonso et al. 2021
MYL9	PV MYH11	García-Alonso et al. 2021
ACTA2	Myofibroblasts	Xiaojun Ren et al. 2022
FAP	Myofibroblasts	Xiaojun Ren et al. 2022
CAV1	Myofibroblasts	Xiaojun Ren et al. 2022
PDGFRB	Myofibroblasts	Xiaojun Ren et al. 2022
MKI67	Cycling Stromal	Cell cycle genes
TOP2A	Cycling Stromal	Cell cycle genes
HMGB2	Cycling Stromal	Cell cycle genes
MKI67	Cycling PV	Cell cycle genes
TOP2A	Cycling PV	Cell cycle genes
HMGB2	Cycling PV	Cell cycle genes
LYVE1	LEC	Tan et al. 2022
PROX1	LEC	Tan et al. 2022
PDPN	LEC	Tan et al. 2022

## Sheet: References
Reference Tag	Relevance	Full reference
Vento-Tormo et al. 2018	Single cell atlas of maternal-fetal interface	Vento-Tormo, Roser, Mirjana Efremova, Rachel A. Botting, Margherita Y. Turco, Miquel Vento-Tormo, Kerstin B. Meyer, Jong Eun Park, et al. «Single-cell reconstruction of the early maternal–fetal interface in humans». Nature 563, n.o 7731 (2018): 347-53. https://doi.org/10.1038/s41586-018-0698-6.
Wang et al. 2020	Single cell atlas of menstrual cycle	Wang, Wanxin, Felipe Vilella, Pilar Alama, Inmaculada Moreno, Marco Mignardi, Alina Isakova, Wenying Pan, Carlos Simon, y Stephen R. Quake. «Single-cell transcriptomic atlas of the human endometrium during the menstrual cycle». Nature Medicine 26, n.o 10 (2020): 1644-53. https://doi.org/10.1038/s41591-020-1040-z.
García-Alonso et al. 2021	Single-cell and spatial endometrial atlas	Garcia-Alonso, Luz, Louis-François Handfield, Kenny Roberts, Konstantina Nikolakopoulou, Ridma C. Fernando, Lucy Gardner, Benjamin Woodhams, et al. «Mapping the temporal and spatial dynamics of the human endometrium in vivo and in vitro». Nature Genetics 53, n.o 12 (2021): 1698-1711. https://doi.org/10.1038/s41588-021-00972-2.
Tan et al. 2022	Single-cell atlas of endometriosis	Tan, Yuliana, William F Flynn, Santhosh Sivajothi, Diane Luo, Suleyman B Bozal, Monica Davé, Anthony A Luciano, Paul Robson, Danielle E Luciano, y Elise T Courtois. «Single-cell analysis of endometriosis reveals a coordinated transcriptional programme driving immunotolerance and angiogenesis across eutopic and ectopic tissues». Nature Cell Biology (2022). https://doi.org/10.1038/s41556-022-00961-…
Buechler et al. 2021	Single-cell atlas of the fibroblast lineage	Buechler, Matthew B, Rachana N Pradhan, Akshay T Krishnamurty, Christian Cox, Aslihan Karabacak Calviello, Amber W Wang, Yeqing Angela Yang, et al. «Cross-tissue organization of the fibroblast lineage». Nature, n.o September 2020 (2021). https://doi.org/10.1038/s41586-021-03549-5.
Alsaigh et al. 2022	Sinlge-cell atlas of atherosclerotic plaque	Alsaigh, Tom, Doug Evans, David Frankel, y Ali Torkamani. «Decoding the Transcriptome of Calcified Atherosclerotic Plaque at Single-Cell Resolution». Communications Biology 5, n.o 1 (12 de octubre de 2022): 1084. https://doi.org/10.1038/s42003-022-04056-7.
Schupp et al. 2021	Single-cell atlas of endothelial cells	Schupp, Jonas C., Taylor S. Adams, Carlos Cosme Jr., Micha Sam Brickman Raredon, Yifan Yuan, Norihito Omote, Sergio Poli, et al. «Integrated Single Cell Atlas of Endothelial Cells of the Human Lung». Circulation, 2021. https://doi.org/10.1161/circulationaha.120.052318.
Björklund et al. 2016	Single-cell atlas of innate lymphoid cells	Björklund, Åsa K, Marianne Forkel, Simone Picelli, Viktoria Konya, Jakob Theorell, Danielle Friberg, Rickard Sandberg, y Jenny Mjösberg. «The heterogeneity of human CD127+ innate lymphoid cells revealed by single-cell RNA sequencing». Nature Immunology 17, n.o 4 (2016): 451-63. https://doi.org/10.1038/ni.3368.
Bister et al. 2021	High-dimensional flow cytometry characterization of MAIT cells in human endometrium	Bister, Jonna, Ylva Crona Guterstam, Benedikt Strunz, Bogdan Dumitrescu, Karin Haij Bhattarai, Volkan Özenci, Mats Brännström, Martin A. Ivarsson, Sebastian Gidlöf, y Niklas K. Björkström. «Human endometrial MAIT cells are transiently tissue resident and respond to Neisseria gonorrhoeae». Mucosal Immunology 14, n.o 2 (2021): 357-65. https://doi.org/10.1038/s41385-020-0331-5.
Yang et al. 2021	Single-cell atlas of Double Negative T cells	Yang, Lu, Yanbing Zhu, Dan Tian, Song Wang, Jincheng Guo, Guangyong Sun, Hua Jin, et al. «Transcriptome Landscape of Double Negative T Cells by Single-Cell RNA Sequencing». Journal of Autoimmunity 121 (julio de 2021): 102653. https://doi.org/10.1016/j.jaut.2021.102653.
Saichi et al. 2021	Single-cell atlas of blood antigen-presenting cells in severe COVID-19	Saichi, Melissa, Maha Zohra Ladjemi, Sarantis Korniotis, Christophe Rousseau, Zakaria Ait Hamou, Lucile Massenet-Regad, Elise Amblard, et al. «Single-Cell RNA Sequencing of Blood Antigen-Presenting Cells in Severe COVID-19 Reveals Multi-Process Defects in Antiviral Immunity». Nature Cell Biology 23, n.o 5 (mayo de 2021): 538-51. https://doi.org/10.1038/s41556-021-00681-2.
Phoebe M Kirkwood et al 2022	Single-cell RNA sequencing and lineage tracing confirm mesenchyme to epithelial transformation (MET)	Phoebe M Kirkwood, Douglas A Gibson, Isaac Shaw, Ross Dobie, Olympia Kelepouri, Neil C Henderson, Philippa TK Saunders (2022) Single-cell RNA sequencing and lineage tracing confirm mesenchyme to epithelial transformation (MET) contributes to repair of the endometrium at menstruation eLife 11:e77663 https://doi.org/10.7554/eLife.77663
Xiaojun Ren et al. 2022	Single-cell dataset of the endometrium describing myofibroblast subpopulation	Ren, X., Liang, J., Zhang, Y. et al. Single-cell transcriptomic analysis highlights origin and pathological process of human endometrioid endometrial carcinoma. Nat Commun 13, 6300 (2022). https://doi.org/10.1038/s41467-022-33982-7
