# Supplementary material for: Decoding the endometrial niche of Asherman’s Syndrome at single-cell resolution
Source: Nat Commun. 2023 Sep 21;14:5890. doi: 10.1038/s41467-023-41656-1 (PMC10514053; doi:10.1038/s41467-023-41656-1)
Supplement: Supplementary file 5 — Supplementary Data 3 [file 41467_2023_41656_MOESM5_ESM.xlsx]

## Sheet: DE cell type
Supplementary Data 3. DE marker genes by cell type. Wilcoxon test two-sided was applied and P values were corrected using FDR.
p_val	avg_log2FC	pct.1	pct.2	p_val_adj	cluster	gene
0	3.20759	0.942	0.262	0	Stromal	IGF1
0	3.15836	0.996	0.468	0	Stromal	COL3A1
0	2.8348	0.994	0.409	0	Stromal	COL1A1
0	2.81675	0.938	0.231	0	Stromal	DCN
0	2.81064	0.88	0.261	0	Stromal	PTGDS
0	2.59577	0.858	0.113	0	Stromal	RORB
0	2.57399	0.897	0.112	0	Stromal	PDGFRA
0	2.47822	0.82	0.117	0	Stromal	MEG3
0	2.4021	0.829	0.111	0	Stromal	MME
0	2.37213	0.824	0.172	0	Stromal	LUM
0	2.32499	0.861	0.217	0	Stromal	PTN
0	2.28247	0.879	0.252	0	Stromal	APOE
0	2.23159	0.948	0.258	0	Stromal	COL6A1
0	2.20041	0.696	0.143	0	Stromal	CFD
0	2.12406	0.663	0.161	0	Stromal	SFRP4
0	2.09752	0.916	0.494	0	Stromal	REV3L
0	2.09459	0.932	0.511	0	Stromal	IGFBP2
0	2.05563	0.852	0.155	0	Stromal	NID1
0	2.0468	0.843	0.158	0	Stromal	C1R
0	2.00089	0.833	0.338	0	Stromal	RBP1
0	1.99708	0.807	0.131	0	Stromal	OSR2
0	1.98982	0.962	0.349	0	Stromal	SPARC
0	1.94607	0.914	0.233	0	Stromal	COL6A2
0	1.94354	0.821	0.125	0	Stromal	C1S
0	1.91621	0.834	0.172	0	Stromal	PCOLCE
0	1.91512	0.784	0.131	0	Stromal	SERPINF1
0	1.9054	0.703	0.092	0	Stromal	APOD
0	1.89616	0.93	0.578	0	Stromal	ZBTB20
0	1.87113	0.81	0.189	0	Stromal	APCDD1
0	1.87024	0.815	0.151	0	Stromal	COL6A3
0	1.83767	0.766	0.111	0	Stromal	HAND2
0	1.79974	0.837	0.171	0	Stromal	RAMP1
0	1.79152	0.737	0.182	0	Stromal	FN1
0	1.78408	0.967	0.69	0	Stromal	LGALS1
0	1.77521	0.724	0.118	0	Stromal	NR2F1
0	1.74697	0.761	0.13	0	Stromal	MMP2
0	1.7273	0.817	0.181	0	Stromal	ZEB1
0	1.67324	0.709	0.139	0	Stromal	SEMA5A
0	1.6622	0.927	0.405	0	Stromal	NR2F2
0	1.65818	0.744	0.117	0	Stromal	ISLR
0	1.62343	0.558	0.232	0	Stromal	FABP5
0	1.61462	0.793	0.221	0	Stromal	SULF2
0	1.58104	0.504	0.064	0	Stromal	DKK1
0	1.58072	0.615	0.104	0	Stromal	ALDH1A3
0	1.57876	0.708	0.19	0	Stromal	TGM2
0	1.57361	0.654	0.097	0	Stromal	PLEKHH2
0	1.57044	0.741	0.126	0	Stromal	COL5A2
0	1.56052	0.853	0.383	0	Stromal	VCAN
0	1.54994	0.969	0.859	0	Stromal	S100A6
0	1.53775	0.7	0.114	0	Stromal	HOXA10
0	1.53098	0.756	0.215	0	Stromal	LTBP4
0	1.52404	0.765	0.268	0	Stromal	LAMB1
0	1.49557	0.696	0.121	0	Stromal	COL5A1
0	1.48284	0.604	0.065	0	Stromal	GDF7
0	1.4825	0.502	0.148	0	Stromal	IGFBP3
0	1.48167	0.67	0.126	0	Stromal	CRISPLD2
0	1.47693	0.916	0.449	0	Stromal	FBLN1
0	1.47624	0.582	0.093	0	Stromal	NPW
0	1.44788	0.513	0.102	0	Stromal	DIO2
0	1.44608	0.937	0.324	0	Stromal	SPARCL1
0	1.44443	0.718	0.364	0	Stromal	C11orf96
0	1.42268	0.681	0.093	0	Stromal	CD248
0	1.40618	0.678	0.139	0	Stromal	SPON2
0	1.39057	0.829	0.334	0	Stromal	IGFBP4
0	1.38848	0.695	0.205	0	Stromal	JAZF1
0	1.37406	0.673	0.112	0	Stromal	LRP1
0	1.3653	0.936	0.709	0	Stromal	NAP1L1
0	1.36443	0.867	0.472	0	Stromal	PIK3R1
0	1.34632	0.806	0.264	0	Stromal	TIMP3
0	1.33983	0.922	0.612	0	Stromal	IFITM3
0	1.33583	0.649	0.114	0	Stromal	TBX3
0	1.33325	0.517	0.033	0	Stromal	TMEM196
0	1.32226	0.647	0.176	0	Stromal	PLPP3
0	1.3186	0.831	0.537	0	Stromal	LMO4
0	1.29929	0.603	0.069	0	Stromal	ALDH1A2
0	1.29815	0.646	0.099	0	Stromal	CDH11
0	1.28584	0.628	0.073	0	Stromal	HAND2-AS1
0	1.26925	0.578	0.074	0	Stromal	PLCL1
0	1.24496	0.632	0.095	0	Stromal	CPXM1
0	1.24362	0.548	0.081	0	Stromal	LAMA2
0	1.24166	0.484	0.082	0	Stromal	ECM1
0	1.22857	0.639	0.162	0	Stromal	AKAP12
0	1.2273	0.577	0.061	0	Stromal	ADRA2C
0	1.21956	0.598	0.093	0	Stromal	FBN1
0	1.21439	0.843	0.463	0	Stromal	MARCKS
0	1.21304	0.778	0.307	0	Stromal	SERPINH1
0	1.21292	0.575	0.074	0	Stromal	HOXA11
0	1.20954	0.582	0.084	0	Stromal	SNAI2
0	1.19945	0.659	0.179	0	Stromal	PLPP1
0	1.19935	0.748	0.4	0	Stromal	PLEKHA5
0	1.19859	0.841	0.473	0	Stromal	MDK
0	1.19466	0.682	0.269	0	Stromal	TCF12
0	1.18389	0.547	0.088	0	Stromal	PARM1
0	1.17418	0.67	0.112	0	Stromal	PRRX1
0	1.16601	0.628	0.097	0	Stromal	MXRA8
0	1.16132	0.599	0.096	0	Stromal	EDNRA
0	1.15626	0.723	0.294	0	Stromal	PGR
0	1.14097	0.731	0.234	0	Stromal	SELENOM
0	1.13876	0.696	0.292	0	Stromal	SERPING1
0	1.12935	0.635	0.155	0	Stromal	SH3PXD2A
0	1.1228	0.695	0.303	0	Stromal	ARHGAP21
0	1.11832	0.524	0.084	0	Stromal	PRLR
0	1.11588	0.766	0.236	0	Stromal	TCF4
0	1.11445	0.498	0.042	0	Stromal	ARHGAP20
0	1.11371	0.611	0.14	0	Stromal	PHLDB1
0	1.10832	0.631	0.227	0	Stromal	GJA1
0	1.10622	0.688	0.284	0	Stromal	TSHZ2
0	1.10518	0.436	0.037	0	Stromal	OGN
0	1.1035	0.988	0.958	0	Stromal	RPL12
0	1.10271	0.597	0.28	0	Stromal	BTBD3
0	1.09563	0.578	0.086	0	Stromal	OLFML3
0	1.07812	0.522	0.116	0	Stromal	WNT5A
0	1.0773	0.823	0.54	0	Stromal	KCNQ1OT1
0	1.07675	0.729	0.259	0	Stromal	TIMP2
0	1.07331	0.995	0.98	0	Stromal	RPS8
0	1.07272	0.79	0.37	0	Stromal	TIMP1
0	1.06974	0.471	0.112	0	Stromal	PTCH1
0	1.06918	0.48	0.048	0	Stromal	FLRT2
0	1.0686	0.488	0.078	0	Stromal	ELN
0	1.0658	0.587	0.192	0	Stromal	ADAMTS9
0	1.05981	0.287	0.026	0	Stromal	CXCL13
0	1.0583	0.504	0.053	0	Stromal	FBLN2
0	1.05448	0.655	0.231	0	Stromal	DAB2
0	1.04826	0.461	0.079	0	Stromal	SFRP1
0	1.04622	0.416	0.038	0	Stromal	PAPPA
0	1.04612	0.522	0.062	0	Stromal	PCDH18
0	1.04566	0.875	0.52	0	Stromal	PTMS
0	1.04368	0.686	0.179	0	Stromal	KANK2
0	1.03708	0.652	0.171	0	Stromal	PPP1R14A
0	1.02981	0.536	0.091	0	Stromal	ALDH1A1
0	1.02323	0.948	0.803	0	Stromal	CD81
0	1.02144	0.71	0.43	0	Stromal	LRPAP1
0	1.00121	0.941	0.54	0	Stromal	CALD1
0	0.997386	0.608	0.105	0	Stromal	PDGFRB
0	0.988609	0.351	0.026	0	Stromal	PLCXD3
0	0.988221	0.568	0.144	0	Stromal	C20orf27
0	0.987347	0.683	0.231	0	Stromal	FSTL1
0	0.986998	0.703	0.273	0	Stromal	MFGE8
0	0.984112	0.488	0.065	0	Stromal	ENPP1
0	0.981828	0.675	0.348	0	Stromal	KLF9
0	0.977413	0.494	0.086	0	Stromal	PLAT
0	0.969753	0.513	0.053	0	Stromal	TWIST2
0	0.96536	0.563	0.143	0	Stromal	FAM198B
0	0.96213	0.547	0.102	0	Stromal	HSPB6
0	0.95983	0.48	0.072	0	Stromal	RUNX1T1
0	0.956114	0.638	0.326	0	Stromal	MYC
0	0.956086	0.806	0.33	0	Stromal	COL4A2
0	0.954377	0.779	0.455	0	Stromal	BASP1
0	0.950046	0.585	0.208	0	Stromal	MEIS1
0	0.948656	0.503	0.072	0	Stromal	COL15A1
0	0.947038	0.422	0.07	0	Stromal	APOC1
0	0.945439	0.483	0.127	0	Stromal	PLAGL1
0	0.940635	0.674	0.285	0	Stromal	PBX1
0	0.938045	0.669	0.46	0	Stromal	PGRMC1
0	0.934462	0.566	0.198	0	Stromal	PTK7
0	0.932371	0.829	0.531	0	Stromal	TUBA1A
0	0.931067	0.542	0.119	0	Stromal	DDR2
0	0.928841	0.549	0.12	0	Stromal	COL14A1
0	0.922941	0.987	0.758	0	Stromal	VIM
0	0.919451	0.488	0.089	0	Stromal	SLC2A8
0	0.917637	0.45	0.045	0	Stromal	MEDAG
0	0.913371	0.657	0.256	0	Stromal	LY6E
0	0.913054	0.539	0.11	0	Stromal	PXDN
0	0.912905	0.475	0.1	0	Stromal	SDK1
0	0.910964	0.996	0.991	0	Stromal	RPS18
0	0.903439	0.486	0.078	0	Stromal	MRC2
0	0.90241	0.936	0.799	0	Stromal	EGR1
0	0.902293	0.727	0.292	0	Stromal	EMP3
0	0.901995	0.443	0.069	0	Stromal	MIR99AHG
0	0.901129	0.647	0.306	0	Stromal	TCF7L2
0	0.893711	0.452	0.059	0	Stromal	MOXD1
0	0.892854	0.696	0.54	0	Stromal	SOCS3
0	0.891457	0.603	0.32	0	Stromal	IGFBP5
0	0.88966	0.95	0.564	0	Stromal	COL1A2
0	0.885516	0.985	0.968	0	Stromal	RPS2
0	0.877809	0.69	0.378	0	Stromal	ADAMTS1
0	0.877057	0.518	0.204	0	Stromal	PEMT
0	0.876008	0.519	0.147	0	Stromal	MMP14
0	0.875573	0.977	0.922	0	Stromal	RPL5
0	0.873952	0.544	0.21	0	Stromal	P4HA2
0	0.870768	0.43	0.072	0	Stromal	DSEL
0	0.863629	0.819	0.547	0	Stromal	EID1
0	0.861433	0.944	0.815	0	Stromal	XIST
0	0.856574	0.519	0.134	0	Stromal	PRSS23
0	0.851099	0.752	0.313	0	Stromal	COL4A1
0	0.849595	0.953	0.924	0	Stromal	RPL10A
0	0.848488	0.447	0.042	0	Stromal	CLMP
0	0.847131	0.477	0.07	0	Stromal	EMILIN1
0	0.846247	0.719	0.431	0	Stromal	SELENOP
0	0.843619	0.742	0.477	0	Stromal	C6orf48
0	0.840722	0.721	0.307	0	Stromal	PALLD
0	0.83785	0.634	0.325	0	Stromal	DAAM1
0	0.83195	0.568	0.165	0	Stromal	NRP1
0	0.830947	0.481	0.088	0	Stromal	ZCCHC24
0	0.82956	0.441	0.046	0	Stromal	WT1
0	0.827002	0.678	0.392	0	Stromal	ATXN1
0	0.817546	0.983	0.96	0	Stromal	RPL29
0	0.808842	0.361	0.033	0	Stromal	CILP
0	0.808521	0.44	0.057	0	Stromal	TSHZ3
0	0.807556	0.779	0.537	0	Stromal	TCEAL4
0	0.80744	0.986	0.951	0	Stromal	RPL6
0	0.806934	0.499	0.124	0	Stromal	ANTXR1
0	0.800468	0.99	0.973	0	Stromal	RPS4X
0	0.800153	0.528	0.145	0	Stromal	MAF
0	0.794324	0.413	0.046	0	Stromal	SNCAIP
0	0.793694	0.492	0.1	0	Stromal	FKBP10
0	0.792135	0.954	0.892	0	Stromal	RACK1
0	0.790909	0.508	0.166	0	Stromal	DTWD1
0	0.790448	0.518	0.152	0	Stromal	RARRES2
0	0.788923	0.979	0.956	0	Stromal	RPS7
0	0.786239	0.615	0.282	0	Stromal	CRTAP
0	0.782708	0.99	0.974	0	Stromal	RPL32
0	0.782172	0.419	0.046	0	Stromal	TMEM45A
0	0.781124	0.354	0.059	0	Stromal	ADAMTS5
0	0.780655	0.995	0.956	0	Stromal	JUN
0	0.777592	0.624	0.198	0	Stromal	CCND2
0	0.776295	0.932	0.814	0	Stromal	RPL4
0	0.772797	0.839	0.651	0	Stromal	EIF3E
0	0.772665	0.415	0.046	0	Stromal	F10
0	0.771095	0.406	0.083	0	Stromal	PSD3
0	0.767881	0.566	0.279	0	Stromal	ZNF516
0	0.767537	0.425	0.081	0	Stromal	TMEM158
0	0.766912	0.938	0.809	0	Stromal	TXN
0	0.764162	0.98	0.958	0	Stromal	RPL7A
0	0.763538	0.583	0.295	0	Stromal	CREB3L2
0	0.762949	0.402	0.073	0	Stromal	GPNMB
0	0.762454	0.389	0.049	0	Stromal	NR2F2-AS1
0	0.76231	0.937	0.822	0	Stromal	EEF2
0	0.762071	0.661	0.367	0	Stromal	MXRA7
0	0.761219	0.465	0.115	0	Stromal	ANTXR2
0	0.760069	0.509	0.142	0	Stromal	PMP22
0	0.759327	0.53	0.192	0	Stromal	SOCS2
0	0.756901	0.44	0.106	0	Stromal	AR
0	0.756418	0.382	0.056	0	Stromal	ABI3BP
0	0.752287	0.709	0.461	0	Stromal	PDLIM1
0	0.749335	0.507	0.113	0	Stromal	AEBP1
0	0.749233	0.496	0.169	0	Stromal	ABCA1
0	0.746526	0.904	0.75	0	Stromal	PPIB
0	0.744642	0.411	0.063	0	Stromal	PDZRN3
0	0.743967	0.527	0.129	0	Stromal	COX7A1
0	0.743898	0.914	0.885	0	Stromal	RPS5
0	0.73473	0.997	0.989	0	Stromal	RPL13
0	0.730786	0.461	0.126	0	Stromal	MAN1A1
0	0.728396	0.916	0.752	0	Stromal	TXNIP
0	0.725074	0.638	0.333	0	Stromal	ZYX
0	0.724218	0.27	0.071	0	Stromal	MMP11
0	0.724008	0.435	0.091	0	Stromal	TFPI
0	0.722848	0.524	0.235	0	Stromal	PDS5B
0	0.72281	0.323	0.024	0	Stromal	IGF2.1
0	0.721071	0.414	0.071	0	Stromal	CTSK
0	0.72076	0.445	0.101	0	Stromal	TPST1
0	0.720531	0.569	0.271	0	Stromal	C9orf3
0	0.719239	0.261	0.038	0	Stromal	KIAA1210
0	0.7192	0.56	0.259	0	Stromal	TRIOBP
0	0.71877	0.343	0.045	0	Stromal	PEG3
0	0.712332	0.405	0.076	0	Stromal	FAP
0	0.711796	0.753	0.453	0	Stromal	DST
0	0.711674	0.854	0.655	0	Stromal	LAPTM4A
0	0.710531	0.682	0.418	0	Stromal	CHCHD10
0	0.710271	0.957	0.935	0	Stromal	RPL7
0	0.710075	0.342	0.087	0	Stromal	IGFBP6
0	0.709183	0.582	0.259	0	Stromal	DPYSL2
0	0.708151	0.992	0.982	0	Stromal	RPS24
0	0.705818	0.983	0.96	0	Stromal	RPL3
0	0.704965	0.665	0.394	0	Stromal	CALU
0	0.702767	0.971	0.948	0	Stromal	RPS3
0	0.702289	0.765	0.557	0	Stromal	TTC3
0	0.70111	0.982	0.957	0	Stromal	RPL9
0	0.699226	0.39	0.095	0	Stromal	TWIST1
0	0.698782	0.539	0.274	0	Stromal	GABPB1-AS1
0	0.69783	0.445	0.092	0	Stromal	ADGRA2
0	0.697302	0.58	0.151	0	Stromal	SYNPO2
0	0.697086	0.341	0.033	0	Stromal	WNT4
0	0.696101	0.347	0.066	0	Stromal	CACNA1D
0	0.694367	0.45	0.131	0	Stromal	OAF
0	0.693224	0.689	0.434	0	Stromal	CUX1
0	0.682542	0.527	0.229	0	Stromal	ARHGAP10
0	0.681187	0.986	0.97	0	Stromal	RPS23
0	0.680683	0.361	0.062	0	Stromal	TNXB
0	0.678973	0.984	0.973	0	Stromal	RPS3A
0	0.678003	0.411	0.132	0	Stromal	ZNF532
0	0.677505	0.65	0.424	0	Stromal	IER5L
0	0.67272	0.393	0.088	0	Stromal	PTPN13
0	0.671852	0.395	0.093	0	Stromal	SSPN
0	0.669074	0.319	0.027	0	Stromal	MUM1L1
0	0.667905	0.614	0.327	0	Stromal	PTEN
0	0.666733	0.978	0.955	0	Stromal	RPS15A
0	0.665662	0.605	0.366	0	Stromal	ROCK2
0	0.665538	0.483	0.197	0	Stromal	MTHFD2
0	0.664651	0.421	0.09	0	Stromal	EBF1
0	0.660659	0.404	0.136	0	Stromal	SLC7A8
0	0.660118	0.526	0.212	0	Stromal	MAP1B
0	0.660027	0.987	0.977	0	Stromal	RPL11
0	0.65965	0.379	0.087	0	Stromal	COL4A5
0	0.655752	0.338	0.028	0	Stromal	ADGRD1
0	0.655351	0.5	0.27	0	Stromal	FTX
0	0.654388	0.994	0.987	0	Stromal	RPL37
0	0.654039	0.772	0.603	0	Stromal	PNISR
0	0.647404	0.876	0.783	0	Stromal	EEF1B2
0	0.644936	0.52	0.242	0	Stromal	FAM114A1
0	0.644102	0.981	0.957	0	Stromal	RPL18
0	0.642768	0.342	0.059	0	Stromal	IL15
0	0.641834	0.455	0.175	0	Stromal	ITPR2
0	0.641119	0.416	0.095	0	Stromal	GPX8
0	0.641002	0.985	0.964	0	Stromal	RPS6
0	0.64039	0.724	0.514	0	Stromal	SSR3
0	0.639536	0.409	0.098	0	Stromal	NFIX
0	0.638347	0.349	0.057	0	Stromal	S1PR3
0	0.637263	0.978	0.975	0	Stromal	RPL13A
0	0.63712	0.481	0.231	0	Stromal	SLF2
0	0.636318	0.502	0.281	0	Stromal	TCEAL3
0	0.635836	0.349	0.04	0	Stromal	STRA6
0	0.635224	0.911	0.795	0	Stromal	HNRNPA1
0	0.633627	0.481	0.204	0	Stromal	C1orf21
0	0.633269	0.526	0.278	0	Stromal	GCSH
0	0.631388	0.333	0.029	0	Stromal	PLA2G7
0	0.629345	0.329	0.042	0	Stromal	LAMC3
0	0.627978	0.982	0.973	0	Stromal	RPS12
0	0.626557	0.732	0.515	0	Stromal	OSTC
0	0.626196	0.992	0.985	0	Stromal	RPL34
0	0.62571	0.578	0.298	0	Stromal	RHOBTB3
0	0.624706	0.798	0.606	0	Stromal	BSG
0	0.623038	0.516	0.245	0	Stromal	CTSH
0	0.622558	0.42	0.161	0	Stromal	SOX5
0	0.6208	0.37	0.069	0	Stromal	ZBTB16
0	0.617346	0.969	0.935	0	Stromal	RPLP0
0	0.616267	0.632	0.363	0	Stromal	RBMS1
0	0.615448	0.722	0.501	0	Stromal	NFIC
0	0.61494	0.973	0.95	0	Stromal	RPL26
0	0.614627	0.416	0.076	0	Stromal	NDN
0	0.613844	0.993	0.991	0	Stromal	RPL10
0	0.613174	0.389	0.107	0	Stromal	FADS2
0	0.612964	0.727	0.522	0	Stromal	SEC31A
0	0.612897	0.981	0.978	0	Stromal	RPL37A
0	0.612469	0.337	0.036	0	Stromal	FOXL2
0	0.610401	0.788	0.613	0	Stromal	MZT2B
0	0.609953	0.974	0.934	0	Stromal	NACA
0	0.608626	0.388	0.106	0	Stromal	PRKCA
0	0.607346	0.32	0.055	0	Stromal	COL7A1
0	0.605784	0.351	0.078	0	Stromal	SLC8A1
0	0.605264	0.516	0.256	0	Stromal	MITF
0	0.604819	0.43	0.168	0	Stromal	CCDC80
0	0.603144	0.478	0.186	0	Stromal	EVA1B
0	0.603138	0.344	0.1	0	Stromal	MAPK10
0	0.602375	0.336	0.089	0	Stromal	TMEM37
0	0.600642	0.7	0.472	0	Stromal	BEX3
0	0.59967	0.722	0.584	0	Stromal	RND3
0	0.597348	0.323	0.129	0	Stromal	CYP1B1
0	0.597231	0.961	0.872	0	Stromal	FTL
0	0.596917	0.673	0.421	0	Stromal	QKI
0	0.596188	0.432	0.123	0	Stromal	RAB31
0	0.595327	0.421	0.138	0	Stromal	NREP
0	0.594776	0.345	0.07	0	Stromal	TET1
0	0.593256	0.604	0.347	0	Stromal	EMX2
0	0.590239	0.46	0.161	0	Stromal	HTRA1
0	0.589267	0.308	0.033	0	Stromal	MASP1
0	0.588914	0.765	0.552	0	Stromal	CTSB
0	0.588847	0.457	0.223	0	Stromal	CTSL
0	0.586273	0.486	0.252	0	Stromal	RUFY3
0	0.585209	0.463	0.221	0	Stromal	STK3
0	0.584224	0.775	0.585	0	Stromal	RPL36A
0	0.583646	0.381	0.075	0	Stromal	FKBP7
0	0.581706	0.475	0.178	0	Stromal	XAF1
0	0.581086	0.462	0.214	0	Stromal	EFNB2
0	0.580181	0.979	0.967	0	Stromal	RPL30
0	0.578787	0.427	0.194	0	Stromal	PLOD1
0	0.577512	0.958	0.932	0	Stromal	RPS13
0	0.576883	0.406	0.138	0	Stromal	NLGN4X
0	0.575455	0.972	0.961	0	Stromal	RPL18A
0	0.572052	0.453	0.264	0	Stromal	H1F0
0	0.571864	0.417	0.095	0	Stromal	SLIT3
0	0.570746	0.358	0.051	0	Stromal	COPZ2
0	0.569985	0.753	0.507	0	Stromal	IFITM2
0	0.569347	0.43	0.133	0	Stromal	CCDC88A
0	0.567613	0.336	0.072	0	Stromal	FRMD6
0	0.567112	0.677	0.472	0	Stromal	ARID1B
0	0.566899	0.366	0.092	0	Stromal	MAOB
0	0.566269	0.539	0.255	0	Stromal	FCGRT
0	0.565042	0.547	0.253	0	Stromal	SYNE1
0	0.563673	0.369	0.112	0	Stromal	RASSF8
0	0.563667	0.32	0.044	0	Stromal	SLC24A3
0	0.563136	0.869	0.708	0	Stromal	NUCKS1
0	0.563058	0.449	0.185	0	Stromal	FBLIM1
0	0.562568	0.463	0.224	0	Stromal	MCUR1
0	0.560182	0.576	0.383	0	Stromal	SAFB2
0	0.556922	0.398	0.095	0	Stromal	EFEMP2
0	0.556863	0.414	0.089	0	Stromal	CALCRL
0	0.556117	0.534	0.297	0	Stromal	ZFYVE16
0	0.555885	0.813	0.646	0	Stromal	NSA2
0	0.552885	0.36	0.076	0	Stromal	HIC1
0	0.551837	0.282	0.038	0	Stromal	ADAM33
0	0.550735	0.491	0.227	0	Stromal	SPON1
0	0.550245	0.363	0.106	0	Stromal	PRICKLE2
0	0.548999	0.452	0.195	0	Stromal	AP2A1
0	0.546478	0.925	0.827	0	Stromal	NPM1
0	0.546027	0.408	0.168	0	Stromal	ITSN1
0	0.545855	0.762	0.61	0	Stromal	STAT3
0	0.545766	0.456	0.214	0	Stromal	ITPRIPL2
0	0.545127	0.382	0.124	0	Stromal	EVA1C
0	0.54365	0.692	0.517	0	Stromal	NORAD
0	0.542063	0.405	0.147	0	Stromal	CLEC11A
0	0.5419	0.378	0.094	0	Stromal	LHFPL6
0	0.541209	0.3	0.049	0	Stromal	TCEAL7
0	0.541146	0.328	0.104	0	Stromal	PAPLN
0	0.540095	0.324	0.079	0	Stromal	PRICKLE1
0	0.539605	0.974	0.964	0	Stromal	RPL35A
0	0.538556	0.266	0.02	0	Stromal	HPSE2
0	0.536146	0.951	0.885	0	Stromal	JUNB
0	0.535483	0.968	0.942	0	Stromal	RPL23
0	0.535236	0.98	0.951	0	Stromal	RPL14
0	0.535166	0.756	0.579	0	Stromal	C12orf57
0	0.534998	0.382	0.146	0	Stromal	VASN
0	0.532036	0.391	0.161	0	Stromal	INAFM1
0	0.527309	0.502	0.222	0	Stromal	IFI27L2
0	0.526931	0.266	0.023	0	Stromal	LSAMP
0	0.525006	0.321	0.065	0	Stromal	GXYLT2
0	0.524286	0.358	0.082	0	Stromal	PLAC9
0	0.524163	0.974	0.958	0	Stromal	RPL24
0	0.524149	0.507	0.281	0	Stromal	OAT
0	0.524007	0.962	0.95	0	Stromal	RPL8
0	0.523106	0.371	0.099	0	Stromal	BMP1
0	0.522081	0.48	0.247	0	Stromal	TMEM263
0	0.521944	0.415	0.141	0	Stromal	PDLIM4
0	0.521198	0.968	0.955	0	Stromal	RPS11
0	0.520811	0.477	0.277	0	Stromal	CDKN1C
0	0.518957	0.539	0.372	0	Stromal	TWISTNB
0	0.518227	0.34	0.088	0	Stromal	CYBRD1
0	0.518094	0.264	0.026	0	Stromal	GARNL3
0	0.51552	0.673	0.414	0	Stromal	MARCKSL1
0	0.515028	0.499	0.291	0	Stromal	TIA1
0	0.513218	0.5	0.286	0	Stromal	SMAD5
0	0.512804	0.324	0.051	0	Stromal	RCN3
0	0.512673	0.433	0.187	0	Stromal	PRNP
0	0.511509	0.522	0.289	0	Stromal	FERMT2
0	0.511037	0.45	0.23	0	Stromal	FKBP11
0	0.511033	0.387	0.185	0	Stromal	CRYBG3
0	0.510488	0.508	0.308	0	Stromal	JPX
0	0.510394	0.524	0.314	0	Stromal	IMPDH2
0	0.507716	0.547	0.275	0	Stromal	MAP3K20
0	0.507401	0.657	0.455	0	Stromal	SEPT11
0	0.504962	0.94	0.936	0	Stromal	RPL21
0	0.504424	0.484	0.252	0	Stromal	SMARCA1
0	0.504272	0.689	0.458	0	Stromal	IFI16
0	0.503447	0.275	0.017	0	Stromal	WNT2
0	0.501975	0.414	0.205	0	Stromal	SHPRH
0	0.499577	0.531	0.302	0	Stromal	RBPMS
0	0.498432	0.385	0.157	0	Stromal	SESN3
0	0.498208	0.389	0.14	0	Stromal	NXN
0	0.496883	0.483	0.229	0	Stromal	PHLDA1
0	0.496775	0.964	0.919	0	Stromal	RPL22
0	0.496339	0.724	0.572	0	Stromal	LUC7L3
0	0.49572	0.612	0.426	0	Stromal	MED13L
0	0.495649	0.855	0.682	0	Stromal	TPM4
0	0.491625	0.438	0.132	0	Stromal	EHD2
0	0.490317	0.298	0.106	0	Stromal	ZBTB8A
0	0.490002	0.484	0.261	0	Stromal	GOPC
0	0.489899	0.424	0.115	0	Stromal	TGFB1I1
0	0.487715	0.383	0.179	0	Stromal	ALDH7A1
0	0.485538	0.502	0.287	0	Stromal	TBL1X
0	0.485214	0.535	0.344	0	Stromal	KIDINS220
0	0.483986	0.434	0.225	0	Stromal	EMILIN2
0	0.483751	0.549	0.364	0	Stromal	NFE2L1
0	0.482225	0.355	0.133	0	Stromal	EHBP1
0	0.481555	0.454	0.24	0	Stromal	SNTB2
0	0.481167	0.261	0.049	0	Stromal	PRTG
0	0.478418	0.977	0.968	0	Stromal	RPS19
0	0.478036	0.471	0.152	0	Stromal	GYPC
0	0.476536	0.305	0.063	0	Stromal	ADAMTSL4
0	0.475875	0.701	0.469	0	Stromal	APP
0	0.475523	0.724	0.551	0	Stromal	SEPT2
0	0.475509	0.306	0.16	0	Stromal	CCDC71L
0	0.475346	0.29	0.08	0	Stromal	TMEM132C
0	0.475175	0.537	0.318	0	Stromal	MBNL2
0	0.47504	0.866	0.745	0	Stromal	DDX17
0	0.473862	0.544	0.35	0	Stromal	SEC63
0	0.473161	0.604	0.416	0	Stromal	APEX1
0	0.472103	0.382	0.16	0	Stromal	ZHX1
0	0.471968	0.382	0.224	0	Stromal	ZNF704
0	0.471885	0.293	0.051	0	Stromal	MICU3
0	0.471474	0.441	0.128	0	Stromal	THY1
0	0.471064	0.284	0.039	0	Stromal	NRXN2
0	0.470915	0.256	0.029	0	Stromal	DNM1
0	0.470537	0.753	0.597	0	Stromal	ATRX
0	0.470082	0.732	0.577	0	Stromal	EIF4B
0	0.469969	0.904	0.856	0	Stromal	RPL27
0	0.469698	0.569	0.378	0	Stromal	TUT4
0	0.468854	0.276	0.047	0	Stromal	ENPEP
0	0.467834	0.334	0.078	0	Stromal	ADCY3
0	0.46719	0.475	0.264	0	Stromal	SVIL
0	0.465937	0.758	0.595	0	Stromal	HP1BP3
0	0.465003	0.746	0.622	0	Stromal	BPTF
0	0.463422	0.44	0.253	0	Stromal	AHCY
0	0.462706	0.474	0.283	0	Stromal	F3
0	0.46262	0.265	0.046	0	Stromal	ROBO1
0	0.462178	0.461	0.228	0	Stromal	RRAS
0	0.461854	0.545	0.301	0	Stromal	NME4
0	0.460866	0.345	0.111	0	Stromal	TMEM98
0	0.460256	0.523	0.334	0	Stromal	PHF14
0	0.459868	0.555	0.343	0	Stromal	NENF
0	0.459574	0.506	0.309	0	Stromal	CALCOCO2
0	0.459536	0.459	0.242	0	Stromal	RAB34
0	0.459264	0.36	0.137	0	Stromal	NBL1
0	0.459036	0.614	0.433	0	Stromal	PRKDC
0	0.459	0.603	0.465	0	Stromal	RPL22L1
0	0.457641	0.361	0.156	0	Stromal	VPS13B
0	0.45562	0.323	0.105	0	Stromal	AC245595.1
0	0.455194	0.756	0.601	0	Stromal	SSR2
0	0.454814	0.283	0.101	0	Stromal	MATN2
0	0.45446	0.468	0.285	0	Stromal	NIFK
0	0.453237	0.369	0.088	0	Stromal	LDB2
0	0.453164	0.609	0.465	0	Stromal	LIMA1
0	0.452145	0.359	0.133	0	Stromal	CAMK2N1
0	0.451673	0.264	0.038	0	Stromal	FGF2
0	0.450842	0.993	0.951	0	Stromal	FOS
0	0.450255	0.977	0.977	0	Stromal	RPS14
0	0.449929	0.418	0.175	0	Stromal	PDLIM2
0	0.449119	0.811	0.692	0	Stromal	ZFAS1
0	0.447816	0.417	0.169	0	Stromal	GLIPR1
0	0.447538	0.657	0.476	0	Stromal	MAP4
0	0.445883	0.56	0.39	0	Stromal	ZKSCAN1
0	0.445842	0.264	0.043	0	Stromal	CPED1
0	0.444874	0.56	0.385	0	Stromal	SUPT16H
0	0.444555	0.533	0.358	0	Stromal	MAGED2
0	0.444402	0.827	0.706	0	Stromal	CIRBP
0	0.444253	0.352	0.162	0	Stromal	GDF11
0	0.444135	0.459	0.224	0	Stromal	PKIG
0	0.444085	0.301	0.07	0	Stromal	DZIP1
0	0.442936	0.556	0.375	0	Stromal	CAMLG
0	0.4429	0.445	0.256	0	Stromal	PCYOX1
0	0.442724	0.319	0.092	0	Stromal	MARVELD1
0	0.442653	0.279	0.072	0	Stromal	RASSF8-AS1
0	0.442432	0.375	0.229	0	Stromal	SLC12A2
0	0.442405	0.316	0.064	0	Stromal	TBX2
0	0.442373	0.291	0.068	0	Stromal	GABBR1
0	0.441314	0.92	0.824	0	Stromal	SRRM2
0	0.441267	0.399	0.136	0	Stromal	PLXND1
0	0.440952	0.418	0.223	0	Stromal	ST5
0	0.439304	0.404	0.222	0	Stromal	EGFR
0	0.438082	0.4	0.2	0	Stromal	METTL7A
0	0.43789	0.566	0.397	0	Stromal	GLG1
0	0.437601	0.751	0.567	0	Stromal	CD44
0	0.437107	0.901	0.83	0	Stromal	PFDN5
0	0.434758	0.633	0.472	0	Stromal	RSL1D1
0	0.434754	0.381	0.191	0	Stromal	SRM
0	0.434677	0.477	0.267	0	Stromal	PRDM1
0	0.434607	0.427	0.24	0	Stromal	MIB1
0	0.43435	0.331	0.149	0	Stromal	RNF150
0	0.434193	0.535	0.321	0	Stromal	CLIC4
0	0.433887	0.459	0.271	0	Stromal	SP3
0	0.433598	0.313	0.101	0	Stromal	FBLN5
0	0.433063	0.275	0.063	0	Stromal	SAMD11
0	0.432653	0.325	0.097	0	Stromal	GPX7
0	0.431928	0.395	0.215	0	Stromal	SEZ6L2
0	0.431698	0.321	0.134	0	Stromal	ANO1
0	0.430698	0.734	0.574	0	Stromal	SEC11A
0	0.42912	0.258	0.057	0	Stromal	LRIG3
0	0.428809	0.373	0.242	0	Stromal	GADD45G
0	0.427289	0.49	0.295	0	Stromal	RTL8C
0	0.42726	0.605	0.44	0	Stromal	RAB13
0	0.42698	0.472	0.295	0	Stromal	ZNF503
0	0.425866	0.33	0.125	0	Stromal	SNHG18
0	0.425311	0.336	0.112	0	Stromal	ARHGEF17
0	0.422177	0.343	0.1	0	Stromal	RFTN1
0	0.42217	0.725	0.564	0	Stromal	HDLBP
0	0.421385	0.432	0.225	0	Stromal	RBFOX2
0	0.421246	0.467	0.265	0	Stromal	ZMIZ1
0	0.420626	0.727	0.541	0	Stromal	TUBB
0	0.420411	0.799	0.68	0	Stromal	SLC25A6
0	0.420362	0.28	0.072	0	Stromal	LPAR1
0	0.420026	0.338	0.099	0	Stromal	CEP126
0	0.418684	0.268	0.053	0	Stromal	STON1
0	0.418561	0.441	0.235	0	Stromal	RHOQ
0	0.418126	0.436	0.275	0	Stromal	TCAF1
0	0.417929	0.356	0.181	0	Stromal	PRPS2
0	0.417635	0.716	0.584	0	Stromal	METAP2
0	0.41673	0.888	0.718	0	Stromal	SOX4
0	0.416565	0.6	0.382	0	Stromal	RCN1
0	0.41538	0.402	0.202	0	Stromal	CDK4
0	0.415245	0.25	0.028	0	Stromal	HOXD11
0	0.414802	0.988	0.981	0	Stromal	RPL28
0	0.413154	0.464	0.294	0	Stromal	PTPN11
0	0.412602	0.354	0.121	0	Stromal	TUBB6
0	0.411959	0.258	0.042	0	Stromal	PRTFDC1
0	0.41193	0.312	0.134	0	Stromal	C17orf58
0	0.411767	0.371	0.093	0	Stromal	FXYD1
0	0.411177	0.291	0.088	0	Stromal	CTSF
0	0.409902	0.322	0.152	0	Stromal	KLF7
0	0.408592	0.371	0.113	0	Stromal	KCTD12
0	0.408276	0.531	0.38	0	Stromal	TMEM167A
0	0.407626	0.772	0.62	0	Stromal	MTDH
0	0.406693	0.419	0.246	0	Stromal	PIAS1
0	0.406687	0.444	0.273	0	Stromal	ASCC3
0	0.406495	0.289	0.071	0	Stromal	AXL
0	0.40626	0.471	0.302	0	Stromal	POLR2J3.1
0	0.405523	0.338	0.121	0	Stromal	DYNC2H1
0	0.405421	0.618	0.454	0	Stromal	ZRANB2
0	0.404688	0.269	0.074	0	Stromal	FAM20A
0	0.404664	0.443	0.296	0	Stromal	MUC20-OT1
0	0.403596	0.299	0.102	0	Stromal	BACE1
0	0.402548	0.278	0.057	0	Stromal	HOXD10
0	0.402492	0.618	0.44	0	Stromal	TCEAL9
0	0.401525	0.851	0.742	0	Stromal	ARGLU1
0	0.400805	0.321	0.14	0	Stromal	H6PD
0	0.400446	0.367	0.196	0	Stromal	CPLANE1
0	0.399982	0.307	0.129	0	Stromal	MLH3
0	0.399885	0.26	0.053	0	Stromal	CXCL12
0	0.399855	0.466	0.303	0	Stromal	SLC39A6
0	0.399485	0.941	0.905	0	Stromal	RPS20
0	0.398943	0.303	0.122	0	Stromal	SH3D19
0	0.398778	0.965	0.902	0	Stromal	HMGB1
0	0.398173	0.396	0.238	0	Stromal	INSR
0	0.396094	0.977	0.97	0	Stromal	RPL36
0	0.395511	0.689	0.554	0	Stromal	RABAC1
0	0.393955	0.337	0.181	0	Stromal	SDC3
0	0.393938	0.325	0.155	0	Stromal	GREB1
0	0.393899	0.328	0.141	0	Stromal	TNS2
0	0.393803	0.251	0.062	0	Stromal	NIPAL2
0	0.393219	0.266	0.138	0	Stromal	CRABP2
0	0.393022	0.507	0.363	0	Stromal	TRIP11
0	0.392951	0.261	0.052	0	Stromal	QPCT
0	0.392443	1	0.999	0	Stromal	EEF1A1
0	0.392333	0.71	0.528	0	Stromal	LMAN1
0	0.391688	0.453	0.291	0	Stromal	SLC25A37
0	0.391273	0.667	0.496	0	Stromal	KDELR1
0	0.391217	0.422	0.265	0	Stromal	TMEM106B
0	0.390474	0.83	0.704	0	Stromal	ST13
0	0.390455	0.323	0.107	0	Stromal	IKBIP
0	0.390296	0.507	0.356	0	Stromal	CCNL2
0	0.390202	0.592	0.431	0	Stromal	CHD9
0	0.389864	0.677	0.532	0	Stromal	EIF3F
0	0.389592	0.98	0.959	0	Stromal	RPL19
0	0.386668	0.74	0.621	0	Stromal	N4BP2L2
0	0.386082	0.489	0.201	0	Stromal	MGP
0	0.385108	0.488	0.359	0	Stromal	SPIN1
0	0.384781	0.979	0.978	0	Stromal	RPS28
0	0.384737	0.957	0.943	0	Stromal	RPL35
0	0.384402	0.418	0.235	0	Stromal	MUM1
0	0.383563	0.32	0.133	0	Stromal	DIXDC1
0	0.383448	0.627	0.473	0	Stromal	EIF3M
0	0.380076	0.392	0.241	0	Stromal	SEC24D
0	0.379559	0.566	0.4	0	Stromal	UPF3A
0	0.379313	0.376	0.219	0	Stromal	ZFYVE21
0	0.379219	0.955	0.948	0	Stromal	RPS9
0	0.37868	0.462	0.293	0	Stromal	CBX1
0	0.378621	0.354	0.121	0	Stromal	SMTN
0	0.377701	0.329	0.171	0	Stromal	ANKRD26
0	0.377555	0.321	0.165	0	Stromal	EXT1
0	0.377123	0.273	0.079	0	Stromal	PALM
0	0.376121	0.32	0.135	0	Stromal	PKD2
0	0.375288	0.356	0.191	0	Stromal	RPAP2
0	0.375144	0.533	0.355	0	Stromal	OSBPL8
0	0.374505	0.342	0.161	0	Stromal	EMX2OS
0	0.373941	0.308	0.096	0	Stromal	AKT3
0	0.37379	0.401	0.207	0	Stromal	SLC16A1
0	0.373429	0.453	0.29	0	Stromal	GOLGA8A
0	0.372137	0.571	0.404	0	Stromal	PTPRA
0	0.370792	0.742	0.543	0	Stromal	IL1R1
0	0.370611	0.336	0.171	0	Stromal	DOCK1
0	0.369679	0.487	0.322	0	Stromal	C5orf24
0	0.369624	0.291	0.117	0	Stromal	ZADH2
0	0.368857	0.358	0.187	0	Stromal	SEC23A
0	0.36874	0.632	0.461	0	Stromal	ADH5
0	0.36816	0.373	0.209	0	Stromal	GBP1
0	0.367631	0.726	0.608	0	Stromal	PDIA6
0	0.367441	0.781	0.638	0	Stromal	PSAP
0	0.366884	0.359	0.176	0	Stromal	UBE2L6
0	0.365804	0.324	0.164	0	Stromal	SLC37A3
0	0.365083	0.46	0.233	0	Stromal	BCAT1
0	0.364827	0.282	0.13	0	Stromal	IRF9
0	0.364626	0.666	0.51	0	Stromal	SSB
0	0.363754	0.481	0.321	0	Stromal	TNRC6A
0	0.363276	0.879	0.736	0	Stromal	SEC62
0	0.362968	0.28	0.1	0	Stromal	PLEKHA4
0	0.362861	0.495	0.336	0	Stromal	FNDC3A
0	0.362445	0.489	0.261	0	Stromal	CTSC
0	0.36187	0.989	0.986	0	Stromal	RPL39
0	0.361579	0.37	0.23	0	Stromal	CCDC14
0	0.361128	0.532	0.364	0	Stromal	ESR1
0	0.360592	0.268	0.084	0	Stromal	NFATC4
0	0.360474	0.536	0.39	0	Stromal	LARS
0	0.360225	0.559	0.428	0	Stromal	FOXO1
0	0.359538	0.508	0.351	0	Stromal	COPS6
0	0.359469	0.338	0.161	0	Stromal	DBN1
0	0.359411	0.304	0.138	0	Stromal	ERCC6L2
0	0.358894	0.971	0.969	0	Stromal	RPS27A
0	0.358661	0.325	0.128	0	Stromal	INPP4B
0	0.358226	0.766	0.635	0	Stromal	CD99
0	0.357798	0.482	0.333	0	Stromal	ADD3
0	0.357122	0.429	0.272	0	Stromal	SPART
0	0.356866	0.447	0.295	0	Stromal	VKORC1
0	0.355776	0.609	0.49	0	Stromal	CTNNB1
0	0.355614	0.253	0.069	0	Stromal	KATNAL1
0	0.355608	0.488	0.333	0	Stromal	ANAPC5
0	0.355601	0.291	0.112	0	Stromal	SETD7
0	0.355041	0.977	0.951	0	Stromal	RPL15
0	0.354511	0.341	0.15	0	Stromal	CHPT1
0	0.354495	0.252	0.094	0	Stromal	LMCD1
0	0.354442	0.302	0.087	0	Stromal	A1BG
0	0.354063	0.32	0.122	0	Stromal	FSCN1
0	0.353873	0.723	0.514	0	Stromal	TLE4
0	0.353019	0.347	0.21	0	Stromal	MAFB
0	0.352951	0.296	0.103	0	Stromal	PLTP
0	0.352374	0.793	0.688	0	Stromal	CCNI
0	0.352329	0.299	0.155	0	Stromal	CNTLN
0	0.352213	0.94	0.9	0	Stromal	RPL31
0	0.351654	0.264	0.071	0	Stromal	CD302
0	0.350144	0.343	0.169	0	Stromal	CEP170
0	0.349814	0.497	0.335	0	Stromal	MXD4
0	0.34943	0.58	0.447	0	Stromal	ZC3H13
0	0.349287	0.895	0.835	0	Stromal	BTF3
0	0.348647	0.354	0.191	0	Stromal	LRP6
0	0.347222	0.31	0.138	0	Stromal	DSTYK
0	0.345905	0.492	0.344	0	Stromal	R3HDM2
0	0.345879	0.638	0.504	0	Stromal	U2SURP
0	0.345386	0.443	0.296	0	Stromal	NUTM2B-AS1
0	0.344611	0.312	0.115	0	Stromal	MAP7D3
0	0.344565	0.338	0.129	0	Stromal	CMTM3
0	0.344063	0.563	0.413	0	Stromal	ESD
0	0.343259	0.265	0.113	0	Stromal	FAM155A
0	0.342735	0.256	0.075	0	Stromal	EPDR1
0	0.342484	0.956	0.952	0	Stromal	RPS16
0	0.342038	0.311	0.151	0	Stromal	AHDC1
0	0.341933	0.347	0.187	0	Stromal	TMA16
0	0.341067	0.329	0.172	0	Stromal	ZYG11B
0	0.34078	0.503	0.352	0	Stromal	RPL7L1
0	0.340667	0.671	0.533	0	Stromal	HNRNPAB
0	0.339619	0.287	0.086	0	Stromal	CDC42EP5
0	0.339222	0.505	0.357	0	Stromal	SMARCA2
0	0.338687	0.336	0.182	0	Stromal	ZNF703
0	0.338418	0.327	0.169	0	Stromal	ZNHIT6
0	0.338014	0.962	0.934	0	Stromal	IER2
0	0.336939	0.556	0.419	0	Stromal	THOC2
0	0.336317	0.476	0.337	0	Stromal	MLXIP
0	0.335759	0.361	0.133	0	Stromal	CAVIN3
0	0.3356	0.369	0.22	0	Stromal	LTBP3
0	0.335583	0.317	0.146	0	Stromal	TSPAN5
0	0.335518	0.316	0.106	0	Stromal	NES
0	0.335478	0.257	0.075	0	Stromal	P3H1
0	0.335094	0.33	0.192	0	Stromal	STIM1
0	0.33506	0.909	0.878	0	Stromal	RPSA
0	0.33505	0.849	0.736	0	Stromal	AKAP13
0	0.334991	0.251	0.078	0	Stromal	TRAM2
0	0.334844	0.335	0.177	0	Stromal	DYRK2
0	0.334414	0.455	0.315	0	Stromal	MIA3
0	0.334405	0.439	0.291	0	Stromal	TROVE2
0	0.334224	0.267	0.072	0	Stromal	MAGEH1
0	0.333792	0.861	0.785	0	Stromal	YBX1
0	0.333315	0.611	0.479	0	Stromal	RPL17
0	0.33323	0.435	0.302	0	Stromal	YIPF4
0	0.331781	0.403	0.27	0	Stromal	NDUFAF2
0	0.331703	0.768	0.667	0	Stromal	RPS17
0	0.331398	0.354	0.208	0	Stromal	CDC42BPA
0	0.330922	0.274	0.102	0	Stromal	APBB2
0	0.330232	0.52	0.347	0	Stromal	CCDC85B
0	0.328054	0.407	0.263	0	Stromal	NCOR2
0	0.328026	0.484	0.358	0	Stromal	RBM6
0	0.3275	0.453	0.278	0	Stromal	MAGED1
0	0.327197	0.838	0.541	0	Stromal	TPM1
0	0.326931	0.62	0.493	0	Stromal	SREK1
0	0.326105	0.497	0.356	0	Stromal	KAT6B
0	0.325062	0.285	0.131	0	Stromal	IFT81
0	0.324787	0.303	0.078	0	Stromal	LMOD1
0	0.32477	0.312	0.168	0	Stromal	ZNF280D
0	0.323715	0.3	0.172	0	Stromal	UGGT2
0	0.323707	0.4	0.248	0	Stromal	PARVA
0	0.322899	0.28	0.115	0	Stromal	FAM92A
0	0.32237	0.6	0.457	0	Stromal	GDI2
0	0.321972	0.508	0.359	0	Stromal	SERPINB6
0	0.321557	0.439	0.302	0	Stromal	MKLN1
0	0.321443	0.99	0.994	0	Stromal	RPL41
0	0.321397	0.262	0.129	0	Stromal	ZNF254
0	0.321338	0.64	0.512	0	Stromal	ANP32B
0	0.321129	0.965	0.961	0	Stromal	RPS15
0	0.321038	0.584	0.45	0	Stromal	AP2M1
0	0.320992	0.475	0.341	0	Stromal	ATXN2
0	0.320668	0.531	0.378	0	Stromal	EMP1
0	0.320592	0.435	0.293	0	Stromal	EBPL
0	0.320465	0.329	0.218	0	Stromal	ZNF91
0	0.319008	0.515	0.413	0	Stromal	NHP2
0	0.318836	0.448	0.326	0	Stromal	RHOU
0	0.317933	0.603	0.477	0	Stromal	COL18A1
0	0.317875	0.843	0.733	0	Stromal	SUMO2
0	0.317667	0.719	0.582	0	Stromal	ID4
0	0.317096	0.342	0.212	0	Stromal	CAMSAP2
0	0.316836	0.483	0.35	0	Stromal	APPL1
0	0.316665	0.697	0.568	0	Stromal	KLF4
0	0.316367	0.334	0.207	0	Stromal	GNAI1
0	0.316189	0.365	0.223	0	Stromal	LRRC58
0	0.315155	0.793	0.677	0	Stromal	CEBPB
0	0.314263	0.258	0.114	0	Stromal	SH3PXD2B
0	0.313573	0.27	0.107	0	Stromal	ATP10D
0	0.31319	0.357	0.215	0	Stromal	SNHG19
0	0.311881	0.285	0.154	0	Stromal	MCC
0	0.311638	0.568	0.427	0	Stromal	PJA2
0	0.311438	0.274	0.129	0	Stromal	ABL1
0	0.311143	0.474	0.339	0	Stromal	EIF4G3
0	0.310608	0.354	0.216	0	Stromal	FUCA2
0	0.310491	0.334	0.191	0	Stromal	ZC2HC1A
0	0.310335	0.344	0.206	0	Stromal	GTF3C1
0	0.309934	0.58	0.435	0	Stromal	LGALS3BP
0	0.309468	0.324	0.186	0	Stromal	MPZL1
0	0.309423	0.329	0.163	0	Stromal	PRKD3
0	0.309408	0.367	0.254	0	Stromal	NME1
0	0.308361	0.297	0.154	0	Stromal	SAMD4A
0	0.308079	0.324	0.186	0	Stromal	DYNC2LI1
0	0.308009	0.972	0.961	0	Stromal	RPL27A
0	0.307915	0.374	0.256	0	Stromal	CEP290
0	0.30756	0.367	0.214	0	Stromal	CLUAP1
0	0.305798	0.309	0.167	0	Stromal	PKD1
0	0.305756	0.398	0.276	0	Stromal	MYO9A
0	0.305477	0.386	0.247	0	Stromal	STX16
0	0.305321	0.336	0.186	0	Stromal	TXNDC15
0	0.305192	0.339	0.206	0	Stromal	TTC14
0	0.304851	0.289	0.115	0	Stromal	TBC1D2B
0	0.304426	0.636	0.509	0	Stromal	EIF3L
0	0.303977	0.879	0.811	0	Stromal	NCL
0	0.303955	0.405	0.279	0	Stromal	YIF1A
0	0.30367	0.573	0.443	0	Stromal	RNH1
0	0.303566	0.447	0.313	0	Stromal	EIF2AK2
0	0.303554	0.506	0.399	0	Stromal	RYBP
0	0.302999	0.956	0.941	0	Stromal	RPS25
0	0.302278	0.35	0.215	0	Stromal	EIF2AK4
0	0.302152	0.747	0.625	0	Stromal	TOMM20
0	0.301998	0.276	0.167	0	Stromal	SRGAP1
0	0.301862	0.297	0.132	0	Stromal	COL12A1
0	0.301811	0.697	0.573	0	Stromal	EIF3H
0	0.301545	0.348	0.183	0	Stromal	BIN1
0	0.301515	0.402	0.262	0	Stromal	PLD3
0	0.301409	0.36	0.225	0	Stromal	TP53BP1
0	0.301048	0.479	0.36	0	Stromal	TTC37
0	0.300659	0.38	0.242	0	Stromal	TMEM43
0	0.300342	0.978	0.985	0	Stromal	RPS27
0	0.299489	0.274	0.116	0	Stromal	SPEF2
0	0.298698	0.366	0.242	0	Stromal	CDC42EP4
0	0.298482	0.397	0.271	0	Stromal	SCFD1
0	0.297704	0.406	0.276	0	Stromal	KNOP1
0	0.297478	0.659	0.517	0	Stromal	RBMX
0	0.29739	0.831	0.737	0	Stromal	EEF1D
0	0.297318	0.801	0.692	0	Stromal	RBM25
0	0.296458	0.295	0.158	0	Stromal	QSER1
0	0.296369	0.581	0.446	0	Stromal	HADHA
0	0.296022	0.855	0.802	0	Stromal	ELOB
0	0.294959	0.338	0.222	0	Stromal	STX7
0	0.294903	0.332	0.2	0	Stromal	IREB2
0	0.294234	0.903	0.833	0	Stromal	HNRNPU
0	0.294002	0.491	0.361	0	Stromal	LUC7L
0	0.293948	0.41	0.281	0	Stromal	SND1
0	0.293508	0.261	0.123	0	Stromal	TTC28
0	0.292923	0.431	0.308	0	Stromal	EPB41L4A-AS1
0	0.292726	0.333	0.162	0	Stromal	CPQ
0	0.29242	0.411	0.275	0	Stromal	TFDP2
0	0.292343	0.303	0.139	0	Stromal	CDK6
0	0.291966	0.525	0.404	0	Stromal	PPP2CB
0	0.291852	0.427	0.299	0	Stromal	STAG1
0	0.291423	0.609	0.489	0	Stromal	ASH1L
0	0.290993	0.684	0.564	0	Stromal	CHD4
0	0.290651	0.55	0.223	0	Stromal	CAVIN1
0	0.290312	0.271	0.134	0	Stromal	ZNF302
0	0.290305	0.337	0.207	0	Stromal	RBM28
0	0.290287	0.803	0.684	0	Stromal	ANXA5
0	0.289764	0.37	0.252	0	Stromal	REEP3
0	0.289742	0.294	0.15	0	Stromal	MAP3K12
0	0.288511	0.464	0.339	0	Stromal	EEA1
0	0.287819	0.403	0.273	0	Stromal	HACD3
0	0.287681	0.711	0.429	0	Stromal	FLNA
0	0.287455	0.593	0.465	0	Stromal	KDELR2
0	0.28701	0.964	0.909	0	Stromal	FOSB
0	0.286471	0.356	0.224	0	Stromal	XPC
0	0.286451	0.732	0.643	0	Stromal	SNRPD2
0	0.286339	0.512	0.382	0	Stromal	RBM5
0	0.286332	0.262	0.098	0	Stromal	F2R
0	0.286311	0.832	0.735	0	Stromal	MORF4L1
0	0.285877	0.692	0.569	0	Stromal	NOP53
0	0.285784	0.29	0.168	0	Stromal	DNAJC13
0	0.285706	0.638	0.517	0	Stromal	DHX36
0	0.285037	0.454	0.324	0	Stromal	AHI1
0	0.285001	0.45	0.33	0	Stromal	IP6K2
0	0.284884	0.357	0.215	0	Stromal	SHC1
0	0.284545	0.449	0.326	0	Stromal	NSD1
0	0.282809	0.36	0.241	0	Stromal	HGSNAT
0	0.281622	0.264	0.146	0	Stromal	NHLRC2
0	0.281495	0.392	0.28	0	Stromal	PPIC
0	0.281185	0.505	0.401	0	Stromal	PHIP
0	0.281123	0.483	0.389	0	Stromal	ZNF638
0	0.280682	0.346	0.221	0	Stromal	ABCE1
0	0.280041	0.374	0.26	0	Stromal	ESF1
0	0.279607	0.407	0.275	0	Stromal	TNFRSF1A
0	0.279543	0.684	0.545	0	Stromal	WASF2
0	0.277584	0.56	0.459	0	Stromal	PHF3
0	0.277543	0.599	0.473	0	Stromal	TMEM14C
0	0.277462	0.251	0.125	0	Stromal	ZNF618
0	0.277405	0.332	0.212	0	Stromal	ATXN3
0	0.276965	0.693	0.591	0	Stromal	RPS10
0	0.276549	0.338	0.212	0	Stromal	BDH2
0	0.275814	0.283	0.154	0	Stromal	TSHZ1
0	0.274912	0.486	0.358	0	Stromal	PYURF
0	0.274463	0.365	0.231	0	Stromal	C1orf123
0	0.27399	0.435	0.308	0	Stromal	CFAP97
0	0.273747	0.381	0.279	0	Stromal	SUGP2
0	0.273529	0.304	0.162	0	Stromal	GLT8D1
0	0.273499	0.437	0.324	0	Stromal	NCBP3
0	0.273374	0.291	0.174	0	Stromal	CMSS1
0	0.273225	0.842	0.753	0	Stromal	PCBP2
0	0.273151	0.315	0.186	0	Stromal	TWSG1
0	0.27283	0.304	0.175	0	Stromal	RBMX2
0	0.272016	0.91	0.836	0	Stromal	CD63
0	0.272005	0.486	0.382	0	Stromal	COPA
0	0.27198	0.564	0.433	0	Stromal	PRMT1
0	0.271663	0.745	0.643	0	Stromal	SF1
0	0.271507	0.468	0.343	0	Stromal	HIPK3
0	0.270777	0.389	0.258	0	Stromal	SPATS2
0	0.270673	0.607	0.484	0	Stromal	H1FX
0	0.270425	0.469	0.361	0	Stromal	GPATCH8
0	0.270119	0.361	0.238	0	Stromal	SEL1L
0	0.269751	0.414	0.301	0	Stromal	GANAB
0	0.269381	0.662	0.556	0	Stromal	SNRNP70
0	0.268166	0.273	0.145	0	Stromal	ZNF358
0	0.268002	0.633	0.526	0	Stromal	MPHOSPH8
0	0.26727	0.667	0.551	0	Stromal	YWHAQ
0	0.26676	0.539	0.421	0	Stromal	BCAP29
0	0.26658	0.273	0.154	0	Stromal	ZHX3
0	0.266285	0.281	0.181	0	Stromal	GPM6B
0	0.266268	0.95	0.951	0	Stromal	RPL23A
0	0.266196	0.511	0.395	0	Stromal	USP22
0	0.265981	0.325	0.201	0	Stromal	NOL8
0	0.265403	0.25	0.072	0	Stromal	FXYD6
0	0.264803	0.39	0.274	0	Stromal	UQCC2
0	0.264664	0.294	0.087	0	Stromal	FHL1
0	0.264247	0.336	0.216	0	Stromal	SGCB
0	0.263632	0.961	0.949	0	Stromal	RPL38
0	0.263578	0.45	0.345	0	Stromal	SETD5
0	0.263484	0.349	0.22	0	Stromal	HDGFL3
0	0.263474	0.45	0.321	0	Stromal	TSPAN3
0	0.263245	0.25	0.125	0	Stromal	MOSMO
0	0.263092	0.454	0.344	0	Stromal	GINM1
0	0.262905	0.323	0.194	0	Stromal	MAP9
0	0.262855	0.471	0.36	0	Stromal	OS9
0	0.262166	0.537	0.407	0	Stromal	PHB2
0	0.262002	0.491	0.386	0	Stromal	UBE3A
0	0.260876	0.68	0.555	0	Stromal	HNRNPR
0	0.260532	0.278	0.161	0	Stromal	NOC3L
0	0.260281	0.692	0.569	0	Stromal	CBX3
0	0.260191	0.772	0.651	0	Stromal	CANX
0	0.259875	0.264	0.154	0	Stromal	ZNF37A
0	0.259814	0.784	0.697	0	Stromal	PPP1CB
0	0.259021	0.375	0.268	0	Stromal	DHX29
0	0.258775	0.265	0.142	0	Stromal	IPO9
0	0.257765	0.299	0.185	0	Stromal	ATMIN
0	0.257738	0.362	0.234	0	Stromal	SLC2A4RG
0	0.257684	0.659	0.54	0	Stromal	RSL24D1
0	0.257606	0.891	0.807	0	Stromal	FUS
0	0.257294	0.479	0.348	0	Stromal	ABI2
0	0.256991	0.35	0.225	0	Stromal	ZNF22
0	0.256251	0.255	0.153	0	Stromal	KCTD3
0	0.256008	0.316	0.208	0	Stromal	TSIX
0	0.255708	0.462	0.331	0	Stromal	URI1
0	0.255439	0.253	0.137	0	Stromal	SPRED1
0	0.254927	0.261	0.143	0	Stromal	INTU
0	0.254844	0.286	0.129	0	Stromal	TGFBR3
0	0.254622	0.578	0.397	0	Stromal	CNN3
0	0.254406	0.341	0.238	0	Stromal	ABHD2
0	0.254244	0.278	0.172	0	Stromal	RBFA
0	0.254054	0.404	0.281	0	Stromal	HERC2
0	0.253792	0.548	0.414	0	Stromal	DUT
0	0.253686	0.475	0.366	0	Stromal	NDUFS4
0	0.253554	0.456	0.331	0	Stromal	BLOC1S6
0	0.253259	0.28	0.157	0	Stromal	RAB11FIP2
0	0.251993	0.571	0.467	0	Stromal	PDCD5
0	0.251602	0.33	0.221	0	Stromal	BRD3
0	0.251371	0.251	0.127	0	Stromal	PIP5K1C
0	0.251208	0.438	0.298	0	Stromal	SSBP4
0	0.250152	0.316	0.212	0	Stromal	ZNF330
0	0.250101	0.465	0.362	0	Stromal	SNHG7
0	0.250049	0.791	0.699	0	Stromal	SRSF11
0	-0.250717	0.157	0.273	0	Stromal	NFATC3
0	-0.254089	0.248	0.358	0	Stromal	PLEKHA1
0	-0.254677	0.141	0.254	0	Stromal	COX16
0	-0.257067	0.106	0.257	0	Stromal	GALNT7
0	-0.257986	0.136	0.267	0	Stromal	ERBB2
0	-0.258069	0.169	0.298	0	Stromal	EEF1E1
0	-0.259014	0.157	0.287	0	Stromal	AC015912.3
0	-0.259095	0.325	0.431	0	Stromal	AKIRIN1
0	-0.260652	0.162	0.289	0	Stromal	RAPGEF2
0	-0.261086	0.233	0.348	0	Stromal	CORO1B
0	-0.262063	0.134	0.269	0	Stromal	ZNF787
0	-0.262587	0.199	0.318	0	Stromal	RAB5IF
0	-0.263454	0.203	0.337	0	Stromal	MIR22HG
0	-0.266785	0.153	0.297	0	Stromal	TST
0	-0.266836	0.162	0.296	0	Stromal	ESYT2
0	-0.267402	0.228	0.361	0	Stromal	UBAP1
0	-0.267995	0.194	0.307	0	Stromal	CPT1A
0	-0.268872	0.276	0.384	0	Stromal	SLC25A25
0	-0.269591	0.261	0.378	0	Stromal	FDPS
0	-0.269932	0.143	0.257	0	Stromal	CDC42EP3
0	-0.270658	0.162	0.289	0	Stromal	PPP2R5A
0	-0.271076	0.17	0.313	0	Stromal	TMEM170A
0	-0.271819	0.31	0.423	0	Stromal	CWC25
0	-0.272526	0.976	0.971	0	Stromal	EIF1
0	-0.273489	0.181	0.301	0	Stromal	IDH2
0	-0.273827	0.148	0.305	0	Stromal	AFTPH
0	-0.273842	0.278	0.39	0	Stromal	BAG5
0	-0.274417	0.138	0.289	0	Stromal	PPTC7
0	-0.274612	0.138	0.274	0	Stromal	YPEL2
0	-0.274674	0.211	0.35	0	Stromal	PDXK
0	-0.275429	0.146	0.254	0	Stromal	AC016831.7
0	-0.275955	0.367	0.478	0	Stromal	ETF1
0	-0.276258	0.266	0.386	0	Stromal	PSME4
0	-0.277417	0.169	0.312	0	Stromal	TRAPPC6A
0	-0.278432	0.136	0.279	0	Stromal	HIVEP1
0	-0.278801	0.32	0.429	0	Stromal	PPP2R2A
0	-0.279471	0.185	0.313	0	Stromal	RPA3
0	-0.279816	0.156	0.302	0	Stromal	SH3GLB2
0	-0.281097	0.219	0.34	0	Stromal	THUMPD3-AS1
0	-0.282729	0.847	0.85	0	Stromal	HNRNPC
0	-0.283531	0.404	0.501	0	Stromal	RHEB
0	-0.283661	0.167	0.302	0	Stromal	PLSCR1
0	-0.283689	0.185	0.287	0	Stromal	USP36
0	-0.284066	0.173	0.314	0	Stromal	MVP
0	-0.284528	0.793	0.807	0	Stromal	SQSTM1
0	-0.285474	0.386	0.481	0	Stromal	NDUFB3
0	-0.286295	0.103	0.252	0	Stromal	PYGL
0	-0.286779	0.309	0.41	0	Stromal	RBM22
0	-0.287279	0.172	0.316	0	Stromal	FDFT1
0	-0.28779	0.235	0.352	0	Stromal	TRIM38
0	-0.288423	0.305	0.415	0	Stromal	SEPT9
0	-0.288436	0.152	0.307	0	Stromal	ERO1A
0	-0.288586	0.219	0.361	0	Stromal	PFKL
0	-0.289747	0.203	0.339	0	Stromal	TMEM41B
0	-0.290248	0.313	0.427	0	Stromal	BLOC1S1
0	-0.291497	0.286	0.406	0	Stromal	MBD2
0	-0.292942	0.358	0.456	0	Stromal	TXNDC17
0	-0.293589	0.127	0.259	0	Stromal	CEP70
0	-0.295581	0.743	0.754	0	Stromal	COX6B1
0	-0.29584	0.399	0.505	0	Stromal	CREBRF
0	-0.296131	0.36	0.465	0	Stromal	BAZ1A
0	-0.296432	0.136	0.286	0	Stromal	AGPAT2
0	-0.296956	0.28	0.392	0	Stromal	ISG15
0	-0.297071	0.281	0.4	0	Stromal	LSM4
0	-0.297342	0.304	0.418	0	Stromal	PDZD8
0	-0.297581	0.238	0.362	0	Stromal	CYB5B
0	-0.297816	0.24	0.373	0	Stromal	VASP
0	-0.297939	0.137	0.288	0	Stromal	GNG12
0	-0.29906	0.12	0.28	0	Stromal	TMEM189
0	-0.299269	0.223	0.339	0	Stromal	SLMAP
0	-0.300504	0.094	0.251	0	Stromal	TMEM63A
0	-0.301586	0.274	0.385	0	Stromal	ACSL3
0	-0.301597	0.147	0.3	0	Stromal	RBBP8
0	-0.302358	0.48	0.559	0	Stromal	NDUFA2
0	-0.302542	0.405	0.516	0	Stromal	HEXIM1
0	-0.303427	0.161	0.324	0	Stromal	GLIS3
0	-0.303645	0.193	0.336	0	Stromal	AMOTL2
0	-0.305	0.109	0.27	0	Stromal	HMGB3
0	-0.305255	0.083	0.261	0	Stromal	HSBP1L1
0	-0.306746	0.459	0.545	0	Stromal	ERP29
0	-0.306749	0.273	0.405	0	Stromal	AZIN1
0	-0.307667	0.182	0.334	0	Stromal	PER2
0	-0.308513	0.102	0.253	0	Stromal	TPST2
0	-0.308656	0.581	0.63	0	Stromal	SNU13
0	-0.308936	0.731	0.741	0	Stromal	COX5B
0	-0.308953	0.135	0.274	0	Stromal	SLC20A2
0	-0.30927	0.108	0.273	0	Stromal	CHKA
0	-0.311572	0.45	0.534	0	Stromal	PGK1
0	-0.312199	0.761	0.789	0	Stromal	UBE2D3
0	-0.312249	0.57	0.634	0	Stromal	PTP4A2
0	-0.313368	0.202	0.352	0	Stromal	GIPC1
0	-0.313687	0.355	0.465	0	Stromal	PPP1CA
0	-0.313946	0.861	0.867	0	Stromal	TMA7
0	-0.313956	0.16	0.288	0	Stromal	PILRB
0	-0.314423	0.165	0.314	0	Stromal	USP12
0	-0.31472	0.356	0.47	0	Stromal	DNTTIP2
0	-0.314951	0.177	0.299	0	Stromal	RABGAP1L
0	-0.315044	0.438	0.517	0	Stromal	CHMP5
0	-0.31559	0.138	0.297	0	Stromal	PRELID3B
0	-0.315985	0.226	0.36	0	Stromal	USP3
0	-0.316239	0.138	0.289	0	Stromal	CREG1
0	-0.316766	0.154	0.296	0	Stromal	TRIM25
0	-0.316783	0.164	0.294	0	Stromal	DHRS3
0	-0.317791	0.296	0.427	0	Stromal	NR1D2
0	-0.318478	0.188	0.311	0	Stromal	ALDH6A1
0	-0.318625	0.171	0.297	0	Stromal	WARS
0	-0.318658	0.105	0.267	0	Stromal	PTPRM
0	-0.31911	0.173	0.322	0	Stromal	CBX4
0	-0.319258	0.161	0.297	0	Stromal	AGPAT5
0	-0.320743	0.442	0.55	0	Stromal	PET100
0	-0.321378	0.069	0.251	0	Stromal	ZDHHC12
0	-0.322448	0.107	0.258	0	Stromal	BBC3
0	-0.322889	0.406	0.514	0	Stromal	SPEN
0	-0.32359	0.433	0.514	0	Stromal	ELOC
0	-0.324078	0.793	0.793	0	Stromal	CALM2
0	-0.324979	0.313	0.421	0	Stromal	IFNGR1
0	-0.325454	0.423	0.511	0	Stromal	CTBP2
0	-0.326236	0.179	0.318	0	Stromal	SNHG12
0	-0.326814	0.092	0.267	0	Stromal	LRIG1
0	-0.327082	0.177	0.307	0	Stromal	RASA2
0	-0.327193	0.179	0.336	0	Stromal	AIG1
0	-0.328074	0.307	0.448	0	Stromal	CCDC186
0	-0.328193	0.194	0.337	0	Stromal	SSFA2
0	-0.32844	0.243	0.387	0	Stromal	KLF13
0	-0.329811	0.619	0.664	0	Stromal	COX8A
0	-0.330292	0.36	0.466	0	Stromal	SECISBP2L
0	-0.331824	0.121	0.283	0	Stromal	AGRN
0	-0.333157	0.155	0.308	0	Stromal	TRAK1
0	-0.333598	0.826	0.872	0	Stromal	RPS26
0	-0.333855	0.114	0.259	0	Stromal	HBEGF
0	-0.334942	0.173	0.295	0	Stromal	ATP6V1A
0	-0.335231	0.8	0.505	0	Stromal	IGFBP7
0	-0.335248	0.17	0.261	0	Stromal	SRD5A3
0	-0.335277	0.099	0.269	0	Stromal	C9orf72
0	-0.336166	0.223	0.364	0	Stromal	DNAJB9
0	-0.336431	0.354	0.462	0	Stromal	ASAH1
0	-0.336602	0.358	0.47	0	Stromal	ZFAND6
0	-0.338711	0.352	0.481	0	Stromal	PTBP3
0	-0.338963	0.214	0.349	0	Stromal	SIK3
0	-0.339239	0.14	0.309	0	Stromal	HECA
0	-0.3408	0.116	0.289	0	Stromal	SLC30A1
0	-0.340832	0.269	0.395	0	Stromal	ABHD5
0	-0.341137	0.146	0.295	0	Stromal	B4GALT4
0	-0.341595	0.195	0.339	0	Stromal	JMJD6
0	-0.341631	0.185	0.317	0	Stromal	PLP2
0	-0.341781	0.085	0.271	0	Stromal	SREBF2
0	-0.342388	0.109	0.281	0	Stromal	BCL2L1
0	-0.342848	0.267	0.372	0	Stromal	N4BP1
0	-0.344142	0.356	0.48	0	Stromal	ZBTB10
0	-0.344182	0.114	0.274	0	Stromal	HIPK2
0	-0.34462	0.286	0.168	0	Stromal	TPPP3
0	-0.345559	0.073	0.262	0	Stromal	CYB561
0	-0.346487	0.176	0.343	0	Stromal	FAM162A
0	-0.348898	0.214	0.321	0	Stromal	CNOT6L
0	-0.348954	0.442	0.526	0	Stromal	FAM96B
0	-0.349039	0.108	0.289	0	Stromal	MOAP1
0	-0.350186	0.174	0.331	0	Stromal	ING2
0	-0.350354	0.446	0.54	0	Stromal	RALBP1
0	-0.350456	0.129	0.292	0	Stromal	PFKFB3
0	-0.350952	0.159	0.301	0	Stromal	QSOX1
0	-0.350981	0.678	0.718	0	Stromal	NDUFA1
0	-0.351193	0.984	0.978	0	Stromal	HSP90AA1
0	-0.352581	0.174	0.326	0	Stromal	EHD1
0	-0.353305	0.087	0.256	0	Stromal	SLC12A7
0	-0.353523	0.13	0.294	0	Stromal	CNST
0	-0.353646	0.225	0.361	0	Stromal	PEA15
0	-0.355144	0.119	0.271	0	Stromal	CDC14A
0	-0.355633	0.094	0.269	0	Stromal	EBP
0	-0.355742	0.29	0.422	0	Stromal	FBXO21
0	-0.355778	0.154	0.313	0	Stromal	TNIP1
0	-0.356423	0.089	0.273	0	Stromal	PLEKHF2
0	-0.357502	0.342	0.487	0	Stromal	WDR1
0	-0.357565	0.265	0.391	0	Stromal	DCXR
0	-0.35778	0.086	0.258	0	Stromal	PCDH7
0	-0.358516	0.666	0.717	0	Stromal	SRSF2
0	-0.358638	0.197	0.366	0	Stromal	OXSR1
0	-0.358648	0.129	0.252	0	Stromal	PIP4K2A
0	-0.358675	0.38	0.469	0	Stromal	NDRG1
0	-0.359541	0.133	0.267	0	Stromal	SUN2
0	-0.359608	0.258	0.375	0	Stromal	MPC2
0	-0.359933	0.212	0.337	0	Stromal	CYLD
0	-0.360673	0.427	0.535	0	Stromal	ARF6
0	-0.361247	0.105	0.285	0	Stromal	PDP1
0	-0.361986	0.398	0.523	0	Stromal	ARL6IP1
0	-0.362085	0.3	0.431	0	Stromal	LRRFIP2
0	-0.364105	0.258	0.383	0	Stromal	DDIT3
0	-0.366787	0.796	0.804	0	Stromal	CHCHD2
0	-0.3694	0.486	0.586	0	Stromal	FOSL2
0	-0.36942	0.165	0.335	0	Stromal	ETV6
0	-0.371542	0.586	0.654	0	Stromal	MYH9
0	-0.374079	0.942	0.912	0	Stromal	MT-ND4L
0	-0.374323	0.376	0.475	0	Stromal	GTF3C6
0	-0.374347	0.667	0.565	0	Stromal	PLCG2
0	-0.375011	0.282	0.434	0	Stromal	ABI1
0	-0.375055	0.352	0.49	0	Stromal	H2AFJ
0	-0.375392	0.559	0.634	0	Stromal	ROMO1
0	-0.375728	0.18	0.315	0	Stromal	ZFAND2A
0	-0.375878	0.178	0.333	0	Stromal	TWF2
0	-0.376784	0.123	0.305	0	Stromal	TFRC
0	-0.376951	0.186	0.353	0	Stromal	KHDC4
0	-0.377726	0.769	0.809	0	Stromal	PFN1
0	-0.378647	0.528	0.6	0	Stromal	MRPL33
0	-0.379151	0.368	0.503	0	Stromal	USP9X
0	-0.379757	0.213	0.348	0	Stromal	CRIM1
0	-0.380888	0.106	0.303	0	Stromal	PTPRF
0	-0.382183	0.482	0.571	0	Stromal	CHMP2A
0	-0.382482	0.23	0.384	0	Stromal	MIA2
0	-0.383044	0.134	0.308	0	Stromal	NFKB2
0	-0.383729	0.347	0.452	0	Stromal	DHRS7
0	-0.383835	0.121	0.295	0	Stromal	JPT2
0	-0.385436	0.159	0.333	0	Stromal	ELL2
0	-0.386164	0.029	0.25	0	Stromal	TMC4
0	-0.386293	0.239	0.402	0	Stromal	MKNK2
0	-0.388213	0.29	0.395	0	Stromal	LRRC41
0	-0.388623	0.107	0.298	0	Stromal	SIGIRR
0	-0.390977	0.777	0.804	0	Stromal	UBL5
0	-0.391165	0.132	0.273	0	Stromal	DEPP1
0	-0.391976	0.219	0.385	0	Stromal	HIVEP2
0	-0.393096	0.137	0.303	0	Stromal	APOL2
0	-0.395171	0.412	0.521	0	Stromal	FNDC3B
0	-0.395654	0.487	0.572	0	Stromal	NDUFC1
0	-0.396092	0.129	0.274	0	Stromal	PPM1H
0	-0.398023	0.359	0.483	0	Stromal	TBL1XR1
0	-0.398634	0.196	0.322	0	Stromal	HIST1H1C
0	-0.399057	0.662	0.738	0	Stromal	EIF5
0	-0.399913	0.154	0.311	0	Stromal	SQLE
0	-0.399927	0.104	0.28	0	Stromal	SLC16A3
0	-0.401194	0.214	0.379	0	Stromal	LYPLA1
0	-0.401245	0.063	0.257	0	Stromal	DEDD2
0	-0.403154	0.035	0.256	0	Stromal	DDR1
0	-0.403871	0.335	0.443	0	Stromal	COA3
0	-0.403909	0.18	0.317	0	Stromal	IGF2BP2
0	-0.403944	0.115	0.304	0	Stromal	TNFRSF10B
0	-0.406664	0.183	0.359	0	Stromal	ITSN2
0	-0.407297	0.196	0.379	0	Stromal	SLC2A1
0	-0.408457	0.506	0.594	0	Stromal	NOP10
0	-0.408797	0.251	0.366	0	Stromal	TXNRD1
0	-0.409814	0.622	0.689	0	Stromal	GPBP1
0	-0.410512	0.639	0.689	0	Stromal	GNG5
0	-0.411213	0.142	0.331	0	Stromal	SWAP70
0	-0.411282	0.228	0.409	0	Stromal	CDK2AP2
0	-0.412703	0.656	0.708	0	Stromal	COX7B
0	-0.412904	0.189	0.369	0	Stromal	SIAH2
0	-0.413837	0.21	0.361	0	Stromal	GGCT
0	-0.414008	0.142	0.34	0	Stromal	ORMDL2
0	-0.416075	0.062	0.287	0	Stromal	STX3
0	-0.416924	0.092	0.269	0	Stromal	INSIG1
0	-0.417015	0.078	0.286	0	Stromal	CMIP
0	-0.418712	0.393	0.509	0	Stromal	YWHAH
0	-0.419545	0.571	0.634	0	Stromal	XBP1
0	-0.419885	0.114	0.279	0	Stromal	DUSP14
0	-0.421367	0.801	0.834	0	Stromal	DNAJA1
0	-0.421447	0.021	0.255	0	Stromal	RAB25
0	-0.421455	0.471	0.58	0	Stromal	CAP1
0	-0.422151	0.192	0.349	0	Stromal	B4GALT5
0	-0.422457	0.067	0.264	0	Stromal	TACC2
0	-0.422801	0.698	0.736	0	Stromal	UQCRQ
0	-0.424073	0.638	0.725	0	Stromal	BRD2
0	-0.425829	0.019	0.251	0	Stromal	HOXB6
0	-0.426059	0.103	0.314	0	Stromal	LRBA
0	-0.426835	0.08	0.274	0	Stromal	BCL2L11
0	-0.428593	0.652	0.701	0	Stromal	SERP1
0	-0.428683	0.286	0.387	0	Stromal	DLG5
0	-0.429288	0.467	0.566	0	Stromal	HEBP2
0	-0.431842	0.218	0.357	0	Stromal	ARPC1B
0	-0.43334	0.692	0.733	0	Stromal	COX7A2
0	-0.435814	0.363	0.488	0	Stromal	PARP14
0	-0.435936	0.66	0.722	0	Stromal	LDHA
0	-0.436023	0.082	0.315	0	Stromal	PTPRK
0	-0.436478	0.025	0.259	0	Stromal	STXBP2
0	-0.437969	0.157	0.33	0	Stromal	JARID2
0	-0.438267	0.204	0.303	0	Stromal	CREM
0	-0.438472	0.451	0.566	0	Stromal	CTNNA1
0	-0.438938	0.116	0.322	0	Stromal	KIAA1217
0	-0.439035	0.592	0.638	0	Stromal	SPAG9
0	-0.4419	0.996	0.981	0	Stromal	MT-ND1
0	-0.442248	0.413	0.51	0	Stromal	RAB11A
0	-0.442249	0.107	0.31	0	Stromal	PISD
0	-0.443466	0.179	0.356	0	Stromal	HMGCS1
0	-0.443678	0.303	0.471	0	Stromal	SUN1
0	-0.444177	0.121	0.291	0	Stromal	ANKRD65
0	-0.444442	0.462	0.604	0	Stromal	NDUFA3
0	-0.444666	0.251	0.423	0	Stromal	FAM214A
0	-0.444728	0.198	0.359	0	Stromal	GLRX
0	-0.445357	0.352	0.476	0	Stromal	PIM3
0	-0.445485	0.016	0.25	0	Stromal	PPP1R9A
0	-0.445703	0.407	0.539	0	Stromal	RANBP2
0	-0.446265	0.113	0.301	0	Stromal	CLCF1
0	-0.446295	0.039	0.265	0	Stromal	EPS8L2
0	-0.446378	0.489	0.574	0	Stromal	DDT
0	-0.44702	0.39	0.529	0	Stromal	WEE1
0	-0.447299	0.744	0.783	0	Stromal	ATP5ME
0	-0.447508	0.06	0.282	0	Stromal	DSG2
0	-0.447586	0.359	0.507	0	Stromal	PRR13
0	-0.447929	0.509	0.61	0	Stromal	CAPNS1
0	-0.449936	0.417	0.542	0	Stromal	AHCYL1
0	-0.450522	0.101	0.325	0	Stromal	PPFIBP1
0	-0.451259	0.39	0.538	0	Stromal	WDR45B
0	-0.452813	0.316	0.474	0	Stromal	PLK2
0	-0.453756	0.555	0.643	0	Stromal	HSPH1
0	-0.453958	0.073	0.28	0	Stromal	AL121944.1
0	-0.454801	0.404	0.532	0	Stromal	ELF1
0	-0.457174	0.549	0.65	0	Stromal	IRF2BP2
0	-0.457801	0.687	0.718	0	Stromal	PRDX1
0	-0.458113	0.112	0.305	0	Stromal	FNIP2
0	-0.458327	0.024	0.276	0	Stromal	ICA1
0	-0.458405	0.154	0.347	0	Stromal	TRIM2
0	-0.458444	0.996	0.979	0	Stromal	MT-ND2
0	-0.460017	0.741	0.779	0	Stromal	DNAJB1
0	-0.460224	0.647	0.692	0	Stromal	ATP6V0E1
0	-0.460898	0.442	0.563	0	Stromal	SYAP1
0	-0.46237	0.285	0.458	0	Stromal	JOSD1
0	-0.464646	0.041	0.273	0	Stromal	FGD4
0	-0.464938	0.046	0.29	0	Stromal	PFKP
0	-0.465148	0.098	0.263	0	Stromal	AQP3
0	-0.466503	0.587	0.696	0	Stromal	IQGAP1
0	-0.466679	0.222	0.411	0	Stromal	ARPC5L
0	-0.467316	0.72	0.789	0	Stromal	SLC38A2
0	-0.467361	0.04	0.272	0	Stromal	NEDD4L
0	-0.46742	0.217	0.354	0	Stromal	AP1S2
0	-0.467654	0.541	0.631	0	Stromal	NFE2L2
0	-0.467698	0.216	0.395	0	Stromal	ZBTB43
0	-0.468154	0.035	0.258	0	Stromal	SLC44A4
0	-0.468609	0.204	0.419	0	Stromal	PNPLA2
0	-0.469587	0.135	0.327	0	Stromal	MXD1
0	-0.471138	0.505	0.585	0	Stromal	MGST3
0	-0.471289	0.679	0.724	0	Stromal	ATP5MD
0	-0.471705	0.217	0.398	0	Stromal	ARL4A
0	-0.472418	0.066	0.306	0	Stromal	SHTN1
0	-0.47279	0.301	0.458	0	Stromal	BCAS2
0	-0.474593	0.034	0.272	0	Stromal	TSPAN13
0	-0.47531	0.196	0.305	0	Stromal	IDH1
0	-0.476559	0.282	0.464	0	Stromal	PAWR
0	-0.47673	0.255	0.421	0	Stromal	TP53BP2
0	-0.477515	0.032	0.272	0	Stromal	TUFT1
0	-0.477993	0.242	0.336	0	Stromal	RARRES3
0	-0.478885	0.019	0.255	0	Stromal	MYH14
0	-0.479179	0.07	0.306	0	Stromal	PNP
0	-0.479462	0.036	0.269	0	Stromal	LNX1
0	-0.479906	0.514	0.574	0	Stromal	HMGN3
0	-0.480091	0.15	0.358	0	Stromal	MCCC2
0	-0.482489	0.032	0.287	0	Stromal	GPRC5C
0	-0.482605	0.231	0.367	0	Stromal	PSENEN
0	-0.483384	0.219	0.405	0	Stromal	MGLL
0	-0.486035	0.136	0.289	0	Stromal	GLA
0	-0.486038	0.297	0.457	0	Stromal	ATP13A3
0	-0.48731	0.544	0.663	0	Stromal	TAX1BP1
0	-0.487644	0.266	0.395	0	Stromal	SLC44A1
0	-0.489931	0.076	0.297	0	Stromal	POC1B
0	-0.492114	0.044	0.289	0	Stromal	TPD52
0	-0.492128	0.163	0.396	0	Stromal	B3GNT2
0	-0.493771	0.021	0.263	0	Stromal	AMIGO2
0	-0.494054	0.46	0.616	0	Stromal	ACTR3
0	-0.495484	0.651	0.702	0	Stromal	PAPOLA
0	-0.495954	0.092	0.274	0	Stromal	MAP2K6
0	-0.497102	0.88	0.898	0	Stromal	UBB
0	-0.497733	0.019	0.275	0	Stromal	CASZ1
0	-0.498914	0.191	0.3	0	Stromal	CREB3L1
0	-0.499039	0.999	0.993	0	Stromal	MT-CYB
0	-0.499338	0.025	0.286	0	Stromal	PRRG4
0	-0.499534	0.273	0.413	0	Stromal	TMEM141
0	-0.499814	0.289	0.446	0	Stromal	EML4
0	-0.499885	0.915	0.939	0	Stromal	ATP5F1E
0	-0.501434	0.436	0.573	0	Stromal	CHD2
0	-0.501628	0.621	0.702	0	Stromal	CLIC1
0	-0.502889	0.742	0.775	0	Stromal	TMBIM6
0	-0.503655	0.207	0.385	0	Stromal	NPDC1
0	-0.504284	0.995	0.971	0	Stromal	MT-ND5
0	-0.504334	0.363	0.503	0	Stromal	CMTM6
0	-0.505076	0.896	0.91	0	Stromal	GAPDH
0	-0.505802	0.081	0.315	0	Stromal	BAIAP2
0	-0.506874	0.412	0.559	0	Stromal	ATP6V0B
0	-0.506914	0.242	0.404	0	Stromal	SLC4A7
0	-0.507067	0.159	0.376	0	Stromal	FAM129B
0	-0.507155	0.545	0.654	0	Stromal	CDV3
0	-0.507914	0.021	0.277	0	Stromal	ST14
0	-0.509092	0.209	0.347	0	Stromal	GNPTAB
0	-0.512073	0.356	0.524	0	Stromal	BAG1
0	-0.512333	0.047	0.276	0	Stromal	LRRC1
0	-0.512737	0.674	0.731	0	Stromal	COX6A1
0	-0.513411	0.163	0.375	0	Stromal	SLC6A6
0	-0.517416	0.207	0.381	0	Stromal	METRNL
0	-0.517492	0.329	0.48	0	Stromal	JPT1
0	-0.519065	0.273	0.434	0	Stromal	PCBD1
0	-0.5192	0.057	0.28	0	Stromal	SLC7A1
0	-0.520689	0.023	0.267	0	Stromal	RASEF
0	-0.521051	0.596	0.687	0	Stromal	UQCR10
0	-0.522392	0.109	0.35	0	Stromal	ABHD11
0	-0.523836	0.485	0.609	0	Stromal	CYCS
0	-0.524473	0.999	0.991	0	Stromal	MT-ND4
0	-0.525265	0.088	0.299	0	Stromal	CAPG
0	-0.526211	0.18	0.372	0	Stromal	EFHD2
0	-0.528465	0.158	0.386	0	Stromal	MYO10
0	-0.528642	0.021	0.292	0	Stromal	HOXB7
0	-0.530999	0.027	0.277	0	Stromal	ST6GALNAC1
0	-0.531567	0.024	0.283	0	Stromal	GALNT3
0	-0.532172	0.11	0.361	0	Stromal	SERTAD2
0	-0.533827	0.022	0.289	0	Stromal	FZD6
0	-0.53602	0.078	0.329	0	Stromal	MAFK
0	-0.536061	0.237	0.405	0	Stromal	BCL10
0	-0.538416	0.25	0.461	0	Stromal	CPEB4
0	-0.538622	0.775	0.803	0	Stromal	HINT1
0	-0.539383	0.213	0.321	0	Stromal	MAOA
0	-0.541462	0.544	0.602	0	Stromal	TSC22D1
0	-0.541506	0.312	0.462	0	Stromal	FNBP1
0	-0.54165	0.366	0.533	0	Stromal	CACYBP
0	-0.542525	0.034	0.262	0	Stromal	SLC30A2
0	-0.543148	0.54	0.642	0	Stromal	HERPUD1
0	-0.54324	0.708	0.809	0	Stromal	BTG2
0	-0.544259	0.407	0.548	0	Stromal	TALDO1
0	-0.544336	0.024	0.278	0	Stromal	DLGAP1
0	-0.544724	0.391	0.508	0	Stromal	ATP1B3
0	-0.545359	0.382	0.518	0	Stromal	KIAA1551
0	-0.545462	0.991	0.987	0	Stromal	B2M
0	-0.545605	0.069	0.324	0	Stromal	LAMA5
0	-0.545746	0.032	0.271	0	Stromal	IL20RA
0	-0.546568	0.039	0.265	0	Stromal	KIAA1324
0	-0.546861	0.416	0.534	0	Stromal	ECHS1
0	-0.549708	0.252	0.448	0	Stromal	ZNF217
0	-0.549879	0.389	0.536	0	Stromal	PHACTR4
0	-0.55015	0.037	0.303	0	Stromal	ERBB3
0	-0.550181	0.471	0.611	0	Stromal	CFLAR
0	-0.550685	0.176	0.376	0	Stromal	AC016831.1
0	-0.550722	0.017	0.256	0	Stromal	IQGAP2
0	-0.550858	0.659	0.706	0	Stromal	CSTB
0	-0.553581	0.044	0.297	0	Stromal	TSPAN12
0	-0.554049	0.226	0.447	0	Stromal	ZMYND8
0	-0.554982	0.217	0.418	0	Stromal	CTNNAL1
0	-0.555066	0.11	0.352	0	Stromal	BACE2
0	-0.556417	0.218	0.411	0	Stromal	NET1
0	-0.556672	0.094	0.318	0	Stromal	YOD1
0	-0.556878	0.386	0.537	0	Stromal	KDM6B
0	-0.556966	0.484	0.603	0	Stromal	SELENOK
0	-0.55738	0.127	0.323	0	Stromal	UPP1
0	-0.561004	0.475	0.601	0	Stromal	ATP2A2
0	-0.562511	0.508	0.673	0	Stromal	MIDN
0	-0.56496	0.049	0.29	0	Stromal	FAM49B
0	-0.565405	0.011	0.256	0	Stromal	COBL
0	-0.565879	0.452	0.576	0	Stromal	EIF4A3
0	-0.567688	0.483	0.606	0	Stromal	HIF1A
0	-0.568132	0.16	0.352	0	Stromal	ITPKC
0	-0.571663	0.032	0.293	0	Stromal	EXPH5
0	-0.571874	0.116	0.364	0	Stromal	PRKAG2
0	-0.572121	0.037	0.274	0	Stromal	ARHGAP26
0	-0.57228	0.315	0.41	0	Stromal	WLS
0	-0.574658	0.083	0.28	0	Stromal	BCAM
0	-0.575744	0.346	0.5	0	Stromal	SMS
0	-0.577767	0.066	0.327	0	Stromal	EHD4
0	-0.577854	0.159	0.33	0	Stromal	ANAPC4
0	-0.582215	0.234	0.429	0	Stromal	GBP2
0	-0.586895	0.125	0.309	0	Stromal	LBH
0	-0.586911	0.607	0.601	0	Stromal	ITGB8
0	-0.588028	0.034	0.322	0	Stromal	PRSS8
0	-0.588896	0.236	0.458	0	Stromal	SINHCAF
0	-0.58931	0.46	0.61	0	Stromal	FAM107B
0	-0.592023	0.1	0.371	0	Stromal	ZC3H12A
0	-0.592069	0.044	0.319	0	Stromal	PLPP2
0	-0.59225	0.165	0.367	0	Stromal	EPAS1
0	-0.593268	0.789	0.87	0	Stromal	GADD45B
0	-0.595249	0.167	0.326	0	Stromal	CD83
0	-0.595556	0.267	0.454	0	Stromal	RAP2B
0	-0.596217	0.044	0.271	0	Stromal	ARHGAP18
0	-0.596806	0.06	0.265	0	Stromal	DUOX1
0	-0.597492	0.511	0.651	0	Stromal	TAGLN2
0	-0.598927	0.048	0.314	0	Stromal	SLC45A4
0	-0.60271	0.298	0.539	0	Stromal	CDKN1A
0	-0.603137	0.135	0.298	0	Stromal	AC245297.3
0	-0.604388	0.298	0.513	0	Stromal	TOB1
0	-0.604429	0.134	0.362	0	Stromal	DUSP23
0	-0.60653	0.203	0.442	0	Stromal	IDI1
0	-0.606576	0.027	0.309	0	Stromal	HOOK1
0	-0.606831	0.847	0.863	0	Stromal	PPP1R15A
0	-0.60781	0.134	0.396	0	Stromal	DIAPH1
0	-0.608404	0.286	0.52	0	Stromal	FOXP1
0	-0.60843	0.698	0.765	0	Stromal	ARPC3
0	-0.610519	0.224	0.447	0	Stromal	SESTD1
0	-0.610934	0.094	0.305	0	Stromal	ANKRD37
0	-0.611276	0.327	0.55	0	Stromal	CSRNP1
0	-0.612047	0.485	0.652	0	Stromal	AMD1
0	-0.61347	0.235	0.475	0	Stromal	OSER1
0	-0.614414	0.328	0.524	0	Stromal	TUT7
0	-0.615103	0.105	0.385	0	Stromal	MFHAS1
0	-0.616055	0.727	0.777	0	Stromal	HSPE1
0	-0.61612	0.154	0.365	0	Stromal	ELP3
0	-0.616212	0.203	0.411	0	Stromal	SERPINB1
0	-0.617396	0.163	0.39	0	Stromal	SEC11C
0	-0.620537	0.401	0.582	0	Stromal	CTSD
0	-0.620797	0.063	0.349	0	Stromal	PATJ
0	-0.621872	0.101	0.268	0	Stromal	CSRP2
0	-0.623176	0.439	0.575	0	Stromal	RNF19A
0	-0.624296	0.265	0.416	0	Stromal	ETS1
0	-0.624457	0.373	0.558	0	Stromal	PNPLA8
0	-0.625495	0.484	0.631	0	Stromal	UBE2D2
0	-0.626452	0.033	0.334	0	Stromal	TMEM238
0	-0.626839	0.239	0.472	0	Stromal	B4GALT1
0	-0.62773	0.162	0.37	0	Stromal	SLFN5
0	-0.627892	0.074	0.281	0	Stromal	SERPINB9
0	-0.629284	0.038	0.337	0	Stromal	RHPN2
0	-0.629922	0.198	0.423	0	Stromal	ADM
0	-0.630245	0.199	0.451	0	Stromal	CD2AP
0	-0.630569	0.063	0.349	0	Stromal	OCLN
0	-0.63177	0.4	0.576	0	Stromal	RIOK3
0	-0.633478	0.633	0.735	0	Stromal	MAP1LC3B
0	-0.633527	0.053	0.326	0	Stromal	HMGA1
0	-0.634013	0.191	0.436	0	Stromal	ATP6V1H
0	-0.634179	0.429	0.626	0	Stromal	CD46
0	-0.635191	0.061	0.266	0	Stromal	SLC3A1
0	-0.636149	0.841	0.905	0	Stromal	NFKBIA
0	-0.636479	0.389	0.568	0	Stromal	PKM
0	-0.637866	0.032	0.299	0	Stromal	OVOL1
0	-0.638027	0.121	0.387	0	Stromal	TRAF4
0	-0.638728	0.245	0.437	0	Stromal	NFIB
0	-0.639044	0.198	0.417	0	Stromal	HES4
0	-0.63927	0.233	0.488	0	Stromal	PLEKHB2
0	-0.642122	0.735	0.783	0	Stromal	MIF
0	-0.643448	0.36	0.485	0	Stromal	DYNLT3
0	-0.645552	0.029	0.343	0	Stromal	LLGL2
0	-0.645745	1	0.996	0	Stromal	MT-CO1
0	-0.646525	0.596	0.673	0	Stromal	ID3
0	-0.64902	0.291	0.516	0	Stromal	ZFHX3
0	-0.649727	0.254	0.47	0	Stromal	CCND1
0	-0.651159	0.211	0.397	0	Stromal	ANK3
0	-0.652827	0.049	0.381	0	Stromal	SYNGR2
0	-0.653591	0.094	0.306	0	Stromal	SAMHD1
0	-0.65394	0.062	0.314	0	Stromal	SYNJ2
0	-0.654016	0.046	0.325	0	Stromal	NFKBID
0	-0.656683	0.024	0.266	0	Stromal	AC024230.1
0	-0.658196	0.432	0.593	0	Stromal	CIB1
0	-0.658589	0.192	0.455	0	Stromal	SERINC5
0	-0.660707	0.802	0.836	0	Stromal	GSTP1
0	-0.661274	0.17	0.339	0	Stromal	PLA2G16
0	-0.665501	0.058	0.268	0	Stromal	BST2
0	-0.667854	0.914	0.91	0	Stromal	SRP14
0	-0.668013	0.038	0.375	0	Stromal	SVIP
0	-0.66832	0.537	0.687	0	Stromal	ANKRD12
0	-0.668631	1	0.996	0	Stromal	MT-CO3
0	-0.668927	0.04	0.354	0	Stromal	AHR
0	-0.669738	0.464	0.597	0	Stromal	TJP1
0	-0.673353	0.088	0.372	0	Stromal	SPATA13
0	-0.675002	0.058	0.363	0	Stromal	RALGDS
0	-0.676859	0.053	0.254	0	Stromal	PIGR
0	-0.678551	0.086	0.364	0	Stromal	HSPB8
0	-0.679241	0.475	0.62	0	Stromal	CAPZA2
0	-0.68097	0.342	0.52	0	Stromal	SNX9
0	-0.681907	0.44	0.613	0	Stromal	CHMP1B
0	-0.684741	0.025	0.316	0	Stromal	PLCB1
0	-0.687877	0.137	0.305	0	Stromal	RGCC
0	-0.693248	0.053	0.351	0	Stromal	PLLP
0	-0.69496	0.063	0.365	0	Stromal	SERINC2
0	-0.696234	0.037	0.324	0	Stromal	DMKN
0	-0.701172	0.437	0.631	0	Stromal	ARL6IP5
0	-0.702309	0.058	0.353	0	Stromal	ARG2
0	-0.705043	0.755	0.847	0	Stromal	YWHAZ
0	-0.705624	0.17	0.398	0	Stromal	JAG1
0	-0.707034	0.021	0.3	0	Stromal	SORBS2
0	-0.707495	0.117	0.425	0	Stromal	CYTH1
0	-0.709038	0.019	0.321	0	Stromal	GCNT2
0	-0.709563	0.783	0.851	0	Stromal	MYL12B
0	-0.709575	0.049	0.333	0	Stromal	HGD
0	-0.711272	1	0.994	0	Stromal	MT-CO2
0	-0.71593	0.676	0.787	0	Stromal	TUBB4B
0	-0.71717	0.019	0.314	0	Stromal	DCDC2
0	-0.718972	0.14	0.425	0	Stromal	SLC25A29
0	-0.719297	0.037	0.271	0	Stromal	LAMB3
0	-0.721274	0.167	0.437	0	Stromal	ATP11A
0	-0.724158	0.033	0.356	0	Stromal	MAL2
0	-0.726618	0.029	0.355	0	Stromal	IRF6
0	-0.727722	0.161	0.438	0	Stromal	ITGA6
0	-0.727803	0.34	0.537	0	Stromal	FRMD4B
0	-0.727945	0.079	0.322	0	Stromal	ARHGAP29
0	-0.728222	1	0.994	0	Stromal	MT-ND3
0	-0.72907	0.023	0.346	0	Stromal	MECOM
0	-0.729275	0.424	0.63	0	Stromal	TSPO
0	-0.729472	0.301	0.553	0	Stromal	COX17
0	-0.730581	0.43	0.556	0	Stromal	CTGF
0	-0.730683	0.129	0.437	0	Stromal	FLNB
0	-0.731393	0.123	0.403	0	Stromal	CD47
0	-0.732883	0.982	0.952	0	Stromal	NEAT1
0	-0.732913	0.3	0.554	0	Stromal	TMEM123
0	-0.735615	0.36	0.521	0	Stromal	UGCG
0	-0.736082	0.115	0.399	0	Stromal	RIPK2
0	-0.739516	0.967	0.975	0	Stromal	UBC
0	-0.739653	0.183	0.47	0	Stromal	CDC42SE2
0	-0.739764	0.173	0.434	0	Stromal	MYO6
0	-0.741016	0.248	0.504	0	Stromal	TUBA1C
0	-0.742251	0.536	0.704	0	Stromal	DNAJB6
0	-0.743937	0.015	0.276	0	Stromal	ARAP2
0	-0.744225	0.301	0.519	0	Stromal	NFKB1
0	-0.745685	0.196	0.474	0	Stromal	SLC20A1
0	-0.747964	0.264	0.503	0	Stromal	TGIF1
0	-0.749201	0.239	0.511	0	Stromal	UBALD2
0	-0.750471	0.048	0.291	0	Stromal	TXNDC16
0	-0.753708	0.601	0.654	0	Stromal	PPA1
0	-0.759	0.042	0.36	0	Stromal	SLC9A3R1
0	-0.759697	0.125	0.37	0	Stromal	TNFRSF12A
0	-0.760642	0.025	0.295	0	Stromal	CADM1
0	-0.762353	0.682	0.745	0	Stromal	ATP6V1G1
0	-0.763635	0.09	0.397	0	Stromal	RALGAPA2
0	-0.768325	0.101	0.439	0	Stromal	ABRACL
0	-0.768373	0.035	0.36	0	Stromal	LGR4
0	-0.768838	0.249	0.458	0	Stromal	CKS2
0	-0.772042	0.025	0.365	0	Stromal	CXADR
0	-0.772853	0.511	0.647	0	Stromal	LIMS1
0	-0.774124	0.051	0.379	0	Stromal	TC2N
0	-0.774354	0.045	0.344	0	Stromal	C6orf132
0	-0.774454	0.361	0.577	0	Stromal	DNAJC15
0	-0.777573	0.117	0.39	0	Stromal	PHLDA2
0	-0.777672	0.187	0.428	0	Stromal	CYTOR
0	-0.778113	0.678	0.803	0	Stromal	HLA-E
0	-0.778215	0.154	0.379	0	Stromal	DUSP5
0	-0.78177	0.06	0.297	0	Stromal	C2CD4B
0	-0.782193	0.216	0.458	0	Stromal	APOL1
0	-0.782734	0.685	0.759	0	Stromal	ATP5IF1
0	-0.782812	0.717	0.772	0	Stromal	VMP1
0	-0.783348	0.045	0.39	0	Stromal	SPINT1
0	-0.787798	0.581	0.741	0	Stromal	ACTN4
0	-0.791116	0.084	0.361	0	Stromal	PODXL
0	-0.791641	0.285	0.513	0	Stromal	CYSTM1
0	-0.793158	0.293	0.516	0	Stromal	LDLR
0	-0.796255	0.112	0.433	0	Stromal	LGMN
0	-0.7966	0.081	0.258	0	Stromal	CXCL3
0	-0.797013	0.028	0.279	0	Stromal	PSAT1
0	-0.803061	0.04	0.379	0	Stromal	UCP2
0	-0.804364	0.472	0.646	0	Stromal	UBE2H
0	-0.807754	0.125	0.325	0	Stromal	CLDN10
0	-0.814443	0.251	0.529	0	Stromal	OFD1
0	-0.821445	0.218	0.43	0	Stromal	GPRC5A
0	-0.822343	0.044	0.336	0	Stromal	SRGAP3
0	-0.822466	0.098	0.372	0	Stromal	CCHCR1
0	-0.822864	0.059	0.418	0	Stromal	PDLIM5
0	-0.824134	0.172	0.464	0	Stromal	CRIP2
0	-0.825783	0.087	0.386	0	Stromal	CNKSR3
0	-0.826736	0.053	0.322	0	Stromal	TSPAN1
0	-0.826893	0.022	0.343	0	Stromal	RAB3IP
0	-0.828717	0.662	0.784	0	Stromal	ID2
0	-0.828742	0.108	0.397	0	Stromal	RXFP1
0	-0.829172	0.063	0.356	0	Stromal	TNFSF10
0	-0.829263	0.032	0.387	0	Stromal	RBM47
0	-0.82942	0.191	0.471	0	Stromal	SH3YL1
0	-0.8306	0.076	0.404	0	Stromal	KIF13B
0	-0.833961	0.032	0.374	0	Stromal	WWC1
0	-0.835312	0.13	0.414	0	Stromal	GMNN
0	-0.836298	0.439	0.576	0	Stromal	GRN
0	-0.836601	0.045	0.259	0	Stromal	MUC16
0	-0.842476	0.049	0.391	0	Stromal	SGMS2
0	-0.845603	0.066	0.418	0	Stromal	EFNA1
0	-0.846455	0.086	0.383	0	Stromal	FXYD3
0	-0.846851	0.048	0.404	0	Stromal	F11R
0	-0.847001	0.142	0.437	0	Stromal	MIR4435-2HG
0	-0.849573	0.07	0.274	0	Stromal	CTSS
0	-0.851272	0.1	0.443	0	Stromal	RUNX1
0	-0.852134	0.063	0.362	0	Stromal	NR4A3
0	-0.852271	0.398	0.64	0	Stromal	YPEL5
0	-0.852349	0.058	0.277	0	Stromal	S100A1
0	-0.854328	0.839	0.871	0	Stromal	HLA-A
0	-0.856373	0.043	0.38	0	Stromal	RIPK4
0	-0.858158	0.112	0.287	0	Stromal	STK17B
0	-0.858807	0.34	0.611	0	Stromal	PTP4A1
0	-0.859149	0.04	0.365	0	Stromal	FAM110C
0	-0.859246	0.222	0.541	0	Stromal	MAP3K8
0	-0.859495	0.085	0.42	0	Stromal	SDC4
0	-0.861218	0.036	0.378	0	Stromal	MET
0	-0.86135	0.093	0.453	0	Stromal	MGST2
0	-0.864447	0.088	0.436	0	Stromal	ALCAM
0	-0.866353	0.143	0.354	0	Stromal	GDF15
0	-0.866719	0.441	0.657	0	Stromal	ZC3HAV1
0	-0.866749	0.304	0.544	0	Stromal	NCOA7
0	-0.867689	0.116	0.429	0	Stromal	RPS6KA5
0	-0.868196	0.518	0.611	0	Stromal	CYBA
0	-0.870191	0.366	0.553	0	Stromal	DDX52
0	-0.874092	0.055	0.397	0	Stromal	PARD6B
0	-0.878587	0.068	0.331	0	Stromal	CCDC146
0	-0.888197	0.06	0.417	0	Stromal	EPHA2
0	-0.888525	0.168	0.423	0	Stromal	ACSL4
0	-0.90333	0.234	0.546	0	Stromal	IVNS1ABP
0	-0.903621	0.025	0.305	0	Stromal	AC025580.1
0	-0.906342	0.3	0.521	0	Stromal	ERRFI1
0	-0.910243	0.253	0.552	0	Stromal	SEC14L1
0	-0.912248	0.062	0.411	0	Stromal	FAM84B
0	-0.917104	0.147	0.499	0	Stromal	VPS37B
0	-0.918038	0.062	0.4	0	Stromal	HOMER2
0	-0.9201	0.052	0.413	0	Stromal	SCNN1A
0	-0.925094	0.182	0.468	0	Stromal	HMGCR
0	-0.92887	0.069	0.353	0	Stromal	IDO1
0	-0.92913	0.467	0.63	0	Stromal	ETS2
0	-0.936696	0.085	0.381	0	Stromal	DENND2C
0	-0.938045	0.046	0.327	0	Stromal	LIF
0	-0.939314	0.232	0.394	0	Stromal	SLC39A14
0	-0.941129	0.142	0.473	0	Stromal	CEMIP2
0	-0.942124	0.189	0.534	0	Stromal	MAP2K3
0	-0.946675	0.311	0.619	0	Stromal	ANXA11
0	-0.946887	0.451	0.214	0	Stromal	TAGLN
0	-0.959895	0.02	0.343	0	Stromal	GDA
0	-0.96159	0.057	0.412	0	Stromal	DUSP6
0	-0.963426	0.299	0.554	0	Stromal	CDKN2AIP
0	-0.966764	0.265	0.532	0	Stromal	AFDN
0	-0.969901	0.06	0.427	0	Stromal	MPZL2
0	-0.972449	0.744	0.857	0	Stromal	HLA-C
0	-0.972624	0.087	0.398	0	Stromal	SLC34A2
0	-0.974126	0.719	0.827	0	Stromal	CALM1
0	-0.974488	0.107	0.462	0	Stromal	CLDN7
0	-0.975002	0.05	0.39	0	Stromal	DUSP4
0	-0.979231	0.226	0.518	0	Stromal	STX18
0	-0.980688	0.069	0.411	0	Stromal	TPD52L1
0	-0.981858	0.042	0.338	0	Stromal	LINC01320
0	-0.982527	0.601	0.791	0	Stromal	TPM3
0	-0.982553	0.702	0.845	0	Stromal	MYL12A
0	-0.987631	0.111	0.478	0	Stromal	OCIAD2
0	-1.00102	0.162	0.477	0	Stromal	NABP1
0	-1.0075	0.287	0.529	0	Stromal	CYB5A
0	-1.01354	0.039	0.433	0	Stromal	SLC38A1
0	-1.01522	0.262	0.382	0	Stromal	ADIRF
0	-1.02018	0.062	0.371	0	Stromal	SFN
0	-1.02509	0.15	0.38	0	Stromal	ZNF331
0	-1.02828	0.296	0.528	0	Stromal	TCIM
0	-1.02831	0.307	0.587	0	Stromal	ARL5B
0	-1.03081	0.049	0.401	0	Stromal	DLX5
0	-1.03457	0.495	0.718	0	Stromal	MAFF
0	-1.03539	0.076	0.436	0	Stromal	PAX8
0	-1.03896	0.143	0.486	0	Stromal	PRKX
0	-1.04508	0.985	0.993	0	Stromal	TMSB10
0	-1.04743	0.787	0.821	0	Stromal	ANXA2
0	-1.04748	0.068	0.357	0	Stromal	KRT7
0	-1.05703	0.09	0.45	0	Stromal	C2orf88
0	-1.07302	0.094	0.508	0	Stromal	TSTD1
0	-1.07717	0.37	0.184	0	Stromal	ACTA2
0	-1.07812	0.126	0.27	0	Stromal	IL6
0	-1.07903	0.073	0.463	0	Stromal	ATP1B1
0	-1.08203	0.109	0.456	0	Stromal	STK17A
0	-1.08481	0.368	0.558	0	Stromal	PAPSS1
0	-1.09482	0.093	0.307	0	Stromal	STC1
0	-1.09516	0.037	0.321	0	Stromal	AREG
0	-1.09587	0.133	0.474	0	Stromal	ARL4C
0	-1.10134	0.071	0.436	0	Stromal	C19orf33
0	-1.10167	0.038	0.424	0	Stromal	UGT2B7
0	-1.10226	0.08	0.376	0	Stromal	LMO7
0	-1.11278	0.146	0.418	0	Stromal	RRAD
0	-1.11279	0.038	0.282	0	Stromal	LINC01480
0	-1.1142	0.067	0.496	0	Stromal	JUP
0	-1.12449	0.403	0.64	0	Stromal	FAM177A1
0	-1.12693	0.553	0.765	0	Stromal	NR4A1
0	-1.12738	0.068	0.507	0	Stromal	MBP
0	-1.12899	0.162	0.38	0	Stromal	CLU
0	-1.1411	0.087	0.479	0	Stromal	ISG20
0	-1.14711	0.199	0.448	0	Stromal	PDK4
0	-1.15279	0.977	0.986	0	Stromal	FTH1
0	-1.15752	0.342	0.543	0	Stromal	ANXA4
0	-1.16242	0.043	0.393	0	Stromal	PAX2
0	-1.16326	0.054	0.324	0	Stromal	CXCR4
0	-1.16637	0.781	0.839	0	Stromal	S100A11
0	-1.17464	0.139	0.488	0	Stromal	ACSL5
0	-1.17536	0.078	0.534	0	Stromal	VAMP8
0	-1.18397	0.116	0.493	0	Stromal	CITED4
0	-1.19054	0.04	0.349	0	Stromal	CPM
0	-1.2132	0.082	0.481	0	Stromal	SMIM22
0	-1.21651	0.236	0.575	0	Stromal	CNDP2
0	-1.21787	0.144	0.45	0	Stromal	C12orf75
0	-1.22326	0.328	0.662	0	Stromal	ATP1A1
0	-1.23295	0.637	0.77	0	Stromal	ATF3
0	-1.23452	0.106	0.486	0	Stromal	MUC1
0	-1.25163	0.31	0.62	0	Stromal	SYNE2
0	-1.25791	0.077	0.506	0	Stromal	CDH1
0	-1.26248	0.392	0.743	0	Stromal	LRRFIP1
0	-1.26793	0.374	0.676	0	Stromal	REL
0	-1.27941	0.474	0.685	0	Stromal	GADD45A
0	-1.287	0.263	0.649	0	Stromal	BHLHE40
0	-1.29385	0.054	0.495	0	Stromal	EHF
0	-1.29937	0.097	0.418	0	Stromal	AGR2
0	-1.30723	0.166	0.528	0	Stromal	HES1
0	-1.32713	0.06	0.375	0	Stromal	EDN1
0	-1.33456	0.108	0.611	0	Stromal	TES
0	-1.33539	0.728	0.902	0	Stromal	KLF6
0	-1.35146	0.136	0.403	0	Stromal	CP
0	-1.36281	0.094	0.388	0	Stromal	ENPP3
0	-1.37105	0.281	0.529	0	Stromal	PLAUR
0	-1.40244	0.081	0.508	0	Stromal	SHROOM3
0	-1.40622	0.239	0.598	0	Stromal	SGK1
0	-1.42384	0.054	0.36	0	Stromal	SERPINA5
0	-1.42425	0.397	0.586	0	Stromal	MGST1
0	-1.43032	0.691	0.723	0	Stromal	CD24
0	-1.43146	0.742	0.897	0	Stromal	HLA-B
0	-1.43677	0.108	0.566	0	Stromal	NEDD9
0	-1.43935	0.179	0.57	0	Stromal	DUSP2
0	-1.4449	0.277	0.586	0	Stromal	TMEM101
0	-1.47082	0.142	0.518	0	Stromal	GABRP
0	-1.47797	0.075	0.488	0	Stromal	BIRC3
0	-1.48871	0.065	0.515	0	Stromal	RHEX
0	-1.51926	0.38	0.681	0	Stromal	CRIP1
0	-1.52673	0.57	0.82	0	Stromal	TNFAIP3
0	-1.54664	0.172	0.323	0	Stromal	IL32
0	-1.54945	0.17	0.378	0	Stromal	RCAN1
0	-1.55223	0.141	0.587	0	Stromal	SPINT2
0	-1.55323	0.17	0.566	0	Stromal	MSX1
0	-1.57168	0.115	0.558	0	Stromal	EPCAM
0	-1.57821	0.265	0.491	0	Stromal	SLC26A2
0	-1.5798	0.338	0.662	0	Stromal	CD55
0	-1.61763	0.221	0.616	0	Stromal	PMAIP1
0	-1.61863	0.121	0.545	0	Stromal	ASRGL1
0	-1.65747	0.117	0.573	0	Stromal	SOX17
0	-1.66088	0.089	0.353	0	Stromal	CRISP3
0	-1.6691	0.364	0.62	0	Stromal	IFI27
0	-1.74727	0.112	0.584	0	Stromal	DSP
0	-1.74942	0.151	0.526	0	Stromal	CAPS
0	-1.75453	0.158	0.604	0	Stromal	USP53
0	-1.75988	0.196	0.365	0	Stromal	SCGB1D4
0	-1.76011	0.132	0.593	0	Stromal	KRT8
0	-1.76283	0.121	0.516	0	Stromal	TFPI2
0	-1.76909	0.127	0.566	0	Stromal	TACSTD2
0	-1.76945	0.085	0.414	0	Stromal	CD74
0	-1.78933	0.594	0.809	0	Stromal	IER3
0	-1.84214	0.135	0.582	0	Stromal	KLF5
0	-1.86418	0.252	0.678	0	Stromal	RNASET2
0	-1.86492	0.164	0.667	0	Stromal	CD9
0	-1.87492	0.268	0.521	0	Stromal	DEFB1
0	-1.88739	0.188	0.618	0	Stromal	PERP
0	-1.89138	0.148	0.588	0	Stromal	LINC01541
0	-1.90778	0.178	0.637	0	Stromal	KRT18
0	-1.91841	0.321	0.638	0	Stromal	KRT19
0	-1.93751	0.153	0.642	0	Stromal	NR4A2
0	-1.95137	0.274	0.563	0	Stromal	RIMKLB
0	-1.98024	0.29	0.598	0	Stromal	CXCL2
0	-1.99652	0.295	0.576	0	Stromal	SLPI
0	-2.01276	0.163	0.608	0	Stromal	UCA1
0	-2.06448	0.17	0.558	0	Stromal	MT1F
0	-2.07395	0.197	0.476	0	Stromal	MT1M
0	-2.11812	0.215	0.755	0	Stromal	EZR
0	-2.12652	0.87	0.929	0	Stromal	SAT1
0	-2.17442	0.34	0.609	0	Stromal	CXCL8
0	-2.23888	0.182	0.718	0	Stromal	RAB11FIP1
0	-2.25046	0.436	0.694	0	Stromal	SCGB2A1
0	-2.25897	0.35	0.589	0	Stromal	MT1X
0	-2.28008	0.226	0.654	0	Stromal	ELF3
0	-2.31622	0.3	0.617	0	Stromal	MT1E
0	-2.31919	0.621	0.792	0	Stromal	MT2A
0	-2.34493	0.476	0.813	0	Stromal	ANXA1
0	-2.37192	0.293	0.677	0	Stromal	TM4SF1
0	-2.3965	0.266	0.666	0	Stromal	CLDN3
0	-2.40204	0.204	0.446	0	Stromal	MT1H
0	-2.41339	0.25	0.787	0	Stromal	S100A10
0	-2.45783	0.368	0.685	0	Stromal	CLDN4
0	-2.53587	0.4	0.61	0	Stromal	SCGB1D2
0	-2.91529	0.412	0.593	0	Stromal	MT1G
0	-3.07891	0.408	0.739	0	Stromal	WFDC2
1.90181e-307	-0.28481	0.328	0.42	6.37829e-303	Stromal	ECI1
2.13047e-306	-0.405535	0.695	0.48	7.14516e-302	Stromal	NUPR1
4.08286e-304	-0.414891	0.728	0.761	1.36931e-299	Stromal	HSPA1B
5.18501e-304	-0.283752	0.422	0.519	1.73895e-299	Stromal	VPS4B
1.26526e-302	-0.254729	0.244	0.349	4.24343e-298	Stromal	NCOA3
2.3305e-302	0.303081	0.444	0.349	7.81603e-298	Stromal	PIM1
1.33155e-298	-0.254451	0.308	0.41	4.46574e-294	Stromal	COX14
1.82656e-296	-0.300181	0.162	0.254	6.12593e-292	Stromal	PCCA
1.49593e-294	-0.421382	0.891	0.863	5.01704e-290	Stromal	MTRNR2L8
5.83554e-294	-0.306489	0.484	0.546	1.95712e-289	Stromal	COX5A
5.00797e-292	-0.334996	0.342	0.434	1.67957e-287	Stromal	DPY30
1.42851e-291	-0.277776	0.342	0.444	4.79094e-287	Stromal	CLIP1
1.68862e-291	-0.264007	0.259	0.36	5.66329e-287	Stromal	DNAJB11
7.42496e-290	-0.267906	0.425	0.511	2.49018e-285	Stromal	GSPT1
1.44149e-285	-0.502365	0.43	0.519	4.83448e-281	Stromal	RNF213
7.09537e-278	-0.425344	0.552	0.577	2.37965e-273	Stromal	DYNLT1
7.67356e-276	-0.305747	0.69	0.723	2.57356e-271	Stromal	CAST
3.3541e-275	-0.272639	0.426	0.511	1.1249e-270	Stromal	NAA38
1.20141e-273	-0.421646	0.528	0.562	4.02929e-269	Stromal	NDUFC2
6.36823e-270	-0.406419	0.742	0.746	2.13578e-265	Stromal	HSPD1
1.38637e-269	-0.268874	0.215	0.305	4.64961e-265	Stromal	SYNJ2BP
1.39414e-265	-0.321525	0.38	0.472	4.67566e-261	Stromal	TAPBP
5.0423e-265	-0.285061	0.387	0.467	1.69109e-260	Stromal	KLF3
4.27533e-263	-0.300404	0.383	0.468	1.43386e-258	Stromal	GABARAPL1
5.43905e-263	-0.267598	0.697	0.72	1.82415e-258	Stromal	KTN1
1.70976e-262	-0.257761	0.401	0.486	5.73419e-258	Stromal	SMDT1
1.83167e-259	-0.439998	0.577	0.598	6.14306e-255	Stromal	BNIP3L
1.3346e-258	-0.26445	0.378	0.467	4.47599e-254	Stromal	RPAIN
6.26953e-258	-0.288331	0.25	0.344	2.10267e-253	Stromal	HIPK1
7.73265e-257	-0.278887	0.607	0.653	2.59337e-252	Stromal	YTHDC1
2.38388e-254	0.266152	0.809	0.702	7.99504e-250	Stromal	CEBPD
3.15224e-251	-0.269057	0.337	0.42	1.0572e-246	Stromal	NECTIN2
7.5708e-248	-0.259279	0.43	0.508	2.5391e-243	Stromal	CLINT1
6.86487e-247	-0.487899	0.49	0.56	2.30234e-242	Stromal	HIST1H4C
3.95078e-246	-0.280091	0.497	0.557	1.32501e-241	Stromal	ANAPC16
1.20811e-243	-0.258178	0.638	0.667	4.05176e-239	Stromal	POMP
8.38092e-239	-0.267149	0.417	0.507	2.81079e-234	Stromal	PRDM2
8.29788e-232	-0.26924	0.512	0.559	2.78294e-227	Stromal	VDAC2
2.33935e-226	-0.297524	0.564	0.631	7.84573e-222	Stromal	CLK1
6.48266e-225	-0.260093	0.445	0.529	2.17415e-220	Stromal	ARIH1
1.67163e-224	-0.251647	0.279	0.363	5.60632e-220	Stromal	EPHX1
5.23807e-224	-0.58375	0.796	0.764	1.75675e-219	Stromal	DSTN
2.0994e-223	-0.291088	0.406	0.485	7.04098e-219	Stromal	MEF2A
6.03467e-214	-0.43841	0.416	0.488	2.02391e-209	Stromal	UTRN
4.75692e-210	-0.277309	0.394	0.466	1.59538e-205	Stromal	PHB
2.11926e-204	-0.368786	0.236	0.302	7.10758e-200	Stromal	SLC7A2
2.82454e-204	-0.288311	0.356	0.436	9.47295e-200	Stromal	AGO2
7.0392e-201	-0.282849	0.323	0.393	2.36081e-196	Stromal	C1orf122
7.74366e-201	-0.251052	0.263	0.342	2.59707e-196	Stromal	APOPT1
5.88065e-198	-0.251452	0.233	0.314	1.97225e-193	Stromal	TAOK3
3.9483e-197	-0.271268	0.491	0.547	1.32418e-192	Stromal	SLC25A5
3.5279e-195	0.260609	0.867	0.812	1.18319e-190	Stromal	COX6C
9.19091e-187	-0.283115	0.356	0.428	3.08245e-182	Stromal	CCDC6
2.57554e-186	-0.270641	0.353	0.427	8.63784e-182	Stromal	TACC1
1.71777e-182	-0.459111	0.257	0.315	5.76106e-178	Stromal	RETREG1
6.47951e-182	-0.253028	0.379	0.458	2.1731e-177	Stromal	HELZ
9.63878e-182	-1.21032	0.504	0.489	3.23265e-177	Stromal	CRYAB
2.46227e-177	-0.37831	0.71	0.697	8.25795e-173	Stromal	CYR61
8.82648e-173	-0.260968	0.306	0.386	2.96022e-168	Stromal	SNHG9
9.35196e-172	-0.382176	0.386	0.442	3.13646e-167	Stromal	MSN
8.59079e-171	-0.368519	0.69	0.669	2.88118e-166	Stromal	APLP2
4.21663e-170	-0.317827	0.329	0.407	1.41417e-165	Stromal	PPP2R5C
4.60426e-165	-0.250525	0.754	0.721	1.54418e-160	Stromal	SEM1
7.09712e-153	-0.273543	0.63	0.658	2.38023e-148	Stromal	H2AFZ
8.08129e-151	-0.280831	0.237	0.3	2.7103e-146	Stromal	SCCPDH
4.59588e-149	-0.315631	0.278	0.346	1.54137e-144	Stromal	MDM2
1.95007e-146	-0.421393	0.235	0.295	6.54013e-142	Stromal	STK4
4.19426e-145	-0.292685	0.255	0.317	1.40667e-140	Stromal	FAM13A
3.15737e-142	-0.254685	0.35	0.417	1.05892e-137	Stromal	ANKLE2
1.0395e-140	-0.250279	0.208	0.275	3.48627e-136	Stromal	SPRY1
1.02388e-139	-0.344206	0.6	0.638	3.43388e-135	Stromal	NAMPT
8.43598e-138	-0.416572	0.319	0.234	2.82926e-133	Stromal	CAV1
5.5246e-129	-0.286722	0.525	0.563	1.85284e-124	Stromal	SARAF
4.92118e-120	-0.295569	0.24	0.305	1.65046e-115	Stromal	CMC1
7.28709e-116	-0.262571	0.417	0.465	2.44394e-111	Stromal	BTG3
1.15651e-109	-0.261155	0.486	0.533	3.8787e-105	Stromal	NFAT5
1.81028e-109	-0.327953	0.637	0.642	6.07131e-105	Stromal	PRDX5
8.50738e-107	-0.252912	0.436	0.476	2.8532e-102	Stromal	EPS8
9.06508e-107	-0.283407	0.379	0.423	3.04025e-102	Stromal	FAM3C
4.82586e-96	-0.505362	0.635	0.62	1.6185e-91	Stromal	CKB
1.18064e-91	-0.573229	0.235	0.274	3.95964e-87	Stromal	KLF2
2.99226e-90	-0.284483	0.602	0.627	1.00354e-85	Stromal	TUBA1B
9.31762e-90	-0.661677	0.773	0.774	3.12494e-85	Stromal	BTG1
4.04066e-88	-0.282277	0.636	0.664	1.35516e-83	Stromal	MACF1
1.0776e-76	-2.66604	0.306	0.348	3.61404e-72	Stromal	PAEP
1.3367e-73	-0.250103	0.786	0.792	4.48302e-69	Stromal	DDX3X
1.79225e-70	-0.371132	0.467	0.486	6.01086e-66	Stromal	CITED2
1.00771e-66	-0.261764	0.545	0.576	3.37966e-62	Stromal	KMT2E
2.5601e-56	-0.283973	0.224	0.257	8.58605e-52	Stromal	SOD3
2.5686e-51	-0.776669	0.315	0.251	8.61458e-47	Stromal	MYLK
3.08658e-37	-0.60138	0.489	0.46	1.03518e-32	Stromal	GNG11
1.70181e-33	-0.401838	0.229	0.26	5.70754e-29	Stromal	MORN2
5.74604e-29	-0.360275	0.719	0.667	1.92711e-24	Stromal	ID1
9.2624e-27	-0.339789	0.527	0.53	3.10642e-22	Stromal	MBNL1
2.5816e-13	-0.255827	0.374	0.392	8.65816e-09	Stromal	TSPYL2
1.54737e-08	-0.305321	0.295	0.299	0.000518957	Stromal	TSC22D3
1.54245e-07	-0.284922	0.474	0.466	0.00517307	Stromal	SPTBN1
4.57237e-05	-0.33501	0.263	0.258	1	Stromal	ITGA1
4.88569e-05	-0.272767	0.313	0.307	1	Stromal	CSRP1
6.2239e-05	-0.476806	0.332	0.301	1	Stromal	COTL1
0.000728356	-0.250018	0.761	0.711	1	Stromal	HSPA1A
0.00552642	-1.64457	0.257	0.236	1	Stromal	CXCL14
0	3.46574	0.806	0.367	0	Epithelium	MT1G
0	3.30631	0.467	0.257	0	Epithelium	PAEP
0	3.08342	0.968	0.415	0	Epithelium	WFDC2
0	2.94092	0.663	0.181	0	Epithelium	MT1H
0	2.74913	0.963	0.342	0	Epithelium	CLDN4
0	2.74127	0.771	0.346	0	Epithelium	MT1X
0	2.63178	0.804	0.324	0	Epithelium	MT1E
0	2.61764	0.778	0.391	0	Epithelium	SCGB1D2
0	2.5772	0.678	0.198	0	Epithelium	MT1M
0	2.51869	0.769	0.233	0	Epithelium	DEFB1
0	2.51115	0.926	0.309	0	Epithelium	TM4SF1
0	2.50786	0.898	0.631	0	Epithelium	MT2A
0	2.50482	0.95	0.27	0	Epithelium	CLDN3
0	2.49784	0.793	0.196	0	Epithelium	MT1F
0	2.47649	0.793	0.263	0	Epithelium	RIMKLB
0	2.38322	0.324	0.201	0	Epithelium	CXCL14
0	2.36656	0.947	0.237	0	Epithelium	ELF3
0	2.31636	0.813	0.276	0	Epithelium	SLPI
0	2.31093	0.907	0.422	0	Epithelium	SCGB2A1
0	2.30397	0.89	0.157	0	Epithelium	LINC01541
0	2.228	0.898	0.182	0	Epithelium	UCA1
0	2.22383	0.998	0.856	0	Epithelium	SAT1
0	2.21614	0.824	0.289	0	Epithelium	CXCL2
0	2.21392	0.915	0.296	0	Epithelium	KRT19
0	2.21371	0.872	0.154	0	Epithelium	KLF5
0	2.19605	0.781	0.133	0	Epithelium	TFPI2
0	2.18402	0.553	0.085	0	Epithelium	CRISP3
0	2.12831	0.899	0.218	0	Epithelium	KRT18
0	2.10903	0.697	0.242	0	Epithelium	SLC26A2
0	2.10147	0.934	0.278	0	Epithelium	RAB11FIP1
0	2.08773	0.845	0.204	0	Epithelium	USP53
0	2.07272	0.85	0.327	0	Epithelium	MGST1
0	2.06897	0.951	0.602	0	Epithelium	IER3
0	2.01369	0.888	0.307	0	Epithelium	RNASET2
0	2.00343	0.859	0.149	0	Epithelium	DSP
0	1.98944	0.86	0.169	0	Epithelium	KRT8
0	1.97692	0.937	0.542	0	Epithelium	ANXA1
0	1.9654	0.539	0.165	0	Epithelium	RCAN1
0	1.95725	0.843	0.15	0	Epithelium	TACSTD2
0	1.95495	0.815	0.334	0	Epithelium	CXCL8
0	1.94464	0.292	0.142	0	Epithelium	GPX3
0	1.94431	0.796	0.139	0	Epithelium	GABRP
0	1.91114	0.888	0.243	0	Epithelium	CD9
0	1.88497	0.912	0.396	0	Epithelium	S100A10
0	1.8794	0.837	0.154	0	Epithelium	SOX17
0	1.85206	0.828	0.267	0	Epithelium	TMEM101
0	1.82364	0.815	0.191	0	Epithelium	MSX1
0	1.8216	0.958	0.575	0	Epithelium	CD24
0	1.81785	0.551	0.071	0	Epithelium	SERPINA5
0	1.81538	0.877	0.218	0	Epithelium	PERP
0	1.79471	0.584	0.103	0	Epithelium	ENPP3
0	1.785	0.784	0.16	0	Epithelium	ASRGL1
0	1.76039	0.62	0.426	0	Epithelium	CRYAB
0	1.75554	0.789	0.094	0	Epithelium	RHEX
0	1.73753	0.848	0.176	0	Epithelium	SPINT2
0	1.73612	0.849	0.365	0	Epithelium	CD55
0	1.73085	0.835	0.14	0	Epithelium	EPCAM
0	1.72406	0.607	0.131	0	Epithelium	CP
0	1.71686	0.86	0.462	0	Epithelium	GADD45A
0	1.70719	0.775	0.105	0	Epithelium	SHROOM3
0	1.68607	0.922	0.339	0	Epithelium	EZR
0	1.66551	0.276	0.111	0	Epithelium	CCL20
0	1.59125	0.784	0.096	0	Epithelium	CDH1
0	1.58998	0.772	0.326	0	Epithelium	PAPSS1
0	1.57033	0.634	0.107	0	Epithelium	AGR2
0	1.56396	0.928	0.604	0	Epithelium	ATF3
0	1.55219	0.732	0.319	0	Epithelium	ANXA4
0	1.54757	0.622	0.056	0	Epithelium	PAX2
0	1.54538	0.41	0.106	0	Epithelium	IL6
0	1.53007	0.464	0.092	0	Epithelium	STC1
0	1.51621	0.747	0.261	0	Epithelium	PLAUR
0	1.50511	0.757	0.086	0	Epithelium	EHF
0	1.4977	0.782	0.257	0	Epithelium	CNDP2
0	1.49537	0.628	0.199	0	Epithelium	PDK4
0	1.49306	0.782	0.287	0	Epithelium	PMAIP1
0	1.49227	0.782	0.281	0	Epithelium	SGK1
0	1.45306	0.51	0.075	0	Epithelium	CPM
0	1.44695	0.674	0.086	0	Epithelium	C19orf33
0	1.44355	0.697	0.163	0	Epithelium	ACSL5
[truncated: 30,331 more rows]
