# Supplementary material for: Decoding the endometrial niche of Asherman’s Syndrome at single-cell resolution
Source: Nat Commun. 2023 Sep 21;14:5890. doi: 10.1038/s41467-023-41656-1 (PMC10514053; doi:10.1038/s41467-023-41656-1)
Supplement: Supplementary file 6 — Supplementary Data 4 [file 41467_2023_41656_MOESM6_ESM.xlsx]

## Sheet: AS&CTRL conserved genes
Supplementary Data 4. Conserved marker genes between AS and secretory-phase controls. Wilcoxon test two-sided was applied and P values were corrected using FDR.
cluster_id	gene	AS_p_val	AS_avg_log2FC	AS_pct.1	AS_pct.2	AS_p_val_adj	Control_p_val	Control_avg_log2FC	Control_pct.1	Control_pct.2	Control_p_val_adj	max_pval	minimump_p_val	description
Stromal	SAMD11	0	0.413585	0.297	0.062	0	0	0.444088	0.256	0.064	0	0	0	sterile alpha motif domain containing 11 [Source:HGNC Symbol;Acc:HGNC:28706]
Stromal	MXRA8	0	0.950864	0.701	0.206	0	0	1.23491	0.56	0.05	0	0	0	matrix remodeling associated 8 [Source:HGNC Symbol;Acc:HGNC:7542]
Stromal	CCNL2	0	0.372612	0.58	0.348	0	3.84425e-215	0.352225	0.441	0.357	1.28929e-210	3.84425e-215	0	cyclin L2 [Source:HGNC Symbol;Acc:HGNC:20570]
Stromal	H6PD	0	0.478047	0.42	0.163	0	2.00746e-307	0.278276	0.231	0.129	6.73261e-303	2.00746e-307	0	hexose-6-phosphate dehydrogenase/glucose 1-dehydrogenase [Source:HGNC Symbol;Acc:HGNC:4795]
Stromal	PLOD1	0	0.63622	0.53	0.211	0	0	0.451215	0.332	0.185	0	0	0	procollagen-lysine,2-oxoglutarate 5-dioxygenase 1 [Source:HGNC Symbol;Acc:HGNC:9081]
Stromal	FBLIM1	0	0.518582	0.502	0.205	0	0	0.548316	0.4	0.175	0	0	0	filamin binding LIM protein 1 [Source:HGNC Symbol;Acc:HGNC:24686]
Stromal	MFAP2	0	0.411859	0.325	0.094	0	0	0.275198	0.176	0.073	0	0	0	microfibril associated protein 2 [Source:HGNC Symbol;Acc:HGNC:7033]
Stromal	NBL1	0	0.314308	0.427	0.21	0	0	0.48526	0.297	0.105	0	0	0	NBL1, DAN family BMP antagonist [Source:HGNC Symbol;Acc:HGNC:7650]
Stromal	CAMK2N1	0	0.347595	0.474	0.204	0	0	0.401351	0.253	0.102	0	0	0	calcium/calmodulin dependent protein kinase II inhibitor 1 [Source:HGNC Symbol;Acc:HGNC:24190]
Stromal	HP1BP3	0	0.302183	0.85	0.655	0	0	0.445393	0.675	0.566	0	0	0	heterochromatin protein 1 binding protein 3 [Source:HGNC Symbol;Acc:HGNC:24973]
Stromal	WNT4	0	0.588798	0.366	0.062	0	0	0.751899	0.318	0.021	0	0	0	Wnt family member 4 [Source:HGNC Symbol;Acc:HGNC:12783]
Stromal	CLIC4	0	0.292044	0.596	0.314	0	0	0.46823	0.48	0.321	0	0	0	chloride intracellular channel 4 [Source:HGNC Symbol;Acc:HGNC:13518]
Stromal	AHDC1	0	0.35467	0.408	0.194	0	9.65311e-248	0.259806	0.223	0.132	3.23746e-243	9.65311e-248	0	AT-hook DNA binding motif containing 1 [Source:HGNC Symbol;Acc:HGNC:25230]
Stromal	SDC3	0	0.4169	0.379	0.143	0	5.2423e-296	0.380495	0.298	0.195	1.75816e-291	5.2423e-296	0	syndecan 3 [Source:HGNC Symbol;Acc:HGNC:10660]
Stromal	MARCKSL1	0	0.552479	0.74	0.401	0	0	0.443544	0.611	0.417	0	0	0	MARCKS like 1 [Source:HGNC Symbol;Acc:HGNC:7142]
Stromal	ZBTB8A	0	0.63614	0.412	0.121	0	0	0.296275	0.194	0.099	0	0	0	zinc finger and BTB domain containing 8A [Source:HGNC Symbol;Acc:HGNC:24172]
Stromal	EVA1B	0	0.393483	0.533	0.278	0	0	0.674392	0.426	0.146	0	0	0	eva-1 homolog B [Source:HGNC Symbol;Acc:HGNC:25558]
Stromal	P3H1	0	0.290261	0.306	0.123	0	0	0.326233	0.212	0.055	0	0	0	prolyl 3-hydroxylase 1 [Source:HGNC Symbol;Acc:HGNC:19316]
Stromal	RPS8	0	0.523259	0.993	0.984	0	0	1.42336	0.996	0.977	0	0	0	ribosomal protein S8 [Source:HGNC Symbol;Acc:HGNC:10441]
Stromal	GPX7	0	0.392427	0.381	0.134	0	0	0.418009	0.273	0.08	0	0	0	glutathione peroxidase 7 [Source:HGNC Symbol;Acc:HGNC:4559]
Stromal	ZYG11B	0	0.304344	0.409	0.218	0	2.55473e-302	0.302286	0.255	0.152	8.56807e-298	2.55473e-302	0	zyg-11 family member B, cell cycle regulator [Source:HGNC Symbol;Acc:HGNC:25820]
Stromal	PLPP3	0	1.35566	0.788	0.239	0	0	1.08756	0.517	0.148	0	0	0	phospholipid phosphatase 3 [Source:HGNC Symbol;Acc:HGNC:9229]
Stromal	JUN	0	0.539935	0.997	0.953	0	0	0.733054	0.992	0.956	0	0	0	Jun proto-oncogene, AP-1 transcription factor subunit [Source:HGNC Symbol;Acc:HGNC:6204]
Stromal	ZRANB2	0	0.353407	0.693	0.478	0	0	0.366407	0.55	0.442	0	0	0	zinc finger RANBP2-type containing 2 [Source:HGNC Symbol;Acc:HGNC:13058]
Stromal	LMO4	0	0.952739	0.845	0.569	0	0	1.51069	0.818	0.521	0	0	0	LIM domain only 4 [Source:HGNC Symbol;Acc:HGNC:6644]
Stromal	RPL5	0	0.32348	0.979	0.949	0	0	1.20385	0.976	0.91	0	0	0	ribosomal protein L5 [Source:HGNC Symbol;Acc:HGNC:10360]
Stromal	F3	0	0.961983	0.553	0.129	0	5.02675e-84	0.287376	0.401	0.346	1.68587e-79	5.02675e-84	0	coagulation factor III, tissue factor [Source:HGNC Symbol;Acc:HGNC:3541]
Stromal	SLC16A1	0	0.259192	0.438	0.237	0	0	0.407122	0.367	0.193	0	0	0	solute carrier family 16 member 1 [Source:HGNC Symbol;Acc:HGNC:10922]
Stromal	SLC16A1-AS1	0	0.328957	0.282	0.124	0	0	0.312288	0.168	0.051	0	0	0	SLC16A1 antisense RNA 1 [Source:HGNC Symbol;Acc:HGNC:49445]
Stromal	OLFML3	0	0.835459	0.633	0.187	0	0	1.20256	0.527	0.043	0	0	0	olfactomedin like 3 [Source:HGNC Symbol;Acc:HGNC:24956]
Stromal	AC245595.1	0	0.437306	0.362	0.112	0	0	0.446087	0.287	0.101	0	0	0	lysine methyltransferase 2C pseudogene [Source:NCBI gene (formerly Entrezgene);Acc:101927429]
Stromal	TXNIP	0	0.560477	0.965	0.836	0	0	0.624075	0.871	0.714	0	0	0	thioredoxin interacting protein [Source:HGNC Symbol;Acc:HGNC:16952]
Stromal	ECM1	0	1.16139	0.6	0.187	0	0	1.1119	0.378	0.038	0	0	0	extracellular matrix protein 1 [Source:HGNC Symbol;Acc:HGNC:3153]
Stromal	ADAMTSL4	0	0.502696	0.384	0.111	0	0	0.395622	0.231	0.043	0	0	0	ADAMTS like 4 [Source:HGNC Symbol;Acc:HGNC:19706]
Stromal	CTSK	0	0.703347	0.52	0.148	0	0	0.622034	0.317	0.038	0	0	0	cathepsin K [Source:HGNC Symbol;Acc:HGNC:2536]
Stromal	S100A6	0	1.07751	0.968	0.844	0	0	1.84135	0.971	0.864	0	0	0	S100 calcium binding protein A6 [Source:HGNC Symbol;Acc:HGNC:10496]
Stromal	RAB13	0	0.490943	0.642	0.34	0	0	0.393145	0.571	0.479	0	0	0	RAB13, member RAS oncogene family [Source:HGNC Symbol;Acc:HGNC:9762]
Stromal	CRABP2	0	0.526665	0.35	0.1	0	5.33749e-53	0.288253	0.189	0.153	1.79009e-48	5.33749e-53	0	cellular retinoic acid binding protein 2 [Source:HGNC Symbol;Acc:HGNC:2339]
Stromal	DDR2	0	0.851678	0.664	0.22	0	0	0.840399	0.43	0.076	0	0	0	discoidin domain receptor tyrosine kinase 2 [Source:HGNC Symbol;Acc:HGNC:2731]
Stromal	PBX1	0	0.797918	0.785	0.328	0	0	0.889187	0.572	0.265	0	0	0	PBX homeobox 1 [Source:HGNC Symbol;Acc:HGNC:8632]
Stromal	PRRX1	0	0.868314	0.749	0.249	0	0	1.27822	0.597	0.054	0	0	0	paired related homeobox 1 [Source:HGNC Symbol;Acc:HGNC:9142]
Stromal	DNM3OS	0	0.342711	0.244	0.053	0	0	0.310269	0.152	0.011	0	0	0	DNM3 opposite strand/antisense RNA [Source:HGNC Symbol;Acc:HGNC:41228]
Stromal	ANGPTL1	0	0.29811	0.264	0.097	0	0	0.43019	0.211	0.043	0	0	0	angiopoietin like 1 [Source:HGNC Symbol;Acc:HGNC:489]
Stromal	C1orf21	0	0.503513	0.555	0.263	0	0	0.65405	0.413	0.177	0	0	0	chromosome 1 open reading frame 21 [Source:HGNC Symbol;Acc:HGNC:15494]
Stromal	DSTYK	0	0.26295	0.384	0.207	0	0	0.334927	0.242	0.107	0	0	0	dual serine/threonine and tyrosine protein kinase [Source:HGNC Symbol;Acc:HGNC:29043]
Stromal	NUCKS1	0	0.499509	0.914	0.701	0	0	0.538769	0.827	0.708	0	0	0	nuclear casein kinase and cyclin dependent kinase substrate 1 [Source:HGNC Symbol;Acc:HGNC:29923]
Stromal	NENF	0	0.255065	0.583	0.356	0	0	0.562167	0.529	0.335	0	0	0	neudesin neurotrophic factor [Source:HGNC Symbol;Acc:HGNC:30384]
Stromal	CDC42BPA	0	0.325204	0.427	0.218	0	1.29498e-192	0.283616	0.286	0.202	4.34312e-188	1.29498e-192	0	CDC42 binding protein kinase alpha [Source:HGNC Symbol;Acc:HGNC:1737]
Stromal	RHOU	0	0.472998	0.46	0.186	0	2.94895e-116	0.289741	0.437	0.382	9.89019e-112	2.94895e-116	0	ras homolog family member U [Source:HGNC Symbol;Acc:HGNC:17794]
Stromal	FAM89A	0	0.257499	0.249	0.084	0	0	0.405818	0.212	0.034	0	0	0	family with sequence similarity 89 member A [Source:HGNC Symbol;Acc:HGNC:25057]
Stromal	NID1	0	1.86877	0.921	0.277	0	0	2.02545	0.788	0.103	0	0	0	nidogen 1 [Source:HGNC Symbol;Acc:HGNC:7821]
Stromal	CEP170	0	0.29103	0.432	0.239	0	0	0.30275	0.26	0.139	0	0	0	centrosomal protein 170 [Source:HGNC Symbol;Acc:HGNC:28920]
Stromal	PXDN	0	0.769098	0.634	0.222	0	0	0.897755	0.451	0.062	0	0	0	peroxidasin [Source:HGNC Symbol;Acc:HGNC:14966]
Stromal	KIDINS220	0	0.507793	0.668	0.385	0	2.4872e-225	0.327116	0.413	0.325	8.34156e-221	2.4872e-225	0	kinase D interacting substrate 220 [Source:HGNC Symbol;Acc:HGNC:29508]
Stromal	ROCK2	0	0.498927	0.663	0.402	0	0	0.682996	0.551	0.348	0	0	0	Rho associated coiled-coil containing protein kinase 2 [Source:HGNC Symbol;Acc:HGNC:10252]
Stromal	LAPTM4A	0	0.890422	0.872	0.54	0	0	0.614721	0.837	0.7	0	0	0	lysosomal protein transmembrane 4 alpha [Source:HGNC Symbol;Acc:HGNC:6924]
Stromal	GDF7	0	1.48079	0.71	0.134	0	0	1.36277	0.506	0.035	0	0	0	growth differentiation factor 7 [Source:HGNC Symbol;Acc:HGNC:4222]
Stromal	ADCY3	0	0.360615	0.408	0.163	0	0	0.46754	0.266	0.041	0	0	0	adenylate cyclase 3 [Source:HGNC Symbol;Acc:HGNC:234]
Stromal	EMILIN1	0	0.76089	0.603	0.177	0	0	0.777995	0.362	0.025	0	0	0	elastin microfibril interfacer 1 [Source:HGNC Symbol;Acc:HGNC:19880]
Stromal	YIPF4	0	0.305667	0.536	0.331	0	1.16846e-110	0.259524	0.342	0.288	3.91878e-106	1.16846e-110	0	Yip1 domain family member 4 [Source:HGNC Symbol;Acc:HGNC:28145]
Stromal	QPCT	0	0.47097	0.356	0.076	0	0	0.275872	0.173	0.042	0	0	0	glutaminyl-peptide cyclotransferase [Source:HGNC Symbol;Acc:HGNC:9753]
Stromal	CYP1B1	0	0.494049	0.306	0.111	0	0	0.680106	0.339	0.136	0	0	0	cytochrome P450 family 1 subfamily B member 1 [Source:HGNC Symbol;Acc:HGNC:2597]
Stromal	SLC8A1	0	0.492285	0.421	0.169	0	0	0.601451	0.287	0.04	0	0	0	solute carrier family 8 member A1 [Source:HGNC Symbol;Acc:HGNC:11068]
Stromal	PLEKHH2	0	1.595	0.743	0.174	0	0	1.39741	0.572	0.064	0	0	0	pleckstrin homology, MyTH4 and FERM domain containing H2 [Source:HGNC Symbol;Acc:HGNC:30506]
Stromal	CCDC88A	0	0.334616	0.534	0.288	0	0	0.590867	0.334	0.067	0	0	0	coiled-coil domain containing 88A [Source:HGNC Symbol;Acc:HGNC:25523]
Stromal	EHBP1	0	0.459131	0.426	0.179	0	0	0.43379	0.29	0.112	0	0	0	EH domain binding protein 1 [Source:HGNC Symbol;Acc:HGNC:29144]
Stromal	MEIS1	0	0.937337	0.666	0.216	0	0	0.904929	0.51	0.203	0	0	0	Meis homeobox 1 [Source:HGNC Symbol;Acc:HGNC:7000]
Stromal	ANTXR1	0	0.769055	0.608	0.195	0	0	0.718143	0.399	0.094	0	0	0	ANTXR cell adhesion molecule 1 [Source:HGNC Symbol;Acc:HGNC:21014]
Stromal	TIA1	0	0.469532	0.624	0.35	0	0	0.418233	0.385	0.265	0	0	0	TIA1 cytotoxic granule associated RNA binding protein [Source:HGNC Symbol;Acc:HGNC:11802]
Stromal	PCYOX1	0	0.390361	0.548	0.293	0	0	0.376797	0.35	0.238	0	0	0	prenylcysteine oxidase 1 [Source:HGNC Symbol;Acc:HGNC:20588]
Stromal	MTHFD2	0	0.440959	0.516	0.246	0	0	0.776235	0.453	0.176	0	0	0	methylenetetrahydrofolate dehydrogenase (NADP+ dependent) 2, methenyltetrahydrofolate cyclohydrolase [Source:HGNC Symbol;Acc:HGNC:7434]
Stromal	TMEM37	0	0.319102	0.277	0.082	0	0	0.816975	0.389	0.091	0	0	0	transmembrane protein 37 [Source:HGNC Symbol;Acc:HGNC:18216]
Stromal	MZT2B	0	0.365513	0.798	0.626	0	0	0.741646	0.778	0.605	0	0	0	mitotic spindle organizing protein 2B [Source:HGNC Symbol;Acc:HGNC:25886]
Stromal	RND3	0	1.34617	0.709	0.25	0	2.37187e-94	0.584064	0.734	0.72	7.95478e-90	2.37187e-94	0	Rho family GTPase 3 [Source:HGNC Symbol;Acc:HGNC:671]
Stromal	RPRM	0	0.377007	0.215	0.032	0	0	0.67912	0.249	0.013	0	0	0	reprimo, TP53 dependent G2 arrest mediator homolog [Source:HGNC Symbol;Acc:HGNC:24201]
Stromal	GALNT13	0	0.367419	0.23	0.049	0	0	0.291255	0.142	0.007	0	0	0	polypeptide N-acetylgalactosaminyltransferase 13 [Source:HGNC Symbol;Acc:HGNC:23242]
Stromal	RBMS1	0	0.344594	0.697	0.467	0	0	0.716792	0.572	0.318	0	0	0	RNA binding motif single stranded interacting protein 1 [Source:HGNC Symbol;Acc:HGNC:9907]
Stromal	FAP	0	0.645639	0.447	0.108	0	0	0.736528	0.366	0.062	0	0	0	fibroblast activation protein alpha [Source:HGNC Symbol;Acc:HGNC:3590]
Stromal	CYBRD1	0	0.577103	0.46	0.15	0	0	0.367472	0.229	0.061	0	0	0	cytochrome b reductase 1 [Source:HGNC Symbol;Acc:HGNC:20797]
Stromal	CDCA7	0	0.41759	0.287	0.085	0	0	0.369101	0.205	0.062	0	0	0	cell division cycle associated 7 [Source:HGNC Symbol;Acc:HGNC:14628]
Stromal	SP3	0	0.385891	0.582	0.343	0	2.55582e-301	0.341128	0.346	0.239	8.57171e-297	2.55582e-301	0	Sp3 transcription factor [Source:HGNC Symbol;Acc:HGNC:11208]
Stromal	HOXD11	0	0.395799	0.297	0.066	0	0	0.394905	0.206	0.011	0	0	0	homeobox D11 [Source:HGNC Symbol;Acc:HGNC:5134]
Stromal	HOXD10	0	0.417617	0.379	0.121	0	0	0.298817	0.185	0.029	0	0	0	homeobox D10 [Source:HGNC Symbol;Acc:HGNC:5133]
Stromal	FKBP7	0	0.527454	0.44	0.13	0	0	0.574042	0.326	0.051	0	0	0	FKBP prolyl isomerase 7 [Source:HGNC Symbol;Acc:HGNC:3723]
Stromal	CALCRL	0	0.356813	0.458	0.16	0	0	0.642513	0.373	0.058	0	0	0	calcitonin receptor like receptor [Source:HGNC Symbol;Acc:HGNC:16709]
Stromal	TFPI	0	0.685532	0.511	0.137	0	0	0.697332	0.364	0.072	0	0	0	tissue factor pathway inhibitor [Source:HGNC Symbol;Acc:HGNC:11760]
Stromal	COL3A1	0	2.44601	0.998	0.702	0	0	3.64253	0.993	0.368	0	0	0	collagen type III alpha 1 chain [Source:HGNC Symbol;Acc:HGNC:2201]
Stromal	COL5A2	0	1.48317	0.871	0.242	0	0	1.39668	0.621	0.076	0	0	0	collagen type V alpha 2 chain [Source:HGNC Symbol;Acc:HGNC:2210]
Stromal	PLCL1	0	1.24729	0.727	0.19	0	0	1.07923	0.441	0.025	0	0	0	phospholipase C like 1 (inactive) [Source:HGNC Symbol;Acc:HGNC:9063]
Stromal	FN1	0	1.58913	0.899	0.381	0	0	1.59919	0.587	0.097	0	0	0	fibronectin 1 [Source:HGNC Symbol;Acc:HGNC:3778]
Stromal	IGFBP2	0	1.59063	0.931	0.505	0	0	2.37234	0.933	0.511	0	0	0	insulin like growth factor binding protein 2 [Source:HGNC Symbol;Acc:HGNC:5471]
Stromal	IGFBP5	0	0.521966	0.794	0.411	0	0	0.738712	0.428	0.279	0	0	0	insulin like growth factor binding protein 5 [Source:HGNC Symbol;Acc:HGNC:5474]
Stromal	COL6A3	0	1.46166	0.904	0.298	0	0	2.00841	0.732	0.088	0	0	0	collagen type VI alpha 3 chain [Source:HGNC Symbol;Acc:HGNC:2213]
Stromal	RAMP1	0	0.868295	0.815	0.309	0	0	2.44046	0.856	0.113	0	0	0	receptor activity modifying protein 1 [Source:HGNC Symbol;Acc:HGNC:9843]
Stromal	TWIST2	0	0.932175	0.583	0.107	0	0	0.934556	0.449	0.03	0	0	0	twist family bHLH transcription factor 2 [Source:HGNC Symbol;Acc:HGNC:20670]
Stromal	SEPT2	0	0.364912	0.784	0.548	0	0	0.487404	0.67	0.549	0	0	0
Stromal	FBLN2	0	1.13074	0.627	0.102	0	0	0.891092	0.392	0.031	0	0	0	fibulin 2 [Source:HGNC Symbol;Acc:HGNC:3601]
Stromal	TMEM43	0	0.292215	0.429	0.238	0	2.35975e-227	0.280013	0.336	0.242	7.91413e-223	2.35975e-227	0	transmembrane protein 43 [Source:HGNC Symbol;Acc:HGNC:28472]
Stromal	CRTAP	0	0.574237	0.697	0.368	0	0	0.831367	0.54	0.243	0	0	0	cartilage associated protein [Source:HGNC Symbol;Acc:HGNC:2379]
Stromal	RPL14	0	0.31429	0.981	0.951	0	0	0.680066	0.979	0.95	0	0	0	ribosomal protein L14 [Source:HGNC Symbol;Acc:HGNC:10305]
Stromal	CTNNB1	0	0.335445	0.691	0.477	0	5.0242e-122	0.305237	0.534	0.492	1.68502e-117	5.0242e-122	0	catenin beta 1 [Source:HGNC Symbol;Acc:HGNC:2514]
Stromal	TMEM158	0	0.70224	0.545	0.157	0	0	0.668162	0.316	0.048	0	0	0	transmembrane protein 158 [Source:HGNC Symbol;Acc:HGNC:30293]
Stromal	PTH1R	0	0.386873	0.288	0.056	0	0	0.300061	0.157	0.01	0	0	0	parathyroid hormone 1 receptor [Source:HGNC Symbol;Acc:HGNC:9608]
Stromal	MAP4	0	0.370353	0.729	0.484	0	0	0.415961	0.592	0.469	0	0	0	microtubule associated protein 4 [Source:HGNC Symbol;Acc:HGNC:6862]
Stromal	COL7A1	0	0.511335	0.379	0.095	0	0	0.645925	0.266	0.038	0	0	0	collagen type VII alpha 1 chain [Source:HGNC Symbol;Acc:HGNC:2214]
Stromal	IMPDH2	0	0.383175	0.532	0.284	0	0	0.597159	0.517	0.325	0	0	0	inosine monophosphate dehydrogenase 2 [Source:HGNC Symbol;Acc:HGNC:6053]
Stromal	RPL29	0	0.336717	0.982	0.968	0	0	1.13081	0.983	0.956	0	0	0	ribosomal protein L29 [Source:HGNC Symbol;Acc:HGNC:10331]
Stromal	CACNA1D	0	0.732062	0.475	0.124	0	0	0.561315	0.229	0.041	0	0	0	calcium voltage-gated channel subunit alpha1 D [Source:HGNC Symbol;Acc:HGNC:1391]
Stromal	WNT5A	0	1.16495	0.628	0.137	0	0	0.911659	0.424	0.106	0	0	0	Wnt family member 5A [Source:HGNC Symbol;Acc:HGNC:12784]
Stromal	AC092040.1	0	0.313502	0.238	0.061	0	0	0.286947	0.155	0.03	0	0	0
Stromal	PRICKLE2	0	0.562511	0.443	0.146	0	0	0.488007	0.29	0.088	0	0	0	prickle planar cell polarity protein 2 [Source:HGNC Symbol;Acc:HGNC:20340]
Stromal	ADAMTS9	0	0.974138	0.591	0.177	0	0	1.14264	0.584	0.196	0	0	0	ADAM metallopeptidase with thrombospondin type 1 motif 9 [Source:HGNC Symbol;Acc:HGNC:13202]
Stromal	MITF	0	0.833909	0.593	0.188	0	0	0.435461	0.446	0.282	0	0	0	melanocyte inducing transcription factor [Source:HGNC Symbol;Acc:HGNC:7105]
Stromal	GXYLT2	0	0.55137	0.373	0.064	0	0	0.492252	0.273	0.065	0	0	0	glucoside xylosyltransferase 2 [Source:HGNC Symbol;Acc:HGNC:33383]
Stromal	PDZRN3	0	0.824064	0.55	0.127	0	0	0.559805	0.283	0.036	0	0	0	PDZ domain containing ring finger 3 [Source:HGNC Symbol;Acc:HGNC:17704]
Stromal	ROBO1	0	0.579139	0.377	0.082	0	0	0.294196	0.163	0.03	0	0	0	roundabout guidance receptor 1 [Source:HGNC Symbol;Acc:HGNC:10249]
Stromal	VGLL3	0	0.331066	0.251	0.078	0	0	0.384663	0.189	0.019	0	0	0	vestigial like family member 3 [Source:HGNC Symbol;Acc:HGNC:24327]
Stromal	CRYBG3	0	0.596193	0.491	0.204	0	0	0.343551	0.292	0.175	0	0	0	crystallin beta-gamma domain containing 3 [Source:HGNC Symbol;Acc:HGNC:34427]
Stromal	TMEM45A	0	0.727426	0.475	0.089	0	0	0.778846	0.366	0.028	0	0	0	transmembrane protein 45A [Source:HGNC Symbol;Acc:HGNC:25480]
Stromal	ABI3BP	0	0.88076	0.593	0.132	0	0	0.398477	0.188	0.024	0	0	0	ABI family member 3 binding protein [Source:HGNC Symbol;Acc:HGNC:17265]
Stromal	RPL24	0	0.301482	0.965	0.953	0	0	0.695114	0.982	0.959	0	0	0	ribosomal protein L24 [Source:HGNC Symbol;Acc:HGNC:10325]
Stromal	CCDC80	0	0.435946	0.503	0.238	0	0	0.620003	0.363	0.138	0	0	0	coiled-coil domain containing 80 [Source:HGNC Symbol;Acc:HGNC:30649]
Stromal	ZBTB20	0	1.86188	0.985	0.621	0	0	1.64473	0.878	0.557	0	0	0	zinc finger and BTB domain containing 20 [Source:HGNC Symbol;Acc:HGNC:13503]
Stromal	LSAMP	0	0.626899	0.37	0.055	0	0	0.374941	0.171	0.01	0	0	0	limbic system associated membrane protein [Source:HGNC Symbol;Acc:HGNC:6705]
Stromal	LRRC58	0	0.28453	0.442	0.257	0	8.96686e-208	0.278462	0.294	0.206	3.00731e-203	8.96686e-208	0	leucine rich repeat containing 58 [Source:HGNC Symbol;Acc:HGNC:26968]
Stromal	FSTL1	0	0.81241	0.741	0.284	0	0	1.04396	0.63	0.207	0	0	0	follistatin like 1 [Source:HGNC Symbol;Acc:HGNC:3972]
Stromal	PLXND1	0	0.282407	0.491	0.239	0	0	0.45773	0.314	0.091	0	0	0	plexin D1 [Source:HGNC Symbol;Acc:HGNC:9107]
Stromal	FOXL2	0	0.6359	0.428	0.088	0	0	0.527913	0.254	0.014	0	0	0	forkhead box L2 [Source:HGNC Symbol;Acc:HGNC:1092]
Stromal	RBP1	0	1.35475	0.812	0.297	0	0	2.40207	0.852	0.354	0	0	0	retinol binding protein 1 [Source:HGNC Symbol;Acc:HGNC:9919]
Stromal	MME	0	2.43106	0.966	0.24	0	0	1.93817	0.703	0.057	0	0	0	membrane metalloendopeptidase [Source:HGNC Symbol;Acc:HGNC:7154]
Stromal	SSR3	0	0.490646	0.731	0.487	0	0	0.74223	0.718	0.523	0	0	0	signal sequence receptor subunit 3 [Source:HGNC Symbol;Acc:HGNC:11325]
Stromal	CHRD	0	0.260533	0.212	0.056	0	0	0.401765	0.204	0.041	0	0	0	chordin [Source:HGNC Symbol;Acc:HGNC:1949]
Stromal	MASP1	0	0.653431	0.427	0.089	0	0	0.432548	0.199	0.009	0	0	0	mannan binding lectin serine peptidase 1 [Source:HGNC Symbol;Acc:HGNC:6901]
Stromal	APOD	0	1.4254	0.707	0.145	0	0	2.21171	0.698	0.069	0	0	0	apolipoprotein D [Source:HGNC Symbol;Acc:HGNC:612]
Stromal	SPON2	0	0.944469	0.716	0.271	0	0	1.65562	0.642	0.084	0	0	0	spondin 2 [Source:HGNC Symbol;Acc:HGNC:11253]
Stromal	LRPAP1	0	0.932295	0.774	0.445	0	0	0.992765	0.651	0.421	0	0	0	LDL receptor related protein associated protein 1 [Source:HGNC Symbol;Acc:HGNC:6701]
Stromal	ADRA2C	0	1.06522	0.621	0.134	0	0	1.26764	0.536	0.03	0	0	0	adrenoceptor alpha 2C [Source:HGNC Symbol;Acc:HGNC:283]
Stromal	LDB2	0	0.454757	0.514	0.188	0	0	0.306274	0.236	0.044	0	0	0	LIM domain binding 2 [Source:HGNC Symbol;Acc:HGNC:6533]
Stromal	FAM114A1	0	0.681108	0.613	0.239	0	0	0.54768	0.434	0.242	0	0	0	family with sequence similarity 114 member A1 [Source:HGNC Symbol;Acc:HGNC:25087]
Stromal	RPL9	0	0.276986	0.981	0.963	0	0	0.963936	0.982	0.954	0	0	0	ribosomal protein L9 [Source:HGNC Symbol;Acc:HGNC:10369]
Stromal	APBB2	0	0.260634	0.333	0.146	0	0	0.329869	0.22	0.082	0	0	0	amyloid beta precursor protein binding family B member 2 [Source:HGNC Symbol;Acc:HGNC:582]
Stromal	ATP10D	0	0.253017	0.342	0.174	0	0	0.2838	0.204	0.078	0	0	0	ATPase phospholipid transporting 10D (putative) [Source:HGNC Symbol;Acc:HGNC:13549]
Stromal	USP46	0	0.251227	0.269	0.122	0	3.14156e-267	0.264716	0.23	0.135	1.05362e-262	3.14156e-267	0	ubiquitin specific peptidase 46 [Source:HGNC Symbol;Acc:HGNC:20075]
Stromal	PDGFRA	0	2.50093	0.963	0.197	0	0	2.40567	0.836	0.076	0	0	0	platelet derived growth factor receptor alpha [Source:HGNC Symbol;Acc:HGNC:8803]
Stromal	ADGRL3	0	0.42244	0.286	0.072	0	0	0.254187	0.131	0.012	0	0	0	adhesion G protein-coupled receptor L3 [Source:HGNC Symbol;Acc:HGNC:20974]
Stromal	RUFY3	0	0.706738	0.611	0.254	0	0	0.412764	0.37	0.249	0	0	0	RUN and FYVE domain containing 3 [Source:HGNC Symbol;Acc:HGNC:30285]
Stromal	PARM1	0	1.25518	0.755	0.208	0	0	0.815513	0.355	0.037	0	0	0	prostate androgen-regulated mucin-like protein 1 [Source:HGNC Symbol;Acc:HGNC:24536]
Stromal	SEPT11	0	0.416019	0.721	0.426	0	0	0.49781	0.599	0.464	0	0	0
Stromal	CXCL13	0	1.03469	0.337	0.047	0	0	1.04179	0.241	0.017	0	0	0	C-X-C motif chemokine ligand 13 [Source:HGNC Symbol;Acc:HGNC:10639]
Stromal	ANTXR2	0	0.654357	0.576	0.231	0	0	0.700999	0.363	0.066	0	0	0	ANTXR cell adhesion molecule 2 [Source:HGNC Symbol;Acc:HGNC:21732]
Stromal	SEC31A	0	0.698848	0.835	0.505	0	0	0.417564	0.627	0.526	0	0	0	SEC31 homolog A, COPII coat complex component [Source:HGNC Symbol;Acc:HGNC:17052]
Stromal	PTPN13	0	0.735123	0.494	0.125	0	0	0.5467	0.301	0.072	0	0	0	protein tyrosine phosphatase non-receptor type 13 [Source:HGNC Symbol;Acc:HGNC:9646]
Stromal	SPARCL1	0	0.580803	0.964	0.504	0	0	2.13556	0.913	0.246	0	0	0	SPARC like 1 [Source:HGNC Symbol;Acc:HGNC:11220]
Stromal	PKD2	0	0.277972	0.38	0.194	0	0	0.390199	0.265	0.109	0	0	0	polycystin 2, transient receptor potential cation channel [Source:HGNC Symbol;Acc:HGNC:9009]
Stromal	ADH5	0	0.26698	0.675	0.422	0	0	0.418452	0.593	0.475	0	0	0	alcohol dehydrogenase 5 (class III), chi polypeptide [Source:HGNC Symbol;Acc:HGNC:253]
Stromal	OSTC	0	0.516733	0.695	0.41	0	0	0.79428	0.766	0.557	0	0	0	oligosaccharyltransferase complex non-catalytic subunit [Source:HGNC Symbol;Acc:HGNC:24448]
Stromal	ENPEP	0	0.412428	0.312	0.088	0	0	0.474717	0.243	0.03	0	0	0	glutamyl aminopeptidase [Source:HGNC Symbol;Acc:HGNC:3355]
Stromal	SEC24D	0	0.402993	0.437	0.202	0	4.30455e-248	0.366031	0.35	0.256	1.44366e-243	4.30455e-248	0	SEC24 homolog D, COPII coat complex component [Source:HGNC Symbol;Acc:HGNC:10706]
Stromal	FGF2	0	0.368406	0.291	0.08	0	0	0.48598	0.239	0.019	0	0	0	fibroblast growth factor 2 [Source:HGNC Symbol;Acc:HGNC:3676]
Stromal	PCDH18	0	1.13229	0.676	0.143	0	0	0.814905	0.38	0.028	0	0	0	protocadherin 18 [Source:HGNC Symbol;Acc:HGNC:14268]
Stromal	SETD7	0	0.271729	0.353	0.179	0	0	0.350753	0.235	0.083	0	0	0	SET domain containing 7, histone lysine methyltransferase [Source:HGNC Symbol;Acc:HGNC:30412]
Stromal	RNF150	0	0.525161	0.411	0.141	0	3.93964e-306	0.33372	0.257	0.151	1.32128e-301	3.93964e-306	0	ring finger protein 150 [Source:HGNC Symbol;Acc:HGNC:23138]
Stromal	IL15	0	0.473771	0.327	0.07	0	0	0.7665	0.355	0.054	0	0	0	interleukin 15 [Source:HGNC Symbol;Acc:HGNC:5977]
Stromal	EDNRA	0	1.01021	0.725	0.225	0	0	1.09856	0.483	0.041	0	0	0	endothelin receptor type A [Source:HGNC Symbol;Acc:HGNC:3179]
Stromal	ARHGAP10	0	0.698558	0.629	0.257	0	0	0.583438	0.433	0.216	0	0	0	Rho GTPase activating protein 10 [Source:HGNC Symbol;Acc:HGNC:26099]
Stromal	SH3D19	0	0.452063	0.373	0.13	0	0	0.32385	0.238	0.118	0	0	0	SH3 domain containing 19 [Source:HGNC Symbol;Acc:HGNC:30418]
Stromal	FAM198B	0	0.917924	0.715	0.248	0	0	0.825492	0.424	0.097	0	0	0
Stromal	PALLD	0	0.401998	0.838	0.354	0	0	0.994412	0.613	0.284	0	0	0	palladin, cytoskeletal associated protein [Source:HGNC Symbol;Acc:HGNC:17068]
Stromal	HAND2	0	1.50754	0.826	0.226	0	0	1.98697	0.711	0.062	0	0	0	heart and neural crest derivatives expressed 2 [Source:HGNC Symbol;Acc:HGNC:4808]
Stromal	HAND2-AS1	0	1.16507	0.719	0.17	0	0	1.26126	0.544	0.031	0	0	0	HAND2 antisense RNA 1 [Source:HGNC Symbol;Acc:HGNC:48872]
Stromal	SEMA5A	0	1.69992	0.892	0.264	0	0	1.2723	0.541	0.085	0	0	0	semaphorin 5A [Source:HGNC Symbol;Acc:HGNC:10736]
Stromal	SNHG18	0	0.416335	0.396	0.143	0	0	0.38618	0.269	0.117	0	0	0	small nucleolar RNA host gene 18 [Source:HGNC Symbol;Acc:HGNC:49007]
Stromal	BASP1	0	0.960136	0.81	0.352	0	0	0.95361	0.751	0.495	0	0	0	brain abundant membrane attached signal protein 1 [Source:HGNC Symbol;Acc:HGNC:957]
Stromal	ADAMTS12	0	0.332188	0.223	0.038	0	0	0.337612	0.171	0.01	0	0	0	ADAM metallopeptidase with thrombospondin type 1 motif 12 [Source:HGNC Symbol;Acc:HGNC:14605]
Stromal	PRLR	0	1.11472	0.602	0.118	0	0	1.0509	0.452	0.069	0	0	0	prolactin receptor [Source:HGNC Symbol;Acc:HGNC:9446]
Stromal	CPLANE1	0	0.456812	0.465	0.22	0	2.04395e-220	0.287126	0.278	0.185	6.85499e-216	2.04395e-220	0	ciliogenesis and planar polarity effector 1 [Source:HGNC Symbol;Acc:HGNC:25801]
Stromal	DAB2	0	1.00752	0.725	0.256	0	0	0.997159	0.59	0.219	0	0	0	DAB adaptor protein 2 [Source:HGNC Symbol;Acc:HGNC:2662]
Stromal	PLCXD3	0	1.17179	0.472	0.061	0	0	0.691954	0.239	0.011	0	0	0	phosphatidylinositol specific phospholipase C X domain containing 3 [Source:HGNC Symbol;Acc:HGNC:31822]
Stromal	SELENOP	0	0.832907	0.769	0.332	0	0	0.814579	0.673	0.469	0	0	0	selenoprotein P [Source:HGNC Symbol;Acc:HGNC:10751]
Stromal	FGF10	0	0.417531	0.249	0.024	0	0	0.298676	0.138	0.004	0	0	0	fibroblast growth factor 10 [Source:HGNC Symbol;Acc:HGNC:3666]
Stromal	NDUFS4	0	0.2634	0.506	0.307	0	3.90412e-142	0.251983	0.447	0.389	1.30937e-137	3.90412e-142	0	NADH:ubiquinone oxidoreductase subunit S4 [Source:HGNC Symbol;Acc:HGNC:7711]
Stromal	GPX8	0	0.588859	0.487	0.149	0	0	0.61745	0.351	0.072	0	0	0	glutathione peroxidase 8 (putative) [Source:HGNC Symbol;Acc:HGNC:33100]
Stromal	PLPP1	0	0.903916	0.684	0.241	0	0	1.3658	0.636	0.151	0	0	0	phospholipid phosphatase 1 [Source:HGNC Symbol;Acc:HGNC:9228]
Stromal	PIK3R1	0	0.941339	0.923	0.61	0	0	1.52223	0.816	0.414	0	0	0	phosphoinositide-3-kinase regulatory subunit 1 [Source:HGNC Symbol;Acc:HGNC:8979]
Stromal	MAP1B	0	0.442453	0.609	0.291	0	0	0.682879	0.449	0.177	0	0	0	microtubule associated protein 1B [Source:HGNC Symbol;Acc:HGNC:6836]
Stromal	NSA2	0	0.364576	0.865	0.685	0	0	0.590407	0.764	0.627	0	0	0	NSA2 ribosome biogenesis factor [Source:HGNC Symbol;Acc:HGNC:30728]
Stromal	ZFYVE16	0	0.482343	0.633	0.332	0	0	0.506735	0.444	0.281	0	0	0	zinc finger FYVE-type containing 16 [Source:HGNC Symbol;Acc:HGNC:20756]
Stromal	VCAN	0	0.987053	0.836	0.3	0	0	1.93566	0.869	0.417	0	0	0	versican [Source:HGNC Symbol;Acc:HGNC:2464]
Stromal	NR2F1-AS1	0	0.417346	0.307	0.079	0	0	0.349506	0.18	0.028	0	0	0	NR2F1 antisense RNA 1 [Source:HGNC Symbol;Acc:HGNC:48622]
Stromal	NR2F1	0	1.55601	0.771	0.213	0	0	1.84471	0.681	0.077	0	0	0	nuclear receptor subfamily 2 group F member 1 [Source:HGNC Symbol;Acc:HGNC:7975]
Stromal	RHOBTB3	0	0.800892	0.658	0.233	0	0	0.472533	0.504	0.323	0	0	0	Rho related BTB domain containing 3 [Source:HGNC Symbol;Acc:HGNC:18757]
Stromal	NREP	0	0.473271	0.541	0.215	0	0	0.575287	0.311	0.105	0	0	0	neuronal regeneration related protein [Source:HGNC Symbol;Acc:HGNC:16834]
Stromal	PRR16	0	0.321219	0.212	0.033	0	0	0.25818	0.129	0.009	0	0	0	proline rich 16 [Source:HGNC Symbol;Acc:HGNC:29654]
Stromal	SNCAIP	0	0.819279	0.505	0.101	0	0	0.694488	0.329	0.022	0	0	0	synuclein alpha interacting protein [Source:HGNC Symbol;Acc:HGNC:11139]
Stromal	ALDH7A1	0	0.589024	0.502	0.194	0	2.54062e-291	0.317541	0.274	0.172	8.52074e-287	2.54062e-291	0	aldehyde dehydrogenase 7 family member A1 [Source:HGNC Symbol;Acc:HGNC:877]
Stromal	P4HA2	0	0.95339	0.654	0.202	0	0	0.722003	0.442	0.211	0	0	0	prolyl 4-hydroxylase subunit alpha 2 [Source:HGNC Symbol;Acc:HGNC:8547]
Stromal	PDLIM4	0	0.357369	0.43	0.163	0	0	0.608112	0.401	0.13	0	0	0	PDZ and LIM domain 4 [Source:HGNC Symbol;Acc:HGNC:16501]
Stromal	CAMLG	0	0.313167	0.603	0.395	0	0	0.477712	0.514	0.365	0	0	0	calcium modulating ligand [Source:HGNC Symbol;Acc:HGNC:1471]
Stromal	C5orf24	0	0.260256	0.542	0.336	0	0	0.403184	0.436	0.313	0	0	0	chromosome 5 open reading frame 24 [Source:HGNC Symbol;Acc:HGNC:26746]
Stromal	SMAD5	0	0.49516	0.585	0.305	0	0	0.448729	0.422	0.276	0	0	0	SMAD family member 5 [Source:HGNC Symbol;Acc:HGNC:6771]
Stromal	EGR1	0	0.841556	0.967	0.74	0	0	0.686018	0.907	0.821	0	0	0	early growth response 1 [Source:HGNC Symbol;Acc:HGNC:3238]
Stromal	PDGFRB	0	0.839278	0.757	0.244	0	0	0.92019	0.471	0.045	0	0	0	platelet derived growth factor receptor beta [Source:HGNC Symbol;Acc:HGNC:8804]
Stromal	SPARC	0	1.31218	0.98	0.542	0	0	2.41352	0.945	0.267	0	0	0	secreted protein acidic and cysteine rich [Source:HGNC Symbol;Acc:HGNC:11219]
Stromal	EBF1	0	0.555359	0.548	0.205	0	0	0.589341	0.304	0.041	0	0	0	EBF transcription factor 1 [Source:HGNC Symbol;Acc:HGNC:3126]
Stromal	SLIT3	0	0.486801	0.628	0.203	0	0	0.369719	0.223	0.048	0	0	0	slit guidance ligand 3 [Source:HGNC Symbol;Acc:HGNC:11087]
Stromal	NPM1	0	0.564228	0.949	0.825	0	0	0.467828	0.902	0.826	0	0	0	nucleophosmin 1 [Source:HGNC Symbol;Acc:HGNC:7910]
Stromal	SH3PXD2B	0	0.355504	0.321	0.124	0	1.95977e-281	0.252539	0.2	0.108	6.57269e-277	1.95977e-281	0	SH3 and PX domains 2B [Source:HGNC Symbol;Acc:HGNC:29242]
Stromal	DBN1	0	0.351627	0.408	0.176	0	0	0.31918	0.274	0.154	0	0	0	drebrin 1 [Source:HGNC Symbol;Acc:HGNC:2695]
Stromal	ADAMTS2	0	0.395677	0.283	0.068	0	0	0.39571	0.19	0.015	0	0	0	ADAM metallopeptidase with thrombospondin type 1 motif 2 [Source:HGNC Symbol;Acc:HGNC:218]
Stromal	GFPT2	0	0.33204	0.246	0.059	0	0	0.383795	0.189	0.021	0	0	0	glutamine-fructose-6-phosphate transaminase 2 [Source:HGNC Symbol;Acc:HGNC:4242]
Stromal	RACK1	0	0.370814	0.96	0.932	0	0	1.02289	0.949	0.873	0	0	0	receptor for activated C kinase 1 [Source:HGNC Symbol;Acc:HGNC:4399]
Stromal	TMEM14C	0	0.282252	0.602	0.382	0	2.40865e-293	0.322978	0.596	0.508	8.07812e-289	2.40865e-293	0	transmembrane protein 14C [Source:HGNC Symbol;Acc:HGNC:20952]
Stromal	MCUR1	0	0.549789	0.51	0.205	0	0	0.544978	0.419	0.231	0	0	0	mitochondrial calcium uniporter regulator 1 [Source:HGNC Symbol;Acc:HGNC:21097]
Stromal	ATXN1	0	0.978184	0.792	0.399	0	0	0.589329	0.574	0.387	0	0	0	ataxin 1 [Source:HGNC Symbol;Acc:HGNC:10548]
Stromal	ID4	0	0.678312	0.692	0.322	0	7.11823e-169	0.284477	0.743	0.687	2.38731e-164	7.11823e-169	0	inhibitor of DNA binding 4, HLH protein [Source:HGNC Symbol;Acc:HGNC:5363]
Stromal	GABBR1	0	0.367258	0.373	0.146	0	0	0.419732	0.217	0.035	0	0	0	gamma-aminobutyric acid type B receptor subunit 1 [Source:HGNC Symbol;Acc:HGNC:4070]
Stromal	C6orf48	0	0.783798	0.813	0.492	0	0	0.797035	0.676	0.468	0	0	0
Stromal	TNXB	0	0.663747	0.487	0.146	0	0	0.571223	0.245	0.026	0	0	0	tenascin XB [Source:HGNC Symbol;Acc:HGNC:11976]
Stromal	RPS18	0	0.401495	0.993	0.988	0	0	1.24345	0.998	0.992	0	0	0	ribosomal protein S18 [Source:HGNC Symbol;Acc:HGNC:10401]
Stromal	SYNGAP1	0	0.349982	0.305	0.106	0	0	0.250866	0.163	0.052	0	0	0	synaptic Ras GTPase activating protein 1 [Source:HGNC Symbol;Acc:HGNC:11497]
Stromal	PTK7	0	1.11927	0.707	0.196	0	0	0.679342	0.435	0.198	0	0	0	protein tyrosine kinase 7 (inactive) [Source:HGNC Symbol;Acc:HGNC:9618]
Stromal	PLA2G7	0	0.659289	0.398	0.052	0	0	0.567868	0.273	0.019	0	0	0	phospholipase A2 group VII [Source:HGNC Symbol;Acc:HGNC:9040]
Stromal	TRAM2	0	0.313667	0.312	0.124	0	0	0.30453	0.194	0.058	0	0	0	translocation associated membrane protein 2 [Source:HGNC Symbol;Acc:HGNC:16855]
Stromal	GSTA4	0	0.257035	0.246	0.08	0	0	0.250467	0.174	0.052	0	0	0	glutathione S-transferase alpha 4 [Source:HGNC Symbol;Acc:HGNC:4629]
Stromal	DST	0	0.866257	0.849	0.396	0	0	0.514736	0.664	0.473	0	0	0	dystonin [Source:HGNC Symbol;Acc:HGNC:1090]
Stromal	EEF1A1	0	0.262323	1	0.999	0	0	0.412824	0.999	0.999	0	0	0	eukaryotic translation elongation factor 1 alpha 1 [Source:HGNC Symbol;Acc:HGNC:3189]
Stromal	PNISR	0	0.728618	0.895	0.632	0	2.5464e-266	0.355979	0.66	0.589	8.5401e-262	2.5464e-266	0	PNN interacting serine and arginine rich protein [Source:HGNC Symbol;Acc:HGNC:21222]
Stromal	ASCC3	0	0.280758	0.481	0.289	0	0	0.45261	0.411	0.264	0	0	0	activating signal cointegrator 1 complex subunit 3 [Source:HGNC Symbol;Acc:HGNC:18697]
Stromal	PRDM1	0	0.351472	0.54	0.273	0	0	0.444967	0.418	0.262	0	0	0	PR/SET domain 1 [Source:HGNC Symbol;Acc:HGNC:9346]
Stromal	SEC63	0	0.374399	0.607	0.372	0	0	0.471576	0.486	0.339	0	0	0	SEC63 homolog, protein translocation regulator [Source:HGNC Symbol;Acc:HGNC:21082]
Stromal	REV3L	0	2.05847	0.965	0.482	0	0	1.90578	0.871	0.496	0	0	0	REV3 like, DNA directed polymerase zeta catalytic subunit [Source:HGNC Symbol;Acc:HGNC:9968]
Stromal	MARCKS	0	1.20086	0.89	0.393	0	0	1.16478	0.799	0.489	0	0	0	myristoylated alanine rich protein kinase C substrate [Source:HGNC Symbol;Acc:HGNC:6759]
Stromal	GOPC	0	0.371255	0.558	0.318	0	0	0.501321	0.415	0.234	0	0	0	golgi associated PDZ and coiled-coil motif containing [Source:HGNC Symbol;Acc:HGNC:17643]
Stromal	MAN1A1	0	0.718723	0.574	0.2	0	0	0.632319	0.358	0.094	0	0	0	mannosidase alpha class 1A member 1 [Source:HGNC Symbol;Acc:HGNC:6821]
Stromal	GJA1	0	1.12213	0.625	0.121	0	0	1.17208	0.636	0.27	0	0	0	gap junction protein alpha 1 [Source:HGNC Symbol;Acc:HGNC:4274]
Stromal	LAMA2	0	1.45362	0.731	0.137	0	0	0.811522	0.379	0.056	0	0	0	laminin subunit alpha 2 [Source:HGNC Symbol;Acc:HGNC:6482]
Stromal	ENPP1	0	0.985399	0.614	0.14	0	0	0.8596	0.372	0.034	0	0	0	ectonucleotide pyrophosphatase/phosphodiesterase 1 [Source:HGNC Symbol;Acc:HGNC:3356]
Stromal	MOXD1	0	0.871446	0.628	0.165	0	0	0.691196	0.29	0.014	0	0	0	monooxygenase DBH like 1 [Source:HGNC Symbol;Acc:HGNC:21063]
Stromal	FUCA2	0	0.292777	0.388	0.193	0	1.82126e-282	0.310503	0.323	0.224	6.10813e-278	1.82126e-282	0	alpha-L-fucosidase 2 [Source:HGNC Symbol;Acc:HGNC:4008]
Stromal	PLAGL1	0	0.940469	0.59	0.161	0	0	0.88883	0.386	0.112	0	0	0	PLAG1 like zinc finger 1 [Source:HGNC Symbol;Acc:HGNC:9046]
Stromal	SHPRH	0	0.410673	0.517	0.29	0	0	0.447786	0.319	0.168	0	0	0	SNF2 histone linker PHD RING helicase [Source:HGNC Symbol;Acc:HGNC:19336]
Stromal	AKAP12	0	1.06483	0.729	0.255	0	0	1.22194	0.557	0.121	0	0	0	A-kinase anchoring protein 12 [Source:HGNC Symbol;Acc:HGNC:370]
Stromal	ARID1B	0	0.500259	0.807	0.555	0	0	0.438211	0.558	0.435	0	0	0	AT-rich interaction domain 1B [Source:HGNC Symbol;Acc:HGNC:18040]
Stromal	QKI	0	0.496645	0.725	0.428	0	0	0.613534	0.625	0.415	0	0	0	QKI, KH domain containing RNA binding [Source:HGNC Symbol;Acc:HGNC:21100]
Stromal	SDK1	0	1.10321	0.627	0.116	0	0	0.652994	0.335	0.092	0	0	0	sidekick cell adhesion molecule 1 [Source:HGNC Symbol;Acc:HGNC:19307]
Stromal	FSCN1	0	0.364757	0.407	0.149	0	0	0.27722	0.239	0.11	0	0	0	fascin actin-bundling protein 1 [Source:HGNC Symbol;Acc:HGNC:11148]
Stromal	KDELR2	0	0.255823	0.619	0.392	0	2.89177e-252	0.326843	0.569	0.493	9.69842e-248	2.89177e-252	0	KDEL endoplasmic reticulum protein retention receptor 2 [Source:HGNC Symbol;Acc:HGNC:6305]
Stromal	PHF14	0	0.442135	0.61	0.348	0	0	0.394538	0.443	0.327	0	0	0	PHD finger protein 14 [Source:HGNC Symbol;Acc:HGNC:22203]
Stromal	TMEM106B	0	0.440837	0.525	0.275	0	6.40306e-152	0.267659	0.328	0.259	2.14746e-147	6.40306e-152	0	transmembrane protein 106B [Source:HGNC Symbol;Acc:HGNC:22407]
Stromal	TWIST1	0	0.605294	0.414	0.106	0	0	0.762901	0.368	0.09	0	0	0	twist family bHLH transcription factor 1 [Source:HGNC Symbol;Acc:HGNC:12428]
Stromal	TWISTNB	0	0.413098	0.49	0.29	0	0	0.67363	0.583	0.405	0	0	0
Stromal	TMEM196	0	1.51181	0.674	0.079	0	0	1.01319	0.372	0.014	0	0	0	transmembrane protein 196 [Source:HGNC Symbol;Acc:HGNC:22431]
Stromal	GPNMB	0	0.806013	0.575	0.176	0	0	0.520346	0.243	0.029	0	0	0	glycoprotein nmb [Source:HGNC Symbol;Acc:HGNC:4462]
Stromal	HOXA3	0	0.331991	0.238	0.064	0	0	0.27899	0.135	0.013	0	0	0	homeobox A3 [Source:HGNC Symbol;Acc:HGNC:5104]
Stromal	HOXA9	0	0.380881	0.283	0.085	0	0	0.417007	0.196	0.017	0	0	0	homeobox A9 [Source:HGNC Symbol;Acc:HGNC:5109]
Stromal	HOXA10	0	1.33252	0.838	0.277	0	0	1.46421	0.574	0.044	0	0	0	homeobox A10 [Source:HGNC Symbol;Acc:HGNC:5100]
Stromal	HOXA11	0	1.10974	0.7	0.185	0	0	1.13528	0.46	0.027	0	0	0	homeobox A11 [Source:HGNC Symbol;Acc:HGNC:5101]
Stromal	HOXA11-AS	0	0.40775	0.322	0.087	0	0	0.355306	0.18	0.01	0	0	0	HOXA11 antisense RNA [Source:HGNC Symbol;Acc:HGNC:24957]
Stromal	JAZF1	0	1.35657	0.832	0.297	0	0	1.20386	0.569	0.164	0	0	0	JAZF zinc finger 1 [Source:HGNC Symbol;Acc:HGNC:28917]
Stromal	EPDR1	0	0.296644	0.306	0.114	0	0	0.335119	0.211	0.059	0	0	0	ependymin related 1 [Source:HGNC Symbol;Acc:HGNC:17572]
Stromal	SFRP4	0	1.83729	0.842	0.279	0	0	2.15761	0.499	0.112	0	0	0	secreted frizzled related protein 4 [Source:HGNC Symbol;Acc:HGNC:10778]
Stromal	AEBP1	0	0.345092	0.557	0.245	0	0	0.959453	0.461	0.056	0	0	0	AE binding protein 1 [Source:HGNC Symbol;Acc:HGNC:303]
Stromal	ADCY1	0	0.353733	0.219	0.05	0	0	0.330098	0.151	0.013	0	0	0	adenylate cyclase 1 [Source:HGNC Symbol;Acc:HGNC:232]
Stromal	IGFBP3	0	1.50752	0.601	0.16	0	0	1.36468	0.411	0.142	0	0	0	insulin like growth factor binding protein 3 [Source:HGNC Symbol;Acc:HGNC:5472]
Stromal	VWC2	0	0.297489	0.182	0.024	0	0	0.274271	0.125	0.005	0	0	0	von Willebrand factor C domain containing 2 [Source:HGNC Symbol;Acc:HGNC:30200]
Stromal	EGFR	0	0.57271	0.489	0.185	0	2.33822e-224	0.30626	0.327	0.236	7.84191e-220	2.33822e-224	0	epidermal growth factor receptor [Source:HGNC Symbol;Acc:HGNC:3236]
Stromal	TPST1	0	0.683084	0.492	0.107	0	0	0.728386	0.403	0.098	0	0	0	tyrosylprotein sulfotransferase 1 [Source:HGNC Symbol;Acc:HGNC:12020]
Stromal	ELN	0	1.1703	0.681	0.175	0	0	0.763679	0.311	0.037	0	0	0	elastin [Source:HGNC Symbol;Acc:HGNC:3327]
Stromal	GNAI1	0	0.394303	0.343	0.131	0	2.08575e-203	0.305276	0.325	0.237	6.99519e-199	2.08575e-203	0	G protein subunit alpha i1 [Source:HGNC Symbol;Acc:HGNC:4384]
Stromal	CACNA2D1	0	0.342332	0.257	0.07	0	0	0.304104	0.149	0.011	0	0	0	calcium voltage-gated channel auxiliary subunit alpha2delta 1 [Source:HGNC Symbol;Acc:HGNC:1399]
Stromal	COL1A2	0	0.764182	0.989	0.545	0	0	0.73779	0.915	0.569	0	0	0	collagen type I alpha 2 chain [Source:HGNC Symbol;Acc:HGNC:2198]
Stromal	ZKSCAN1	0	0.496877	0.695	0.407	0	2.1827e-124	0.262452	0.437	0.38	7.32034e-120	2.1827e-124	0	zinc finger with KRAB and SCAN domains 1 [Source:HGNC Symbol;Acc:HGNC:13101]
Stromal	PCOLCE	0	1.3262	0.845	0.296	0	0	2.27665	0.824	0.118	0	0	0	procollagen C-endopeptidase enhancer [Source:HGNC Symbol;Acc:HGNC:8738]
Stromal	CUX1	0	0.609693	0.761	0.426	0	0	0.677475	0.623	0.435	0	0	0	cut like homeobox 1 [Source:HGNC Symbol;Acc:HGNC:2557]
Stromal	LAMB1	0	1.55065	0.906	0.331	0	0	1.17732	0.636	0.239	0	0	0	laminin subunit beta 1 [Source:HGNC Symbol;Acc:HGNC:6486]
Stromal	WNT2	0	0.538405	0.343	0.039	0	0	0.437252	0.211	0.008	0	0	0	Wnt family member 2 [Source:HGNC Symbol;Acc:HGNC:12780]
Stromal	CPED1	0	0.44722	0.377	0.12	0	0	0.331847	0.16	0.009	0	0	0	cadherin like and PC-esterase domain containing 1 [Source:HGNC Symbol;Acc:HGNC:26159]
Stromal	AASS	0	0.27538	0.225	0.092	0	0	0.264477	0.17	0.068	0	0	0	aminoadipate-semialdehyde synthase [Source:HGNC Symbol;Acc:HGNC:17366]
Stromal	CALU	0	0.578322	0.718	0.384	0	0	0.74032	0.616	0.395	0	0	0	calumenin [Source:HGNC Symbol;Acc:HGNC:1458]
Stromal	PTN	0	1.82144	0.91	0.366	0	0	2.5408	0.816	0.154	0	0	0	pleiotrophin [Source:HGNC Symbol;Acc:HGNC:9630]
Stromal	CREB3L2	0	0.887612	0.738	0.325	0	0	0.498612	0.44	0.28	0	0	0	cAMP responsive element binding protein 3 like 2 [Source:HGNC Symbol;Acc:HGNC:23720]
Stromal	SLC37A3	0	0.420244	0.375	0.144	0	3.54088e-306	0.312787	0.277	0.172	1.18754e-301	3.54088e-306	0	solute carrier family 37 member 3 [Source:HGNC Symbol;Acc:HGNC:20651]
Stromal	ZYX	0	0.331498	0.667	0.419	0	0	0.932459	0.611	0.296	0	0	0	zyxin [Source:HGNC Symbol;Acc:HGNC:13200]
Stromal	TCAF1	0	0.463772	0.55	0.286	0	1.24647e-142	0.270717	0.332	0.268	4.18042e-138	1.24647e-142	0	TRPM8 channel associated factor 1 [Source:HGNC Symbol;Acc:HGNC:22201]
Stromal	RARRES2	0	0.420119	0.539	0.236	0	0	0.995677	0.499	0.117	0	0	0	retinoic acid receptor responder 2 [Source:HGNC Symbol;Acc:HGNC:9868]
Stromal	WDR86	0	0.291942	0.251	0.072	0	0	0.269342	0.15	0.042	0	0	0	WD repeat domain 86 [Source:HGNC Symbol;Acc:HGNC:28020]
Stromal	NLGN4X	0	0.779628	0.467	0.088	0	0	0.443315	0.349	0.158	0	0	0	neuroligin 4 X-linked [Source:HGNC Symbol;Acc:HGNC:14287]
Stromal	TBL1X	0	0.469608	0.607	0.305	0	0	0.395226	0.405	0.277	0	0	0	transducin beta like 1 X-linked [Source:HGNC Symbol;Acc:HGNC:11585]
Stromal	PRPS2	0	0.395364	0.383	0.172	0	0	0.414642	0.33	0.184	0	0	0	phosphoribosyl pyrophosphate synthetase 2 [Source:HGNC Symbol;Acc:HGNC:9465]
Stromal	SRPX	0	0.332401	0.226	0.048	0	0	0.413848	0.204	0.014	0	0	0	sushi repeat containing protein X-linked [Source:HGNC Symbol;Acc:HGNC:11309]
Stromal	MAOB	0	0.299664	0.368	0.142	0	0	0.723886	0.364	0.07	0	0	0	monoamine oxidase B [Source:HGNC Symbol;Acc:HGNC:6834]
Stromal	TIMP1	0	0.391879	0.774	0.471	0	0	1.49935	0.804	0.327	0	0	0	TIMP metallopeptidase inhibitor 1 [Source:HGNC Symbol;Acc:HGNC:11820]
Stromal	MAGED1	0	0.324722	0.532	0.263	0	1.76399e-227	0.276013	0.38	0.282	5.91607e-223	1.76399e-227	0	MAGE family member D1 [Source:HGNC Symbol;Acc:HGNC:6813]
Stromal	MAGED2	0	0.395142	0.638	0.38	0	1.82142e-272	0.357549	0.437	0.346	6.10867e-268	1.82142e-272	0	MAGE family member D2 [Source:HGNC Symbol;Acc:HGNC:16353]
Stromal	AR	0	0.768272	0.602	0.207	0	0	0.553712	0.292	0.063	0	0	0	androgen receptor [Source:HGNC Symbol;Acc:HGNC:644]
Stromal	RPS4X	0	0.410972	0.99	0.976	0	0	1.01687	0.99	0.971	0	0	0	ribosomal protein S4 X-linked [Source:HGNC Symbol;Acc:HGNC:10424]
Stromal	XIST	0	0.780524	0.982	0.83	0	0	0.758162	0.909	0.808	0	0	0	X inactive specific transcript [Source:HGNC Symbol;Acc:HGNC:12810]
Stromal	JPX	0	0.440688	0.613	0.368	0	0	0.436185	0.411	0.281	0	0	0	JPX transcript, XIST activator [Source:HGNC Symbol;Acc:HGNC:37191]
Stromal	FTX	0	0.662655	0.662	0.359	0	0	0.452838	0.352	0.231	0	0	0	FTX transcript, XIST regulator [Source:HGNC Symbol;Acc:HGNC:37190]
Stromal	ATRX	0	0.321159	0.853	0.666	0	0	0.395772	0.661	0.565	0	0	0	ATRX chromatin remodeler [Source:HGNC Symbol;Acc:HGNC:886]
Stromal	RPL36A	0	0.281335	0.777	0.607	0	0	0.758823	0.773	0.574	0	0	0	ribosomal protein L36a [Source:HGNC Symbol;Acc:HGNC:10359]
Stromal	TCEAL7	0	0.458836	0.365	0.122	0	0	0.523052	0.241	0.018	0	0	0	transcription elongation factor A like 7 [Source:HGNC Symbol;Acc:HGNC:28336]
Stromal	TCEAL9	0	0.537081	0.656	0.318	0	8.00785e-285	0.351403	0.583	0.489	2.68567e-280	8.00785e-285	0	transcription elongation factor A like 9 [Source:HGNC Symbol;Acc:HGNC:30084]
Stromal	BEX3	0	0.460913	0.675	0.365	0	0	0.749352	0.722	0.514	0	0	0	brain expressed X-linked 3 [Source:HGNC Symbol;Acc:HGNC:13388]
Stromal	TCEAL4	0	0.324941	0.78	0.45	0	0	1.11507	0.777	0.57	0	0	0	transcription elongation factor A like 4 [Source:HGNC Symbol;Acc:HGNC:26121]
Stromal	MORF4L2	0	0.25829	0.684	0.458	0	0	0.321499	0.698	0.63	0	0	0	mortality factor 4 like 2 [Source:HGNC Symbol;Acc:HGNC:16849]
Stromal	MUM1L1	0	0.685136	0.385	0.067	0	0	0.602143	0.258	0.011	0	0	0
Stromal	COL4A5	0	0.669009	0.508	0.156	0	0	0.524828	0.261	0.057	0	0	0	collagen type IV alpha 5 chain [Source:HGNC Symbol;Acc:HGNC:2207]
Stromal	KLHL13	0	0.279263	0.248	0.081	0	0	0.269376	0.153	0.023	0	0	0	kelch like family member 13 [Source:HGNC Symbol;Acc:HGNC:22931]
Stromal	KIAA1210	0	0.903258	0.41	0.099	0	0	0.320365	0.125	0.012	0	0	0	KIAA1210 [Source:HGNC Symbol;Acc:HGNC:29218]
Stromal	PGRMC1	0	0.974314	0.763	0.385	0	0	0.845589	0.582	0.489	0	0	0	progesterone receptor membrane component 1 [Source:HGNC Symbol;Acc:HGNC:16090]
Stromal	SMARCA1	0	0.550254	0.567	0.231	0	0	0.414741	0.408	0.259	0	0	0	SWI/SNF related, matrix associated, actin dependent regulator of chromatin, subfamily a, member 1 [Source:HGNC Symbol;Acc:HGNC:11097]
Stromal	MIR503HG	0	0.39873	0.235	0.05	0	0	0.506949	0.158	0.009	0	0	0	MIR503 host gene [Source:HGNC Symbol;Acc:HGNC:28258]
Stromal	RTL8C	0	0.35834	0.523	0.279	0	0	0.457945	0.46	0.3	0	0	0	retrotransposon Gag like 8C [Source:HGNC Symbol;Acc:HGNC:2569]
Stromal	SLC6A8	0	0.264489	0.255	0.103	0	1.73533e-258	0.289606	0.229	0.137	5.81996e-254	1.73533e-258	0	solute carrier family 6 member 8 [Source:HGNC Symbol;Acc:HGNC:11055]
Stromal	CTSB	0	0.736049	0.84	0.462	0	0	0.436689	0.695	0.586	0	0	0	cathepsin B [Source:HGNC Symbol;Acc:HGNC:2527]
Stromal	MICU3	0	0.455886	0.384	0.117	0	0	0.40976	0.209	0.023	0	0	0	mitochondrial calcium uptake family member 3 [Source:HGNC Symbol;Acc:HGNC:27820]
Stromal	PSD3	0	0.71775	0.453	0.112	0	0	0.775363	0.362	0.07	0	0	0	pleckstrin and Sec7 domain containing 3 [Source:HGNC Symbol;Acc:HGNC:19093]
Stromal	BMP1	0	0.40874	0.417	0.16	0	0	0.559699	0.328	0.073	0	0	0	bone morphogenetic protein 1 [Source:HGNC Symbol;Acc:HGNC:1067]
Stromal	SLC25A37	0	0.453583	0.536	0.266	0	9.26673e-179	0.29513	0.377	0.299	3.10788e-174	9.26673e-179	0	solute carrier family 25 member 37 [Source:HGNC Symbol;Acc:HGNC:29786]
Stromal	DPYSL2	0	0.363305	0.6	0.333	0	0	0.909755	0.566	0.226	0	0	0	dihydropyrimidinase like 2 [Source:HGNC Symbol;Acc:HGNC:3014]
Stromal	SCARA5	0	0.653535	0.324	0.034	0	0	0.364184	0.155	0.008	0	0	0	scavenger receptor class A member 5 [Source:HGNC Symbol;Acc:HGNC:28701]
Stromal	RBPMS	0	0.514888	0.627	0.283	0	0	0.405406	0.442	0.307	0	0	0	RNA binding protein, mRNA processing factor [Source:HGNC Symbol;Acc:HGNC:19097]
Stromal	PPP2CB	0	0.360049	0.544	0.295	0	3.02282e-178	0.290648	0.508	0.446	1.01379e-173	3.02282e-178	0	protein phosphatase 2 catalytic subunit beta [Source:HGNC Symbol;Acc:HGNC:9300]
Stromal	ADGRA2	0	0.669609	0.597	0.21	0	0	0.548695	0.306	0.042	0	0	0	adhesion G protein-coupled receptor A2 [Source:HGNC Symbol;Acc:HGNC:17849]
Stromal	SFRP1	0	0.738113	0.56	0.164	0	0	1.16969	0.37	0.043	0	0	0	secreted frizzled related protein 1 [Source:HGNC Symbol;Acc:HGNC:10776]
Stromal	PLAT	0	0.893774	0.579	0.163	0	0	0.943698	0.416	0.054	0	0	0	plasminogen activator, tissue type [Source:HGNC Symbol;Acc:HGNC:9051]
Stromal	SNAI2	0	1.17313	0.665	0.149	0	0	1.14347	0.506	0.057	0	0	0	snail family transcriptional repressor 2 [Source:HGNC Symbol;Acc:HGNC:11094]
Stromal	RPL7	0	0.289052	0.944	0.923	0	0	1.00349	0.968	0.939	0	0	0	ribosomal protein L7 [Source:HGNC Symbol;Acc:HGNC:10363]
Stromal	ZNF704	0	0.585333	0.503	0.202	0	4.46444e-72	0.332201	0.271	0.231	1.49728e-67	4.46444e-72	0	zinc finger protein 704 [Source:HGNC Symbol;Acc:HGNC:32291]
Stromal	FABP5	0	0.615694	0.484	0.243	0	0	2.17832	0.626	0.227	0	0	0	fatty acid binding protein 5 [Source:HGNC Symbol;Acc:HGNC:3560]
Stromal	MMP16	0	0.366578	0.217	0.04	0	0	0.256611	0.114	0.009	0	0	0	matrix metallopeptidase 16 [Source:HGNC Symbol;Acc:HGNC:7162]
Stromal	RUNX1T1	0	0.952251	0.626	0.182	0	0	0.785751	0.346	0.024	0	0	0	RUNX1 partner transcriptional co-repressor 1 [Source:HGNC Symbol;Acc:HGNC:1535]
Stromal	FAM92A	0	0.333796	0.318	0.112	0	0	0.303832	0.245	0.116	0	0	0
Stromal	STK3	0	0.678748	0.558	0.207	0	0	0.464293	0.377	0.226	0	0	0	serine/threonine kinase 3 [Source:HGNC Symbol;Acc:HGNC:11406]
Stromal	OSR2	0	1.89128	0.932	0.292	0	0	1.76199	0.693	0.063	0	0	0	odd-skipped related transciption factor 2 [Source:HGNC Symbol;Acc:HGNC:15830]
Stromal	VPS13B	0	0.34785	0.453	0.246	0	0	0.436176	0.277	0.118	0	0	0	vacuolar protein sorting 13 homolog B [Source:HGNC Symbol;Acc:HGNC:2183]
Stromal	EIF3E	0	0.666386	0.884	0.656	0	0	0.766197	0.797	0.646	0	0	0	eukaryotic translation initiation factor 3 subunit E [Source:HGNC Symbol;Acc:HGNC:3277]
Stromal	EXT1	0	0.425647	0.418	0.187	0	1.76049e-178	0.276341	0.232	0.155	5.90435e-174	1.76049e-178	0	exostosin glycosyltransferase 1 [Source:HGNC Symbol;Acc:HGNC:3512]
Stromal	COL14A1	0	0.805984	0.724	0.22	0	0	0.774322	0.389	0.077	0	0	0	collagen type XIV alpha 1 chain [Source:HGNC Symbol;Acc:HGNC:2191]
Stromal	ZHX1	0	0.413029	0.458	0.218	0	0	0.438185	0.312	0.134	0	0	0	zinc fingers and homeoboxes 1 [Source:HGNC Symbol;Acc:HGNC:12871]
Stromal	MYC	0	0.870207	0.658	0.302	0	0	0.981268	0.62	0.333	0	0	0	MYC proto-oncogene, bHLH transcription factor [Source:HGNC Symbol;Acc:HGNC:7553]
Stromal	LY6E	0	0.307752	0.646	0.426	0	0	1.27548	0.667	0.184	0	0	0	lymphocyte antigen 6 family member E [Source:HGNC Symbol;Acc:HGNC:6727]
Stromal	KLF9	0	1.05546	0.787	0.347	0	0	0.813203	0.572	0.346	0	0	0	Kruppel like factor 9 [Source:HGNC Symbol;Acc:HGNC:1123]
Stromal	ALDH1A1	0	0.963619	0.595	0.127	0	0	1.0219	0.483	0.075	0	0	0	aldehyde dehydrogenase 1 family member A1 [Source:HGNC Symbol;Acc:HGNC:402]
Stromal	RORB	0	2.50302	0.939	0.216	0	0	2.40504	0.782	0.069	0	0	0	RAR related orphan receptor B [Source:HGNC Symbol;Acc:HGNC:10259]
Stromal	PCSK5	0	0.260364	0.229	0.072	0	0	0.415474	0.196	0.081	0	0	0	proprotein convertase subtilisin/kexin type 5 [Source:HGNC Symbol;Acc:HGNC:8747]
Stromal	TLE4	0	0.357239	0.735	0.473	0	0	0.41045	0.711	0.531	0	0	0	TLE family member 4, transcriptional corepressor [Source:HGNC Symbol;Acc:HGNC:11840]
Stromal	CTSL	0	0.312101	0.442	0.221	0	0	0.779329	0.47	0.222	0	0	0	cathepsin L [Source:HGNC Symbol;Acc:HGNC:2537]
Stromal	S1PR3	0	0.598742	0.41	0.115	0	0	0.594845	0.293	0.032	0	0	0	sphingosine-1-phosphate receptor 3 [Source:HGNC Symbol;Acc:HGNC:3167]
Stromal	OGN	0	1.08931	0.469	0.078	0	0	1.04327	0.405	0.019	0	0	0	osteoglycin [Source:HGNC Symbol;Acc:HGNC:8126]
Stromal	C9orf3	0	0.676607	0.633	0.256	0	0	0.722951	0.511	0.274	0	0	0
Stromal	PTCH1	0	1.05459	0.577	0.15	0	0	1.01987	0.372	0.095	0	0	0	patched 1 [Source:HGNC Symbol;Acc:HGNC:9585]
Stromal	ERCC6L2	0	0.32041	0.392	0.207	0	0	0.293503	0.224	0.109	0	0	0	ERCC excision repair 6 like 2 [Source:HGNC Symbol;Acc:HGNC:26922]
Stromal	COL15A1	0	0.810317	0.566	0.147	0	0	0.977433	0.444	0.04	0	0	0	collagen type XV alpha 1 chain [Source:HGNC Symbol;Acc:HGNC:2192]
Stromal	ABCA1	0	0.842634	0.624	0.189	0	0	0.590521	0.378	0.16	0	0	0	ATP binding cassette subfamily A member 1 [Source:HGNC Symbol;Acc:HGNC:29]
Stromal	TXN	0	1.0416	0.92	0.635	0	0	0.881553	0.955	0.881	0	0	0	thioredoxin [Source:HGNC Symbol;Acc:HGNC:12435]
Stromal	LPAR1	0	0.41669	0.316	0.075	0	0	0.40844	0.247	0.071	0	0	0	lysophosphatidic acid receptor 1 [Source:HGNC Symbol;Acc:HGNC:3166]
Stromal	COL27A1	0	0.438761	0.327	0.101	0	3.9278e-272	0.290254	0.172	0.087	1.3173e-267	3.9278e-272	0	collagen type XXVII alpha 1 chain [Source:HGNC Symbol;Acc:HGNC:22986]
Stromal	PAPPA	0	1.00927	0.459	0.064	0	0	1.04286	0.375	0.026	0	0	0	pappalysin 1 [Source:HGNC Symbol;Acc:HGNC:8602]
Stromal	GARNL3	0	0.654223	0.384	0.058	0	0	0.327857	0.154	0.013	0	0	0	GTPase activating Rap/RanGAP domain like 3 [Source:HGNC Symbol;Acc:HGNC:25425]
Stromal	SLC2A8	0	0.902986	0.561	0.119	0	0	0.87872	0.42	0.076	0	0	0	solute carrier family 2 member 8 [Source:HGNC Symbol;Acc:HGNC:13812]
Stromal	RPL12	0	0.75619	0.986	0.964	0	0	1.32545	0.989	0.955	0	0	0	ribosomal protein L12 [Source:HGNC Symbol;Acc:HGNC:10302]
Stromal	DNM1	0	0.588874	0.378	0.057	0	0	0.304947	0.144	0.016	0	0	0	dynamin 1 [Source:HGNC Symbol;Acc:HGNC:2972]
Stromal	IER5L	0	0.693107	0.692	0.362	0	0	0.681196	0.611	0.448	0	0	0	immediate early response 5 like [Source:HGNC Symbol;Acc:HGNC:23679]
Stromal	LAMC3	0	0.586334	0.406	0.095	0	0	0.599908	0.259	0.019	0	0	0	laminin subunit gamma 3 [Source:HGNC Symbol;Acc:HGNC:6494]
Stromal	RPL7A	0	0.316075	0.97	0.961	0	0	1.04661	0.988	0.956	0	0	0	ribosomal protein L7a [Source:HGNC Symbol;Acc:HGNC:10364]
Stromal	COL5A1	0	1.42537	0.857	0.258	0	0	1.32185	0.548	0.062	0	0	0	collagen type V alpha 1 chain [Source:HGNC Symbol;Acc:HGNC:2209]
Stromal	PTGDS	0	2.15849	0.911	0.479	0	0	3.19372	0.851	0.169	0	0	0	prostaglandin D2 synthase [Source:HGNC Symbol;Acc:HGNC:9592]
Stromal	IFITM3	0	0.662317	0.908	0.556	0	0	1.76619	0.935	0.634	0	0	0	interferon induced transmembrane protein 3 [Source:HGNC Symbol;Acc:HGNC:5414]
Stromal	IGF2.1	0	0.903085	0.461	0.056	0	0	0.467206	0.197	0.011	0	0	0
Stromal	CD81	0	0.642638	0.946	0.776	0	0	1.22015	0.95	0.811	0	0	0	CD81 molecule [Source:HGNC Symbol;Acc:HGNC:1701]
Stromal	KCNQ1OT1	0	1.33568	0.888	0.474	0	0	0.825905	0.763	0.565	0	0	0	KCNQ1 opposite strand/antisense transcript 1 [Source:HGNC Symbol;Acc:HGNC:6295]
Stromal	CDKN1C	0	0.57774	0.563	0.257	0	0	0.440489	0.399	0.284	0	0	0	cyclin dependent kinase inhibitor 1C [Source:HGNC Symbol;Acc:HGNC:1786]
Stromal	ST5	0	0.472437	0.506	0.222	0	0	0.360927	0.338	0.222	0	0	0
Stromal	PARVA	0	0.267582	0.458	0.235	0	1.59159e-259	0.322938	0.347	0.251	5.33788e-255	1.59159e-259	0	parvin alpha [Source:HGNC Symbol;Acc:HGNC:14652]
Stromal	SPON1	0	0.887381	0.6	0.16	0	0	0.289568	0.391	0.254	0	0	0	spondin 1 [Source:HGNC Symbol;Acc:HGNC:11252]
Stromal	ABCC8	0	0.688943	0.367	0.048	0	0	0.267256	0.12	0.007	0	0	0	ATP binding cassette subfamily C member 8 [Source:HGNC Symbol;Acc:HGNC:59]
Stromal	RCN1	0	0.374019	0.618	0.3	0	0	0.461639	0.584	0.414	0	0	0	reticulocalbin 1 [Source:HGNC Symbol;Acc:HGNC:9934]
Stromal	WT1	0	0.762096	0.52	0.109	0	0	0.809347	0.367	0.019	0	0	0	WT1 transcription factor [Source:HGNC Symbol;Acc:HGNC:12796]
Stromal	PAMR1	0	0.315222	0.219	0.052	0	0	0.349779	0.146	0.014	0	0	0	peptidase domain containing associated with muscle regeneration 1 [Source:HGNC Symbol;Acc:HGNC:24554]
Stromal	C11orf96	0	0.72199	0.706	0.412	0	0	1.90119	0.729	0.342	0	0	0	chromosome 11 open reading frame 96 [Source:HGNC Symbol;Acc:HGNC:38675]
Stromal	MDK	0	1.25957	0.878	0.447	0	0	1.06985	0.806	0.481	0	0	0	midkine [Source:HGNC Symbol;Acc:HGNC:6972]
Stromal	C1QTNF4	0	0.346734	0.284	0.07	0	0	0.279219	0.145	0.01	0	0	0	C1q and TNF related 4 [Source:HGNC Symbol;Acc:HGNC:14346]
Stromal	SERPING1	0	0.90305	0.713	0.282	0	0	1.31295	0.679	0.295	0	0	0	serpin family G member 1 [Source:HGNC Symbol;Acc:HGNC:1228]
Stromal	FADS2	0	0.582562	0.478	0.153	0	0	0.571715	0.308	0.087	0	0	0	fatty acid desaturase 2 [Source:HGNC Symbol;Acc:HGNC:3575]
Stromal	RAB3IL1	0	0.314804	0.241	0.046	0	0	0.335034	0.19	0.023	0	0	0	RAB3A interacting protein like 1 [Source:HGNC Symbol;Acc:HGNC:9780]
Stromal	NRXN2	0	0.559972	0.411	0.096	0	0	0.301845	0.168	0.014	0	0	0	neurexin 2 [Source:HGNC Symbol;Acc:HGNC:8009]
Stromal	EFEMP2	0	0.429129	0.473	0.181	0	0	0.565212	0.329	0.058	0	0	0	EGF containing fibulin extracellular matrix protein 2 [Source:HGNC Symbol;Acc:HGNC:3219]
Stromal	CD248	0	1.37368	0.791	0.202	0	0	1.29257	0.58	0.047	0	0	0	CD248 molecule [Source:HGNC Symbol;Acc:HGNC:18219]
Stromal	CTSF	0	0.457755	0.432	0.161	0	0	0.252199	0.161	0.057	0	0	0	cathepsin F [Source:HGNC Symbol;Acc:HGNC:2531]
Stromal	ARHGEF17	0	0.378241	0.416	0.164	0	0	0.39932	0.262	0.088	0	0	0	Rho guanine nucleotide exchange factor 17 [Source:HGNC Symbol;Acc:HGNC:21726]
Stromal	SERPINH1	0	0.96504	0.836	0.369	0	0	1.28781	0.724	0.279	0	0	0	serpin family H member 1 [Source:HGNC Symbol;Acc:HGNC:1546]
Stromal	TSKU	0	0.263701	0.236	0.073	0	0	0.308995	0.217	0.088	0	0	0	tsukushi, small leucine rich proteoglycan [Source:HGNC Symbol;Acc:HGNC:28850]
Stromal	PRSS23	0	0.592081	0.563	0.227	0	0	0.970762	0.479	0.093	0	0	0	serine protease 23 [Source:HGNC Symbol;Acc:HGNC:14370]
Stromal	SESN3	0	0.514978	0.513	0.215	0	0	0.355942	0.268	0.131	0	0	0	sestrin 3 [Source:HGNC Symbol;Acc:HGNC:23060]
Stromal	PGR	0	1.33124	0.844	0.279	0	0	0.901796	0.613	0.298	0	0	0	progesterone receptor [Source:HGNC Symbol;Acc:HGNC:8910]
Stromal	CEP126	0	0.507247	0.415	0.141	0	0	0.310356	0.268	0.08	0	0	0	centrosomal protein 126 [Source:HGNC Symbol;Acc:HGNC:29264]
Stromal	DYNC2H1	0	0.475967	0.398	0.141	0	0	0.33609	0.283	0.111	0	0	0	dynein cytoplasmic 2 heavy chain 1 [Source:HGNC Symbol;Acc:HGNC:2962]
Stromal	ARHGAP20	0	1.20447	0.642	0.098	0	0	0.925313	0.366	0.018	0	0	0	Rho GTPase activating protein 20 [Source:HGNC Symbol;Acc:HGNC:18357]
Stromal	DIXDC1	0	0.288616	0.357	0.165	0	0	0.416927	0.287	0.118	0	0	0	DIX domain containing 1 [Source:HGNC Symbol;Acc:HGNC:23695]
Stromal	ZBTB16	0	0.611365	0.5	0.161	0	0	0.503854	0.25	0.03	0	0	0	zinc finger and BTB domain containing 16 [Source:HGNC Symbol;Acc:HGNC:12930]
Stromal	BACE1	0	0.442041	0.391	0.141	0	0	0.306844	0.215	0.085	0	0	0	beta-secretase 1 [Source:HGNC Symbol;Acc:HGNC:933]
Stromal	PHLDB1	0	1.17031	0.777	0.231	0	0	0.85781	0.459	0.1	0	0	0	pleckstrin homology like domain family B member 1 [Source:HGNC Symbol;Acc:HGNC:23697]
Stromal	OAF	0	0.69878	0.54	0.161	0	0	0.61538	0.367	0.118	0	0	0	out at first homolog [Source:HGNC Symbol;Acc:HGNC:28752]
Stromal	CLMP	0	0.802517	0.523	0.1	0	0	0.808505	0.378	0.017	0	0	0	CXADR like membrane protein [Source:HGNC Symbol;Acc:HGNC:24039]
Stromal	VIM	0	0.295229	0.995	0.924	0	0	1.28799	0.98	0.688	0	0	0	vimentin [Source:HGNC Symbol;Acc:HGNC:12692]
Stromal	ARHGAP21	0	1.33397	0.808	0.27	0	0	0.862053	0.591	0.315	0	0	0	Rho GTPase activating protein 21 [Source:HGNC Symbol;Acc:HGNC:23725]
Stromal	PRTFDC1	0	0.430841	0.329	0.075	0	0	0.348327	0.192	0.028	0	0	0	phosphoribosyl transferase domain containing 1 [Source:HGNC Symbol;Acc:HGNC:23333]
Stromal	ANKRD26	0	0.436943	0.414	0.193	0	1.24553e-220	0.259264	0.25	0.16	4.17725e-216	1.24553e-220	0	ankyrin repeat domain 26 [Source:HGNC Symbol;Acc:HGNC:29186]
Stromal	SVIL	0	0.504952	0.608	0.265	0	7.83085e-216	0.308995	0.353	0.261	2.62631e-211	7.83085e-216	0	supervillin [Source:HGNC Symbol;Acc:HGNC:11480]
Stromal	ZEB1	0	1.37805	0.891	0.388	0	0	1.81569	0.749	0.093	0	0	0	zinc finger E-box binding homeobox 1 [Source:HGNC Symbol;Acc:HGNC:11642]
Stromal	NRP1	0	0.605616	0.652	0.264	0	0	0.880492	0.49	0.122	0	0	0	neuropilin 1 [Source:HGNC Symbol;Acc:HGNC:8004]
Stromal	DKK1	0	0.952183	0.414	0.054	0	0	1.98124	0.586	0.068	0	0	0	dickkopf WNT signaling pathway inhibitor 1 [Source:HGNC Symbol;Acc:HGNC:2891]
Stromal	TET1	0	0.66464	0.473	0.133	0	0	0.422731	0.228	0.043	0	0	0	tet methylcytosine dioxygenase 1 [Source:HGNC Symbol;Acc:HGNC:29484]
Stromal	ZNF503	0	0.431445	0.6	0.313	0	2.63532e-138	0.283801	0.355	0.285	8.83833e-134	2.63532e-138	0	zinc finger protein 503 [Source:HGNC Symbol;Acc:HGNC:23589]
Stromal	RPS24	0	0.267646	0.988	0.98	0	0	0.995438	0.997	0.982	0	0	0	ribosomal protein S24 [Source:HGNC Symbol;Acc:HGNC:10411]
Stromal	ZMIZ1	0	0.301826	0.544	0.331	0	0	0.423228	0.396	0.236	0	0	0	zinc finger MIZ-type containing 1 [Source:HGNC Symbol;Acc:HGNC:16493]
Stromal	ZCCHC24	0	0.785234	0.607	0.198	0	0	0.723188	0.365	0.041	0	0	0	zinc finger CCHC-type containing 24 [Source:HGNC Symbol;Acc:HGNC:26911]
Stromal	NUTM2B-AS1	0	0.298429	0.537	0.337	0	7.20338e-177	0.299466	0.356	0.276	2.41587e-172	7.20338e-177	0	NUTM2B antisense RNA 1 [Source:HGNC Symbol;Acc:HGNC:51204]
Stromal	PTEN	0	0.445563	0.726	0.446	0	0	0.677805	0.512	0.275	0	0	0	phosphatase and tensin homolog [Source:HGNC Symbol;Acc:HGNC:9588]
Stromal	PDLIM1	0	0.635709	0.728	0.394	0	0	0.8406	0.691	0.485	0	0	0	PDZ and LIM domain 1 [Source:HGNC Symbol;Acc:HGNC:2067]
Stromal	MARVELD1	0	0.448787	0.422	0.156	0	0	0.350818	0.224	0.064	0	0	0	MARVEL domain containing 1 [Source:HGNC Symbol;Acc:HGNC:28674]
Stromal	HPSE2	0	0.675733	0.384	0.054	0	0	0.345419	0.158	0.006	0	0	0	heparanase 2 (inactive) [Source:HGNC Symbol;Acc:HGNC:18374]
Stromal	SLF2	0	0.612694	0.63	0.319	0	0	0.47737	0.344	0.193	0	0	0	SMC5-SMC6 complex localization factor 2 [Source:HGNC Symbol;Acc:HGNC:17814]
Stromal	SH3PXD2A	0	1.06195	0.777	0.27	0	0	0.985414	0.505	0.106	0	0	0	SH3 and PX domains 2A [Source:HGNC Symbol;Acc:HGNC:23664]
Stromal	ADD3	0	0.330777	0.585	0.348	0	1.19238e-133	0.277784	0.388	0.325	3.999e-129	1.19238e-133	0	adducin 3 [Source:HGNC Symbol;Acc:HGNC:245]
Stromal	TCF7L2	0	1.09821	0.732	0.252	0	0	0.719333	0.568	0.326	0	0	0	transcription factor 7 like 2 [Source:HGNC Symbol;Acc:HGNC:11641]
Stromal	EMX2OS	0	0.345684	0.411	0.183	0	0	0.340901	0.278	0.15	0	0	0	EMX2 opposite strand/antisense RNA [Source:HGNC Symbol;Acc:HGNC:18511]
Stromal	EMX2	0	0.521719	0.673	0.3	0	0	0.589469	0.54	0.363	0	0	0	empty spiracles homeobox 2 [Source:HGNC Symbol;Acc:HGNC:3341]
Stromal	HTRA1	0	0.594753	0.566	0.222	0	0	0.498712	0.363	0.134	0	0	0	HtrA serine peptidase 1 [Source:HGNC Symbol;Acc:HGNC:9476]
Stromal	OAT	0	0.518598	0.581	0.284	0	0	0.470863	0.439	0.278	0	0	0	ornithine aminotransferase [Source:HGNC Symbol;Acc:HGNC:8091]
Stromal	DOCK1	0	0.385132	0.434	0.2	0	4.12057e-234	0.284261	0.247	0.157	1.38196e-229	4.12057e-234	0	dedicator of cytokinesis 1 [Source:HGNC Symbol;Acc:HGNC:2987]
Stromal	CCND2	0	0.4017	0.78	0.48	0	0	0.812813	0.481	0.08	0	0	0	cyclin D2 [Source:HGNC Symbol;Acc:HGNC:1583]
Stromal	TNFRSF1A	0	0.260609	0.455	0.258	0	2.13876e-188	0.271323	0.362	0.281	7.17298e-184	2.13876e-188	0	TNF receptor superfamily member 1A [Source:HGNC Symbol;Acc:HGNC:11916]
Stromal	PTMS	0	0.628939	0.907	0.547	0	0	1.24506	0.845	0.506	0	0	0	parathymosin [Source:HGNC Symbol;Acc:HGNC:9629]
Stromal	P3H3	0	0.342186	0.289	0.088	0	0	0.275006	0.148	0.012	0	0	0	prolyl 3-hydroxylase 3 [Source:HGNC Symbol;Acc:HGNC:19318]
Stromal	C1S	0	1.81565	0.91	0.242	0	0	1.85708	0.739	0.075	0	0	0	complement C1s [Source:HGNC Symbol;Acc:HGNC:1247]
Stromal	C1R	0	1.67681	0.875	0.262	0	0	2.23092	0.813	0.114	0	0	0	complement C1r [Source:HGNC Symbol;Acc:HGNC:1246]
Stromal	PLEKHA5	0	1.5522	0.874	0.312	0	0	0.794078	0.633	0.434	0	0	0	pleckstrin homology domain containing A5 [Source:HGNC Symbol;Acc:HGNC:30036]
Stromal	SOX5	0	0.717931	0.532	0.175	0	0	0.473399	0.316	0.154	0	0	0	SRY-box transcription factor 5 [Source:HGNC Symbol;Acc:HGNC:11201]
Stromal	RASSF8-AS1	0	0.433346	0.306	0.075	0	0	0.440321	0.254	0.07	0	0	0	RASSF8 antisense RNA 1 [Source:HGNC Symbol;Acc:HGNC:48637]
Stromal	RASSF8	0	0.591872	0.46	0.137	0	0	0.480979	0.285	0.101	0	0	0	Ras association domain family member 8 [Source:HGNC Symbol;Acc:HGNC:13232]
Stromal	SSPN	0	0.678502	0.513	0.161	0	0	0.549504	0.287	0.063	0	0	0	sarcospan [Source:HGNC Symbol;Acc:HGNC:11322]
Stromal	ITPR2	0	0.606838	0.574	0.243	0	0	0.544235	0.347	0.146	0	0	0	inositol 1,4,5-trisphosphate receptor type 2 [Source:HGNC Symbol;Acc:HGNC:6181]
Stromal	PRICKLE1	0	0.593086	0.399	0.095	0	0	0.462281	0.255	0.071	0	0	0	prickle planar cell polarity protein 1 [Source:HGNC Symbol;Acc:HGNC:17019]
Stromal	TUBA1A	0	0.578818	0.883	0.64	0	0	1.04596	0.778	0.484	0	0	0	tubulin alpha 1a [Source:HGNC Symbol;Acc:HGNC:20766]
Stromal	SPATS2	0	0.262515	0.423	0.22	0	1.31393e-194	0.268739	0.358	0.272	4.40665e-190	1.31393e-194	0	spermatogenesis associated serine rich 2 [Source:HGNC Symbol;Acc:HGNC:18650]
Stromal	LIMA1	0	0.493806	0.621	0.338	0	0	0.493528	0.598	0.515	0	0	0	LIM domain and actin binding 1 [Source:HGNC Symbol;Acc:HGNC:24636]
Stromal	EIF4B	0	0.319377	0.834	0.649	0	0	0.402599	0.638	0.543	0	0	0	eukaryotic translation initiation factor 4B [Source:HGNC Symbol;Acc:HGNC:3285]
Stromal	TNS2	0	0.351948	0.398	0.177	0	0	0.371046	0.264	0.124	0	0	0	tensin 2 [Source:HGNC Symbol;Acc:HGNC:19737]
Stromal	IGFBP6	0	0.357345	0.433	0.208	0	0	0.850158	0.259	0.035	0	0	0	insulin like growth factor binding protein 6 [Source:HGNC Symbol;Acc:HGNC:5475]
Stromal	HNRNPA1	0	0.361585	0.934	0.848	0	0	0.764322	0.891	0.771	0	0	0	heterogeneous nuclear ribonucleoprotein A1 [Source:HGNC Symbol;Acc:HGNC:5031]
Stromal	CD63	0	0.324139	0.894	0.765	0	0	0.306438	0.925	0.863	0	0	0	CD63 molecule [Source:HGNC Symbol;Acc:HGNC:1692]
Stromal	GDF11	0	0.537947	0.487	0.197	0	3.51063e-203	0.252059	0.228	0.145	1.1774e-198	3.51063e-203	0	growth differentiation factor 11 [Source:HGNC Symbol;Acc:HGNC:4216]
Stromal	MMP19	0	0.42411	0.314	0.079	0	0	0.265779	0.149	0.018	0	0	0	matrix metallopeptidase 19 [Source:HGNC Symbol;Acc:HGNC:7165]
Stromal	NACA	0	0.401243	0.979	0.945	0	0	0.713204	0.97	0.928	0	0	0	nascent polypeptide associated complex subunit alpha [Source:HGNC Symbol;Acc:HGNC:7629]
Stromal	LRP1	0	1.34713	0.832	0.244	0	0	1.16976	0.526	0.055	0	0	0	LDL receptor related protein 1 [Source:HGNC Symbol;Acc:HGNC:6692]
Stromal	LRIG3	0	0.420355	0.297	0.073	0	0	0.417442	0.223	0.05	0	0	0	leucine rich repeats and immunoglobulin like domains 3 [Source:HGNC Symbol;Acc:HGNC:30991]
Stromal	NAP1L1	0	0.955474	0.973	0.798	0	0	1.52091	0.901	0.669	0	0	0	nucleosome assembly protein 1 like 1 [Source:HGNC Symbol;Acc:HGNC:7637]
Stromal	SYT1	0	0.274206	0.221	0.082	0	0	0.302915	0.129	0.013	0	0	0	synaptotagmin 1 [Source:HGNC Symbol;Acc:HGNC:11509]
Stromal	LUM	0	1.49942	0.826	0.224	0	0	2.89764	0.822	0.15	0	0	0	lumican [Source:HGNC Symbol;Acc:HGNC:6724]
Stromal	DCN	0	2.21585	0.959	0.344	0	0	3.1617	0.918	0.183	0	0	0	decorin [Source:HGNC Symbol;Acc:HGNC:2705]
Stromal	SOCS2	0	0.678213	0.626	0.27	0	0	0.701853	0.441	0.158	0	0	0	suppressor of cytokine signaling 2 [Source:HGNC Symbol;Acc:HGNC:19382]
Stromal	IKBIP	0	0.257234	0.366	0.186	0	0	0.426833	0.284	0.073	0	0	0	IKBKB interacting protein [Source:HGNC Symbol;Acc:HGNC:26430]
Stromal	CHPT1	0	0.323569	0.382	0.162	0	0	0.350378	0.303	0.144	0	0	0	choline phosphotransferase 1 [Source:HGNC Symbol;Acc:HGNC:17852]
Stromal	IGF1	0	2.7569	0.983	0.404	0	0	3.34123	0.904	0.202	0	0	0	insulin like growth factor 1 [Source:HGNC Symbol;Acc:HGNC:5464]
Stromal	HSP90B1	0	0.270973	0.924	0.762	0	0	0.269577	0.903	0.829	0	0	0	heat shock protein 90 beta family member 1 [Source:HGNC Symbol;Acc:HGNC:12028]
Stromal	TMEM263	0	0.493227	0.561	0.267	0	0	0.481618	0.405	0.237	0	0	0	transmembrane protein 263 [Source:HGNC Symbol;Acc:HGNC:28281]
Stromal	IFT81	0	0.397276	0.337	0.118	0	1.84287e-294	0.262331	0.238	0.136	6.18063e-290	1.84287e-294	0	intraflagellar transport 81 [Source:HGNC Symbol;Acc:HGNC:14313]
Stromal	RPL6	0	0.309577	0.988	0.971	0	0	1.10667	0.983	0.942	0	0	0	ribosomal protein L6 [Source:HGNC Symbol;Acc:HGNC:10362]
Stromal	TBX3	0	1.19294	0.778	0.238	0	0	1.29258	0.53	0.061	0	0	0	T-box transcription factor 3 [Source:HGNC Symbol;Acc:HGNC:11602]
Stromal	MED13L	0	0.619704	0.701	0.386	0	3.37521e-256	0.36644	0.53	0.44	1.13198e-251	3.37521e-256	0	mediator complex subunit 13L [Source:HGNC Symbol;Acc:HGNC:22962]
Stromal	RPLP0	0	0.423408	0.961	0.918	0	0	0.781009	0.975	0.94	0	0	0	ribosomal protein lateral stalk subunit P0 [Source:HGNC Symbol;Acc:HGNC:10371]
Stromal	NCOR2	0	0.269169	0.495	0.301	0	2.5293e-189	0.302703	0.327	0.245	8.48276e-185	2.5293e-189	0	nuclear receptor corepressor 2 [Source:HGNC Symbol;Acc:HGNC:7673]
Stromal	TMEM132C	0	0.594142	0.418	0.116	0	0	0.28126	0.171	0.064	0	0	0	transmembrane protein 132C [Source:HGNC Symbol;Acc:HGNC:25436]
Stromal	ADGRD1	0	0.613508	0.384	0.064	0	0	0.653489	0.295	0.012	0	0	0	adhesion G protein-coupled receptor D1 [Source:HGNC Symbol;Acc:HGNC:19893]
Stromal	ATP8A2	0	0.32452	0.186	0.023	0	0	0.328346	0.151	0.011	0	0	0	ATPase phospholipid transporting 8A2 [Source:HGNC Symbol;Acc:HGNC:13533]
Stromal	KATNAL1	0	0.341322	0.327	0.121	0	0	0.308257	0.186	0.047	0	0	0	katanin catalytic subunit A1 like 1 [Source:HGNC Symbol;Acc:HGNC:28361]
Stromal	MEDAG	0	0.939809	0.538	0.094	0	0	0.821584	0.37	0.024	0	0	0	mesenteric estrogen dependent adipogenesis [Source:HGNC Symbol;Acc:HGNC:25926]
Stromal	N4BP2L2	0	0.35709	0.82	0.631	0	4.33669e-194	0.3096	0.666	0.614	1.45444e-189	4.33669e-194	0	NEDD4 binding protein 2 like 2 [Source:HGNC Symbol;Acc:HGNC:26916]
Stromal	PDS5B	0	0.618496	0.647	0.344	0	0	0.645143	0.411	0.187	0	0	0	PDS5 cohesin associated factor B [Source:HGNC Symbol;Acc:HGNC:20418]
Stromal	STARD13	0	0.281494	0.291	0.129	0	0	0.284476	0.178	0.069	0	0	0	StAR related lipid transfer domain containing 13 [Source:HGNC Symbol;Acc:HGNC:19164]
Stromal	NBEA	0	0.421921	0.285	0.082	0	0	0.283965	0.139	0.017	0	0	0	neurobeachin [Source:HGNC Symbol;Acc:HGNC:7648]
Stromal	SPART	0	0.427432	0.508	0.247	0	8.47272e-174	0.263179	0.357	0.281	2.84158e-169	8.47272e-174	0	spartin [Source:HGNC Symbol;Acc:HGNC:18514]
Stromal	ESD	0	0.267978	0.601	0.389	0	0	0.372855	0.529	0.42	0	0	0	esterase D [Source:HGNC Symbol;Acc:HGNC:3465]
Stromal	FNDC3A	0	0.424733	0.591	0.33	0	6.43031e-152	0.258294	0.406	0.336	2.1566e-147	6.43031e-152	0	fibronectin type III domain containing 3A [Source:HGNC Symbol;Acc:HGNC:20296]
Stromal	EBPL	0	0.259356	0.42	0.223	0	0	0.396493	0.449	0.321	0	0	0	EBP like [Source:HGNC Symbol;Acc:HGNC:18061]
Stromal	DZIP1	0	0.464315	0.38	0.113	0	0	0.369343	0.229	0.051	0	0	0	DAZ interacting zinc finger protein 1 [Source:HGNC Symbol;Acc:HGNC:20908]
Stromal	UGGT2	0	0.354455	0.368	0.169	0	2.66717e-147	0.264766	0.238	0.171	8.94516e-143	2.66717e-147	0	UDP-glucose glycoprotein glucosyltransferase 2 [Source:HGNC Symbol;Acc:HGNC:15664]
Stromal	MBNL2	0	0.344114	0.571	0.329	0	0	0.546394	0.507	0.311	0	0	0	muscleblind like splicing regulator 2 [Source:HGNC Symbol;Acc:HGNC:16746]
Stromal	EFNB2	0	0.773539	0.598	0.178	0	7.94999e-288	0.349666	0.337	0.227	2.66627e-283	7.94999e-288	0	ephrin B2 [Source:HGNC Symbol;Acc:HGNC:3227]
Stromal	ARGLU1	0	0.520544	0.91	0.714	0	5.46549e-173	0.260353	0.797	0.752	1.83301e-168	5.46549e-173	0	arginine and glutamate rich 1 [Source:HGNC Symbol;Acc:HGNC:25482]
Stromal	FAM155A	0	0.425554	0.299	0.071	0	0	0.304216	0.234	0.13	0	0	0	family with sequence similarity 155 member A [Source:HGNC Symbol;Acc:HGNC:33877]
Stromal	COL4A1	0	0.500815	0.808	0.374	0	0	0.9839	0.701	0.286	0	0	0	collagen type IV alpha 1 chain [Source:HGNC Symbol;Acc:HGNC:2202]
Stromal	COL4A2	0	0.582926	0.871	0.4	0	0	1.09507	0.746	0.298	0	0	0	collagen type IV alpha 2 chain [Source:HGNC Symbol;Acc:HGNC:2203]
Stromal	F10	0	0.839126	0.568	0.121	0	0	0.575276	0.275	0.013	0	0	0	coagulation factor X [Source:HGNC Symbol;Acc:HGNC:3528]
Stromal	UPF3A	0	0.404725	0.64	0.385	0	6.3531e-266	0.317468	0.498	0.403	2.1307e-261	6.3531e-266	0	UPF3A regulator of nonsense mediated mRNA decay [Source:HGNC Symbol;Acc:HGNC:20332]
Stromal	APEX1	0	0.290203	0.603	0.387	0	0	0.599154	0.604	0.425	0	0	0	apurinic/apyrimidinic endodeoxyribonuclease 1 [Source:HGNC Symbol;Acc:HGNC:587]
Stromal	MMP14	0	0.962613	0.635	0.162	0	0	0.737254	0.411	0.141	0	0	0	matrix metallopeptidase 14 [Source:HGNC Symbol;Acc:HGNC:7160]
Stromal	SLC7A8	0	0.663742	0.457	0.136	0	0	0.625793	0.356	0.135	0	0	0	solute carrier family 7 member 8 [Source:HGNC Symbol;Acc:HGNC:11066]
Stromal	EFS	0	0.322494	0.272	0.07	0	0	0.262519	0.145	0.011	0	0	0	embryonal Fyn-associated substrate [Source:HGNC Symbol;Acc:HGNC:16898]
Stromal	NFATC4	0	0.324514	0.339	0.14	0	0	0.328933	0.202	0.06	0	0	0	nuclear factor of activated T cells 4 [Source:HGNC Symbol;Acc:HGNC:7778]
Stromal	NOVA1	0	0.331154	0.202	0.045	0	0	0.253065	0.116	0.008	0	0	0	NOVA alternative splicing regulator 1 [Source:HGNC Symbol;Acc:HGNC:7886]
Stromal	SEC23A	0	0.348752	0.446	0.233	0	0	0.308341	0.276	0.167	0	0	0	Sec23 homolog A, COPII coat complex component [Source:HGNC Symbol;Acc:HGNC:10701]
Stromal	FRMD6	0	0.540789	0.451	0.148	0	0	0.477341	0.231	0.04	0	0	0	FERM domain containing 6 [Source:HGNC Symbol;Acc:HGNC:19839]
Stromal	SAMD4A	0	0.396863	0.336	0.118	0	3.57547e-219	0.26343	0.261	0.168	1.19914e-214	3.57547e-219	0	sterile alpha motif domain containing 4A [Source:HGNC Symbol;Acc:HGNC:23023]
Stromal	DAAM1	0	0.789908	0.723	0.325	0	0	0.76888	0.552	0.322	0	0	0	dishevelled associated activator of morphogenesis 1 [Source:HGNC Symbol;Acc:HGNC:18142]
Stromal	PAPLN	0	0.718678	0.436	0.076	0	0	0.373428	0.228	0.114	0	0	0	papilin, proteoglycan like sulfated glycoprotein [Source:HGNC Symbol;Acc:HGNC:19262]
Stromal	MLH3	0	0.377377	0.381	0.18	0	0	0.344048	0.238	0.107	0	0	0	mutL homolog 3 [Source:HGNC Symbol;Acc:HGNC:7128]
Stromal	FOS	0	0.657365	0.991	0.929	0	0	0.337744	0.994	0.96	0	0	0	Fos proto-oncogene, AP-1 transcription factor subunit [Source:HGNC Symbol;Acc:HGNC:3796]
Stromal	DIO2	0	1.49093	0.617	0.13	0	0	1.29354	0.418	0.09	0	0	0	iodothyronine deiodinase 2 [Source:HGNC Symbol;Acc:HGNC:2884]
Stromal	FLRT2	0	1.1862	0.63	0.112	0	0	0.819388	0.342	0.02	0	0	0	fibronectin leucine rich transmembrane protein 2 [Source:HGNC Symbol;Acc:HGNC:3761]
Stromal	FBLN5	0	0.270023	0.293	0.12	0	0	0.546334	0.331	0.092	0	0	0	fibulin 5 [Source:HGNC Symbol;Acc:HGNC:3602]
Stromal	TRIP11	0	0.346722	0.618	0.393	0	4.13718e-138	0.28501	0.406	0.348	1.38753e-133	4.13718e-138	0	thyroid hormone receptor interactor 11 [Source:HGNC Symbol;Acc:HGNC:12305]
Stromal	MEG3	0	2.14103	0.911	0.264	0	0	2.4956	0.737	0.055	0	0	0	maternally expressed 3 [Source:HGNC Symbol;Acc:HGNC:14575]
Stromal	MEG8	0	0.446352	0.245	0.042	0	0	0.459922	0.17	0.01	0	0	0	maternally expressed 8, small nucleolar RNA host gene [Source:HGNC Symbol;Acc:HGNC:14574]
Stromal	DIO3OS	0	0.28314	0.196	0.045	0	0	0.395179	0.168	0.008	0	0	0	DIO3 opposite strand upstream RNA [Source:HGNC Symbol;Acc:HGNC:20348]
Stromal	ZFYVE21	0	0.393241	0.447	0.217	0	4.54691e-242	0.320377	0.311	0.219	1.52494e-237	4.54691e-242	0	zinc finger FYVE-type containing 21 [Source:HGNC Symbol;Acc:HGNC:20760]
Stromal	NDN	0	0.456323	0.488	0.184	0	0	0.643517	0.351	0.029	0	0	0	necdin, MAGE family member [Source:HGNC Symbol;Acc:HGNC:7675]
Stromal	GOLGA8A	0	0.281251	0.472	0.275	0	0	0.435139	0.435	0.296	0	0	0	golgin A8 family member A [Source:HGNC Symbol;Acc:HGNC:31972]
Stromal	FBN1	0	1.16242	0.736	0.213	0	0	1.08046	0.472	0.042	0	0	0	fibrillin 1 [Source:HGNC Symbol;Acc:HGNC:3603]
Stromal	EID1	0	0.525842	0.883	0.656	0	0	0.972888	0.761	0.497	0	0	0	EP300 interacting inhibitor of differentiation 1 [Source:HGNC Symbol;Acc:HGNC:1191]
Stromal	FGF7	0	0.412074	0.249	0.061	0	0	0.332221	0.222	0.064	0	0	0	fibroblast growth factor 7 [Source:HGNC Symbol;Acc:HGNC:3685]
Stromal	DTWD1	0	0.704192	0.571	0.214	0	0	0.789146	0.45	0.144	0	0	0	DTW domain containing 1 [Source:HGNC Symbol;Acc:HGNC:30926]
Stromal	GABPB1-AS1	0	0.751081	0.638	0.308	0	0	0.533891	0.449	0.259	0	0	0	GABPB1 antisense RNA 1 [Source:HGNC Symbol;Acc:HGNC:44157]
Stromal	PYGO1	0	0.355453	0.27	0.072	0	0	0.253201	0.13	0.022	0	0	0	pygopus family PHD finger 1 [Source:HGNC Symbol;Acc:HGNC:30256]
Stromal	PRTG	0	0.569295	0.357	0.075	0	0	0.349096	0.174	0.037	0	0	0	protogenin [Source:HGNC Symbol;Acc:HGNC:26373]
Stromal	TCF12	0	1.24632	0.8	0.309	0	0	0.994802	0.575	0.25	0	0	0	transcription factor 12 [Source:HGNC Symbol;Acc:HGNC:11623]
Stromal	ALDH1A2	0	1.24978	0.686	0.126	0	0	1.23956	0.527	0.045	0	0	0	aldehyde dehydrogenase 1 family member A2 [Source:HGNC Symbol;Acc:HGNC:15472]
Stromal	PPIB	0	0.62782	0.893	0.719	0	0	0.898176	0.914	0.76	0	0	0	peptidylprolyl isomerase B [Source:HGNC Symbol;Acc:HGNC:9255]
Stromal	CILP	0	0.976099	0.511	0.074	0	0	0.538507	0.223	0.016	0	0	0	cartilage intermediate layer protein [Source:HGNC Symbol;Acc:HGNC:1980]
Stromal	RPL4	0	0.469054	0.962	0.874	0	0	0.887875	0.906	0.787	0	0	0	ribosomal protein L4 [Source:HGNC Symbol;Acc:HGNC:10353]
Stromal	PIAS1	0	0.380971	0.558	0.328	0	1.32795e-185	0.283046	0.291	0.209	4.45369e-181	1.32795e-185	0	protein inhibitor of activated STAT 1 [Source:HGNC Symbol;Acc:HGNC:2752]
Stromal	ISLR	0	1.55359	0.874	0.263	0	0	1.49037	0.625	0.054	0	0	0	immunoglobulin superfamily containing leucine rich repeat [Source:HGNC Symbol;Acc:HGNC:6133]
Stromal	STRA6	0	0.688028	0.439	0.076	0	0	0.530951	0.266	0.025	0	0	0	signaling receptor and transporter of retinol STRA6 [Source:HGNC Symbol;Acc:HGNC:30650]
Stromal	CTSH	0	0.745425	0.628	0.234	0	0	0.436607	0.414	0.248	0	0	0	cathepsin H [Source:HGNC Symbol;Acc:HGNC:2535]
Stromal	SEC11A	0	0.341391	0.729	0.518	0	0	0.528844	0.739	0.595	0	0	0	SEC11 homolog A, signal peptidase complex subunit [Source:HGNC Symbol;Acc:HGNC:17718]
Stromal	NTRK3	0	0.654843	0.371	0.1	0	0	0.367698	0.128	0.013	0	0	0	neurotrophic receptor tyrosine kinase 3 [Source:HGNC Symbol;Acc:HGNC:8033]
Stromal	MFGE8	0	0.596676	0.765	0.363	0	0	1.17043	0.647	0.233	0	0	0	milk fat globule EGF and factor V/VIII domain containing [Source:HGNC Symbol;Acc:HGNC:7036]
Stromal	NR2F2-AS1	0	0.852029	0.544	0.125	0	0	0.540891	0.246	0.017	0	0	0	NR2F2 antisense RNA 1 [Source:HGNC Symbol;Acc:HGNC:44222]
Stromal	NR2F2	0	1.14892	0.97	0.46	0	0	1.89052	0.887	0.378	0	0	0	nuclear receptor subfamily 2 group F member 2 [Source:HGNC Symbol;Acc:HGNC:7976]
Stromal	ALDH1A3	0	1.44277	0.674	0.125	0	0	1.64339	0.562	0.095	0	0	0	aldehyde dehydrogenase 1 family member A3 [Source:HGNC Symbol;Acc:HGNC:409]
Stromal	LUC7L	0	0.279649	0.548	0.345	0	4.30118e-173	0.275341	0.439	0.366	1.44253e-168	4.30118e-173	0	LUC7 like [Source:HGNC Symbol;Acc:HGNC:6723]
Stromal	NME4	0	0.27994	0.584	0.323	0	0	0.540509	0.509	0.289	0	0	0	NME/NM23 nucleoside diphosphate kinase 4 [Source:HGNC Symbol;Acc:HGNC:7852]
Stromal	NPW	0	1.43563	0.633	0.136	0	0	1.42935	0.535	0.075	0	0	0	neuropeptide W [Source:HGNC Symbol;Acc:HGNC:30509]
Stromal	PKD1	0	0.281808	0.399	0.221	0	2.50161e-207	0.253068	0.227	0.142	8.38991e-203	2.50161e-207	0	polycystin 1, transient receptor potential channel interacting [Source:HGNC Symbol;Acc:HGNC:9008]
Stromal	SNHG19	0	0.29957	0.413	0.216	0	1.05045e-219	0.29807	0.305	0.214	3.523e-215	1.05045e-219	0	small nucleolar RNA host gene 19 [Source:HGNC Symbol;Acc:HGNC:49574]
Stromal	SRRM2	0	0.424022	0.955	0.817	0	0	0.376098	0.887	0.825	0	0	0	serine/arginine repetitive matrix 2 [Source:HGNC Symbol;Acc:HGNC:16639]
Stromal	VASN	0	0.595554	0.439	0.126	0	0	0.470513	0.33	0.154	0	0	0	vasorin [Source:HGNC Symbol;Acc:HGNC:18517]
Stromal	XYLT1	0	0.405828	0.335	0.102	0	0	0.336217	0.171	0.014	0	0	0	xylosyltransferase 1 [Source:HGNC Symbol;Acc:HGNC:15516]
Stromal	ITPRIPL2	0	0.50861	0.52	0.225	0	0	0.520726	0.397	0.208	0	0	0	ITPRIP like 2 [Source:HGNC Symbol;Acc:HGNC:27257]
Stromal	TNRC6A	0	0.311684	0.59	0.382	0	2.24622e-201	0.289678	0.38	0.293	7.53338e-197	2.24622e-201	0	trinucleotide repeat containing adaptor 6A [Source:HGNC Symbol;Acc:HGNC:11969]
Stromal	SEZ6L2	0	0.591087	0.506	0.182	0	4.95045e-137	0.255569	0.293	0.227	1.66028e-132	4.95045e-137	0	seizure related 6 homolog like 2 [Source:HGNC Symbol;Acc:HGNC:30844]
Stromal	VKORC1	0	0.319293	0.476	0.268	0	0	0.371942	0.42	0.304	0	0	0	vitamin K epoxide reductase complex subunit 1 [Source:HGNC Symbol;Acc:HGNC:23663]
Stromal	CHD9	0	0.282686	0.673	0.459	0	1.49241e-305	0.385022	0.517	0.416	5.00523e-301	1.49241e-305	0	chromodomain helicase DNA binding protein 9 [Source:HGNC Symbol;Acc:HGNC:25701]
Stromal	MMP2	0	1.66266	0.901	0.273	0	0	1.55544	0.633	0.069	0	0	0	matrix metallopeptidase 2 [Source:HGNC Symbol;Acc:HGNC:7166]
Stromal	CDH11	0	1.26372	0.778	0.207	0	0	1.14696	0.524	0.052	0	0	0	cadherin 11 [Source:HGNC Symbol;Acc:HGNC:1750]
Stromal	SNTB2	0	0.481678	0.568	0.288	0	0	0.368629	0.349	0.218	0	0	0	syntrophin beta 2 [Source:HGNC Symbol;Acc:HGNC:11169]
Stromal	GLG1	0	0.403017	0.719	0.473	0	1.64996e-154	0.281401	0.426	0.362	5.53365e-150	1.64996e-154	0	golgi glycoprotein 1 [Source:HGNC Symbol;Acc:HGNC:4316]
Stromal	MAF	0	0.503756	0.627	0.287	0	0	0.875832	0.437	0.086	0	0	0	MAF bZIP transcription factor [Source:HGNC Symbol;Acc:HGNC:6776]
Stromal	GCSH	0	0.634352	0.519	0.184	0	0	0.680304	0.532	0.315	0	0	0	glycine cleavage system protein H [Source:HGNC Symbol;Acc:HGNC:4208]
Stromal	CRISPLD2	0	1.49942	0.842	0.257	0	0	1.17737	0.511	0.07	0	0	0	cysteine rich secretory protein LCCL domain containing 2 [Source:HGNC Symbol;Acc:HGNC:25248]
Stromal	NXN	0	0.522349	0.466	0.16	0	0	0.433318	0.319	0.131	0	0	0	nucleoredoxin [Source:HGNC Symbol;Acc:HGNC:18008]
Stromal	SERPINF1	0	1.50709	0.824	0.256	0	0	2.11164	0.747	0.078	0	0	0	serpin family F member 1 [Source:HGNC Symbol;Acc:HGNC:8824]
Stromal	HIC1	0	0.526668	0.475	0.176	0	0	0.449	0.254	0.034	0	0	0	HIC ZBTB transcriptional repressor 1 [Source:HGNC Symbol;Acc:HGNC:4909]
Stromal	XAF1	0	0.34527	0.597	0.342	0	0	0.585718	0.364	0.108	0	0	0	XIAP associated factor 1 [Source:HGNC Symbol;Acc:HGNC:30932]
Stromal	NLGN2	0	0.357388	0.292	0.082	0	0	0.335229	0.184	0.029	0	0	0	neuroligin 2 [Source:HGNC Symbol;Acc:HGNC:14290]
Stromal	SHISA6	0	0.545795	0.342	0.055	0	0	0.263784	0.126	0.006	0	0	0	shisa family member 6 [Source:HGNC Symbol;Acc:HGNC:34491]
Stromal	PMP22	0	0.46464	0.524	0.223	0	0	0.926987	0.496	0.107	0	0	0	peripheral myelin protein 22 [Source:HGNC Symbol;Acc:HGNC:9118]
Stromal	CCDC144A	0	0.389275	0.24	0.071	0	3.9828e-217	0.270842	0.166	0.09	1.33575e-212	3.9828e-217	0	coiled-coil domain containing 144A [Source:HGNC Symbol;Acc:HGNC:29072]
Stromal	PEMT	0	0.735612	0.556	0.222	0	0	0.925458	0.483	0.194	0	0	0	phosphatidylethanolamine N-methyltransferase [Source:HGNC Symbol;Acc:HGNC:8830]
Stromal	RAB34	0	0.432102	0.51	0.23	0	0	0.448324	0.413	0.246	0	0	0	RAB34, member RAS oncogene family [Source:HGNC Symbol;Acc:HGNC:16519]
Stromal	ANKRD13B	0	0.437511	0.307	0.058	0	0	0.347451	0.179	0.014	0	0	0	ankyrin repeat domain 13B [Source:HGNC Symbol;Acc:HGNC:26363]
Stromal	TMEM98	0	0.453777	0.402	0.122	0	0	0.434717	0.293	0.105	0	0	0	transmembrane protein 98 [Source:HGNC Symbol;Acc:HGNC:24529]
Stromal	IGFBP4	0	0.801302	0.851	0.42	0	0	1.75004	0.808	0.297	0	0	0	insulin like growth factor binding protein 4 [Source:HGNC Symbol;Acc:HGNC:5473]
Stromal	FKBP10	0	0.744446	0.577	0.167	0	0	0.752916	0.414	0.071	0	0	0	FKBP prolyl isomerase 10 [Source:HGNC Symbol;Acc:HGNC:18169]
Stromal	STAT3	0	0.637503	0.861	0.606	0	2.86429e-241	0.303019	0.672	0.607	9.60625e-237	2.86429e-241	0	signal transducer and activator of transcription 3 [Source:HGNC Symbol;Acc:HGNC:11364]
Stromal	COPZ2	0	0.405711	0.373	0.111	0	0	0.656612	0.345	0.025	0	0	0	COPI coat complex subunit zeta 2 [Source:HGNC Symbol;Acc:HGNC:19356]
Stromal	NFE2L1	0	0.491464	0.655	0.369	0	4.30597e-277	0.375729	0.451	0.359	1.44413e-272	4.30597e-277	0	nuclear factor, erythroid 2 like 1 [Source:HGNC Symbol;Acc:HGNC:7781]
Stromal	CALCOCO2	0	0.356552	0.573	0.338	0	0	0.47026	0.445	0.295	0	0	0	calcium binding and coiled-coil domain 2 [Source:HGNC Symbol;Acc:HGNC:29912]
Stromal	COL1A1	0	2.1941	0.998	0.594	0	0	3.20068	0.989	0.329	0	0	0	collagen type I alpha 1 chain [Source:HGNC Symbol;Acc:HGNC:2197]
Stromal	LUC7L3	0	0.640886	0.816	0.548	0	4.45556e-198	0.291766	0.639	0.579	1.49431e-193	4.45556e-198	0	LUC7 like 3 pre-mRNA splicing factor [Source:HGNC Symbol;Acc:HGNC:24309]
Stromal	TBX2	0	0.266038	0.357	0.143	0	0	0.503328	0.279	0.03	0	0	0	T-box transcription factor 2 [Source:HGNC Symbol;Acc:HGNC:11597]
Stromal	MRC2	0	0.939398	0.627	0.155	0	0	0.754113	0.357	0.044	0	0	0	mannose receptor C type 2 [Source:HGNC Symbol;Acc:HGNC:16875]
Stromal	PRKCA	0	0.634722	0.528	0.197	0	0	0.438282	0.259	0.068	0	0	0	protein kinase C alpha [Source:HGNC Symbol;Acc:HGNC:9393]
Stromal	C17orf58	0	0.5147	0.381	0.103	0	1.54556e-304	0.313268	0.249	0.146	5.1835e-300	1.54556e-304	0	chromosome 17 open reading frame 58 [Source:HGNC Symbol;Acc:HGNC:27568]
Stromal	FAM20A	0	0.337801	0.274	0.086	0	0	0.441509	0.264	0.069	0	0	0	FAM20A golgi associated secretory pathway pseudokinase [Source:HGNC Symbol;Acc:HGNC:23015]
Stromal	MXRA7	0	0.466781	0.68	0.386	0	0	0.91712	0.643	0.356	0	0	0	matrix remodeling associated 7 [Source:HGNC Symbol;Acc:HGNC:7541]
Stromal	SOCS3	0	1.08865	0.861	0.533	0	1.55124e-30	0.299711	0.545	0.539	5.20256e-26	1.55124e-30	0	suppressor of cytokine signaling 3 [Source:HGNC Symbol;Acc:HGNC:19391]
Stromal	TIMP2	0	0.746031	0.816	0.38	0	0	1.18363	0.648	0.207	0	0	0	TIMP metallopeptidase inhibitor 2 [Source:HGNC Symbol;Acc:HGNC:11821]
Stromal	EMILIN2	0	0.399142	0.43	0.171	0	0	0.570801	0.438	0.246	0	0	0	elastin microfibril interfacer 2 [Source:HGNC Symbol;Acc:HGNC:19881]
Stromal	RAB31	0	0.290567	0.465	0.231	0	0	0.749061	0.401	0.076	0	0	0	RAB31, member RAS oncogene family [Source:HGNC Symbol;Acc:HGNC:9771]
Stromal	APCDD1	0	1.55405	0.88	0.309	0	0	1.97689	0.745	0.138	0	0	0	APC down-regulated 1 [Source:HGNC Symbol;Acc:HGNC:15718]
Stromal	MIB1	0	0.459777	0.519	0.262	0	0	0.352519	0.343	0.229	0	0	0	mindbomb E3 ubiquitin protein ligase 1 [Source:HGNC Symbol;Acc:HGNC:21086]
Stromal	TCF4	0	0.751954	0.892	0.438	0	0	1.18335	0.651	0.15	0	0	0	transcription factor 4 [Source:HGNC Symbol;Acc:HGNC:11634]
Stromal	ZNF532	0	0.71454	0.542	0.205	0	0	0.513649	0.292	0.1	0	0	0	zinc finger protein 532 [Source:HGNC Symbol;Acc:HGNC:30940]
Stromal	LMAN1	0	0.59234	0.759	0.442	0	1.46964e-276	0.291483	0.665	0.561	4.92889e-272	1.46964e-276	0	lectin, mannose binding 1 [Source:HGNC Symbol;Acc:HGNC:6631]
Stromal	DSEL	0	0.784631	0.482	0.123	0	0	0.88943	0.383	0.051	0	0	0	dermatan sulfate epimerase like [Source:HGNC Symbol;Acc:HGNC:18144]
Stromal	ZADH2	0	0.307095	0.338	0.157	0	0	0.369563	0.248	0.099	0	0	0	zinc binding alcohol dehydrogenase domain containing 2 [Source:HGNC Symbol;Acc:HGNC:28697]
Stromal	ZNF516	0	1.00719	0.715	0.243	0	0	0.482312	0.429	0.292	0	0	0	zinc finger protein 516 [Source:HGNC Symbol;Acc:HGNC:28990]
Stromal	CPXM1	0	1.00864	0.691	0.186	0	0	1.34407	0.578	0.056	0	0	0	carboxypeptidase X, M14 family member 1 [Source:HGNC Symbol;Acc:HGNC:15771]
Stromal	ADAM33	0	0.401538	0.305	0.088	0	0	0.633743	0.262	0.017	0	0	0	ADAM metallopeptidase domain 33 [Source:HGNC Symbol;Acc:HGNC:15478]
Stromal	C20orf27	0	0.530399	0.547	0.241	0	0	1.27193	0.587	0.103	0	0	0	chromosome 20 open reading frame 27 [Source:HGNC Symbol;Acc:HGNC:15873]
Stromal	PRNP	0	0.382847	0.489	0.247	0	0	0.538831	0.382	0.16	0	0	0	prion protein [Source:HGNC Symbol;Acc:HGNC:9449]
Stromal	FERMT1	0	0.303104	0.182	0.015	0	0	0.367837	0.185	0.02	0	0	0	fermitin family member 1 [Source:HGNC Symbol;Acc:HGNC:15889]
Stromal	BMP2	0	0.360333	0.233	0.054	0	0	0.373581	0.148	0.033	0	0	0	bone morphogenetic protein 2 [Source:HGNC Symbol;Acc:HGNC:1069]
Stromal	BTBD3	0	1.08245	0.616	0.188	0	0	1.17014	0.579	0.317	0	0	0	BTB domain containing 3 [Source:HGNC Symbol;Acc:HGNC:15854]
Stromal	SLC24A3	0	0.621598	0.447	0.103	0	0	0.420054	0.204	0.019	0	0	0	solute carrier family 24 member 3 [Source:HGNC Symbol;Acc:HGNC:10977]
Stromal	AHCY	0	0.327105	0.438	0.206	0	0	0.573964	0.442	0.271	0	0	0	adenosylhomocysteinase [Source:HGNC Symbol;Acc:HGNC:343]
Stromal	NORAD	0	0.519451	0.81	0.555	0	0	0.394278	0.584	0.498	0	0	0	non-coding RNA activated by DNA damage [Source:HGNC Symbol;Acc:HGNC:44311]
Stromal	TGM2	0	0.850811	0.739	0.308	0	0	2.03963	0.679	0.139	0	0	0	transglutaminase 2 [Source:HGNC Symbol;Acc:HGNC:11778]
Stromal	EMILIN3	0	0.731646	0.393	0.058	0	0	0.266057	0.115	0.007	0	0	0	elastin microfibril interfacer 3 [Source:HGNC Symbol;Acc:HGNC:16123]
Stromal	PLTP	0	0.326726	0.356	0.147	0	0	0.310743	0.241	0.084	0	0	0	phospholipid transfer protein [Source:HGNC Symbol;Acc:HGNC:9093]
Stromal	SULF2	0	1.67892	0.909	0.286	0	0	1.33695	0.688	0.192	0	0	0	sulfatase 2 [Source:HGNC Symbol;Acc:HGNC:20392]
Stromal	ZFAS1	0	0.493302	0.822	0.65	0	0	0.420175	0.8	0.707	0	0	0	ZNFX1 antisense RNA 1 [Source:HGNC Symbol;Acc:HGNC:33101]
Stromal	TSHZ2	0	1.32955	0.826	0.252	0	0	0.784211	0.561	0.295	0	0	0	teashirt zinc finger homeobox 2 [Source:HGNC Symbol;Acc:HGNC:13010]
Stromal	BSG	0	0.695992	0.84	0.547	0	0	0.574983	0.758	0.627	0	0	0	basigin (Ok blood group) [Source:HGNC Symbol;Acc:HGNC:1116]
Stromal	PALM	0	0.412861	0.36	0.114	0	0	0.292249	0.193	0.064	0	0	0	paralemmin [Source:HGNC Symbol;Acc:HGNC:8594]
Stromal	CFD	0	1.60443	0.672	0.181	0	0	2.57365	0.718	0.127	0	0	0	complement factor D [Source:HGNC Symbol;Acc:HGNC:2771]
Stromal	CIRBP	0	0.402766	0.898	0.726	0	0	0.35503	0.763	0.694	0	0	0	cold inducible RNA binding protein [Source:HGNC Symbol;Acc:HGNC:1982]
Stromal	MUM1	0	0.313483	0.51	0.304	0	0	0.349338	0.333	0.204	0	0	0
Stromal	NFIC	0	0.757054	0.851	0.453	0	2.65948e-283	0.350748	0.604	0.517	8.91936e-279	2.65948e-283	0	nuclear factor I C [Source:HGNC Symbol;Acc:HGNC:7786]
Stromal	EEF2	0	0.625396	0.968	0.852	0	0	0.707399	0.907	0.807	0	0	0	eukaryotic translation elongation factor 2 [Source:HGNC Symbol;Acc:HGNC:3214]
Stromal	SAFB2	0	0.582272	0.702	0.412	0	8.99042e-289	0.397955	0.461	0.37	3.01521e-284	8.99042e-289	0	scaffold attachment factor B2 [Source:HGNC Symbol;Acc:HGNC:21605]
Stromal	KANK2	0	0.68807	0.803	0.331	0	0	1.12966	0.579	0.114	0	0	0	KN motif and ankyrin repeat domains 2 [Source:HGNC Symbol;Acc:HGNC:29300]
Stromal	NFIX	0	0.648243	0.572	0.209	0	0	0.440707	0.259	0.051	0	0	0	nuclear factor I X [Source:HGNC Symbol;Acc:HGNC:7788]
Stromal	TPM4	0	0.251792	0.888	0.667	0	0	0.615404	0.824	0.686	0	0	0	tropomyosin 4 [Source:HGNC Symbol;Acc:HGNC:12013]
Stromal	TSHZ3	0	0.843504	0.57	0.139	0	0	0.659091	0.321	0.023	0	0	0	teashirt zinc finger homeobox 3 [Source:HGNC Symbol;Acc:HGNC:30700]
Stromal	HSPB6	0	0.472205	0.592	0.231	0	0	1.22904	0.506	0.047	0	0	0	heat shock protein family B (small) member 6 [Source:HGNC Symbol;Acc:HGNC:26511]
Stromal	COX7A1	0	0.316589	0.552	0.268	0	0	0.974181	0.505	0.069	0	0	0	cytochrome c oxidase subunit 7A1 [Source:HGNC Symbol;Acc:HGNC:2287]
Stromal	PPP1R14A	0	0.420471	0.666	0.299	0	0	1.41415	0.64	0.116	0	0	0	protein phosphatase 1 regulatory inhibitor subunit 14A [Source:HGNC Symbol;Acc:HGNC:14871]
Stromal	FBXO17	0	0.293813	0.282	0.089	0	0	0.377746	0.203	0.012	0	0	0	F-box protein 17 [Source:HGNC Symbol;Acc:HGNC:18754]
Stromal	LTBP4	0	1.54357	0.903	0.328	0	0	1.2181	0.621	0.165	0	0	0	latent transforming growth factor beta binding protein 4 [Source:HGNC Symbol;Acc:HGNC:6717]
Stromal	AXL	0	0.295471	0.313	0.108	0	0	0.466001	0.267	0.054	0	0	0	AXL receptor tyrosine kinase [Source:HGNC Symbol;Acc:HGNC:905]
Stromal	APOE	0	1.57942	0.902	0.394	0	0	2.72078	0.857	0.191	0	0	0	apolipoprotein E [Source:HGNC Symbol;Acc:HGNC:613]
Stromal	APOC1	0	0.780128	0.445	0.1	0	0	1.0376	0.4	0.057	0	0	0	apolipoprotein C1 [Source:HGNC Symbol;Acc:HGNC:607]
Stromal	MEIS3	0	0.311557	0.298	0.099	0	0	0.326075	0.175	0.018	0	0	0	Meis homeobox 3 [Source:HGNC Symbol;Acc:HGNC:29537]
Stromal	KDELR1	0	0.450999	0.711	0.44	0	0	0.359394	0.627	0.516	0	0	0	KDEL endoplasmic reticulum protein retention receptor 1 [Source:HGNC Symbol;Acc:HGNC:6304]
Stromal	RPL18	0	0.276856	0.979	0.958	0	0	0.873213	0.982	0.955	0	0	0	ribosomal protein L18 [Source:HGNC Symbol;Acc:HGNC:10310]
Stromal	PLEKHA4	0	0.397342	0.34	0.11	0	0	0.307276	0.225	0.094	0	0	0	pleckstrin homology domain containing A4 [Source:HGNC Symbol;Acc:HGNC:14339]
Stromal	FCGRT	0	0.412878	0.639	0.342	0	0	0.548974	0.447	0.216	0	0	0	Fc fragment of IgG receptor and transporter [Source:HGNC Symbol;Acc:HGNC:3621]
Stromal	RCN3	0	0.370041	0.341	0.1	0	0	0.59149	0.309	0.03	0	0	0	reticulocalbin 3 [Source:HGNC Symbol;Acc:HGNC:21145]
Stromal	AP2A1	0	0.487174	0.567	0.288	0	0	0.468073	0.346	0.155	0	0	0	adaptor related protein complex 2 subunit alpha 1 [Source:HGNC Symbol;Acc:HGNC:561]
Stromal	CLEC11A	0	0.40642	0.43	0.168	0	0	0.610403	0.382	0.138	0	0	0	C-type lectin domain containing 11A [Source:HGNC Symbol;Acc:HGNC:10576]
Stromal	CDC42EP5	0	0.283709	0.334	0.122	0	0	0.341158	0.245	0.07	0	0	0	CDC42 effector protein 5 [Source:HGNC Symbol;Acc:HGNC:17408]
Stromal	SSC5D	0	0.354973	0.293	0.084	0	0	0.257324	0.138	0.012	0	0	0	scavenger receptor cysteine rich family member with 5 domains [Source:HGNC Symbol;Acc:HGNC:26641]
Stromal	PEG3	0	0.852217	0.483	0.104	0	0	0.468593	0.214	0.019	0	0	0	paternally expressed 3 [Source:HGNC Symbol;Acc:HGNC:8826]
Stromal	CHCHD10	0	0.517871	0.679	0.387	0	0	0.850579	0.685	0.429	0	0	0	coiled-coil-helix-coiled-coil-helix domain containing 10 [Source:HGNC Symbol;Acc:HGNC:15559]
Stromal	MMP11	0	0.49352	0.352	0.113	0	0	0.848331	0.195	0.053	0	0	0	matrix metallopeptidase 11 [Source:HGNC Symbol;Acc:HGNC:7157]
Stromal	RBFOX2	0	0.327777	0.517	0.267	0	0	0.402558	0.354	0.205	0	0	0	RNA binding fox-1 homolog 2 [Source:HGNC Symbol;Acc:HGNC:9906]
Stromal	LGALS1	0	0.617142	0.952	0.77	0	0	2.6861	0.98	0.656	0	0	0	galectin 1 [Source:HGNC Symbol;Acc:HGNC:6561]
Stromal	TRIOBP	0	0.710253	0.642	0.271	0	0	0.657964	0.484	0.252	0	0	0	TRIO and F-actin binding protein [Source:HGNC Symbol;Acc:HGNC:17009]
Stromal	H1F0	0	0.81147	0.587	0.232	0	1.14722e-103	0.265425	0.33	0.275	3.84755e-99	1.14722e-103	0
Stromal	DDX17	0	0.396911	0.942	0.773	0	0	0.364575	0.796	0.731	0	0	0	DEAD-box helicase 17 [Source:HGNC Symbol;Acc:HGNC:2740]
Stromal	ST13	0	0.379188	0.868	0.672	0	0	0.341898	0.795	0.714	0	0	0	ST13 Hsp70 interacting protein [Source:HGNC Symbol;Acc:HGNC:11343]
Stromal	FBLN1	0	1.57364	0.934	0.4	0	0	1.42088	0.9	0.468	0	0	0	fibulin 1 [Source:HGNC Symbol;Acc:HGNC:3600]
Stromal	FAM19A5	0	0.389203	0.254	0.036	0	0	0.403699	0.222	0.019	0	0	0
Stromal	MIR99AHG	0	1.08522	0.611	0.116	0	0	0.602689	0.288	0.049	0	0	0	mir-99a-let-7c cluster host gene [Source:HGNC Symbol;Acc:HGNC:1274]
Stromal	APP	0	0.53833	0.795	0.408	0	0	0.33951	0.615	0.491	0	0	0	amyloid beta precursor protein [Source:HGNC Symbol;Acc:HGNC:620]
Stromal	ADAMTS1	0	1.08988	0.769	0.337	0	0	0.676444	0.618	0.392	0	0	0	ADAM metallopeptidase with thrombospondin type 1 motif 1 [Source:HGNC Symbol;Acc:HGNC:217]
Stromal	ADAMTS5	0	0.628898	0.429	0.135	0	0	0.806145	0.286	0.026	0	0	0	ADAM metallopeptidase with thrombospondin type 1 motif 5 [Source:HGNC Symbol;Acc:HGNC:221]
Stromal	EVA1C	0	0.495233	0.426	0.143	0	0	0.553487	0.343	0.116	0	0	0	eva-1 homolog C [Source:HGNC Symbol;Acc:HGNC:13239]
Stromal	ITSN1	0	0.502362	0.451	0.18	0	0	0.546361	0.368	0.161	0	0	0	intersectin 1 [Source:HGNC Symbol;Acc:HGNC:6183]
Stromal	TTC3	0	0.659653	0.858	0.574	0	0	0.584125	0.68	0.547	0	0	0	tetratricopeptide repeat domain 3 [Source:HGNC Symbol;Acc:HGNC:12393]
Stromal	COL6A1	0	1.74288	0.985	0.476	0	0	2.42419	0.913	0.165	0	0	0	collagen type VI alpha 1 chain [Source:HGNC Symbol;Acc:HGNC:2211]
Stromal	COL6A2	0	1.47311	0.973	0.456	0	0	2.1314	0.86	0.137	0	0	0	collagen type VI alpha 2 chain [Source:HGNC Symbol;Acc:HGNC:2212]
Stromal	RPL10A	4.58528e-308	0.343559	0.932	0.924	1.53781e-303	0	1.17542	0.973	0.922	0	4.58528e-308	0	ribosomal protein L10a [Source:HGNC Symbol;Acc:HGNC:10299]
Stromal	SPOCK1	1.61477e-305	0.279165	0.229	0.093	5.41562e-301	0	0.372927	0.182	0.038	0	1.61477e-305	0	SPARC (osteonectin), cwcv and kazal like domains proteoglycan 1 [Source:HGNC Symbol;Acc:HGNC:11251]
Stromal	TUT4	9.36533e-304	0.278445	0.678	0.472	3.14094e-299	0	0.477523	0.468	0.337	0	9.36533e-304	0	terminal uridylyl transferase 4 [Source:HGNC Symbol;Acc:HGNC:28981]
Stromal	PTPN11	3.94272e-297	0.277092	0.482	0.303	1.32231e-292	0	0.484598	0.448	0.289	0	3.94272e-297	0	protein tyrosine phosphatase non-receptor type 11 [Source:HGNC Symbol;Acc:HGNC:9644]
Stromal	RPS2	1.17005e-291	0.272724	0.981	0.978	3.92412e-287	0	1.26345	0.989	0.963	0	1.17005e-291	0	ribosomal protein S2 [Source:HGNC Symbol;Acc:HGNC:10404]
Stromal	CBX1	2.81553e-290	0.251145	0.524	0.334	9.44272e-286	0	0.399302	0.405	0.274	0	2.81553e-290	0	chromobox 1 [Source:HGNC Symbol;Acc:HGNC:1551]
Stromal	RPL26	3.49591e-286	0.270797	0.959	0.948	1.17246e-281	0	0.829487	0.986	0.951	0	3.49591e-286	0	ribosomal protein L26 [Source:HGNC Symbol;Acc:HGNC:10327]
Stromal	TOMM20	2.33663e-280	0.263901	0.76	0.584	7.8366e-276	0	0.342773	0.734	0.639	0	2.33663e-280	0	translocase of outer mitochondrial membrane 20 [Source:HGNC Symbol;Acc:HGNC:20947]
Stromal	GBP1	1.97064e-269	0.293687	0.392	0.227	6.60912e-265	0	0.408525	0.357	0.201	0	1.97064e-269	0	guanylate binding protein 1 [Source:HGNC Symbol;Acc:HGNC:4182]
Stromal	RPAP2	1.53611e-255	0.256865	0.419	0.255	5.15179e-251	0	0.369361	0.297	0.163	0	1.53611e-255	0	RNA polymerase II associated protein 2 [Source:HGNC Symbol;Acc:HGNC:25791]
Stromal	CCDC71L	7.87531e-254	0.284333	0.299	0.16	2.64122e-249	0	0.607921	0.312	0.16	0	7.87531e-254	0	coiled-coil domain containing 71 like [Source:HGNC Symbol;Acc:HGNC:26685]
Stromal	ZNF280D	1.97807e-307	0.276071	0.405	0.231	6.63405e-303	7.15213e-229	0.268154	0.227	0.14	2.39868e-224	7.15213e-229	3.95614e-307	zinc finger protein 280D [Source:HGNC Symbol;Acc:HGNC:25953]
Stromal	U2SURP	3.20652e-296	0.293542	0.719	0.52	1.0754e-291	1.99312e-207	0.295563	0.562	0.495	6.68454e-203	1.99312e-207	6.41304e-296	U2 snRNP associated SURP domain containing [Source:HGNC Symbol;Acc:HGNC:30855]
Stromal	QSER1	1.16967e-293	0.259066	0.356	0.195	3.92284e-289	2.61973e-279	0.270218	0.24	0.141	8.78604e-275	2.61973e-279	2.33934e-293	glutamine and serine rich 1 [Source:HGNC Symbol;Acc:HGNC:26154]
Stromal	ANAPC5	4.17153e-291	0.264364	0.568	0.376	1.39905e-286	7.80061e-281	0.337822	0.414	0.313	2.61617e-276	7.80061e-281	8.34305e-291	anaphase promoting complex subunit 5 [Source:HGNC Symbol;Acc:HGNC:15713]
Stromal	EIF2AK2	7.83916e-291	0.259265	0.522	0.335	2.6291e-286	2.08544e-168	0.25933	0.377	0.302	6.99416e-164	2.08544e-168	1.56783e-290	eukaryotic translation initiation factor 2 alpha kinase 2 [Source:HGNC Symbol;Acc:HGNC:9437]
Stromal	CEP290	1.25651e-261	0.27872	0.431	0.265	4.21409e-257	1.21925e-143	0.256246	0.321	0.251	4.08912e-139	1.21925e-143	2.51303e-261	centrosomal protein 290 [Source:HGNC Symbol;Acc:HGNC:29021]
Stromal	PIM1	2.82927e-227	0.267652	0.465	0.3	9.48879e-223	3.1305e-117	0.347124	0.425	0.368	1.04991e-112	3.1305e-117	5.65853e-227	Pim-1 proto-oncogene, serine/threonine kinase [Source:HGNC Symbol;Acc:HGNC:8986]
Stromal	IER2	2.95516e-128	0.266689	0.965	0.929	9.91102e-124	4.40057e-127	0.272552	0.958	0.934	1.47586e-122	4.40057e-127	5.91032e-128	immediate early response 2 [Source:HGNC Symbol;Acc:HGNC:28871]
Epithelium	ANKRD65	0	0.479732	0.328	0.085	0	0	0.556958	0.43	0.15	0	0	0	ankyrin repeat domain 65 [Source:HGNC Symbol;Acc:HGNC:42950]
Epithelium	ERRFI1	0	1.55905	0.626	0.213	0	0	1.08229	0.757	0.317	0	0	0	ERBB receptor feedback inhibitor 1 [Source:HGNC Symbol;Acc:HGNC:18185]
Epithelium	CASZ1	0	0.684118	0.407	0.04	0	0	0.497954	0.39	0.076	0	0	0	castor zinc finger 1 [Source:HGNC Symbol;Acc:HGNC:26002]
Epithelium	ALPL	0	0.792768	0.351	0.015	0	0	0.428038	0.238	0.026	0	0	0	alkaline phosphatase, biomineralization associated [Source:HGNC Symbol;Acc:HGNC:438]
Epithelium	SLC30A2	0	1.04609	0.452	0.017	0	0	0.718369	0.421	0.059	0	0	0	solute carrier family 30 member 2 [Source:HGNC Symbol;Acc:HGNC:11013]
Epithelium	SFN	0	0.457937	0.275	0.01	0	0	1.18982	0.603	0.14	0	0	0	stratifin [Source:HGNC Symbol;Acc:HGNC:10773]
Epithelium	SERINC2	0	1.36054	0.557	0.031	0	0	0.79909	0.564	0.122	0	0	0	serine incorporator 2 [Source:HGNC Symbol;Acc:HGNC:23231]
Epithelium	KIAA1522	0	0.388933	0.322	0.034	0	0	0.348525	0.358	0.083	0	0	0	KIAA1522 [Source:HGNC Symbol;Acc:HGNC:29301]
Epithelium	C1orf122	0	1.04701	0.58	0.278	0	0	0.318499	0.481	0.317	0	0	0	chromosome 1 open reading frame 122 [Source:HGNC Symbol;Acc:HGNC:24789]
Epithelium	MFSD2A	0	0.320901	0.254	0.028	0	0	0.488268	0.367	0.067	0	0	0	major facilitator superfamily domain containing 2A [Source:HGNC Symbol;Acc:HGNC:25897]
Epithelium	CITED4	0	1.77563	0.692	0.148	0	0	0.480474	0.622	0.241	0	0	0	Cbp/p300 interacting transactivator with Glu/Asp rich carboxy-terminal domain 4 [Source:HGNC Symbol;Acc:HGNC:18696]
Epithelium	PTPRF	0	0.817707	0.477	0.097	0	0	0.371068	0.419	0.141	0	0	0	protein tyrosine phosphatase receptor type F [Source:HGNC Symbol;Acc:HGNC:9670]
Epithelium	TSPAN1	0	1.0041	0.411	0.017	0	0	0.561943	0.477	0.146	0	0	0	tetraspanin 1 [Source:HGNC Symbol;Acc:HGNC:20657]
Epithelium	DHCR24	0	0.542436	0.332	0.018	0	0	0.355551	0.287	0.047	0	0	0	24-dehydrocholesterol reductase [Source:HGNC Symbol;Acc:HGNC:2859]
Epithelium	TACSTD2	0	0.740059	0.373	0.03	0	0	1.58222	0.882	0.282	0	0	0	tumor associated calcium signal transducer 2 [Source:HGNC Symbol;Acc:HGNC:11530]
Epithelium	HOOK1	0	1.39464	0.546	0.024	0	0	0.691984	0.472	0.071	0	0	0	hook microtubule tethering protein 1 [Source:HGNC Symbol;Acc:HGNC:19884]
Epithelium	PATJ	0	0.892658	0.49	0.096	0	0	0.707682	0.501	0.093	0	0	0	PATJ crumbs cell polarity complex component [Source:HGNC Symbol;Acc:HGNC:28881]
Epithelium	AK4	0	1.01089	0.487	0.04	0	0	0.389959	0.328	0.065	0	0	0	adenylate kinase 4 [Source:HGNC Symbol;Acc:HGNC:363]
Epithelium	LPAR3	0	0.554154	0.295	0.014	0	0	0.470053	0.262	0.039	0	0	0	lysophosphatidic acid receptor 3 [Source:HGNC Symbol;Acc:HGNC:14298]
Epithelium	FNBP1L	0	0.754081	0.527	0.227	0	0	0.412887	0.484	0.205	0	0	0	formin binding protein 1 like [Source:HGNC Symbol;Acc:HGNC:20851]
Epithelium	KIAA1324	0	1.47203	0.553	0.035	0	0	0.593322	0.392	0.073	0	0	0
Epithelium	AHCYL1	0	0.969327	0.658	0.4	0	0	0.397721	0.666	0.393	0	0	0	adenosylhomocysteinase like 1 [Source:HGNC Symbol;Acc:HGNC:344]
Epithelium	ATP1A1	0	1.73073	0.771	0.406	0	0	1.16892	0.8	0.364	0	0	0	ATPase Na+/K+ transporting subunit alpha 1 [Source:HGNC Symbol;Acc:HGNC:799]
Epithelium	CGN	0	0.281379	0.232	0.004	0	0	0.260626	0.214	0.026	0	0	0	cingulin [Source:HGNC Symbol;Acc:HGNC:17429]
Epithelium	TUFT1	0	0.264393	0.236	0.021	0	0	0.545338	0.425	0.086	0	0	0	tuftelin 1 [Source:HGNC Symbol;Acc:HGNC:12422]
Epithelium	S100A10	0	1.95291	0.788	0.302	0	0	1.57578	0.922	0.504	0	0	0	S100 calcium binding protein A10 [Source:HGNC Symbol;Acc:HGNC:10487]
Epithelium	S100A11	0	1.5453	0.866	0.68	0	0	0.827363	0.936	0.833	0	0	0	S100 calcium binding protein A11 [Source:HGNC Symbol;Acc:HGNC:10488]
Epithelium	S100A14	0	0.468829	0.277	0.009	0	0	0.603327	0.387	0.056	0	0	0	S100 calcium binding protein A14 [Source:HGNC Symbol;Acc:HGNC:18901]
Epithelium	S100A1	0	0.762431	0.296	0.011	0	0	1.03223	0.439	0.121	0	0	0	S100 calcium binding protein A1 [Source:HGNC Symbol;Acc:HGNC:10486]
Epithelium	EFNA1	0	0.664195	0.386	0.049	0	0	0.826042	0.622	0.164	0	0	0	ephrin A1 [Source:HGNC Symbol;Acc:HGNC:3221]
Epithelium	MUC1	0	1.78624	0.608	0.064	0	0	1.14042	0.732	0.196	0	0	0	mucin 1, cell surface associated [Source:HGNC Symbol;Acc:HGNC:7508]
Epithelium	RAB25	0	0.753256	0.412	0.009	0	0	0.470039	0.396	0.065	0	0	0	RAB25, member RAS oncogene family [Source:HGNC Symbol;Acc:HGNC:18238]
Epithelium	DUSP23	0	0.718059	0.424	0.12	0	0	0.541833	0.48	0.208	0	0	0	dual specificity phosphatase 23 [Source:HGNC Symbol;Acc:HGNC:21480]
Epithelium	PEA15	0	1.22044	0.596	0.237	0	0	0.320903	0.438	0.221	0	0	0	proliferation and apoptosis adaptor protein 15 [Source:HGNC Symbol;Acc:HGNC:8822]
Epithelium	F11R	0	0.474405	0.354	0.042	0	0	0.822233	0.601	0.146	0	0	0	F11 receptor [Source:HGNC Symbol;Acc:HGNC:14685]
Epithelium	TSTD1	0	1.29615	0.601	0.141	0	0	0.60258	0.657	0.224	0	0	0	thiosulfate sulfurtransferase like domain containing 1 [Source:HGNC Symbol;Acc:HGNC:35410]
Epithelium	CREG1	0	0.688913	0.461	0.162	0	0	0.316714	0.36	0.147	0	0	0	cellular repressor of E1A stimulated genes 1 [Source:HGNC Symbol;Acc:HGNC:2351]
Epithelium	ATP1B1	0	0.678704	0.477	0.138	0	0	0.899067	0.621	0.162	0	0	0	ATPase Na+/K+ transporting subunit beta 1 [Source:HGNC Symbol;Acc:HGNC:804]
Epithelium	XPR1	0	0.599011	0.422	0.115	0	0	0.286511	0.324	0.117	0	0	0	xenotropic and polytropic retrovirus receptor 1 [Source:HGNC Symbol;Acc:HGNC:12827]
Epithelium	LAD1	0	0.401824	0.285	0.005	0	0	0.300902	0.263	0.038	0	0	0	ladinin 1 [Source:HGNC Symbol;Acc:HGNC:6472]
Epithelium	ELF3	0	2.48948	0.686	0.083	0	0	1.81578	0.968	0.407	0	0	0	E74 like ETS transcription factor 3 [Source:HGNC Symbol;Acc:HGNC:3318]
Epithelium	MFSD4A	0	0.30375	0.182	0.01	0	0	0.340697	0.211	0.036	0	0	0	major facilitator superfamily domain containing 4A [Source:HGNC Symbol;Acc:HGNC:25433]
Epithelium	RHEX	0	1.72919	0.612	0.039	0	0	1.5377	0.803	0.154	0	0	0	regulator of hemoglobinization and erythroid cell expansion [Source:HGNC Symbol;Acc:HGNC:25341]
Epithelium	PIGR	0	1.52178	0.441	0.027	0	0	0.718648	0.375	0.106	0	0	0	polymeric immunoglobulin receptor [Source:HGNC Symbol;Acc:HGNC:8968]
Epithelium	C4BPA	0	0.330332	0.117	0.004	0	0	0.363193	0.2	0.046	0	0	0	complement component 4 binding protein alpha [Source:HGNC Symbol;Acc:HGNC:1325]
Epithelium	IRF6	0	0.67219	0.397	0.01	0	0	0.742251	0.555	0.105	0	0	0	interferon regulatory factor 6 [Source:HGNC Symbol;Acc:HGNC:6121]
Epithelium	SYT14	0	0.535991	0.309	0.012	0	0	0.293509	0.209	0.026	0	0	0	synaptotagmin 14 [Source:HGNC Symbol;Acc:HGNC:23143]
Epithelium	MARC1	0	0.485556	0.264	0.016	0	0	0.326168	0.168	0.021	0	0	0
Epithelium	TLR5	0	0.390285	0.307	0.014	0	0	0.259801	0.18	0.02	0	0	0	toll like receptor 5 [Source:HGNC Symbol;Acc:HGNC:11851]
Epithelium	TMEM63A	0	0.412468	0.381	0.118	0	0	0.313643	0.33	0.104	0	0	0	transmembrane protein 63A [Source:HGNC Symbol;Acc:HGNC:29118]
Epithelium	LEFTY1	0	0.346767	0.116	0.006	0	0	1.02261	0.327	0.073	0	0	0	left-right determination factor 1 [Source:HGNC Symbol;Acc:HGNC:6552]
Epithelium	FAM110C	0	1.52216	0.579	0.023	0	0	0.990949	0.569	0.095	0	0	0	family with sequence similarity 110 member C [Source:HGNC Symbol;Acc:HGNC:33340]
Epithelium	SH3YL1	0	1.54773	0.674	0.165	0	0	0.950145	0.673	0.222	0	0	0	SH3 and SYLF domain containing 1 [Source:HGNC Symbol;Acc:HGNC:29546]
Epithelium	ALKAL2	0	0.653119	0.389	0.033	0	0	0.438764	0.296	0.043	0	0	0	ALK and LTK ligand 2 [Source:HGNC Symbol;Acc:HGNC:27683]
Epithelium	ATP6V1C2	0	0.736505	0.351	0.024	0	0	0.506111	0.344	0.083	0	0	0	ATPase H+ transporting V1 subunit C2 [Source:HGNC Symbol;Acc:HGNC:18264]
Epithelium	KRTCAP3	0	0.558682	0.35	0.014	0	0	0.363335	0.331	0.058	0	0	0	keratinocyte associated protein 3 [Source:HGNC Symbol;Acc:HGNC:28943]
Epithelium	XDH	0	1.10944	0.364	0.009	0	0	0.376544	0.187	0.02	0	0	0	xanthine dehydrogenase [Source:HGNC Symbol;Acc:HGNC:12805]
Epithelium	LINC01320	0	1.72197	0.537	0.022	0	0	0.879636	0.501	0.121	0	0	0	long intergenic non-protein coding RNA 1320 [Source:HGNC Symbol;Acc:HGNC:50526]
Epithelium	SLC3A1	0	0.444781	0.224	0.03	0	0	0.856757	0.429	0.096	0	0	0	solute carrier family 3 member 1 [Source:HGNC Symbol;Acc:HGNC:11025]
Epithelium	EPCAM	0	2.01691	0.713	0.045	0	0	1.35776	0.844	0.245	0	0	0	epithelial cell adhesion molecule [Source:HGNC Symbol;Acc:HGNC:11529]
Epithelium	ANXA4	0	1.31927	0.577	0.258	0	0	1.32171	0.744	0.384	0	0	0	annexin A4 [Source:HGNC Symbol;Acc:HGNC:542]
Epithelium	CTNNA2	0	1.21324	0.487	0.031	0	0	0.295519	0.194	0.039	0	0	0	catenin alpha 2 [Source:HGNC Symbol;Acc:HGNC:2510]
Epithelium	TMSB10	0	1.71668	0.984	0.978	0	0	0.727789	0.999	0.994	0	0	0	thymosin beta 10 [Source:HGNC Symbol;Acc:HGNC:11879]
Epithelium	VAMP8	0	1.22774	0.642	0.171	0	0	0.720146	0.665	0.211	0	0	0	vesicle associated membrane protein 8 [Source:HGNC Symbol;Acc:HGNC:12647]
Epithelium	LIMS1	0	1.06894	0.713	0.482	0	0	0.691131	0.767	0.52	0	0	0	LIM zinc finger domain containing 1 [Source:HGNC Symbol;Acc:HGNC:6616]
Epithelium	PAX8	0	1.30484	0.544	0.031	0	0	1.12107	0.68	0.158	0	0	0	paired box 8 [Source:HGNC Symbol;Acc:HGNC:8622]
Epithelium	TFCP2L1	0	1.05298	0.456	0.013	0	0	0.694311	0.385	0.053	0	0	0	transcription factor CP2 like 1 [Source:HGNC Symbol;Acc:HGNC:17925]
Epithelium	GALNT3	0	0.48326	0.362	0.036	0	0	0.428998	0.404	0.093	0	0	0	polypeptide N-acetylgalactosaminyltransferase 3 [Source:HGNC Symbol;Acc:HGNC:4125]
Epithelium	ITGA6	0	0.854574	0.558	0.158	0	0	0.573715	0.588	0.226	0	0	0	integrin subunit alpha 6 [Source:HGNC Symbol;Acc:HGNC:6142]
Epithelium	C2orf88	0	2.17667	0.715	0.065	0	0	1.06349	0.675	0.156	0	0	0	chromosome 2 open reading frame 88 [Source:HGNC Symbol;Acc:HGNC:28191]
Epithelium	IDH1	0	1.95635	0.681	0.203	0	0	0.550359	0.379	0.166	0	0	0	isocitrate dehydrogenase (NADP(+)) 1 [Source:HGNC Symbol;Acc:HGNC:5382]
Epithelium	ERBB4	0	0.344553	0.233	0.008	0	0	0.266033	0.168	0.027	0	0	0	erb-b2 receptor tyrosine kinase 4 [Source:HGNC Symbol;Acc:HGNC:3432]
Epithelium	SGPP2	0	0.5673	0.367	0.02	0	0	0.436014	0.338	0.054	0	0	0	sphingosine-1-phosphate phosphatase 2 [Source:HGNC Symbol;Acc:HGNC:19953]
Epithelium	SRGAP3	0	0.56753	0.421	0.096	0	0	0.38691	0.426	0.129	0	0	0	SLIT-ROBO Rho GTPase activating protein 3 [Source:HGNC Symbol;Acc:HGNC:19744]
Epithelium	HRH1	0	0.282827	0.24	0.034	0	0	0.326531	0.275	0.063	0	0	0	histamine receptor H1 [Source:HGNC Symbol;Acc:HGNC:5182]
Epithelium	SLC4A7	0	1.05782	0.548	0.252	0	0	0.465291	0.489	0.263	0	0	0	solute carrier family 4 member 7 [Source:HGNC Symbol;Acc:HGNC:11033]
Epithelium	TRAK1	0	0.80194	0.487	0.163	0	0	0.331409	0.389	0.17	0	0	0	trafficking kinesin protein 1 [Source:HGNC Symbol;Acc:HGNC:29947]
Epithelium	ABHD5	0	0.867373	0.539	0.244	0	0	0.406295	0.506	0.27	0	0	0	abhydrolase domain containing 5, lysophosphatidic acid acyltransferase [Source:HGNC Symbol;Acc:HGNC:21396]
Epithelium	CDCP1	0	0.505844	0.363	0.044	0	0	0.442952	0.359	0.063	0	0	0	CUB domain containing protein 1 [Source:HGNC Symbol;Acc:HGNC:24357]
Epithelium	FLNB	0	0.517499	0.452	0.143	0	0	0.634614	0.588	0.208	0	0	0	filamin B [Source:HGNC Symbol;Acc:HGNC:3755]
Epithelium	LRIG1	0	0.701985	0.461	0.111	0	0	0.427993	0.376	0.084	0	0	0	leucine rich repeats and immunoglobulin like domains 1 [Source:HGNC Symbol;Acc:HGNC:17360]
Epithelium	ALCAM	0	1.63065	0.618	0.093	0	0	0.81703	0.615	0.166	0	0	0	activated leukocyte cell adhesion molecule [Source:HGNC Symbol;Acc:HGNC:400]
Epithelium	CD200	0	0.270286	0.242	0.036	0	0	0.275217	0.284	0.068	0	0	0	CD200 molecule [Source:HGNC Symbol;Acc:HGNC:7203]
Epithelium	UPK1B	0	0.760375	0.187	0.011	0	0	0.60278	0.248	0.049	0	0	0	uroplakin 1B [Source:HGNC Symbol;Acc:HGNC:12578]
Epithelium	B4GALT4	0	0.635463	0.447	0.147	0	0	0.465448	0.408	0.135	0	0	0	beta-1,4-galactosyltransferase 4 [Source:HGNC Symbol;Acc:HGNC:927]
Epithelium	HGD	0	1.70563	0.619	0.027	0	0	0.69016	0.496	0.113	0	0	0	homogentisate 1,2-dioxygenase [Source:HGNC Symbol;Acc:HGNC:4892]
Epithelium	MGLL	0	0.833005	0.536	0.203	0	0	0.583623	0.554	0.22	0	0	0	monoglyceride lipase [Source:HGNC Symbol;Acc:HGNC:17038]
Epithelium	ACPP	0	0.692437	0.356	0.013	0	0	0.343599	0.242	0.032	0	0	0
Epithelium	CP	0	2.06706	0.489	0.037	0	0	1.36686	0.616	0.235	0	0	0	ceruloplasmin [Source:HGNC Symbol;Acc:HGNC:2295]
Epithelium	TM4SF1	0	1.49696	0.673	0.105	0	0	2.03416	0.947	0.536	0	0	0	transmembrane 4 L six family member 1 [Source:HGNC Symbol;Acc:HGNC:11853]
Epithelium	MECOM	0	0.941157	0.487	0.037	0	0	0.73412	0.507	0.095	0	0	0	MDS1 and EVI1 complex locus [Source:HGNC Symbol;Acc:HGNC:3498]
Epithelium	GPR160	0	0.39296	0.283	0.02	0	0	0.421205	0.315	0.049	0	0	0	G protein-coupled receptor 160 [Source:HGNC Symbol;Acc:HGNC:23693]
Epithelium	TNFSF10	0	0.603016	0.445	0.129	0	0	0.491611	0.419	0.161	0	0	0	TNF superfamily member 10 [Source:HGNC Symbol;Acc:HGNC:11925]
Epithelium	STX18	0	1.89398	0.738	0.201	0	0	0.976318	0.716	0.268	0	0	0	syntaxin 18 [Source:HGNC Symbol;Acc:HGNC:15942]
Epithelium	MSX1	0	2.75776	0.825	0.139	0	0	1.4903	0.813	0.249	0	0	0	msh homeobox 1 [Source:HGNC Symbol;Acc:HGNC:7391]
Epithelium	S100P	0	0.798121	0.134	0.011	0	0	0.896512	0.298	0.148	0	0	0	S100 calcium binding protein P [Source:HGNC Symbol;Acc:HGNC:10504]
Epithelium	CPEB2	0	0.319382	0.336	0.089	0	0	0.319537	0.322	0.101	0	0	0	cytoplasmic polyadenylation element binding protein 2 [Source:HGNC Symbol;Acc:HGNC:21745]
Epithelium	AC024230.1	0	1.04175	0.466	0.008	0	0	0.844772	0.422	0.061	0	0	0	novel transcript
Epithelium	SLC34A2	0	1.7959	0.618	0.029	0	0	1.12072	0.617	0.158	0	0	0	solute carrier family 34 member 2 [Source:HGNC Symbol;Acc:HGNC:11020]
Epithelium	PCDH7	0	0.848181	0.475	0.108	0	0	0.379528	0.335	0.103	0	0	0	protocadherin 7 [Source:HGNC Symbol;Acc:HGNC:8659]
Epithelium	RBM47	0	0.753524	0.424	0.032	0	0	0.846827	0.59	0.11	0	0	0	RNA binding motif protein 47 [Source:HGNC Symbol;Acc:HGNC:30358]
Epithelium	LIMCH1	0	0.340528	0.313	0.08	0	0	0.286467	0.263	0.099	0	0	0	LIM and calponin homology domains 1 [Source:HGNC Symbol;Acc:HGNC:29191]
Epithelium	OCIAD2	0	1.3046	0.585	0.154	0	0	0.733877	0.609	0.223	0	0	0	OCIA domain containing 2 [Source:HGNC Symbol;Acc:HGNC:28685]
Epithelium	LNX1	0	0.349535	0.275	0.023	0	0	0.642158	0.435	0.068	0	0	0	ligand of numb-protein X 1 [Source:HGNC Symbol;Acc:HGNC:6657]
Epithelium	SRD5A3	0	0.708312	0.427	0.109	0	0	0.442163	0.36	0.192	0	0	0	steroid 5 alpha-reductase 3 [Source:HGNC Symbol;Acc:HGNC:25812]
Epithelium	UGT2B7	0	1.02583	0.462	0.01	0	0	1.25156	0.682	0.115	0	0	0	UDP glucuronosyltransferase family 2 member B7 [Source:HGNC Symbol;Acc:HGNC:12554]
Epithelium	SHROOM3	0	1.75312	0.618	0.043	0	0	1.44187	0.788	0.174	0	0	0	shroom family member 3 [Source:HGNC Symbol;Acc:HGNC:30422]
Epithelium	ANXA3	0	0.67995	0.367	0.012	0	0	0.48479	0.348	0.047	0	0	0	annexin A3 [Source:HGNC Symbol;Acc:HGNC:541]
Epithelium	SPP1	0	0.897574	0.342	0.022	0	0	0.709469	0.316	0.127	0	0	0	secreted phosphoprotein 1 [Source:HGNC Symbol;Acc:HGNC:11255]
Epithelium	SLC39A8	0	0.700916	0.419	0.081	0	0	0.311348	0.274	0.067	0	0	0	solute carrier family 39 member 8 [Source:HGNC Symbol;Acc:HGNC:20862]
Epithelium	PAPSS1	0	2.68235	0.841	0.287	0	0	1.26823	0.766	0.368	0	0	0	3'-phosphoadenosine 5'-phosphosulfate synthase 1 [Source:HGNC Symbol;Acc:HGNC:8603]
Epithelium	USP53	0	2.03209	0.707	0.151	0	0	1.87091	0.856	0.263	0	0	0	ubiquitin specific peptidase 53 [Source:HGNC Symbol;Acc:HGNC:29255]
Epithelium	MGST2	0	0.825532	0.497	0.116	0	0	0.680951	0.603	0.205	0	0	0	microsomal glutathione S-transferase 2 [Source:HGNC Symbol;Acc:HGNC:7063]
Epithelium	TMEM154	0	0.750388	0.369	0.065	0	0	0.477006	0.34	0.085	0	0	0	transmembrane protein 154 [Source:HGNC Symbol;Acc:HGNC:26489]
Epithelium	TRIM2	0	0.756663	0.489	0.158	0	0	0.487318	0.471	0.163	0	0	0	tripartite motif containing 2 [Source:HGNC Symbol;Acc:HGNC:15974]
Epithelium	RXFP1	0	1.95227	0.682	0.092	0	0	0.96016	0.585	0.14	0	0	0	relaxin family peptide receptor 1 [Source:HGNC Symbol;Acc:HGNC:19718]
Epithelium	GALNT7	0	0.366245	0.371	0.117	0	0	0.32882	0.349	0.112	0	0	0	polypeptide N-acetylgalactosaminyltransferase 7 [Source:HGNC Symbol;Acc:HGNC:4129]
Epithelium	HPGD	0	0.515053	0.291	0.073	0	0	0.253573	0.13	0.04	0	0	0	15-hydroxyprostaglandin dehydrogenase [Source:HGNC Symbol;Acc:HGNC:5154]
Epithelium	SORBS2	0	0.824526	0.486	0.068	0	0	0.515415	0.382	0.1	0	0	0	sorbin and SH3 domain containing 2 [Source:HGNC Symbol;Acc:HGNC:24098]
Epithelium	MYO10	0	0.766246	0.486	0.152	0	0	0.599229	0.546	0.175	0	0	0	myosin X [Source:HGNC Symbol;Acc:HGNC:7593]
Epithelium	PART1	0	1.21776	0.465	0.023	0	0	0.259245	0.172	0.044	0	0	0	prostate androgen-regulated transcript 1 [Source:HGNC Symbol;Acc:HGNC:17263]
Epithelium	OCLN	0	0.506451	0.353	0.041	0	0	0.743753	0.543	0.119	0	0	0	occludin [Source:HGNC Symbol;Acc:HGNC:8104]
Epithelium	MCCC2	0	0.821148	0.491	0.131	0	0	0.547859	0.499	0.181	0	0	0	methylcrotonoyl-CoA carboxylase 2 [Source:HGNC Symbol;Acc:HGNC:6937]
Epithelium	HMGCR	0	0.959255	0.494	0.141	0	0	1.11162	0.689	0.229	0	0	0	3-hydroxy-3-methylglutaryl-CoA reductase [Source:HGNC Symbol;Acc:HGNC:5006]
Epithelium	F2RL1	0	0.250904	0.225	0.005	0	0	0.587596	0.389	0.058	0	0	0	F2R like trypsin receptor 1 [Source:HGNC Symbol;Acc:HGNC:3538]
Epithelium	SERINC5	0	0.937008	0.541	0.197	0	0	0.763666	0.627	0.213	0	0	0	serine incorporator 5 [Source:HGNC Symbol;Acc:HGNC:18825]
Epithelium	CKMT2	0	0.375113	0.27	0.018	0	0	0.261009	0.185	0.031	0	0	0	creatine kinase, mitochondrial 2 [Source:HGNC Symbol;Acc:HGNC:1996]
Epithelium	HINT1	0	1.40644	0.837	0.704	0	0	0.325914	0.862	0.81	0	0	0	histidine triad nucleotide binding protein 1 [Source:HGNC Symbol;Acc:HGNC:4912]
Epithelium	UQCRQ	0	1.06611	0.778	0.617	0	0	0.299174	0.825	0.717	0	0	0	ubiquinol-cytochrome c reductase complex III subunit VII [Source:HGNC Symbol;Acc:HGNC:29594]
Epithelium	SLC26A2	0	2.3242	0.679	0.19	0	0	1.77063	0.698	0.299	0	0	0	solute carrier family 26 member 2 [Source:HGNC Symbol;Acc:HGNC:10994]
Epithelium	WWC1	0	0.760871	0.411	0.012	0	0	0.961807	0.594	0.102	0	0	0	WW and C2 domain containing 1 [Source:HGNC Symbol;Acc:HGNC:29435]
Epithelium	GABRP	0	2.4232	0.699	0.067	0	0	1.64158	0.804	0.218	0	0	0	gamma-aminobutyric acid type A receptor subunit pi [Source:HGNC Symbol;Acc:HGNC:4089]
Epithelium	RANBP17	0	0.881705	0.484	0.118	0	0	0.410728	0.342	0.114	0	0	0	RAN binding protein 17 [Source:HGNC Symbol;Acc:HGNC:14428]
Epithelium	MSX2	0	0.501254	0.309	0.016	0	0	0.473062	0.349	0.064	0	0	0	msh homeobox 2 [Source:HGNC Symbol;Acc:HGNC:7392]
Epithelium	DSP	0	1.8893	0.633	0.064	0	0	1.67229	0.877	0.242	0	0	0	desmoplakin [Source:HGNC Symbol;Acc:HGNC:3052]
Epithelium	GCNT2	0	0.467055	0.319	0.021	0	0	0.769237	0.492	0.087	0	0	0	glucosaminyl (N-acetyl) transferase 2 (I blood group) [Source:HGNC Symbol;Acc:HGNC:4204]
Epithelium	EDN1	0	0.62072	0.266	0.041	0	0	1.14907	0.543	0.177	0	0	0	endothelin 1 [Source:HGNC Symbol;Acc:HGNC:3176]
Epithelium	GMPR	0	0.896007	0.437	0.028	0	0	0.476718	0.354	0.094	0	0	0	guanosine monophosphate reductase [Source:HGNC Symbol;Acc:HGNC:4376]
Epithelium	RNF144B	0	0.410233	0.31	0.036	0	0	0.38075	0.343	0.08	0	0	0	ring finger protein 144B [Source:HGNC Symbol;Acc:HGNC:21578]
Epithelium	DCDC2	0	0.47895	0.307	0.007	0	0	0.627681	0.484	0.098	0	0	0	doublecortin domain containing 2 [Source:HGNC Symbol;Acc:HGNC:18141]
Epithelium	GMNN	0	1.37423	0.541	0.108	0	0	0.944097	0.597	0.185	0	0	0	geminin DNA replication inhibitor [Source:HGNC Symbol;Acc:HGNC:17493]
Epithelium	CARMIL1	0	0.461316	0.348	0.062	0	0	0.276415	0.292	0.085	0	0	0	capping protein regulator and myosin 1 linker 1 [Source:HGNC Symbol;Acc:HGNC:21581]
Epithelium	IER3	0	1.08692	0.697	0.457	0	0	1.63779	0.972	0.762	0	0	0	immediate early response 3 [Source:HGNC Symbol;Acc:HGNC:5392]
Epithelium	DDR1	0	0.538544	0.372	0.031	0	0	0.396092	0.378	0.084	0	0	0	discoidin domain receptor tyrosine kinase 1 [Source:HGNC Symbol;Acc:HGNC:2730]
Epithelium	CCHCR1	0	0.808725	0.374	0.075	0	0	1.01816	0.572	0.139	0	0	0	coiled-coil alpha-helical rod protein 1 [Source:HGNC Symbol;Acc:HGNC:13930]
Epithelium	POU5F1	0	0.580335	0.329	0.014	0	0	0.579991	0.395	0.055	0	0	0	POU class 5 homeobox 1 [Source:HGNC Symbol;Acc:HGNC:9221]
Epithelium	SLC44A4	0	0.312678	0.256	0.022	0	0	0.2797	0.369	0.119	0	0	0	solute carrier family 44 member 4 [Source:HGNC Symbol;Acc:HGNC:13941]
Epithelium	ITPR3	0	0.321677	0.34	0.086	0	0	0.293853	0.3	0.085	0	0	0	inositol 1,4,5-trisphosphate receptor type 3 [Source:HGNC Symbol;Acc:HGNC:6182]
Epithelium	HMGA1	0	0.324201	0.334	0.074	0	0	0.675118	0.463	0.111	0	0	0	high mobility group AT-hook 1 [Source:HGNC Symbol;Acc:HGNC:5010]
Epithelium	C6orf132	0	0.579754	0.328	0.027	0	0	0.923004	0.547	0.1	0	0	0	chromosome 6 open reading frame 132 [Source:HGNC Symbol;Acc:HGNC:21288]
Epithelium	CRISP3	0	1.7532	0.322	0.014	0	0	1.90163	0.572	0.163	0	0	0	cysteine rich secretory protein 3 [Source:HGNC Symbol;Acc:HGNC:16904]
Epithelium	LRRC1	0	1.5477	0.597	0.049	0	0	0.542285	0.394	0.08	0	0	0	leucine rich repeat containing 1 [Source:HGNC Symbol;Acc:HGNC:14307]
Epithelium	MYO6	0	0.646577	0.481	0.162	0	0	0.890008	0.609	0.212	0	0	0	myosin VI [Source:HGNC Symbol;Acc:HGNC:7605]
Epithelium	CD24	0	2.20726	0.9	0.495	0	0	1.43022	0.962	0.661	0	0	0	CD24 molecule [Source:HGNC Symbol;Acc:HGNC:1645]
Epithelium	AMD1	0	0.872699	0.753	0.542	0	0	0.273358	0.697	0.505	0	0	0	adenosylmethionine decarboxylase 1 [Source:HGNC Symbol;Acc:HGNC:457]
Epithelium	GTF3C6	0	1.17576	0.649	0.316	0	0	0.32549	0.579	0.397	0	0	0	general transcription factor IIIC subunit 6 [Source:HGNC Symbol;Acc:HGNC:20872]
Epithelium	TPD52L1	0	2.60335	0.806	0.063	0	0	0.941617	0.588	0.138	0	0	0	TPD52 like 1 [Source:HGNC Symbol;Acc:HGNC:12006]
Epithelium	AL365259.1	0	0.600612	0.324	0.007	0	0	0.340523	0.249	0.04	0	0	0	novel transcript, antisense to HEY2
Epithelium	HEY2	0	0.549903	0.395	0.06	0	0	0.252127	0.248	0.069	0	0	0	hes related family bHLH transcription factor with YRPW motif 2 [Source:HGNC Symbol;Acc:HGNC:4881]
Epithelium	ENPP3	0	2.29857	0.685	0.064	0	0	1.50037	0.575	0.146	0	0	0	ectonucleotide pyrophosphatase/phosphodiesterase 3 [Source:HGNC Symbol;Acc:HGNC:3358]
Epithelium	VNN1	0	0.272839	0.172	0.006	0	0	0.342279	0.201	0.029	0	0	0	vanin 1 [Source:HGNC Symbol;Acc:HGNC:12705]
Epithelium	SGK1	0	2.06084	0.766	0.223	0	0	1.27077	0.783	0.344	0	0	0	serum/glucocorticoid regulated kinase 1 [Source:HGNC Symbol;Acc:HGNC:10810]
Epithelium	MAP7	0	1.12923	0.5	0.023	0	0	0.468557	0.369	0.057	0	0	0	microtubule associated protein 7 [Source:HGNC Symbol;Acc:HGNC:6869]
Epithelium	IL20RA	0	1.61978	0.628	0.027	0	0	0.399333	0.38	0.09	0	0	0	interleukin 20 receptor subunit alpha [Source:HGNC Symbol;Acc:HGNC:6003]
Epithelium	PERP	0	2.2913	0.758	0.087	0	0	1.2656	0.886	0.363	0	0	0	p53 apoptosis effector related to PMP22 [Source:HGNC Symbol;Acc:HGNC:17637]
Epithelium	HEBP2	0	1.00864	0.668	0.413	0	0	0.483184	0.699	0.456	0	0	0	heme binding protein 2 [Source:HGNC Symbol;Acc:HGNC:15716]
Epithelium	CNKSR3	0	0.727043	0.42	0.086	0	0	0.868944	0.566	0.143	0	0	0	CNKSR family member 3 [Source:HGNC Symbol;Acc:HGNC:23034]
Epithelium	SNX9	0	1.06544	0.613	0.309	0	0	1.0268	0.725	0.297	0	0	0	sorting nexin 9 [Source:HGNC Symbol;Acc:HGNC:14973]
Epithelium	EZR	0	0.910668	0.624	0.244	0	0	1.3038	0.946	0.447	0	0	0	ezrin [Source:HGNC Symbol;Acc:HGNC:12691]
Epithelium	RNASET2	0	2.73568	0.885	0.251	0	0	1.65915	0.888	0.369	0	0	0	ribonuclease T2 [Source:HGNC Symbol;Acc:HGNC:21686]
Epithelium	AFDN	0	1.13515	0.597	0.226	0	0	1.03971	0.748	0.294	0	0	0	afadin, adherens junction formation factor [Source:HGNC Symbol;Acc:HGNC:7137]
Epithelium	TMEM184A	0	0.429315	0.313	0.019	0	0	0.299934	0.235	0.042	0	0	0	transmembrane protein 184A [Source:HGNC Symbol;Acc:HGNC:28797]
Epithelium	ICA1	0	0.846463	0.47	0.036	0	0	0.463845	0.395	0.077	0	0	0	islet cell autoantigen 1 [Source:HGNC Symbol;Acc:HGNC:5343]
Epithelium	TSPAN13	0	1.17269	0.534	0.045	0	0	0.491767	0.389	0.074	0	0	0	tetraspanin 13 [Source:HGNC Symbol;Acc:HGNC:21643]
Epithelium	AGR2	0	0.806587	0.36	0.011	0	0	1.28336	0.656	0.214	0	0	0	anterior gradient 2, protein disulphide isomerase family member [Source:HGNC Symbol;Acc:HGNC:328]
Epithelium	AHR	0	0.350838	0.373	0.111	0	0	0.421258	0.447	0.126	0	0	0	aryl hydrocarbon receptor [Source:HGNC Symbol;Acc:HGNC:348]
Epithelium	AC004130.1	0	0.288713	0.233	0.031	0	0	0.294505	0.278	0.066	0	0	0	NULL
Epithelium	ITGB8	0	1.56043	0.763	0.42	0	0	1.10633	0.878	0.493	0	0	0	integrin subunit beta 8 [Source:HGNC Symbol;Acc:HGNC:6163]
Epithelium	PRR15	0	0.948245	0.441	0.012	0	0	0.301512	0.238	0.039	0	0	0	proline rich 15 [Source:HGNC Symbol;Acc:HGNC:22310]
Epithelium	GGCT	0	1.0022	0.529	0.172	0	0	0.296885	0.454	0.263	0	0	0	gamma-glutamylcyclotransferase [Source:HGNC Symbol;Acc:HGNC:21705]
Epithelium	COBL	0	0.726267	0.407	0.008	0	0	0.629905	0.39	0.065	0	0	0	cordon-bleu WH2 repeat protein [Source:HGNC Symbol;Acc:HGNC:22199]
Epithelium	ABHD11	0	0.635477	0.419	0.089	0	0	0.529115	0.51	0.154	0	0	0	abhydrolase domain containing 11 [Source:HGNC Symbol;Acc:HGNC:16407]
Epithelium	CLDN3	0	2.40711	0.764	0.072	0	0	1.88915	0.965	0.49	0	0	0	claudin 3 [Source:HGNC Symbol;Acc:HGNC:2045]
Epithelium	CLDN4	0	2.20457	0.666	0.101	0	0	2.08896	0.987	0.612	0	0	0	claudin 4 [Source:HGNC Symbol;Acc:HGNC:2046]
Epithelium	CD36	0	0.954003	0.402	0.044	0	0	0.290287	0.175	0.031	0	0	0	CD36 molecule [Source:HGNC Symbol;Acc:HGNC:1663]
Epithelium	TFPI2	0	3.20069	0.779	0.071	0	0	1.82043	0.781	0.202	0	0	0	tissue factor pathway inhibitor 2 [Source:HGNC Symbol;Acc:HGNC:11761]
Epithelium	GNG11	0	2.16247	0.802	0.42	0	9.42132e-246	0.413598	0.538	0.422	3.15972e-241	9.42132e-246	0	G protein subunit gamma 11 [Source:HGNC Symbol;Acc:HGNC:4403]
Epithelium	PPP1R9A	0	0.658342	0.395	0.03	0	0	0.444998	0.363	0.063	0	0	0	protein phosphatase 1 regulatory subunit 9A [Source:HGNC Symbol;Acc:HGNC:14946]
Epithelium	PDK4	0	2.34386	0.613	0.165	0	0	1.19384	0.629	0.235	0	0	0	pyruvate dehydrogenase kinase 4 [Source:HGNC Symbol;Acc:HGNC:8812]
Epithelium	DLX5	0	1.56956	0.61	0.03	0	0	1.0022	0.605	0.13	0	0	0	distal-less homeobox 5 [Source:HGNC Symbol;Acc:HGNC:2918]
Epithelium	MET	0	0.680838	0.324	0.021	0	0	1.07726	0.61	0.097	0	0	0	MET proto-oncogene, receptor tyrosine kinase [Source:HGNC Symbol;Acc:HGNC:7029]
Epithelium	CAPZA2	0	1.09759	0.678	0.405	0	0	0.791608	0.78	0.494	0	0	0	capping actin protein of muscle Z-line subunit alpha 2 [Source:HGNC Symbol;Acc:HGNC:1490]
Epithelium	TSPAN12	0	0.694542	0.389	0.059	0	0	0.58707	0.419	0.101	0	0	0	tetraspanin 12 [Source:HGNC Symbol;Acc:HGNC:21641]
Epithelium	PODXL	0	0.430836	0.421	0.099	0	0	0.686961	0.513	0.132	0	0	0	podocalyxin like [Source:HGNC Symbol;Acc:HGNC:9171]
Epithelium	ARHGEF35	0	0.494358	0.344	0.032	0	0	0.373538	0.339	0.069	0	0	0	Rho guanine nucleotide exchange factor 35 [Source:HGNC Symbol;Acc:HGNC:33846]
Epithelium	ARHGEF5	0	0.340542	0.285	0.031	0	0	0.395206	0.323	0.058	0	0	0	Rho guanine nucleotide exchange factor 5 [Source:HGNC Symbol;Acc:HGNC:13209]
Epithelium	PRKAG2	0	0.810344	0.518	0.154	0	0	0.527355	0.47	0.154	0	0	0	protein kinase AMP-activated non-catalytic subunit gamma 2 [Source:HGNC Symbol;Acc:HGNC:9386]
Epithelium	ARSD	0	0.937739	0.542	0.188	0	0	0.280609	0.399	0.162	0	0	0	arylsulfatase D [Source:HGNC Symbol;Acc:HGNC:717]
Epithelium	PRKX	0	2.03183	0.747	0.208	0	0	0.707565	0.606	0.209	0	0	0	protein kinase X-linked [Source:HGNC Symbol;Acc:HGNC:9441]
Epithelium	OFD1	0	1.15077	0.644	0.313	0	0	0.611406	0.648	0.278	0	0	0	OFD1 centriole and centriolar satellite protein [Source:HGNC Symbol;Acc:HGNC:2567]
Epithelium	SMS	0	1.00867	0.612	0.306	0	0	0.637384	0.635	0.363	0	0	0	spermine synthase [Source:HGNC Symbol;Acc:HGNC:11123]
Epithelium	SAT1	0	2.64675	0.99	0.802	0	0	1.77146	0.999	0.915	0	0	0	spermidine/spermine N1-acetyltransferase 1 [Source:HGNC Symbol;Acc:HGNC:10540]
Epithelium	DYNLT3	0	1.51951	0.655	0.299	0	0	0.807481	0.633	0.357	0	0	0	dynein light chain Tctex-type 3 [Source:HGNC Symbol;Acc:HGNC:11694]
Epithelium	MAOA	0	0.831553	0.421	0.145	0	0	0.71372	0.448	0.232	0	0	0	monoamine oxidase A [Source:HGNC Symbol;Acc:HGNC:6833]
Epithelium	GJB1	0	0.493008	0.325	0.005	0	0	0.264123	0.215	0.026	0	0	0	gap junction protein beta 1 [Source:HGNC Symbol;Acc:HGNC:4283]
Epithelium	ACSL4	0	1.44674	0.595	0.185	0	0	1.04788	0.569	0.19	0	0	0	acyl-CoA synthetase long chain family member 4 [Source:HGNC Symbol;Acc:HGNC:3571]
Epithelium	CAPN6	0	1.24033	0.446	0.041	0	0	0.367177	0.167	0.024	0	0	0	calpain 6 [Source:HGNC Symbol;Acc:HGNC:1483]
Epithelium	ZDHHC9	0	0.456532	0.366	0.089	0	0	0.400623	0.368	0.115	0	0	0	zinc finger DHHC-type palmitoyltransferase 9 [Source:HGNC Symbol;Acc:HGNC:18475]
Epithelium	AIFM1	0	0.570186	0.401	0.111	0	0	0.278209	0.334	0.131	0	0	0	apoptosis inducing factor mitochondria associated 1 [Source:HGNC Symbol;Acc:HGNC:8768]
Epithelium	ZNF185	0	0.424125	0.304	0.038	0	0	0.288223	0.221	0.035	0	0	0	zinc finger protein 185 with LIM domain [Source:HGNC Symbol;Acc:HGNC:12976]
Epithelium	DEFB1	0	1.83785	0.447	0.026	0	0	1.90116	0.795	0.463	0	0	0	defensin beta 1 [Source:HGNC Symbol;Acc:HGNC:2766]
Epithelium	MFHAS1	0	0.526019	0.404	0.123	0	0	0.679271	0.538	0.154	0	0	0	malignant fibrous histiocytoma amplified sequence 1 [Source:HGNC Symbol;Acc:HGNC:16982]
Epithelium	SLC39A14	0	2.30531	0.668	0.137	0	0	1.10327	0.566	0.262	0	0	0	solute carrier family 39 member 14 [Source:HGNC Symbol;Acc:HGNC:20858]
Epithelium	STC1	0	1.76028	0.361	0.033	0	0	1.26427	0.473	0.158	0	0	0	stanniocalcin 1 [Source:HGNC Symbol;Acc:HGNC:11373]
Epithelium	DOCK5	0	0.723529	0.407	0.096	0	0	0.389369	0.319	0.081	0	0	0	dedicator of cytokinesis 5 [Source:HGNC Symbol;Acc:HGNC:23476]
Epithelium	BNIP3L	0	1.38991	0.767	0.488	0	0	0.686742	0.746	0.516	0	0	0	BCL2 interacting protein 3 like [Source:HGNC Symbol;Acc:HGNC:1085]
Epithelium	ELP3	0	1.81688	0.685	0.147	0	0	0.65603	0.499	0.167	0	0	0	elongator acetyltransferase complex subunit 3 [Source:HGNC Symbol;Acc:HGNC:20696]
Epithelium	KIF13B	0	0.977994	0.518	0.106	0	0	0.937662	0.57	0.131	0	0	0	kinesin family member 13B [Source:HGNC Symbol;Acc:HGNC:14405]
Epithelium	RAB11FIP1	0	1.14828	0.59	0.185	0	0	1.73532	0.962	0.382	0	0	0	RAB11 family interacting protein 1 [Source:HGNC Symbol;Acc:HGNC:30265]
Epithelium	IDO1	0	0.821545	0.335	0.019	0	0	1.14415	0.571	0.131	0	0	0	indoleamine 2,3-dioxygenase 1 [Source:HGNC Symbol;Acc:HGNC:6059]
Epithelium	TCIM	0	1.30572	0.557	0.198	0	0	1.10927	0.735	0.374	0	0	0	transcriptional and immune response regulator [Source:HGNC Symbol;Acc:HGNC:1357]
Epithelium	LYPLA1	0	0.983555	0.558	0.213	0	0	0.312304	0.463	0.247	0	0	0	lysophospholipase 1 [Source:HGNC Symbol;Acc:HGNC:6737]
Epithelium	SOX17	0	2.14495	0.721	0.065	0	0	1.52535	0.847	0.252	0	0	0	SRY-box transcription factor 17 [Source:HGNC Symbol;Acc:HGNC:18122]
Epithelium	CA8	0	0.275294	0.231	0.005	0	0	0.278614	0.198	0.023	0	0	0	carbonic anhydrase 8 [Source:HGNC Symbol;Acc:HGNC:1382]
Epithelium	TPD52	0	1.08868	0.537	0.068	0	0	0.493079	0.407	0.078	0	0	0	tumor protein D52 [Source:HGNC Symbol;Acc:HGNC:12005]
Epithelium	CHMP4C	0	0.442855	0.3	0.012	0	0	0.265467	0.242	0.037	0	0	0	charged multivesicular body protein 4C [Source:HGNC Symbol;Acc:HGNC:30599]
Epithelium	ESRP1	0	0.567524	0.367	0.008	0	0	0.355488	0.32	0.059	0	0	0	epithelial splicing regulatory protein 1 [Source:HGNC Symbol;Acc:HGNC:25966]
Epithelium	FZD6	0	0.467353	0.342	0.037	0	0	0.527957	0.411	0.093	0	0	0	frizzled class receptor 6 [Source:HGNC Symbol;Acc:HGNC:4044]
Epithelium	PKHD1L1	0	1.87051	0.564	0.024	0	0	0.417921	0.224	0.046	0	0	0	PKHD1 like 1 [Source:HGNC Symbol;Acc:HGNC:20313]
Epithelium	MAL2	0	0.900319	0.461	0.01	0	0	0.885442	0.568	0.093	0	0	0	mal, T cell differentiation protein 2 [Source:HGNC Symbol;Acc:HGNC:13634]
Epithelium	NOV	0	0.722581	0.4	0.096	0	0	0.416234	0.296	0.128	0	0	0
Epithelium	DEPTOR	0	0.480462	0.327	0.028	0	0	0.46636	0.306	0.068	0	0	0	DEP domain containing MTOR interacting protein [Source:HGNC Symbol;Acc:HGNC:22953]
Epithelium	SQLE	0	0.967526	0.456	0.15	0	0	0.297694	0.385	0.197	0	0	0	squalene epoxidase [Source:HGNC Symbol;Acc:HGNC:11279]
Epithelium	FAM84B	0	0.703781	0.375	0.039	0	0	0.973438	0.618	0.161	0	0	0
Epithelium	PCAT1	0	0.770547	0.377	0.022	0	0	0.307697	0.225	0.039	0	0	0	prostate cancer associated transcript 1 [Source:HGNC Symbol;Acc:HGNC:43022]
Epithelium	SLC45A4	0	0.259122	0.262	0.042	0	0	0.674797	0.482	0.102	0	0	0	solute carrier family 45 member 4 [Source:HGNC Symbol;Acc:HGNC:29196]
Epithelium	SLC39A4	0	0.392462	0.32	0.072	0	0	0.330426	0.347	0.107	0	0	0	solute carrier family 39 member 4 [Source:HGNC Symbol;Acc:HGNC:17129]
Epithelium	GLIS3	0	0.711073	0.495	0.155	0	0	0.477255	0.462	0.14	0	0	0	GLIS family zinc finger 3 [Source:HGNC Symbol;Acc:HGNC:28510]
Epithelium	NFIB	0	1.51559	0.694	0.25	0	0	0.418641	0.536	0.27	0	0	0	nuclear factor I B [Source:HGNC Symbol;Acc:HGNC:7785]
Epithelium	FAM189A2	0	0.580414	0.366	0.029	0	0	0.294663	0.248	0.044	0	0	0	family with sequence similarity 189 member A2 [Source:HGNC Symbol;Acc:HGNC:24820]
Epithelium	GDA	0	0.657416	0.29	0.007	0	0	1.10983	0.554	0.084	0	0	0	guanine deaminase [Source:HGNC Symbol;Acc:HGNC:4212]
Epithelium	TRPM6	0	0.825938	0.343	0.012	0	0	0.352546	0.197	0.025	0	0	0	transient receptor potential cation channel subfamily M member 6 [Source:HGNC Symbol;Acc:HGNC:17995]
Epithelium	PSAT1	0	0.901971	0.355	0.02	0	0	0.995586	0.435	0.074	0	0	0	phosphoserine aminotransferase 1 [Source:HGNC Symbol;Acc:HGNC:19129]
Epithelium	RASEF	0	0.523512	0.312	0.009	0	0	0.648784	0.428	0.069	0	0	0	RAS and EF-hand domain containing [Source:HGNC Symbol;Acc:HGNC:26464]
Epithelium	DAPK1	0	0.272408	0.254	0.032	0	0	0.41275	0.328	0.071	0	0	0	death associated protein kinase 1 [Source:HGNC Symbol;Acc:HGNC:2674]
Epithelium	PTPN3	0	0.619488	0.371	0.019	0	0	0.329968	0.284	0.048	0	0	0	protein tyrosine phosphatase non-receptor type 3 [Source:HGNC Symbol;Acc:HGNC:9655]
Epithelium	PTGR1	0	0.717904	0.51	0.218	0	0	0.325529	0.433	0.239	0	0	0	prostaglandin reductase 1 [Source:HGNC Symbol;Acc:HGNC:18429]
Epithelium	ATP6V1G1	0	1.90239	0.873	0.625	0	0	0.804518	0.85	0.67	0	0	0	ATPase H+ transporting V1 subunit G1 [Source:HGNC Symbol;Acc:HGNC:864]
Epithelium	PTGS1	0	0.606922	0.158	0.018	0	0	1.25102	0.406	0.065	0	0	0	prostaglandin-endoperoxide synthase 1 [Source:HGNC Symbol;Acc:HGNC:9604]
Epithelium	FAM129B	0	0.960917	0.521	0.142	0	0	0.646805	0.536	0.175	0	0	0
Epithelium	ZDHHC12	0	0.610216	0.417	0.082	0	0	0.361787	0.346	0.091	0	0	0	zinc finger DHHC-type palmitoyltransferase 12 [Source:HGNC Symbol;Acc:HGNC:19159]
Epithelium	SH3GLB2	0	0.537669	0.456	0.168	0	0	0.344341	0.397	0.148	0	0	0	SH3 domain containing GRB2 like, endophilin B2 [Source:HGNC Symbol;Acc:HGNC:10834]
Epithelium	PAEP	0	2.54669	0.314	0.058	0	4.62221e-09	2.40427	0.48	0.477	0.00015502	4.62221e-09	0	progestagen associated endometrial protein [Source:HGNC Symbol;Acc:HGNC:8573]
Epithelium	LINC01502	0	0.402837	0.119	0.004	0	0	0.470703	0.167	0.046	0	0	0	long intergenic non-protein coding RNA 1502 [Source:HGNC Symbol;Acc:HGNC:51183]
Epithelium	TMEM141	0	1.62608	0.64	0.224	0	0	0.526013	0.535	0.291	0	0	0	transmembrane protein 141 [Source:HGNC Symbol;Acc:HGNC:28211]
Epithelium	LCN12	0	0.483573	0.289	0.011	0	0	0.511561	0.277	0.034	0	0	0	lipocalin 12 [Source:HGNC Symbol;Acc:HGNC:28733]
Epithelium	NPDC1	0	1.13685	0.615	0.21	0	0	0.356484	0.491	0.218	0	0	0	neural proliferation, differentiation and control 1 [Source:HGNC Symbol;Acc:HGNC:7899]
Epithelium	PKP3	0	0.309276	0.243	0.006	0	0	0.26908	0.231	0.028	0	0	0	plakophilin 3 [Source:HGNC Symbol;Acc:HGNC:9025]
Epithelium	EPS8L2	0	0.451089	0.348	0.049	0	0	0.458664	0.381	0.087	0	0	0	EPS8 like 2 [Source:HGNC Symbol;Acc:HGNC:21296]
Epithelium	TALDO1	0	1.11537	0.688	0.374	0	0	0.536641	0.668	0.419	0	0	0	transaldolase 1 [Source:HGNC Symbol;Acc:HGNC:11559]
Epithelium	MMP26	0	2.81792	0.621	0.031	0	0	0.928316	0.331	0.077	0	0	0	matrix metallopeptidase 26 [Source:HGNC Symbol;Acc:HGNC:14249]
Epithelium	PPFIBP2	0	0.360179	0.282	0.031	0	0	0.313197	0.212	0.038	0	0	0	PPFIA binding protein 2 [Source:HGNC Symbol;Acc:HGNC:9250]
Epithelium	LINC00958	0	0.252275	0.224	0.004	0	0	0.321759	0.233	0.035	0	0	0	long intergenic non-protein coding RNA 958 [Source:HGNC Symbol;Acc:HGNC:48671]
Epithelium	LDHA	0	1.22293	0.818	0.603	0	2.99458e-243	0.279884	0.794	0.688	1.00432e-238	2.99458e-243	0	lactate dehydrogenase A [Source:HGNC Symbol;Acc:HGNC:6535]
Epithelium	NAV2	0	0.610727	0.356	0.041	0	0	0.519908	0.342	0.067	0	0	0	neuron navigator 2 [Source:HGNC Symbol;Acc:HGNC:15997]
Epithelium	SVIP	0	0.759318	0.514	0.126	0	0	0.394983	0.452	0.13	0	0	0	small VCP interacting protein [Source:HGNC Symbol;Acc:HGNC:25238]
Epithelium	MUC15	0	0.674512	0.338	0.005	0	0	0.401316	0.234	0.053	0	0	0	mucin 15, cell surface associated [Source:HGNC Symbol;Acc:HGNC:14956]
Epithelium	LGR4	0	1.08875	0.49	0.028	0	0	0.903344	0.555	0.096	0	0	0	leucine rich repeat containing G protein-coupled receptor 4 [Source:HGNC Symbol;Acc:HGNC:13299]
Epithelium	PRRG4	0	0.582336	0.341	0.016	0	0	0.542956	0.437	0.088	0	0	0	proline rich and Gla domain 4 [Source:HGNC Symbol;Acc:HGNC:30799]
Epithelium	EHF	0	1.46355	0.587	0.017	0	0	1.25209	0.771	0.162	0	0	0	ETS homologous factor [Source:HGNC Symbol;Acc:HGNC:3246]
Epithelium	LARGE2	0	0.387426	0.281	0.007	0	0	0.268819	0.199	0.025	0	0	0	LARGE xylosyl- and glucuronyltransferase 2 [Source:HGNC Symbol;Acc:HGNC:16522]
Epithelium	CREB3L1	0	2.01079	0.684	0.163	0	0	0.744342	0.437	0.131	0	0	0	cAMP responsive element binding protein 3 like 1 [Source:HGNC Symbol;Acc:HGNC:18856]
Epithelium	FTH1	0	2.41048	0.997	0.959	0	0	0.990629	0.998	0.99	0	0	0	ferritin heavy chain 1 [Source:HGNC Symbol;Acc:HGNC:3976]
Epithelium	SCGB2A1	0	4.67139	0.933	0.295	0	0	1.44086	0.905	0.561	0	0	0	secretoglobin family 2A member 1 [Source:HGNC Symbol;Acc:HGNC:7051]
Epithelium	SCGB1D2	0	5.00153	0.927	0.335	0	0	1.73093	0.766	0.453	0	0	0	secretoglobin family 1D member 2 [Source:HGNC Symbol;Acc:HGNC:18396]
Epithelium	SCGB2A2	0	1.66385	0.225	0.033	0	0	0.759579	0.24	0.096	0	0	0	secretoglobin family 2A member 2 [Source:HGNC Symbol;Acc:HGNC:7050]
Epithelium	ASRGL1	0	3.3947	0.9	0.091	0	0	1.27193	0.774	0.235	0	0	0	asparaginase and isoaspartyl peptidase 1 [Source:HGNC Symbol;Acc:HGNC:16448]
Epithelium	OVOL1	0	0.384301	0.256	0.01	0	0	0.763825	0.481	0.09	0	0	0	ovo like transcriptional repressor 1 [Source:HGNC Symbol;Acc:HGNC:8525]
Epithelium	ALDH3B2	0	0.521265	0.319	0.005	0	0	0.271344	0.181	0.02	0	0	0	aldehyde dehydrogenase 3 family member B2 [Source:HGNC Symbol;Acc:HGNC:411]
Epithelium	FOLR1	0	0.872491	0.342	0.013	0	0	0.305264	0.186	0.03	0	0	0	folate receptor alpha [Source:HGNC Symbol;Acc:HGNC:3791]
Epithelium	UCP2	0	0.500769	0.446	0.134	0	0	0.555939	0.47	0.117	0	0	0	uncoupling protein 2 [Source:HGNC Symbol;Acc:HGNC:12518]
Epithelium	BIRC3	0	1.50201	0.62	0.154	0	0	1.12371	0.617	0.186	0	0	0	baculoviral IAP repeat containing 3 [Source:HGNC Symbol;Acc:HGNC:591]
Epithelium	EXPH5	0	0.581693	0.353	0.024	0	0	0.610942	0.449	0.088	0	0	0	exophilin 5 [Source:HGNC Symbol;Acc:HGNC:30578]
Epithelium	TMPRSS4	0	0.55093	0.352	0.007	0	0	0.523192	0.378	0.059	0	0	0	transmembrane serine protease 4 [Source:HGNC Symbol;Acc:HGNC:11878]
Epithelium	MPZL2	0	1.95348	0.681	0.041	0	0	1.03678	0.644	0.136	0	0	0	myelin protein zero like 2 [Source:HGNC Symbol;Acc:HGNC:3496]
Epithelium	ST14	0	0.458118	0.327	0.014	0	0	0.629397	0.44	0.066	0	0	0	ST14 transmembrane serine protease matriptase [Source:HGNC Symbol;Acc:HGNC:11344]
Epithelium	PFKP	0	0.418086	0.358	0.087	0	0	0.44046	0.383	0.1	0	0	0	phosphofructokinase, platelet [Source:HGNC Symbol;Acc:HGNC:8878]
Epithelium	NEBL	0	0.862341	0.401	0.013	0	0	0.46336	0.292	0.034	0	0	0	nebulette [Source:HGNC Symbol;Acc:HGNC:16932]
Epithelium	KIAA1217	0	0.705826	0.423	0.094	0	0	0.46779	0.456	0.162	0	0	0	KIAA1217 [Source:HGNC Symbol;Acc:HGNC:25428]
Epithelium	DEPP1	0	1.33136	0.507	0.116	0	0	0.366151	0.354	0.16	0	0	0	DEPP1 autophagy regulator [Source:HGNC Symbol;Acc:HGNC:23355]
Epithelium	PHYHIPL	0	0.715205	0.35	0.017	0	0	0.532689	0.314	0.061	0	0	0	phytanoyl-CoA 2-hydroxylase interacting protein like [Source:HGNC Symbol;Acc:HGNC:29378]
Epithelium	ANK3	0	1.6655	0.639	0.209	0	0	0.719325	0.536	0.197	0	0	0	ankyrin 3 [Source:HGNC Symbol;Acc:HGNC:494]
Epithelium	PPA1	0	2.32389	0.834	0.488	0	0	0.820889	0.795	0.601	0	0	0	inorganic pyrophosphatase 1 [Source:HGNC Symbol;Acc:HGNC:9226]
Epithelium	PCBD1	0	0.733178	0.508	0.218	0	0	0.599472	0.587	0.298	0	0	0	pterin-4 alpha-carbinolamine dehydratase 1 [Source:HGNC Symbol;Acc:HGNC:8646]
Epithelium	USP54	0	0.296046	0.294	0.077	0	0	0.290201	0.271	0.094	0	0	0	ubiquitin specific peptidase 54 [Source:HGNC Symbol;Acc:HGNC:23513]
Epithelium	DLG5	0	1.51397	0.666	0.246	0	0	0.641195	0.531	0.234	0	0	0	discs large MAGUK scaffold protein 5 [Source:HGNC Symbol;Acc:HGNC:2904]
Epithelium	FAM213A	0	0.948522	0.747	0.476	0	0	0.39951	0.715	0.498	0	0	0
Epithelium	CYP26A1	0	1.34146	0.304	0.029	0	0	0.617926	0.189	0.047	0	0	0	cytochrome P450 family 26 subfamily A member 1 [Source:HGNC Symbol;Acc:HGNC:2603]
Epithelium	FRAT2	0	0.473061	0.39	0.121	0	0	0.283575	0.302	0.099	0	0	0	FRAT regulator of WNT signaling pathway 2 [Source:HGNC Symbol;Acc:HGNC:16048]
Epithelium	PAX2	0	1.74701	0.579	0.022	0	0	1.38614	0.625	0.094	0	0	0	paired box 2 [Source:HGNC Symbol;Acc:HGNC:8616]
Epithelium	ACSL5	0	2.49016	0.753	0.109	0	0	1.1184	0.692	0.222	0	0	0	acyl-CoA synthetase long chain family member 5 [Source:HGNC Symbol;Acc:HGNC:16526]
Epithelium	SHTN1	0	0.801704	0.468	0.069	0	0	0.57092	0.449	0.096	0	0	0	shootin 1 [Source:HGNC Symbol;Acc:HGNC:29319]
Epithelium	SLC18A2	0	0.402191	0.211	0.015	0	0	0.73326	0.332	0.084	0	0	0	solute carrier family 18 member A2 [Source:HGNC Symbol;Acc:HGNC:10935]
Epithelium	PDZD8	0	0.931544	0.581	0.286	0	0	0.344541	0.526	0.289	0	0	0	PDZ domain containing 8 [Source:HGNC Symbol;Acc:HGNC:26974]
Epithelium	FGFR2	0	0.330966	0.261	0.034	0	0	0.483423	0.338	0.045	0	0	0	fibroblast growth factor receptor 2 [Source:HGNC Symbol;Acc:HGNC:3689]
Epithelium	TACC2	0	0.578825	0.341	0.06	0	0	0.340994	0.362	0.126	0	0	0	transforming acidic coiled-coil containing protein 2 [Source:HGNC Symbol;Acc:HGNC:11523]
Epithelium	ECHS1	0	1.5846	0.739	0.358	0	0	0.590815	0.661	0.423	0	0	0	enoyl-CoA hydratase, short chain 1 [Source:HGNC Symbol;Acc:HGNC:3151]
Epithelium	B4GALNT3	0	0.322779	0.234	0.011	0	0	0.407215	0.285	0.047	0	0	0	beta-1,4-N-acetyl-galactosaminyltransferase 3 [Source:HGNC Symbol;Acc:HGNC:24137]
Epithelium	CD9	0	1.68982	0.714	0.144	0	0	1.59109	0.902	0.352	0	0	0	CD9 molecule [Source:HGNC Symbol;Acc:HGNC:1709]
Epithelium	SCNN1A	0	1.24201	0.526	0.026	0	0	1.08688	0.656	0.115	0	0	0	sodium channel epithelial 1 subunit alpha [Source:HGNC Symbol;Acc:HGNC:10599]
Epithelium	RIMKLB	0	1.42545	0.494	0.154	0	0	2.13664	0.817	0.383	0	0	0	ribosomal modification protein rimK like family member B [Source:HGNC Symbol;Acc:HGNC:29228]
Epithelium	MGST1	0	2.21287	0.709	0.171	0	0	1.58303	0.862	0.5	0	0	0	microsomal glutathione S-transferase 1 [Source:HGNC Symbol;Acc:HGNC:7061]
Epithelium	PPFIBP1	0	0.533141	0.434	0.138	0	0	0.441226	0.42	0.134	0	0	0	PPFIA binding protein 1 [Source:HGNC Symbol;Acc:HGNC:9249]
Epithelium	FGD4	0	0.9324	0.479	0.057	0	0	0.501746	0.388	0.076	0	0	0	FYVE, RhoGEF and PH domain containing 4 [Source:HGNC Symbol;Acc:HGNC:19125]
Epithelium	PKP2	0	0.810544	0.428	0.027	0	0	0.297126	0.318	0.096	0	0	0	plakophilin 2 [Source:HGNC Symbol;Acc:HGNC:9024]
Epithelium	TUBA1C	0	1.07797	0.596	0.196	0	0	0.651272	0.662	0.344	0	0	0	tubulin alpha 1c [Source:HGNC Symbol;Acc:HGNC:20768]
Epithelium	KRT7	0	0.824115	0.255	0.018	0	0	1.28449	0.584	0.134	0	0	0	keratin 7 [Source:HGNC Symbol;Acc:HGNC:6445]
Epithelium	KRT8	0	2.68683	0.815	0.076	0	0	1.58619	0.864	0.273	0	0	0	keratin 8 [Source:HGNC Symbol;Acc:HGNC:6446]
Epithelium	KRT18	0	2.8435	0.843	0.088	0	0	1.66981	0.903	0.362	0	0	0	keratin 18 [Source:HGNC Symbol;Acc:HGNC:6430]
Epithelium	ORMDL2	0	0.608746	0.441	0.136	0	0	0.347983	0.444	0.193	0	0	0	ORMDL sphingolipid biosynthesis regulator 2 [Source:HGNC Symbol;Acc:HGNC:16037]
Epithelium	ERBB3	0	0.76735	0.414	0.017	0	0	0.701992	0.482	0.08	0	0	0	erb-b2 receptor tyrosine kinase 3 [Source:HGNC Symbol;Acc:HGNC:3431]
Epithelium	PPM1H	0	1.72443	0.619	0.083	0	0	0.465483	0.394	0.141	0	0	0	protein phosphatase, Mg2+/Mn2+ dependent 1H [Source:HGNC Symbol;Acc:HGNC:18583]
Epithelium	CPM	0	0.969465	0.456	0.047	0	0	1.35808	0.514	0.107	0	0	0	carboxypeptidase M [Source:HGNC Symbol;Acc:HGNC:2311]
Epithelium	RAB3IP	0	0.509732	0.334	0.039	0	0	0.903295	0.512	0.093	0	0	0	RAB3A interacting protein [Source:HGNC Symbol;Acc:HGNC:16508]
Epithelium	LGR5	0	0.356483	0.139	0.006	0	0	0.754864	0.325	0.038	0	0	0	leucine rich repeat containing G protein-coupled receptor 5 [Source:HGNC Symbol;Acc:HGNC:4504]
Epithelium	CSRP2	0	1.98849	0.626	0.128	0	0	0.330461	0.288	0.156	0	0	0	cysteine and glycine rich protein 2 [Source:HGNC Symbol;Acc:HGNC:2470]
Epithelium	DUSP6	0	0.537993	0.445	0.141	0	0	0.514402	0.502	0.164	0	0	0	dual specificity phosphatase 6 [Source:HGNC Symbol;Acc:HGNC:3072]
Epithelium	POC1B	0	0.951231	0.507	0.103	0	0	0.47131	0.391	0.112	0	0	0	POC1 centriolar protein B [Source:HGNC Symbol;Acc:HGNC:30836]
Epithelium	HIP1R	0	0.351387	0.321	0.052	0	0	0.298046	0.273	0.065	0	0	0	huntingtin interacting protein 1 related [Source:HGNC Symbol;Acc:HGNC:18415]
Epithelium	SLC7A1	0	1.41822	0.523	0.068	0	0	0.462856	0.374	0.11	0	0	0	solute carrier family 7 member 1 [Source:HGNC Symbol;Acc:HGNC:11057]
Epithelium	SMAD9	0	1.47054	0.579	0.074	0	0	0.47321	0.347	0.099	0	0	0	SMAD family member 9 [Source:HGNC Symbol;Acc:HGNC:6774]
Epithelium	FREM2	0	0.922361	0.412	0.012	0	0	0.464213	0.27	0.032	0	0	0	FRAS1 related extracellular matrix 2 [Source:HGNC Symbol;Acc:HGNC:25396]
Epithelium	DNAJC15	0	1.49804	0.725	0.357	0	0	0.818588	0.722	0.376	0	0	0	DnaJ heat shock protein family (Hsp40) member C15 [Source:HGNC Symbol;Acc:HGNC:20325]
Epithelium	KLF5	0	1.53024	0.593	0.058	0	0	1.91337	0.894	0.261	0	0	0	Kruppel like factor 5 [Source:HGNC Symbol;Acc:HGNC:6349]
Epithelium	LMO7	0	0.471068	0.337	0.058	0	0	1.29839	0.568	0.15	0	0	0	LIM domain 7 [Source:HGNC Symbol;Acc:HGNC:6646]
Epithelium	PCCA	0	1.149	0.497	0.153	0	0	0.295114	0.318	0.159	0	0	0	propionyl-CoA carboxylase subunit alpha [Source:HGNC Symbol;Acc:HGNC:8653]
Epithelium	STXBP6	0	1.01085	0.457	0.029	0	0	0.525986	0.353	0.073	0	0	0	syntaxin binding protein 6 [Source:HGNC Symbol;Acc:HGNC:19666]
Epithelium	FAM177A1	0	1.96999	0.809	0.391	0	0	1.01953	0.781	0.448	0	0	0	family with sequence similarity 177 member A1 [Source:HGNC Symbol;Acc:HGNC:19829]
Epithelium	MIA2	0	0.897638	0.562	0.252	0	0	0.318705	0.461	0.236	0	0	0	MIA SH3 domain ER export factor 2 [Source:HGNC Symbol;Acc:HGNC:18432]
Epithelium	PYGL	0	0.5097	0.357	0.076	0	0	0.406533	0.37	0.121	0	0	0	glycogen phosphorylase L [Source:HGNC Symbol;Acc:HGNC:9725]
Epithelium	TXNDC16	0	1.15406	0.419	0.071	0	0	0.893319	0.412	0.085	0	0	0	thioredoxin domain containing 16 [Source:HGNC Symbol;Acc:HGNC:19965]
Epithelium	TMEM30B	0	0.434505	0.333	0.014	0	0	0.384876	0.316	0.044	0	0	0	transmembrane protein 30B [Source:HGNC Symbol;Acc:HGNC:27254]
Epithelium	ARG2	0	1.0155	0.427	0.032	0	0	0.761385	0.534	0.134	0	0	0	arginase 2 [Source:HGNC Symbol;Acc:HGNC:664]
Epithelium	ALDH6A1	0	1.37654	0.618	0.166	0	0	0.455618	0.433	0.157	0	0	0	aldehyde dehydrogenase 6 family member A1 [Source:HGNC Symbol;Acc:HGNC:7179]
Epithelium	NRXN3	0	0.294872	0.247	0.021	0	0	0.279079	0.198	0.041	0	0	0	neurexin 3 [Source:HGNC Symbol;Acc:HGNC:8010]
Epithelium	RPS6KA5	0	1.59607	0.586	0.17	0	0	0.837889	0.569	0.156	0	0	0	ribosomal protein S6 kinase A5 [Source:HGNC Symbol;Acc:HGNC:10434]
Epithelium	TC2N	0	0.346672	0.393	0.106	0	0	0.67902	0.512	0.123	0	0	0	tandem C2 domains, nuclear [Source:HGNC Symbol;Acc:HGNC:19859]
Epithelium	LGMN	0	0.523319	0.38	0.099	0	0	0.945446	0.646	0.174	0	0	0	legumain [Source:HGNC Symbol;Acc:HGNC:9472]
Epithelium	MOAP1	0	0.648451	0.464	0.138	0	0	0.331667	0.369	0.124	0	0	0	modulator of apoptosis 1 [Source:HGNC Symbol;Acc:HGNC:16658]
Epithelium	IFI27	0	1.74495	0.651	0.218	0	0	0.765177	0.818	0.525	0	0	0	interferon alpha inducible protein 27 [Source:HGNC Symbol;Acc:HGNC:5397]
Epithelium	SERPINA5	0	2.19809	0.601	0.039	0	0	1.60868	0.547	0.107	0	0	0	serpin family A member 5 [Source:HGNC Symbol;Acc:HGNC:8723]
Epithelium	SLC25A29	0	1.16809	0.55	0.124	0	0	0.600593	0.593	0.205	0	0	0	solute carrier family 25 member 29 [Source:HGNC Symbol;Acc:HGNC:20116]
Epithelium	CKB	0	1.49327	0.861	0.52	0	0	0.302855	0.761	0.573	0	0	0	creatine kinase B [Source:HGNC Symbol;Acc:HGNC:1991]
Epithelium	APOPT1	0	1.25651	0.602	0.236	0	0	0.264217	0.423	0.247	0	0	0
Epithelium	CRIP2	0	0.721646	0.574	0.237	0	0	0.332622	0.544	0.247	0	0	0	cysteine rich protein 2 [Source:HGNC Symbol;Acc:HGNC:2361]
Epithelium	SRP14	0	1.06148	0.92	0.869	0	0	0.630337	0.951	0.913	0	0	0	signal recognition particle 14 [Source:HGNC Symbol;Acc:HGNC:11299]
Epithelium	SPINT1-AS1	0	0.655077	0.373	0.009	0	0	0.355746	0.316	0.054	0	0	0	SPINT1 antisense RNA 1 [Source:HGNC Symbol;Acc:HGNC:53162]
Epithelium	SPINT1	0	0.850175	0.445	0.022	0	0	0.942415	0.622	0.107	0	0	0	serine peptidase inhibitor, Kunitz type 1 [Source:HGNC Symbol;Acc:HGNC:11246]
Epithelium	DUOXA1	0	1.40026	0.543	0.022	0	0	0.428017	0.262	0.04	0	0	0	dual oxidase maturation factor 1 [Source:HGNC Symbol;Acc:HGNC:26507]
Epithelium	DUOX1	0	1.651	0.593	0.067	0	0	0.60556	0.363	0.09	0	0	0	dual oxidase 1 [Source:HGNC Symbol;Acc:HGNC:3062]
Epithelium	AC025580.1	0	1.2961	0.477	0.01	0	0	1.1379	0.488	0.067	0	0	0	novel transcript, antisense to C15orf48
Epithelium	MYO5C	0	0.54188	0.363	0.028	0	0	0.370832	0.337	0.07	0	0	0	myosin VC [Source:HGNC Symbol;Acc:HGNC:7604]
Epithelium	GCNT3	0	0.510054	0.316	0.005	0	0	0.577357	0.374	0.055	0	0	0	glucosaminyl (N-acetyl) transferase 3, mucin type [Source:HGNC Symbol;Acc:HGNC:4205]
Epithelium	ANXA2	0	1.44909	0.83	0.648	0	0	1.07208	0.966	0.809	0	0	0	annexin A2 [Source:HGNC Symbol;Acc:HGNC:537]
Epithelium	C2CD4A	0	0.830495	0.302	0.01	0	0	0.665219	0.311	0.077	0	0	0	C2 calcium dependent domain containing 4A [Source:HGNC Symbol;Acc:HGNC:33627]
Epithelium	C2CD4B	0	1.60391	0.536	0.054	0	0	0.623542	0.412	0.121	0	0	0	C2 calcium dependent domain containing 4B [Source:HGNC Symbol;Acc:HGNC:33628]
Epithelium	CA12	0	0.384897	0.265	0.025	0	0	0.629064	0.38	0.055	0	0	0	carbonic anhydrase 12 [Source:HGNC Symbol;Acc:HGNC:1371]
Epithelium	HOMER2	0	2.0353	0.718	0.05	0	0	0.770722	0.582	0.135	0	0	0	homer scaffold protein 2 [Source:HGNC Symbol;Acc:HGNC:17513]
Epithelium	ISG20	0	0.749652	0.44	0.091	0	0	0.821483	0.67	0.212	0	0	0	interferon stimulated exonuclease gene 20 [Source:HGNC Symbol;Acc:HGNC:6130]
Epithelium	JPT2	0	0.544166	0.401	0.102	0	0	0.307646	0.397	0.169	0	0	0	Jupiter microtubule associated homolog 2 [Source:HGNC Symbol;Acc:HGNC:14137]
Epithelium	SMIM22	0	2.0972	0.689	0.038	0	0	0.855181	0.719	0.194	0	0	0	small integral membrane protein 22 [Source:HGNC Symbol;Acc:HGNC:48329]
Epithelium	TMC5	0	0.367682	0.21	0.006	0	0	0.458701	0.299	0.087	0	0	0	transmembrane channel like 5 [Source:HGNC Symbol;Acc:HGNC:22999]
Epithelium	ACSM3	0	0.558172	0.344	0.035	0	0	0.265644	0.23	0.04	0	0	0	acyl-CoA synthetase medium chain family member 3 [Source:HGNC Symbol;Acc:HGNC:10522]
Epithelium	PRSS8	0	0.620631	0.369	0.009	0	0	0.772066	0.53	0.076	0	0	0	serine protease 8 [Source:HGNC Symbol;Acc:HGNC:9491]
Epithelium	GPT2	0	0.960896	0.444	0.042	0	0	0.309279	0.247	0.05	0	0	0	glutamic--pyruvic transaminase 2 [Source:HGNC Symbol;Acc:HGNC:18062]
Epithelium	IRX3	0	0.476171	0.247	0.011	0	0	0.525713	0.278	0.09	0	0	0	iroquois homeobox 3 [Source:HGNC Symbol;Acc:HGNC:14360]
Epithelium	MT2A	0	2.09524	0.811	0.504	0	0	2.00639	0.905	0.771	0	0	0	metallothionein 2A [Source:HGNC Symbol;Acc:HGNC:7406]
Epithelium	MT1E	0	3.00068	0.728	0.184	0	0	2.10885	0.81	0.478	0	0	0	metallothionein 1E [Source:HGNC Symbol;Acc:HGNC:7397]
Epithelium	MT1M	0	2.11461	0.504	0.075	0	0	2.11811	0.693	0.333	0	0	0	metallothionein 1M [Source:HGNC Symbol;Acc:HGNC:14296]
Epithelium	MT1F	0	3.19429	0.75	0.104	0	0	2.06389	0.796	0.298	0	0	0	metallothionein 1F [Source:HGNC Symbol;Acc:HGNC:7398]
Epithelium	MT1G	0	4.49656	0.766	0.164	0	0	2.61483	0.81	0.592	0	0	0	metallothionein 1G [Source:HGNC Symbol;Acc:HGNC:7399]
Epithelium	MT1H	0	2.07801	0.468	0.023	0	0	2.37025	0.679	0.357	0	0	0	metallothionein 1H [Source:HGNC Symbol;Acc:HGNC:7400]
Epithelium	MT1X	0	2.50819	0.66	0.219	0	0	2.22459	0.78	0.485	0	0	0	metallothionein 1X [Source:HGNC Symbol;Acc:HGNC:7405]
Epithelium	HERPUD1	0	1.47907	0.799	0.537	0	0	0.344335	0.717	0.533	0	0	0	homocysteine inducible ER protein with ubiquitin like domain 1 [Source:HGNC Symbol;Acc:HGNC:13744]
Epithelium	PLLP	0	1.20874	0.556	0.04	0	0	0.851554	0.543	0.094	0	0	0	plasmolipin [Source:HGNC Symbol;Acc:HGNC:18553]
Epithelium	CDH1	0	0.909328	0.437	0.014	0	0	1.35557	0.812	0.186	0	0	0	cadherin 1 [Source:HGNC Symbol;Acc:HGNC:1748]
Epithelium	NQO1	0	0.684308	0.354	0.044	0	0	0.298764	0.326	0.121	0	0	0	NAD(P)H quinone dehydrogenase 1 [Source:HGNC Symbol;Acc:HGNC:2874]
Epithelium	HSD17B2	0	0.955161	0.421	0.008	0	0	0.347992	0.232	0.029	0	0	0	hydroxysteroid 17-beta dehydrogenase 2 [Source:HGNC Symbol;Acc:HGNC:5211]
Epithelium	CLDN7	0	1.24992	0.565	0.058	0	0	0.942906	0.707	0.189	0	0	0	claudin 7 [Source:HGNC Symbol;Acc:HGNC:2049]
Epithelium	USP43	0	0.251238	0.202	0.007	0	0	0.439773	0.336	0.058	0	0	0	ubiquitin specific peptidase 43 [Source:HGNC Symbol;Acc:HGNC:20072]
Epithelium	TRAF4	0	0.364276	0.338	0.09	0	0	0.626529	0.562	0.195	0	0	0	TNF receptor associated factor 4 [Source:HGNC Symbol;Acc:HGNC:12034]
Epithelium	RAB11FIP4	0	0.304856	0.277	0.033	0	0	0.413525	0.272	0.05	0	0	0	RAB11 family interacting protein 4 [Source:HGNC Symbol;Acc:HGNC:30267]
Epithelium	HNF1B	0	0.3228	0.24	0.003	0	0	0.39616	0.291	0.036	0	0	0	HNF1 homeobox B [Source:HGNC Symbol;Acc:HGNC:11630]
Epithelium	GRB7	0	0.278601	0.235	0.011	0	0	0.335067	0.294	0.055	0	0	0	growth factor receptor bound protein 7 [Source:HGNC Symbol;Acc:HGNC:4567]
Epithelium	KRT23	0	0.34373	0.181	0.004	0	0	0.46167	0.296	0.066	0	0	0	keratin 23 [Source:HGNC Symbol;Acc:HGNC:6438]
Epithelium	KRT19	0	2.47023	0.792	0.172	0	0	1.75491	0.924	0.433	0	0	0	keratin 19 [Source:HGNC Symbol;Acc:HGNC:6436]
Epithelium	HAP1	0	0.388003	0.229	0.02	0	0	0.576213	0.314	0.047	0	0	0	huntingtin associated protein 1 [Source:HGNC Symbol;Acc:HGNC:4812]
Epithelium	JUP	0	1.09262	0.502	0.052	0	0	1.19166	0.746	0.175	0	0	0	junction plakoglobin [Source:HGNC Symbol;Acc:HGNC:6207]
Epithelium	COA3	0	0.81991	0.551	0.265	0	0	0.355229	0.566	0.359	0	0	0	cytochrome c oxidase assembly factor 3 [Source:HGNC Symbol;Acc:HGNC:24990]
Epithelium	ARL4D	0	0.696369	0.454	0.13	0	0	0.25598	0.374	0.189	0	0	0	ADP ribosylation factor like GTPase 4D [Source:HGNC Symbol;Acc:HGNC:656]
Epithelium	TMEM101	0	2.70869	0.854	0.205	0	0	1.51606	0.826	0.336	0	0	0	transmembrane protein 101 [Source:HGNC Symbol;Acc:HGNC:28653]
Epithelium	HOXB3	0	0.687823	0.42	0.059	0	0	0.279881	0.256	0.058	0	0	0	homeobox B3 [Source:HGNC Symbol;Acc:HGNC:5114]
Epithelium	HOXB-AS3	0	0.507984	0.308	0.014	0	0	0.282821	0.231	0.034	0	0	0	HOXB cluster antisense RNA 3 [Source:HGNC Symbol;Acc:HGNC:40283]
Epithelium	HOXB5	0	0.8392	0.438	0.015	0	0	0.345751	0.3	0.056	0	0	0	homeobox B5 [Source:HGNC Symbol;Acc:HGNC:5116]
Epithelium	HOXB6	0	0.892979	0.466	0.016	0	0	0.380842	0.364	0.077	0	0	0	homeobox B6 [Source:HGNC Symbol;Acc:HGNC:5117]
Epithelium	HOXB7	0	1.1398	0.516	0.028	0	0	0.468008	0.416	0.091	0	0	0	homeobox B7 [Source:HGNC Symbol;Acc:HGNC:5118]
Epithelium	MAP2K6	0	1.51571	0.599	0.112	0	0	0.542214	0.362	0.1	0	0	0	mitogen-activated protein kinase kinase 6 [Source:HGNC Symbol;Acc:HGNC:6846]
Epithelium	GPRC5C	0	0.254158	0.26	0.043	0	0	0.52759	0.43	0.083	0	0	0	G protein-coupled receptor class C group 5 member C [Source:HGNC Symbol;Acc:HGNC:13309]
Epithelium	LLGL2	0	0.891321	0.488	0.05	0	0	0.546193	0.486	0.105	0	0	0	LLGL scribble cell polarity complex component 2 [Source:HGNC Symbol;Acc:HGNC:6629]
Epithelium	ITGB4	0	0.369014	0.268	0.031	0	0	0.453844	0.319	0.077	0	0	0	integrin subunit beta 4 [Source:HGNC Symbol;Acc:HGNC:6158]
Epithelium	ST6GALNAC1	0	1.22843	0.515	0.017	0	0	0.490428	0.408	0.087	0	0	0	ST6 N-acetylgalactosaminide alpha-2,6-sialyltransferase 1 [Source:HGNC Symbol;Acc:HGNC:23614]
Epithelium	SEC14L1	0	1.30339	0.654	0.261	0	0	0.824715	0.708	0.318	0	0	0	SEC14 like lipid binding 1 [Source:HGNC Symbol;Acc:HGNC:10698]
Epithelium	SYNGR2	0	0.778811	0.502	0.129	0	0	0.546875	0.485	0.118	0	0	0	synaptogyrin 2 [Source:HGNC Symbol;Acc:HGNC:11499]
Epithelium	BAIAP2	0	0.612525	0.403	0.095	0	0	0.496367	0.436	0.125	0	0	0	BAR/IMD domain containing adaptor protein 2 [Source:HGNC Symbol;Acc:HGNC:947]
Epithelium	DCXR	0	1.19837	0.601	0.253	0	0	0.281002	0.471	0.279	0	0	0	dicarbonyl and L-xylulose reductase [Source:HGNC Symbol;Acc:HGNC:18985]
Epithelium	ZNF750	0	0.291832	0.221	0.004	0	0	0.292094	0.202	0.033	0	0	0	zinc finger protein 750 [Source:HGNC Symbol;Acc:HGNC:25843]
Epithelium	MYL12A	0	1.09467	0.858	0.702	0	0	0.420794	0.892	0.768	0	0	0	myosin light chain 12A [Source:HGNC Symbol;Acc:HGNC:16701]
Epithelium	DLGAP1	0	0.633817	0.319	0.011	0	0	0.73324	0.452	0.061	0	0	0	DLG associated protein 1 [Source:HGNC Symbol;Acc:HGNC:2905]
Epithelium	PTPRM	0	0.402434	0.36	0.1	0	0	0.387677	0.37	0.126	0	0	0	protein tyrosine phosphatase receptor type M [Source:HGNC Symbol;Acc:HGNC:9675]
Epithelium	KCTD1	0	0.372184	0.299	0.049	0	0	0.29924	0.282	0.078	0	0	0	potassium channel tetramerization domain containing 1 [Source:HGNC Symbol;Acc:HGNC:18249]
Epithelium	DSC2	0	0.544609	0.315	0.016	0	0	0.398448	0.275	0.036	0	0	0	desmocollin 2 [Source:HGNC Symbol;Acc:HGNC:3036]
Epithelium	DSG2	0	0.824174	0.447	0.05	0	0	0.611377	0.437	0.076	0	0	0	desmoglein 2 [Source:HGNC Symbol;Acc:HGNC:3049]
Epithelium	NEDD4L	0	0.25243	0.243	0.036	0	0	0.540586	0.412	0.093	0	0	0	NEDD4 like E3 ubiquitin protein ligase [Source:HGNC Symbol;Acc:HGNC:7728]
Epithelium	SEC11C	0	0.915392	0.537	0.167	0	0	0.557962	0.486	0.233	0	0	0	SEC11 homolog C, signal peptidase complex subunit [Source:HGNC Symbol;Acc:HGNC:23400]
Epithelium	LINC01541	0	2.53879	0.74	0.066	0	0	1.96666	0.902	0.258	0	0	0	long intergenic non-protein coding RNA 1541 [Source:HGNC Symbol;Acc:HGNC:51309]
Epithelium	CYB5A	0	2.55878	0.81	0.21	0	0	1.06175	0.718	0.347	0	0	0	cytochrome b5 type A [Source:HGNC Symbol;Acc:HGNC:2570]
Epithelium	CNDP2	0	2.59412	0.852	0.227	0	0	1.20679	0.776	0.289	0	0	0	carnosine dipeptidase 2 [Source:HGNC Symbol;Acc:HGNC:24437]
Epithelium	HSBP1L1	0	0.303697	0.297	0.074	0	0	0.344313	0.373	0.119	0	0	0	heat shock factor binding protein 1 like 1 [Source:HGNC Symbol;Acc:HGNC:37243]
Epithelium	SDCBP2	0	0.400938	0.195	0.025	0	0	0.576547	0.38	0.083	0	0	0	syndecan binding protein 2 [Source:HGNC Symbol;Acc:HGNC:15756]
Epithelium	PLCB1	0	1.03118	0.507	0.092	0	0	0.585095	0.397	0.091	0	0	0	phospholipase C beta 1 [Source:HGNC Symbol;Acc:HGNC:15917]
Epithelium	PLCB4	0	0.837506	0.452	0.046	0	0	0.324319	0.315	0.089	0	0	0	phospholipase C beta 4 [Source:HGNC Symbol;Acc:HGNC:9059]
Epithelium	SPTLC3	0	0.454151	0.314	0.024	0	0	0.411425	0.314	0.048	0	0	0	serine palmitoyltransferase long chain base subunit 3 [Source:HGNC Symbol;Acc:HGNC:16253]
Epithelium	RALGAPA2	0	0.657325	0.463	0.135	0	0	0.590065	0.521	0.159	0	0	0	Ral GTPase activating protein catalytic subunit alpha 2 [Source:HGNC Symbol;Acc:HGNC:16207]
Epithelium	SLPI	0	2.03191	0.597	0.065	0	0	1.78513	0.831	0.511	0	0	0	secretory leukocyte peptidase inhibitor [Source:HGNC Symbol;Acc:HGNC:11092]
Epithelium	SDC4	0	0.688123	0.413	0.056	0	0	0.936972	0.641	0.163	0	0	0	syndecan 4 [Source:HGNC Symbol;Acc:HGNC:10661]
Epithelium	WFDC2	0	4.01681	0.904	0.206	0	0	2.32854	0.973	0.649	0	0	0	WAP four-disulfide core domain 2 [Source:HGNC Symbol;Acc:HGNC:15939]
Epithelium	EYA2	0	0.628709	0.383	0.011	0	0	0.452482	0.347	0.054	0	0	0	EYA transcriptional coactivator and phosphatase 2 [Source:HGNC Symbol;Acc:HGNC:3520]
Epithelium	ZMYND8	0	0.804195	0.563	0.271	0	0	0.522286	0.554	0.234	0	0	0	zinc finger MYND-type containing 8 [Source:HGNC Symbol;Acc:HGNC:9397]
Epithelium	PARD6B	0	0.290976	0.268	0.03	0	0	0.993149	0.629	0.133	0	0	0	par-6 family cell polarity regulator beta [Source:HGNC Symbol;Acc:HGNC:16245]
Epithelium	PRELID3B	0	0.721737	0.461	0.142	0	0	0.267337	0.377	0.166	0	0	0	PRELI domain containing 3B [Source:HGNC Symbol;Acc:HGNC:15892]
Epithelium	PLPP2	0	1.21111	0.556	0.045	0	0	0.504573	0.455	0.108	0	0	0	phospholipid phosphatase 2 [Source:HGNC Symbol;Acc:HGNC:9230]
Epithelium	CRB3	0	0.38031	0.264	0.004	0	0	0.44197	0.372	0.054	0	0	0	crumbs cell polarity complex component 3 [Source:HGNC Symbol;Acc:HGNC:20237]
Epithelium	STXBP2	0	0.529281	0.419	0.077	0	0	0.322663	0.335	0.069	0	0	0	syntaxin binding protein 2 [Source:HGNC Symbol;Acc:HGNC:11445]
Epithelium	MUC16	0	0.561352	0.215	0.014	0	0	0.930027	0.401	0.111	0	0	0	mucin 16, cell surface associated [Source:HGNC Symbol;Acc:HGNC:15582]
Epithelium	AP1M2	0	0.7737	0.413	0.009	0	0	0.415119	0.372	0.063	0	0	0	adaptor related protein complex 1 subunit mu 2 [Source:HGNC Symbol;Acc:HGNC:558]
Epithelium	UCA1	0	2.88582	0.784	0.076	0	0	1.75533	0.907	0.298	0	0	0	urothelial cancer associated 1 [Source:HGNC Symbol;Acc:HGNC:37126]
Epithelium	RHPN2	0	0.648694	0.363	0.017	0	0	0.662447	0.523	0.111	0	0	0	rhophilin Rho GTPase binding protein 2 [Source:HGNC Symbol;Acc:HGNC:19974]
Epithelium	FXYD3	0	1.29469	0.536	0.025	0	0	0.797534	0.58	0.179	0	0	0	FXYD domain containing ion transport regulator 3 [Source:HGNC Symbol;Acc:HGNC:4027]
Epithelium	DMKN	0	0.662496	0.34	0.024	0	0	0.576303	0.487	0.117	0	0	0	dermokine [Source:HGNC Symbol;Acc:HGNC:25063]
Epithelium	CAPNS1	0	0.940009	0.706	0.484	0	0	0.435272	0.714	0.498	0	0	0	calpain small subunit 1 [Source:HGNC Symbol;Acc:HGNC:1481]
Epithelium	SPINT2	0	1.88559	0.693	0.074	0	0	1.37041	0.86	0.288	0	0	0	serine peptidase inhibitor, Kunitz type 2 [Source:HGNC Symbol;Acc:HGNC:11247]
Epithelium	C19orf33	0	1.29749	0.468	0.021	0	0	1.2408	0.691	0.157	0	0	0	chromosome 19 open reading frame 33 [Source:HGNC Symbol;Acc:HGNC:16668]
Epithelium	TRPM4	0	0.413695	0.341	0.058	0	0	0.264815	0.253	0.07	0	0	0	transient receptor potential cation channel subfamily M member 4 [Source:HGNC Symbol;Acc:HGNC:17993]
Epithelium	MYH14	0	0.58103	0.347	0.011	0	0	0.550159	0.396	0.068	0	0	0	myosin heavy chain 14 [Source:HGNC Symbol;Acc:HGNC:23212]
Epithelium	ZNF611	0	0.652264	0.43	0.103	0	0	0.257259	0.239	0.065	0	0	0	zinc finger protein 611 [Source:HGNC Symbol;Acc:HGNC:28766]
Epithelium	ZNF888	0	0.572187	0.372	0.029	0	0	0.328619	0.288	0.06	0	0	0	zinc finger protein 888 [Source:HGNC Symbol;Acc:HGNC:38695]
Epithelium	TMC4	0	0.638126	0.398	0.024	0	0	0.365424	0.368	0.082	0	0	0	transmembrane channel like 4 [Source:HGNC Symbol;Acc:HGNC:22998]
Epithelium	TMEM238	0	0.741877	0.426	0.045	0	0	0.611888	0.487	0.102	0	0	0	transmembrane protein 238 [Source:HGNC Symbol;Acc:HGNC:40042]
Epithelium	SLC7A4	0	0.462621	0.26	0.006	0	0	0.322078	0.155	0.018	0	0	0	solute carrier family 7 member 4 [Source:HGNC Symbol;Acc:HGNC:11062]
Epithelium	MIF	0	1.66113	0.746	0.609	0	0	0.490909	0.883	0.809	0	0	0	macrophage migration inhibitory factor [Source:HGNC Symbol;Acc:HGNC:7097]
Epithelium	XBP1	0	1.24479	0.752	0.522	0	0	0.471513	0.749	0.541	0	0	0	X-box binding protein 1 [Source:HGNC Symbol;Acc:HGNC:12801]
Epithelium	APOL4	0	0.570147	0.348	0.056	0	0	0.388226	0.277	0.084	0	0	0	apolipoprotein L4 [Source:HGNC Symbol;Acc:HGNC:14867]
Epithelium	APOL2	0	0.839125	0.479	0.133	0	0	0.465601	0.41	0.15	0	0	0	apolipoprotein L2 [Source:HGNC Symbol;Acc:HGNC:619]
Epithelium	APOL1	0	1.0735	0.498	0.177	0	0	0.894638	0.647	0.255	0	0	0	apolipoprotein L1 [Source:HGNC Symbol;Acc:HGNC:618]
Epithelium	TST	0	0.621639	0.419	0.106	0	0	0.311777	0.416	0.186	0	0	0	thiosulfate sulfurtransferase [Source:HGNC Symbol;Acc:HGNC:12388]
Epithelium	CELSR1	0	0.400554	0.321	0.031	0	0	0.356693	0.302	0.069	0	0	0	cadherin EGF LAG seven-pass G-type receptor 1 [Source:HGNC Symbol;Acc:HGNC:1850]
Epithelium	CXADR	0	0.701612	0.408	0.01	0	0	0.81075	0.573	0.101	0	0	0	CXADR Ig-like cell adhesion molecule [Source:HGNC Symbol;Acc:HGNC:2559]
Epithelium	BACE2	0	0.785829	0.471	0.104	0	0	0.58528	0.487	0.163	0	0	0	beta-secretase 2 [Source:HGNC Symbol;Acc:HGNC:934]
Epithelium	RIPK4	0	0.33769	0.251	0.007	0	0	1.04786	0.627	0.113	0	0	0	receptor interacting serine/threonine kinase 4 [Source:HGNC Symbol;Acc:HGNC:496]
Epithelium	ABCG1	0	0.960447	0.499	0.096	0	0	0.265845	0.279	0.08	0	0	0	ATP binding cassette subfamily G member 1 [Source:HGNC Symbol;Acc:HGNC:73]
Epithelium	RIPK2	1.18747e-307	0.379603	0.348	0.105	3.98253e-303	0	0.833367	0.578	0.177	0	1.18747e-307	0	receptor interacting serine/threonine kinase 2 [Source:HGNC Symbol;Acc:HGNC:10020]
Epithelium	FBXO21	2.07953e-307	0.843197	0.567	0.291	6.97433e-303	0	0.400506	0.531	0.269	0	2.07953e-307	0	F-box protein 21 [Source:HGNC Symbol;Acc:HGNC:13592]
Epithelium	PLEKHF2	4.42802e-307	0.362188	0.359	0.111	1.48507e-302	0	0.368119	0.361	0.115	0	4.42802e-307	0	pleckstrin homology and FYVE domain containing 2 [Source:HGNC Symbol;Acc:HGNC:20757]
Epithelium	IVNS1ABP	5.14201e-306	0.747357	0.634	0.337	1.72453e-301	0	0.41791	0.611	0.305	0	5.14201e-306	0	influenza virus NS1A binding protein [Source:HGNC Symbol;Acc:HGNC:16951]
Epithelium	TOB1	7.3394e-304	0.926453	0.589	0.317	2.46149e-299	0	0.493512	0.629	0.325	0	7.3394e-304	0	transducer of ERBB2, 1 [Source:HGNC Symbol;Acc:HGNC:11979]
Epithelium	CHMP2A	2.22409e-302	0.928792	0.675	0.448	7.45915e-298	0	0.298379	0.667	0.48	0	2.22409e-302	0	charged multivesicular body protein 2A [Source:HGNC Symbol;Acc:HGNC:30216]
Epithelium	MYL12B	4.28592e-298	0.905291	0.843	0.756	1.43741e-293	0	0.418511	0.908	0.807	0	4.28592e-298	0	myosin light chain 12B [Source:HGNC Symbol;Acc:HGNC:29827]
Epithelium	THAP4	7.24205e-298	0.456896	0.377	0.126	2.42884e-293	0	0.319266	0.352	0.141	0	7.24205e-298	0	THAP domain containing 4 [Source:HGNC Symbol;Acc:HGNC:23187]
Epithelium	FAM13A	1.59884e-296	0.922214	0.525	0.256	5.36218e-292	0	0.390562	0.383	0.216	0	1.59884e-296	0	family with sequence similarity 13 member A [Source:HGNC Symbol;Acc:HGNC:19367]
Epithelium	SLC11A2	1.27524e-295	0.312558	0.346	0.107	4.27691e-291	0	0.264231	0.301	0.104	0	1.27524e-295	0	solute carrier family 11 member 2 [Source:HGNC Symbol;Acc:HGNC:10908]
Epithelium	SMIM5	2.52414e-295	0.276345	0.186	0.036	8.46547e-291	0	0.432926	0.329	0.089	0	2.52414e-295	0	small integral membrane protein 5 [Source:HGNC Symbol;Acc:HGNC:40030]
Epithelium	PER2	2.42617e-292	0.527887	0.412	0.153	8.1369e-288	0	0.346055	0.458	0.201	0	2.42617e-292	0	period circadian regulator 2 [Source:HGNC Symbol;Acc:HGNC:8846]
Epithelium	VPS37B	1.59121e-291	0.522955	0.503	0.214	5.3366e-287	0	0.779599	0.647	0.211	0	1.59121e-291	0	VPS37B subunit of ESCRT-I [Source:HGNC Symbol;Acc:HGNC:25754]
Epithelium	CMYA5	1.01207e-290	0.516908	0.338	0.105	3.39429e-286	0	0.489789	0.259	0.059	0	1.01207e-290	0	cardiomyopathy associated 5 [Source:HGNC Symbol;Acc:HGNC:14305]
Epithelium	LRRC59	5.36784e-283	0.659832	0.494	0.222	1.80027e-278	0	0.253464	0.483	0.289	0	5.36784e-283	0	leucine rich repeat containing 59 [Source:HGNC Symbol;Acc:HGNC:28817]
Epithelium	UQCR10	2.58282e-281	0.974887	0.72	0.549	8.66227e-277	0	0.334328	0.777	0.622	0	2.58282e-281	0	ubiquinol-cytochrome c reductase, complex III subunit X [Source:HGNC Symbol;Acc:HGNC:30863]
Epithelium	SLC6A6	6.29902e-281	0.541097	0.42	0.157	2.11257e-276	0	0.613315	0.528	0.179	0	6.29902e-281	0	solute carrier family 6 member 6 [Source:HGNC Symbol;Acc:HGNC:11052]
Epithelium	TMBIM6	1.32168e-280	0.830147	0.777	0.713	4.43266e-276	0	0.510258	0.859	0.708	0	1.32168e-280	0	transmembrane BAX inhibitor motif containing 6 [Source:HGNC Symbol;Acc:HGNC:11723]
Epithelium	COX17	1.39546e-280	0.810409	0.612	0.331	4.68009e-276	0	0.268926	0.63	0.391	0	1.39546e-280	0	cytochrome c oxidase copper chaperone COX17 [Source:HGNC Symbol;Acc:HGNC:2264]
Epithelium	SREBF2	1.43614e-280	0.276779	0.329	0.1	4.81651e-276	0	0.414462	0.381	0.102	0	1.43614e-280	0	sterol regulatory element binding transcription factor 2 [Source:HGNC Symbol;Acc:HGNC:11290]
Epithelium	CHKA	1.21654e-278	0.295737	0.336	0.105	4.08005e-274	0	0.303926	0.367	0.143	0	1.21654e-278	0	choline kinase alpha [Source:HGNC Symbol;Acc:HGNC:1937]
Epithelium	ITPKC	3.68861e-277	0.553143	0.348	0.119	1.23709e-272	0	0.796043	0.536	0.17	0	3.68861e-277	0	inositol-trisphosphate 3-kinase C [Source:HGNC Symbol;Acc:HGNC:14897]
Epithelium	MGAT4B	2.66711e-271	0.363709	0.356	0.119	8.94494e-267	0	0.250824	0.344	0.14	0	2.66711e-271	0	alpha-1,3-mannosyl-glycoprotein 4-beta-N-acetylglucosaminyltransferase B [Source:HGNC Symbol;Acc:HGNC:7048]
Epithelium	ZNRF2	2.41424e-270	0.255027	0.296	0.085	8.09686e-266	0	0.27824	0.318	0.098	0	2.41424e-270	0	zinc and ring finger 2 [Source:HGNC Symbol;Acc:HGNC:22316]
Epithelium	ATP5MD	1.10904e-269	0.995949	0.75	0.612	3.7195e-265	0	0.309879	0.807	0.696	0	1.10904e-269	0	ATP synthase membrane subunit DAPIT [Source:HGNC Symbol;Acc:HGNC:30889]
Epithelium	ERBB2	1.67487e-268	0.376347	0.369	0.13	5.61719e-264	0	0.389991	0.382	0.119	0	1.67487e-268	0	erb-b2 receptor tyrosine kinase 2 [Source:HGNC Symbol;Acc:HGNC:3430]
Epithelium	ADK	5.92557e-266	0.415792	0.381	0.135	1.98732e-261	0	0.264914	0.355	0.143	0	5.92557e-266	0	adenosine kinase [Source:HGNC Symbol;Acc:HGNC:257]
Epithelium	DHRS7	2.76606e-261	1.22224	0.634	0.391	9.27682e-257	0	0.260999	0.5	0.317	0	2.76606e-261	0	dehydrogenase/reductase 7 [Source:HGNC Symbol;Acc:HGNC:21524]
Epithelium	ARHGAP26	1.55686e-260	0.40456	0.381	0.134	5.2214e-256	0	0.411259	0.312	0.081	0	1.55686e-260	0	Rho GTPase activating protein 26 [Source:HGNC Symbol;Acc:HGNC:17073]
Epithelium	HIF1A	6.83304e-258	0.80745	0.665	0.441	2.29167e-253	0	0.42972	0.713	0.51	0	6.83304e-258	0	hypoxia inducible factor 1 subunit alpha [Source:HGNC Symbol;Acc:HGNC:4910]
Epithelium	COX16	3.46364e-256	0.393772	0.346	0.118	1.16164e-251	0	0.329747	0.346	0.154	0	3.46364e-256	0	cytochrome c oxidase assembly factor COX16 [Source:HGNC Symbol;Acc:HGNC:20213]
Epithelium	DDT	3.22217e-255	0.905903	0.641	0.42	1.08065e-250	0	0.4585	0.691	0.504	0	3.22217e-255	0	D-dopachrome tautomerase [Source:HGNC Symbol;Acc:HGNC:2732]
Epithelium	ATP6V0B	1.14589e-253	0.794778	0.619	0.369	3.84309e-249	0	0.38388	0.673	0.452	0	1.14589e-253	0	ATPase H+ transporting V0 subunit b [Source:HGNC Symbol;Acc:HGNC:861]
Epithelium	LAMA5	1.85994e-253	0.314658	0.315	0.1	6.23787e-249	0	0.496025	0.437	0.129	0	1.85994e-253	0	laminin subunit alpha 5 [Source:HGNC Symbol;Acc:HGNC:6485]
Epithelium	PLA2G16	7.01099e-250	0.749639	0.394	0.157	2.35135e-245	0	0.602295	0.404	0.252	0	7.01099e-250	0
Epithelium	TMEM123	1.43594e-249	0.660286	0.639	0.38	4.81584e-245	0	0.419035	0.626	0.339	0	1.43594e-249	0	transmembrane protein 123 [Source:HGNC Symbol;Acc:HGNC:30138]
Epithelium	SLC30A1	6.62831e-249	0.385236	0.343	0.118	2.223e-244	0	0.338892	0.382	0.152	0	6.62831e-249	0	solute carrier family 30 member 1 [Source:HGNC Symbol;Acc:HGNC:11012]
Epithelium	ABRACL	1.15355e-246	0.424012	0.44	0.173	3.86876e-242	0	0.540833	0.544	0.194	0	1.15355e-246	0	ABRA C-terminal like [Source:HGNC Symbol;Acc:HGNC:21230]
Epithelium	PPP4R2	2.68056e-246	0.81811	0.615	0.391	8.99005e-242	0	0.288994	0.584	0.395	0	2.68056e-246	0	protein phosphatase 4 regulatory subunit 2 [Source:HGNC Symbol;Acc:HGNC:18296]
Epithelium	CXCL2	3.34919e-246	0.44777	0.403	0.161	1.12325e-241	0	1.96605	0.858	0.432	0	3.34919e-246	0	C-X-C motif chemokine ligand 2 [Source:HGNC Symbol;Acc:HGNC:4603]
Epithelium	ANXA11	9.91089e-245	0.77181	0.606	0.365	3.32391e-240	0	0.94708	0.783	0.335	0	9.91089e-245	0	annexin A11 [Source:HGNC Symbol;Acc:HGNC:535]
Epithelium	ARPC3	6.51342e-244	0.857897	0.791	0.671	2.18447e-239	0	0.346783	0.824	0.716	0	6.51342e-244	0	actin related protein 2/3 complex subunit 3 [Source:HGNC Symbol;Acc:HGNC:706]
Epithelium	SGPL1	6.36289e-239	0.302854	0.355	0.125	2.13399e-234	0	0.267436	0.319	0.113	0	6.36289e-239	0	sphingosine-1-phosphate lyase 1 [Source:HGNC Symbol;Acc:HGNC:10817]
Epithelium	TGIF1	7.46913e-237	0.522233	0.444	0.192	2.505e-232	0	0.800016	0.707	0.33	0	7.46913e-237	0	TGFB induced factor homeobox 1 [Source:HGNC Symbol;Acc:HGNC:11776]
Epithelium	SECISBP2L	3.62447e-235	0.88062	0.589	0.359	1.21557e-230	0	0.537895	0.594	0.299	0	3.62447e-235	0	SECIS binding protein 2 like [Source:HGNC Symbol;Acc:HGNC:28997]
Epithelium	DUSP14	5.82907e-235	0.259958	0.272	0.083	1.95495e-230	0	0.32148	0.39	0.167	0	5.82907e-235	0	dual specificity phosphatase 14 [Source:HGNC Symbol;Acc:HGNC:17007]
Epithelium	HNMT	9.24999e-232	0.649741	0.479	0.224	3.10226e-227	0	0.415362	0.428	0.236	0	9.24999e-232	0	histamine N-methyltransferase [Source:HGNC Symbol;Acc:HGNC:5028]
Epithelium	GIPC1	6.1175e-231	0.48757	0.44	0.189	2.05169e-226	0	0.255211	0.448	0.23	0	6.1175e-231	0	GIPC PDZ domain containing family member 1 [Source:HGNC Symbol;Acc:HGNC:1226]
Epithelium	PTP4A1	8.07051e-231	0.728146	0.601	0.351	2.70669e-226	0	0.773937	0.758	0.399	0	8.07051e-231	0	protein tyrosine phosphatase 4A1 [Source:HGNC Symbol;Acc:HGNC:9634]
Epithelium	CD2AP	1.25146e-229	0.54561	0.5	0.238	4.19715e-225	0	0.659815	0.581	0.223	0	1.25146e-229	0	CD2 associated protein [Source:HGNC Symbol;Acc:HGNC:14258]
Epithelium	USP9X	1.22643e-228	0.878076	0.605	0.389	4.11321e-224	0	0.359624	0.594	0.351	0	1.22643e-228	0	ubiquitin specific peptidase 9 X-linked [Source:HGNC Symbol;Acc:HGNC:12632]
Epithelium	NT5E	4.18036e-228	0.593025	0.356	0.142	1.40201e-223	0	0.301722	0.282	0.115	0	4.18036e-228	0	5'-nucleotidase ecto [Source:HGNC Symbol;Acc:HGNC:8021]
Epithelium	MSMO1	4.92716e-227	0.303228	0.293	0.095	1.65247e-222	0	0.251513	0.286	0.107	0	4.92716e-227	0	methylsterol monooxygenase 1 [Source:HGNC Symbol;Acc:HGNC:10545]
Epithelium	KLF6	1.31742e-226	0.962104	0.792	0.713	4.41837e-222	0	1.0593	0.987	0.811	0	1.31742e-226	0	Kruppel like factor 6 [Source:HGNC Symbol;Acc:HGNC:2235]
Epithelium	LRBA	1.50847e-223	0.378434	0.409	0.162	5.0591e-219	0	0.352086	0.39	0.125	0	1.50847e-223	0	LPS responsive beige-like anchor protein [Source:HGNC Symbol;Acc:HGNC:1742]
Epithelium	SLC25A1	4.49621e-223	0.753162	0.464	0.226	1.50794e-218	0	0.360037	0.397	0.21	0	4.49621e-223	0	solute carrier family 25 member 1 [Source:HGNC Symbol;Acc:HGNC:10979]
Epithelium	AKR1C3	1.94429e-218	0.253313	0.142	0.029	6.52076e-214	0	0.487654	0.253	0.072	0	1.94429e-218	0	aldo-keto reductase family 1 member C3 [Source:HGNC Symbol;Acc:HGNC:386]
Epithelium	SLC16A3	3.44928e-218	0.406377	0.356	0.134	1.15682e-213	0	0.335208	0.355	0.13	0	3.44928e-218	0	solute carrier family 16 member 3 [Source:HGNC Symbol;Acc:HGNC:10924]
Epithelium	EPB41L5	7.48507e-218	0.294338	0.332	0.119	2.51034e-213	0	0.329687	0.321	0.097	0	7.48507e-218	0	erythrocyte membrane protein band 4.1 like 5 [Source:HGNC Symbol;Acc:HGNC:19819]
Epithelium	HES1	3.61583e-217	0.492338	0.492	0.229	1.21268e-212	0	0.546428	0.648	0.275	0	3.61583e-217	0	hes family bHLH transcription factor 1 [Source:HGNC Symbol;Acc:HGNC:5192]
Epithelium	KCNK1	4.72324e-217	0.344369	0.359	0.135	1.58408e-212	0	0.485476	0.446	0.152	0	4.72324e-217	0	potassium two pore domain channel subfamily K member 1 [Source:HGNC Symbol;Acc:HGNC:6272]
Epithelium	IFNGR1	4.1136e-215	0.740968	0.523	0.283	1.37962e-210	0	0.288662	0.521	0.319	0	4.1136e-215	0	interferon gamma receptor 1 [Source:HGNC Symbol;Acc:HGNC:5439]
Epithelium	RNF180	4.44513e-211	0.260274	0.279	0.091	1.49081e-206	0	0.291989	0.254	0.053	0	4.44513e-211	0	ring finger protein 180 [Source:HGNC Symbol;Acc:HGNC:27752]
Epithelium	NEDD9	5.94762e-205	0.359698	0.427	0.179	1.99471e-200	0	1.19186	0.744	0.239	0	5.94762e-205	0	neural precursor cell expressed, developmentally down-regulated 9 [Source:HGNC Symbol;Acc:HGNC:7733]
Epithelium	PFKL	5.5808e-202	0.477262	0.467	0.223	1.87169e-197	0	0.325452	0.463	0.214	0	5.5808e-202	0	phosphofructokinase, liver type [Source:HGNC Symbol;Acc:HGNC:8876]
Epithelium	SINHCAF	1.06249e-200	0.498756	0.495	0.246	3.56339e-196	0	0.533219	0.58	0.277	0	1.06249e-200	0	SIN3-HDAC complex associated factor [Source:HGNC Symbol;Acc:HGNC:30702]
Epithelium	PLEKHA1	1.33978e-200	0.573084	0.509	0.262	4.49337e-196	0	0.278257	0.435	0.227	0	1.33978e-200	0	pleckstrin homology domain containing A1 [Source:HGNC Symbol;Acc:HGNC:14335]
Epithelium	TES	2.95715e-200	0.34919	0.482	0.217	9.91768e-196	0	1.08538	0.77	0.252	0	2.95715e-200	0	testin LIM domain protein [Source:HGNC Symbol;Acc:HGNC:14620]
Epithelium	ABCA5	1.56454e-198	0.383733	0.392	0.162	5.24716e-194	0	0.349466	0.368	0.136	0	1.56454e-198	0	ATP binding cassette subfamily A member 5 [Source:HGNC Symbol;Acc:HGNC:35]
Epithelium	ECI1	6.75693e-198	0.610739	0.516	0.278	2.26614e-193	0	0.330054	0.544	0.317	0	6.75693e-198	0	enoyl-CoA delta isomerase 1 [Source:HGNC Symbol;Acc:HGNC:2703]
Epithelium	ATP11A	6.15461e-197	0.366261	0.391	0.162	2.06413e-192	0	0.972152	0.641	0.185	0	6.15461e-197	0	ATPase phospholipid transporting 11A [Source:HGNC Symbol;Acc:HGNC:13552]
Epithelium	TLE1	9.16083e-194	0.768858	0.651	0.464	3.07236e-189	0	0.631588	0.651	0.364	0	9.16083e-194	0	TLE family member 1, transcriptional corepressor [Source:HGNC Symbol;Acc:HGNC:11837]
Epithelium	ZC3H12A	5.32362e-193	0.255262	0.326	0.121	1.78543e-188	0	0.492764	0.499	0.173	0	5.32362e-193	0	zinc finger CCCH-type containing 12A [Source:HGNC Symbol;Acc:HGNC:26259]
Epithelium	ATP6V1H	8.50991e-192	0.458056	0.443	0.205	2.85405e-187	0	0.704092	0.586	0.217	0	8.50991e-192	0	ATPase H+ transporting V1 subunit H [Source:HGNC Symbol;Acc:HGNC:18303]
Epithelium	IL1R1	1.39729e-190	0.741244	0.706	0.499	4.68624e-186	0	0.255337	0.76	0.59	0	1.39729e-190	0	interleukin 1 receptor type 1 [Source:HGNC Symbol;Acc:HGNC:5993]
Epithelium	RALBP1	4.90638e-188	0.741182	0.626	0.443	1.6455e-183	0	0.415023	0.641	0.41	0	4.90638e-188	0	ralA binding protein 1 [Source:HGNC Symbol;Acc:HGNC:9841]
Epithelium	PDXK	2.56015e-185	0.43843	0.457	0.219	8.58622e-181	0	0.253369	0.438	0.214	0	2.56015e-185	0	pyridoxal kinase [Source:HGNC Symbol;Acc:HGNC:8819]
Epithelium	FDFT1	1.28859e-184	0.456153	0.423	0.198	4.32166e-180	0	0.289784	0.394	0.171	0	1.28859e-184	0	farnesyl-diphosphate farnesyltransferase 1 [Source:HGNC Symbol;Acc:HGNC:3629]
Epithelium	IGF1R	2.05808e-181	0.564083	0.489	0.26	6.90238e-177	0	0.323158	0.474	0.243	0	2.05808e-181	0	insulin like growth factor 1 receptor [Source:HGNC Symbol;Acc:HGNC:5465]
Epithelium	HS6ST1	2.66286e-179	0.36322	0.319	0.125	8.9307e-175	0	0.282826	0.268	0.089	0	2.66286e-179	0	heparan sulfate 6-O-sulfotransferase 1 [Source:HGNC Symbol;Acc:HGNC:5201]
Epithelium	UBALD2	2.96105e-179	0.520719	0.504	0.27	9.93077e-175	0	0.545525	0.626	0.312	0	2.96105e-179	0	UBA like domain containing 2 [Source:HGNC Symbol;Acc:HGNC:28438]
Epithelium	DDX52	1.39311e-177	0.751206	0.524	0.296	4.6722e-173	0	1.1342	0.756	0.384	0	1.39311e-177	0	DExD-box helicase 52 [Source:HGNC Symbol;Acc:HGNC:20038]
Epithelium	SERPINB9	5.2811e-176	0.661759	0.293	0.115	1.77118e-171	0	0.43218	0.341	0.139	0	5.2811e-176	0	serpin family B member 9 [Source:HGNC Symbol;Acc:HGNC:8955]
Epithelium	MVP	5.8588e-176	0.414464	0.406	0.184	1.96493e-171	0	0.274269	0.393	0.186	0	5.8588e-176	0	major vault protein [Source:HGNC Symbol;Acc:HGNC:7531]
Epithelium	WDR45B	2.30287e-174	0.628084	0.572	0.368	7.72336e-170	0	0.420827	0.659	0.403	0	2.30287e-174	0	WD repeat domain 45B [Source:HGNC Symbol;Acc:HGNC:25072]
Epithelium	GSTP1	3.3512e-164	0.769543	0.802	0.707	1.12392e-159	0	0.383235	0.918	0.847	0	3.3512e-164	0	glutathione S-transferase pi 1 [Source:HGNC Symbol;Acc:HGNC:4638]
Epithelium	ZNF592	1.09874e-163	0.305354	0.297	0.115	3.68494e-159	0	0.295412	0.296	0.099	0	1.09874e-163	0	zinc finger protein 592 [Source:HGNC Symbol;Acc:HGNC:28986]
Epithelium	HBEGF	1.50561e-163	0.250554	0.325	0.133	5.04952e-159	0	0.367593	0.337	0.123	0	1.50561e-163	0	heparin binding EGF like growth factor [Source:HGNC Symbol;Acc:HGNC:3059]
Epithelium	MAP2K3	1.51403e-163	0.316781	0.396	0.18	5.07776e-159	0	0.873455	0.732	0.29	0	1.51403e-163	0	mitogen-activated protein kinase kinase 3 [Source:HGNC Symbol;Acc:HGNC:6843]
Epithelium	MYOF	6.74865e-163	0.556157	0.547	0.322	2.26336e-158	0	0.522138	0.527	0.264	0	6.74865e-163	0	myoferlin [Source:HGNC Symbol;Acc:HGNC:3656]
Epithelium	BAG1	2.08277e-162	0.587689	0.535	0.321	6.98519e-158	0	0.54991	0.664	0.383	0	2.08277e-162	0	BAG cochaperone 1 [Source:HGNC Symbol;Acc:HGNC:937]
Epithelium	ATP2A2	2.51483e-162	0.709803	0.6	0.426	8.43423e-158	0	0.486759	0.757	0.465	0	2.51483e-162	0	ATPase sarcoplasmic/endoplasmic reticulum Ca2+ transporting 2 [Source:HGNC Symbol;Acc:HGNC:812]
Epithelium	PMAIP1	2.03057e-160	0.478637	0.473	0.253	6.81011e-156	0	1.34565	0.807	0.327	0	2.03057e-160	0	phorbol-12-myristate-13-acetate-induced protein 1 [Source:HGNC Symbol;Acc:HGNC:9108]
Epithelium	PAWR	8.55321e-159	0.478747	0.503	0.27	2.86857e-154	0	0.621395	0.61	0.286	0	8.55321e-159	0	pro-apoptotic WT1 regulator [Source:HGNC Symbol;Acc:HGNC:8614]
Epithelium	CACYBP	7.38856e-157	0.651669	0.598	0.394	2.47798e-152	0	0.319273	0.604	0.392	0	7.38856e-157	0	calcyclin binding protein [Source:HGNC Symbol;Acc:HGNC:30423]
Epithelium	AGPAT2	9.18846e-157	0.309489	0.333	0.142	3.08163e-152	0	0.355752	0.387	0.142	0	9.18846e-157	0	1-acylglycerol-3-phosphate O-acyltransferase 2 [Source:HGNC Symbol;Acc:HGNC:325]
Epithelium	ZFHX3	1.24028e-156	0.532901	0.589	0.392	4.15964e-152	0	0.60679	0.612	0.257	0	1.24028e-156	0	zinc finger homeobox 3 [Source:HGNC Symbol;Acc:HGNC:777]
Epithelium	MTR	8.57568e-155	0.667576	0.624	0.45	2.87611e-150	0	0.326146	0.522	0.344	0	8.57568e-155	0	5-methyltetrahydrofolate-homocysteine methyltransferase [Source:HGNC Symbol;Acc:HGNC:7468]
Epithelium	ADM	1.78647e-153	0.259939	0.331	0.141	5.99148e-149	0	0.846404	0.628	0.238	0	1.78647e-153	0	adrenomedullin [Source:HGNC Symbol;Acc:HGNC:259]
Epithelium	SERP1	2.71288e-153	0.663685	0.728	0.61	9.09845e-149	0	0.318876	0.78	0.65	0	2.71288e-153	0	stress associated endoplasmic reticulum protein 1 [Source:HGNC Symbol;Acc:HGNC:10759]
Epithelium	GATA2	6.29657e-153	0.602047	0.491	0.286	2.11174e-148	0	0.482024	0.47	0.253	0	6.29657e-153	0	GATA binding protein 2 [Source:HGNC Symbol;Acc:HGNC:4171]
Epithelium	SESTD1	1.55953e-152	0.464514	0.412	0.205	5.23035e-148	0	0.885444	0.646	0.221	0	1.55953e-152	0	SEC14 and spectrin domain containing 1 [Source:HGNC Symbol;Acc:HGNC:18379]
Epithelium	OSER1	2.84943e-152	0.369866	0.427	0.209	9.55641e-148	0	0.649383	0.646	0.287	0	2.84943e-152	0	oxidative stress responsive serine rich 1 [Source:HGNC Symbol;Acc:HGNC:16105]
Epithelium	CNST	1.05789e-151	0.292429	0.345	0.149	3.54794e-147	0	0.354319	0.378	0.152	0	1.05789e-151	0	consortin, connexin sorting protein [Source:HGNC Symbol;Acc:HGNC:26486]
Epithelium	TSPO	1.70409e-150	0.534208	0.616	0.417	5.71519e-146	0	0.595495	0.746	0.48	0	1.70409e-150	0	translocator protein [Source:HGNC Symbol;Acc:HGNC:1158]
Epithelium	CSTB	5.33166e-150	0.751723	0.714	0.599	1.78813e-145	0	0.545804	0.816	0.643	0	5.33166e-150	0	cystatin B [Source:HGNC Symbol;Acc:HGNC:2482]
Epithelium	TMEM165	5.70438e-149	0.66491	0.618	0.462	1.91313e-144	0	0.271151	0.63	0.456	0	5.70438e-149	0	transmembrane protein 165 [Source:HGNC Symbol;Acc:HGNC:30760]
Epithelium	TAP1	1.27475e-148	0.545867	0.487	0.277	4.27527e-144	0	0.264615	0.415	0.23	0	1.27475e-148	0	transporter 1, ATP binding cassette subfamily B member [Source:HGNC Symbol;Acc:HGNC:43]
Epithelium	UPF1	1.62657e-148	0.385396	0.434	0.222	5.45517e-144	0	0.260317	0.407	0.204	0	1.62657e-148	0	UPF1 RNA helicase and ATPase [Source:HGNC Symbol;Acc:HGNC:9962]
Epithelium	ARF4	2.71724e-148	0.582453	0.705	0.583	9.11309e-144	0	0.279676	0.763	0.616	0	2.71724e-148	0	ADP ribosylation factor 4 [Source:HGNC Symbol;Acc:HGNC:655]
Epithelium	SYNJ2BP	5.40913e-148	0.458091	0.435	0.224	1.81411e-143	0	0.458355	0.389	0.179	0	5.40913e-148	0	synaptojanin 2 binding protein [Source:HGNC Symbol;Acc:HGNC:18955]
Epithelium	ADAM9	4.75181e-147	0.292829	0.384	0.179	1.59366e-142	0	0.379964	0.439	0.218	0	4.75181e-147	0	ADAM metallopeptidase domain 9 [Source:HGNC Symbol;Acc:HGNC:216]
Epithelium	FAM162A	7.40296e-146	0.335382	0.38	0.176	2.48281e-141	0	0.264839	0.431	0.219	0	7.40296e-146	0	family with sequence similarity 162 member A [Source:HGNC Symbol;Acc:HGNC:17865]
Epithelium	TPM3	8.81891e-145	0.545577	0.734	0.623	2.95769e-140	0	0.430076	0.858	0.669	0	8.81891e-145	0	tropomyosin 3 [Source:HGNC Symbol;Acc:HGNC:12012]
Epithelium	TWF2	1.2398e-143	0.498982	0.398	0.199	4.15803e-139	0	0.424242	0.424	0.179	0	1.2398e-143	0	twinfilin actin binding protein 2 [Source:HGNC Symbol;Acc:HGNC:9621]
Epithelium	GPRC5A	1.19124e-142	0.292657	0.286	0.117	3.99519e-138	0	1.25078	0.703	0.229	0	1.19124e-142	0	G protein-coupled receptor class C group 5 member A [Source:HGNC Symbol;Acc:HGNC:9836]
Epithelium	MTURN	5.52245e-142	0.288543	0.353	0.159	1.85212e-137	0	0.298835	0.33	0.132	0	5.52245e-142	0	maturin, neural progenitor differentiation regulator homolog [Source:HGNC Symbol;Acc:HGNC:25457]
Epithelium	AQP3	8.01558e-142	0.338158	0.204	0.071	2.68826e-137	0	0.425062	0.374	0.154	0	8.01558e-142	0	aquaporin 3 (Gill blood group) [Source:HGNC Symbol;Acc:HGNC:636]
Epithelium	PKM	1.44255e-140	0.580269	0.615	0.431	4.83802e-136	0	0.405912	0.635	0.415	0	1.44255e-140	0	pyruvate kinase M1/2 [Source:HGNC Symbol;Acc:HGNC:9021]
Epithelium	GNG5	2.76952e-140	0.710503	0.699	0.574	9.28843e-136	0	0.257796	0.782	0.649	0	2.76952e-140	0	G protein subunit gamma 5 [Source:HGNC Symbol;Acc:HGNC:4408]
Epithelium	LRRC41	4.04436e-140	0.591858	0.465	0.269	1.3564e-135	0	0.703952	0.545	0.231	0	4.04436e-140	0	leucine rich repeat containing 41 [Source:HGNC Symbol;Acc:HGNC:16917]
Epithelium	CD55	2.34349e-139	0.540239	0.474	0.267	7.85959e-135	0	1.51849	0.88	0.472	0	2.34349e-139	0	CD55 molecule (Cromer blood group) [Source:HGNC Symbol;Acc:HGNC:2665]
Epithelium	CTNNA1	6.06802e-139	0.572955	0.619	0.441	2.03509e-134	0	0.603548	0.713	0.393	0	6.06802e-139	0	catenin alpha 1 [Source:HGNC Symbol;Acc:HGNC:2509]
Epithelium	PNPLA2	2.88799e-136	0.343295	0.419	0.216	9.68575e-132	0	0.506314	0.552	0.229	0	2.88799e-136	0	patatin like phospholipase domain containing 2 [Source:HGNC Symbol;Acc:HGNC:30802]
Epithelium	SIAH2	3.81593e-136	0.307082	0.4	0.199	1.27979e-131	0	0.43968	0.479	0.207	0	3.81593e-136	0	siah E3 ubiquitin protein ligase 2 [Source:HGNC Symbol;Acc:HGNC:10858]
Epithelium	ATP6V1A	1.78276e-135	0.304928	0.361	0.168	5.97901e-131	0	0.456205	0.385	0.178	0	1.78276e-135	0	ATPase H+ transporting V1 subunit A [Source:HGNC Symbol;Acc:HGNC:851]
Epithelium	FAM3C	5.92737e-135	0.533914	0.515	0.307	1.98792e-130	0	0.404812	0.527	0.374	0	5.92737e-135	0	FAM3 metabolism regulating signaling molecule C [Source:HGNC Symbol;Acc:HGNC:18664]
Epithelium	SLC44A1	9.20737e-132	0.490637	0.465	0.259	3.08797e-127	0	0.713713	0.517	0.244	0	9.20737e-132	0	solute carrier family 44 member 1 [Source:HGNC Symbol;Acc:HGNC:18798]
Epithelium	ARL5B	3.27401e-126	0.668743	0.518	0.343	1.09804e-121	0	1.10169	0.767	0.316	0	3.27401e-126	0	ADP ribosylation factor like GTPase 5B [Source:HGNC Symbol;Acc:HGNC:23052]
Epithelium	ZNF217	4.24227e-125	0.405882	0.483	0.274	1.42277e-120	0	0.715955	0.589	0.238	0	4.24227e-125	0	zinc finger protein 217 [Source:HGNC Symbol;Acc:HGNC:13009]
Epithelium	GRN	1.681e-120	0.509308	0.57	0.397	5.63772e-116	0	1.08072	0.762	0.4	0	1.681e-120	0	granulin precursor [Source:HGNC Symbol;Acc:HGNC:4601]
Epithelium	ANXA1	7.58144e-116	0.818331	0.575	0.406	2.54266e-111	0	1.49251	0.967	0.694	0	7.58144e-116	0	annexin A1 [Source:HGNC Symbol;Acc:HGNC:533]
Epithelium	PAPOLA	6.89414e-115	0.642566	0.716	0.641	2.31216e-110	0	0.610871	0.795	0.599	0	6.89414e-115	0	poly(A) polymerase alpha [Source:HGNC Symbol;Acc:HGNC:14981]
Epithelium	FAM214A	1.39687e-114	0.413647	0.466	0.269	4.68483e-110	0	0.484425	0.535	0.25	0	1.39687e-114	0	family with sequence similarity 214 member A [Source:HGNC Symbol;Acc:HGNC:25609]
Epithelium	IRS2	1.70348e-110	0.502604	0.524	0.355	5.71313e-106	0	0.445506	0.65	0.382	0	1.70348e-110	0	insulin receptor substrate 2 [Source:HGNC Symbol;Acc:HGNC:6126]
Epithelium	RASD1	9.71021e-108	0.505605	0.671	0.524	3.25661e-103	0	0.544241	0.786	0.575	0	9.71021e-108	0	ras related dexamethasone induced 1 [Source:HGNC Symbol;Acc:HGNC:15828]
Epithelium	HMGCS1	6.97689e-107	0.293796	0.395	0.21	2.33991e-102	0	0.549977	0.467	0.169	0	6.97689e-107	0	3-hydroxy-3-methylglutaryl-CoA synthase 1 [Source:HGNC Symbol;Acc:HGNC:5007]
Epithelium	LDLR	2.552e-106	0.407955	0.418	0.238	8.55891e-102	0	1.00821	0.733	0.317	0	2.552e-106	0	low density lipoprotein receptor [Source:HGNC Symbol;Acc:HGNC:6547]
Epithelium	TUT7	1.2059e-105	0.486026	0.495	0.315	4.04433e-101	0	0.817526	0.701	0.318	0	1.2059e-105	0	terminal uridylyl transferase 7 [Source:HGNC Symbol;Acc:HGNC:25817]
Epithelium	AIG1	1.64719e-104	0.283362	0.339	0.168	5.52434e-100	0	0.344481	0.448	0.201	0	1.64719e-104	0	androgen induced 1 [Source:HGNC Symbol;Acc:HGNC:21607]
Epithelium	AGPAT5	1.88781e-104	0.317702	0.301	0.145	6.33134e-100	0	0.37899	0.393	0.188	0	1.88781e-104	0	1-acylglycerol-3-phosphate O-acyltransferase 5 [Source:HGNC Symbol;Acc:HGNC:20886]
Epithelium	LAMP2	1.67858e-103	0.50927	0.598	0.449	5.62962e-99	0	0.460214	0.655	0.382	0	1.67858e-103	0	lysosomal associated membrane protein 2 [Source:HGNC Symbol;Acc:HGNC:6501]
Epithelium	CTNND1	9.7424e-102	0.443034	0.543	0.367	3.26741e-97	0	0.403362	0.613	0.347	0	9.7424e-102	0	catenin delta 1 [Source:HGNC Symbol;Acc:HGNC:2515]
Epithelium	TMEM131	1.12543e-100	0.463204	0.506	0.334	3.77446e-96	0	0.299805	0.437	0.24	0	1.12543e-100	0	transmembrane protein 131 [Source:HGNC Symbol;Acc:HGNC:30366]
Epithelium	UBE2H	2.04401e-100	0.52274	0.59	0.439	6.85521e-96	0	0.963996	0.832	0.457	0	2.04401e-100	0	ubiquitin conjugating enzyme E2 H [Source:HGNC Symbol;Acc:HGNC:12484]
Epithelium	CHP1	9.94661e-99	0.393982	0.456	0.269	3.3359e-94	0	0.4099	0.548	0.282	0	9.94661e-99	0	calcineurin like EF-hand protein 1 [Source:HGNC Symbol;Acc:HGNC:17433]
Epithelium	NPTN	1.7813e-97	0.352963	0.482	0.296	5.97411e-93	0	0.255778	0.482	0.286	0	1.7813e-97	0	neuroplastin [Source:HGNC Symbol;Acc:HGNC:17867]
Epithelium	RAB11A	6.9323e-93	0.498004	0.559	0.386	2.32495e-88	0	0.446959	0.621	0.4	0	6.9323e-93	0	RAB11A, member RAS oncogene family [Source:HGNC Symbol;Acc:HGNC:9760]
Epithelium	MAFF	3.04036e-92	0.598551	0.584	0.452	1.01968e-87	0	1.23685	0.917	0.527	0	3.04036e-92	0	MAF bZIP transcription factor F [Source:HGNC Symbol;Acc:HGNC:6780]
Epithelium	IDI1	2.88763e-90	0.284928	0.47	0.284	9.68453e-86	0	0.350353	0.503	0.247	0	2.88763e-90	0	isopentenyl-diphosphate delta isomerase 1 [Source:HGNC Symbol;Acc:HGNC:5387]
Epithelium	COX6A1	5.10098e-90	0.497384	0.678	0.602	1.71077e-85	0	0.296726	0.82	0.708	0	5.10098e-90	0	cytochrome c oxidase subunit 6A1 [Source:HGNC Symbol;Acc:HGNC:2277]
Epithelium	UBC	3.44235e-88	0.44642	0.95	0.961	1.15449e-83	0	0.739539	0.991	0.965	0	3.44235e-88	0	ubiquitin C [Source:HGNC Symbol;Acc:HGNC:12468]
Epithelium	CCND1	1.34445e-85	0.335653	0.488	0.307	4.50903e-81	0	0.952714	0.64	0.192	0	1.34445e-85	0	cyclin D1 [Source:HGNC Symbol;Acc:HGNC:1582]
Epithelium	ACSL3	4.16531e-85	0.371176	0.447	0.274	1.39696e-80	0	0.36014	0.474	0.264	0	4.16531e-85	0	acyl-CoA synthetase long chain family member 3 [Source:HGNC Symbol;Acc:HGNC:3570]
Epithelium	MTUS1	5.13887e-84	0.334994	0.487	0.305	1.72348e-79	0	0.556647	0.595	0.296	0	5.13887e-84	0	microtubule associated scaffold protein 1 [Source:HGNC Symbol;Acc:HGNC:29789]
Epithelium	SCCPDH	3.87125e-76	0.252382	0.345	0.189	1.29834e-71	0	0.378747	0.384	0.246	0	3.87125e-76	0	saccharopine dehydrogenase (putative) [Source:HGNC Symbol;Acc:HGNC:24275]
Epithelium	CYB5B	1.29771e-71	0.294236	0.404	0.242	4.35226e-67	0	0.290051	0.448	0.241	0	1.29771e-71	0	cytochrome b5 type B [Source:HGNC Symbol;Acc:HGNC:24374]
Epithelium	GRAMD2B	3.66691e-70	0.296528	0.453	0.287	1.22981e-65	0	0.628343	0.526	0.252	0	3.66691e-70	0	GRAM domain containing 2B [Source:HGNC Symbol;Acc:HGNC:24911]
Epithelium	FOXO3	1.90547e-68	0.405069	0.538	0.403	6.39057e-64	0	0.296733	0.502	0.278	0	1.90547e-68	0	forkhead box O3 [Source:HGNC Symbol;Acc:HGNC:3821]
Epithelium	ATF3	1.98651e-68	0.4818	0.64	0.545	6.66237e-64	0	1.43497	0.951	0.668	0	1.98651e-68	0	activating transcription factor 3 [Source:HGNC Symbol;Acc:HGNC:785]
Epithelium	SLC40A1	6.40988e-67	0.281152	0.447	0.282	2.14975e-62	0	0.547281	0.401	0.207	0	6.40988e-67	0	solute carrier family 40 member 1 [Source:HGNC Symbol;Acc:HGNC:10909]
Epithelium	GADD45A	8.71573e-67	0.377851	0.501	0.341	2.92308e-62	0	1.35057	0.89	0.595	0	8.71573e-67	0	growth arrest and DNA damage inducible alpha [Source:HGNC Symbol;Acc:HGNC:4095]
Epithelium	CCNG2	1.999e-66	0.299748	0.463	0.303	6.70425e-62	0	0.397032	0.496	0.261	0	1.999e-66	0	cyclin G2 [Source:HGNC Symbol;Acc:HGNC:1593]
Epithelium	NCKAP1	2.64073e-66	0.359435	0.514	0.358	8.85648e-62	0	0.286815	0.534	0.32	0	2.64073e-66	0	NCK associated protein 1 [Source:HGNC Symbol;Acc:HGNC:7666]
Epithelium	ATP6V0E1	1.62344e-65	0.486605	0.691	0.612	5.44468e-61	0	0.521175	0.788	0.618	0	1.62344e-65	0	ATPase H+ transporting V0 subunit e1 [Source:HGNC Symbol;Acc:HGNC:863]
Epithelium	CMTM6	8.79572e-65	0.312148	0.505	0.346	2.94991e-60	0	0.452614	0.608	0.384	0	8.79572e-65	0	CKLF like MARVEL transmembrane domain containing 6 [Source:HGNC Symbol;Acc:HGNC:19177]
Epithelium	ZBTB10	7.21268e-64	0.365998	0.497	0.35	2.41899e-59	0	0.368808	0.594	0.341	0	7.21268e-64	0	zinc finger and BTB domain containing 10 [Source:HGNC Symbol;Acc:HGNC:30953]
Epithelium	CCDC186	3.68283e-63	0.324776	0.507	0.351	1.23515e-58	0	0.316116	0.529	0.284	0	3.68283e-63	0	coiled-coil domain containing 186 [Source:HGNC Symbol;Acc:HGNC:24349]
Epithelium	KCMF1	1.49083e-61	0.255907	0.394	0.24	4.99994e-57	0	0.290165	0.45	0.234	0	1.49083e-61	0	potassium channel modulatory factor 1 [Source:HGNC Symbol;Acc:HGNC:20589]
Epithelium	VMP1	1.30987e-60	0.573451	0.7	0.678	4.39305e-56	0	1.07759	0.918	0.651	0	1.30987e-60	0	vacuole membrane protein 1 [Source:HGNC Symbol;Acc:HGNC:29559]
Epithelium	CYSTM1	6.09304e-60	0.309674	0.381	0.238	2.04348e-55	0	0.456934	0.68	0.359	0	6.09304e-60	0	cysteine rich transmembrane module containing 1 [Source:HGNC Symbol;Acc:HGNC:30239]
Epithelium	TMEM87A	2.63768e-59	0.348895	0.509	0.379	8.84625e-55	0	0.290747	0.575	0.359	0	2.63768e-59	0	transmembrane protein 87A [Source:HGNC Symbol;Acc:HGNC:24522]
Epithelium	LRRFIP2	3.71932e-59	0.285309	0.454	0.301	1.24739e-54	0	0.48747	0.55	0.278	0	3.71932e-59	0	LRR binding FLII interacting protein 2 [Source:HGNC Symbol;Acc:HGNC:6703]
Epithelium	JPT1	1.16398e-58	0.29539	0.444	0.288	3.90375e-54	0	0.442442	0.59	0.387	0	1.16398e-58	0	Jupiter microtubule associated homolog 1 [Source:HGNC Symbol;Acc:HGNC:14569]
Epithelium	CD46	2.14726e-58	0.366281	0.584	0.462	7.20148e-54	0	0.565583	0.749	0.427	0	2.14726e-58	0	CD46 molecule [Source:HGNC Symbol;Acc:HGNC:6953]
Epithelium	RRBP1	2.34818e-58	0.43724	0.681	0.658	7.87531e-54	0	0.336792	0.781	0.63	0	2.34818e-58	0	ribosome binding protein 1 [Source:HGNC Symbol;Acc:HGNC:10448]
Epithelium	FNDC3B	3.22505e-56	0.369735	0.542	0.414	1.08162e-51	0	0.558205	0.64	0.369	0	3.22505e-56	0	fibronectin type III domain containing 3B [Source:HGNC Symbol;Acc:HGNC:24670]
Epithelium	CAP1	5.94089e-55	0.386789	0.622	0.517	1.99245e-50	0	0.303431	0.63	0.45	0	5.94089e-55	0	cyclase associated actin cytoskeleton regulatory protein 1 [Source:HGNC Symbol;Acc:HGNC:20040]
Epithelium	EGR3	1.8574e-52	0.262533	0.435	0.295	6.22935e-48	0	0.39682	0.499	0.227	0	1.8574e-52	0	early growth response 3 [Source:HGNC Symbol;Acc:HGNC:3240]
Epithelium	MAPK6	4.95905e-52	0.271016	0.437	0.299	1.66317e-47	0	0.267664	0.517	0.34	0	4.95905e-52	0	mitogen-activated protein kinase 6 [Source:HGNC Symbol;Acc:HGNC:6879]
Epithelium	WEE1	5.48243e-52	0.365294	0.435	0.303	1.8387e-47	0	0.743219	0.756	0.364	0	5.48243e-52	0	WEE1 G2 checkpoint kinase [Source:HGNC Symbol;Acc:HGNC:12761]
Epithelium	SLC7A2	1.3038e-51	0.284639	0.293	0.176	4.37268e-47	0	0.567305	0.427	0.223	0	1.3038e-51	0	solute carrier family 7 member 2 [Source:HGNC Symbol;Acc:HGNC:11060]
Epithelium	MAP1LC3B	1.31971e-50	0.357477	0.649	0.566	4.42603e-46	0	0.565021	0.851	0.674	0	1.31971e-50	0	microtubule associated protein 1 light chain 3 beta [Source:HGNC Symbol;Acc:HGNC:13352]
Epithelium	GBP2	2.36167e-50	0.352222	0.39	0.27	7.92056e-46	0	0.707123	0.557	0.223	0	2.36167e-50	0	guanylate binding protein 2 [Source:HGNC Symbol;Acc:HGNC:4183]
Epithelium	ZC3HAV1	8.39303e-49	0.37117	0.593	0.489	2.81485e-44	0	0.961509	0.797	0.425	0	8.39303e-49	0	zinc finger CCCH-type containing, antiviral 1 [Source:HGNC Symbol;Acc:HGNC:23721]
Epithelium	PIM3	7.76693e-48	0.252638	0.434	0.297	2.60487e-43	0	0.31427	0.604	0.382	0	7.76693e-48	0	Pim-3 proto-oncogene, serine/threonine kinase [Source:HGNC Symbol;Acc:HGNC:19310]
Epithelium	MT-ND3	4.37685e-45	0.434792	0.968	0.997	1.46791e-40	0	0.794023	0.999	0.995	0	4.37685e-45	0	mitochondrially encoded NADH:ubiquinone oxidoreductase core subunit 3 [Source:HGNC Symbol;Acc:HGNC:7458]
Epithelium	RIOK3	1.0136e-42	0.293412	0.485	0.361	3.39941e-38	0	0.723125	0.736	0.427	0	1.0136e-42	0	RIO kinase 3 [Source:HGNC Symbol;Acc:HGNC:11451]
Epithelium	RTN3	6.82595e-41	0.329211	0.508	0.385	2.28929e-36	0	0.2553	0.569	0.376	0	6.82595e-41	0	reticulon 3 [Source:HGNC Symbol;Acc:HGNC:10469]
Epithelium	ARL6IP1	8.34787e-38	0.283517	0.527	0.422	2.79971e-33	0	0.409784	0.629	0.36	0	8.34787e-38	0	ADP ribosylation factor like GTPase 6 interacting protein 1 [Source:HGNC Symbol;Acc:HGNC:697]
Epithelium	GADD45B	1.1795e-37	0.274643	0.766	0.791	3.9558e-33	0	0.498666	0.933	0.797	0	1.1795e-37	0	growth arrest and DNA damage inducible beta [Source:HGNC Symbol;Acc:HGNC:4096]
Epithelium	GOLGA4	1.43434e-37	0.374923	0.678	0.631	4.81048e-33	0	0.316047	0.696	0.533	0	1.43434e-37	0	golgin A4 [Source:HGNC Symbol;Acc:HGNC:4427]
Epithelium	VDAC2	3.33536e-36	0.395109	0.579	0.476	1.11861e-31	0	0.299807	0.657	0.48	0	3.33536e-36	0	voltage dependent anion channel 2 [Source:HGNC Symbol;Acc:HGNC:12672]
Epithelium	ID3	1.17208e-35	0.338337	0.562	0.452	3.93091e-31	0	0.297223	0.843	0.644	0	1.17208e-35	0	inhibitor of DNA binding 3, HLH protein [Source:HGNC Symbol;Acc:HGNC:5362]
Epithelium	USP47	2.10907e-33	0.297262	0.528	0.418	7.07341e-29	0	0.325568	0.562	0.345	0	2.10907e-33	0	ubiquitin specific peptidase 47 [Source:HGNC Symbol;Acc:HGNC:20076]
Epithelium	SYNE2	4.07792e-30	0.339305	0.518	0.398	1.36765e-25	0	0.77421	0.695	0.403	0	4.07792e-30	0	spectrin repeat containing nuclear envelope protein 2 [Source:HGNC Symbol;Acc:HGNC:17084]
Epithelium	NR4A1	1.46523e-26	0.275785	0.627	0.601	4.9141e-22	0	1.13223	0.879	0.567	0	1.46523e-26	0	nuclear receptor subfamily 4 group A member 1 [Source:HGNC Symbol;Acc:HGNC:7980]
Epithelium	KIAA1551	1.66693e-26	0.263631	0.584	0.517	5.59055e-22	0	0.415678	0.547	0.309	0	1.66693e-26	0
Epithelium	APLP2	2.02707e-19	0.30047	0.655	0.631	6.7984e-15	0	0.739466	0.802	0.592	0	2.02707e-19	0	amyloid beta precursor like protein 2 [Source:HGNC Symbol;Acc:HGNC:598]
Epithelium	MIDN	9.47998e-14	0.262307	0.6	0.604	3.1794e-09	0	0.58569	0.758	0.452	0	9.47998e-14	0	midnolin [Source:HGNC Symbol;Acc:HGNC:16298]
Epithelium	CRYAB	3.59149e-13	0.459808	0.4	0.335	1.20451e-08	0	1.43459	0.638	0.523	0	3.59149e-13	0	crystallin alpha B [Source:HGNC Symbol;Acc:HGNC:2389]
Epithelium	NEAT1	0.000346465	0.376954	0.864	0.973	1	0	1.46632	0.986	0.936	0	0.000346465	0	nuclear paraspeckle assembly transcript 1 [Source:HGNC Symbol;Acc:HGNC:30815]
Epithelium	S100A13	2.12817e-68	0.464101	0.736	0.582	7.13744e-64	8.12106e-308	0.256492	0.85	0.739	2.72364e-303	2.12817e-68	1.62421e-307	S100 calcium binding protein A13 [Source:HGNC Symbol;Acc:HGNC:10490]
Epithelium	IL6ST	4.34232e-11	0.275711	0.675	0.636	1.45633e-06	2.79033e-249	0.838979	0.699	0.623	9.35821e-245	4.34232e-11	5.58066e-249	interleukin 6 signal transducer [Source:HGNC Symbol;Acc:HGNC:6021]
Epithelium	GPX3	3.22455e-212	0.440628	0.163	0.037	1.08145e-207	2.66054e-121	1.61307	0.302	0.257	8.92294e-117	2.66054e-121	6.44911e-212	glutathione peroxidase 3 [Source:HGNC Symbol;Acc:HGNC:4555]
Epithelium	ID1	4.33103e-212	0.858039	0.71	0.51	1.45254e-207	1.07195e-188	0.258057	0.835	0.719	3.59512e-184	1.07195e-188	8.66205e-212	inhibitor of DNA binding 1, HLH protein [Source:HGNC Symbol;Acc:HGNC:5360]
Epithelium	PLIN2	1.22533e-84	0.470679	0.596	0.438	4.10952e-80	7.94438e-202	0.285407	0.604	0.469	2.66439e-197	1.22533e-84	1.58888e-201	perilipin 2 [Source:HGNC Symbol;Acc:HGNC:248]
Epithelium	CITED2	2.85404e-35	0.358099	0.514	0.421	9.57187e-31	4.82376e-119	0.308189	0.548	0.464	1.61779e-114	2.85404e-35	9.64752e-119	Cbp/p300 interacting transactivator with Glu/Asp rich carboxy-terminal domain 2 [Source:HGNC Symbol;Acc:HGNC:1987]
Epithelium	CXCL14	6.25019e-45	0.685171	0.139	0.069	2.09619e-40	5.07978e-54	2.02818	0.339	0.346	1.70366e-49	6.25019e-45	1.01596e-53	C-X-C motif chemokine ligand 14 [Source:HGNC Symbol;Acc:HGNC:10640]
Epithelium	NUPR1	1.36411e-13	0.557364	0.518	0.49	4.57495e-09	7.87108e-48	0.758105	0.59	0.615	2.6398e-43	1.36411e-13	1.57422e-47	nuclear protein 1, transcriptional regulator [Source:HGNC Symbol;Acc:HGNC:29990]
Endothelium	VWA1	0	1.21032	0.534	0.136	0	0	1.47841	0.641	0.171	0	0	0	von Willebrand factor A domain containing 1 [Source:HGNC Symbol;Acc:HGNC:30910]
Endothelium	CDA	0	0.384646	0.218	0.016	0	0	0.514899	0.343	0.068	0	0	0	cytidine deaminase [Source:HGNC Symbol;Acc:HGNC:1712]
Endothelium	HSPG2	0	1.74408	0.775	0.405	0	0	2.06167	0.778	0.258	0	0	0	heparan sulfate proteoglycan 2 [Source:HGNC Symbol;Acc:HGNC:5273]
Endothelium	FAM110D	0	0.708567	0.331	0.006	0	0	0.864647	0.387	0.003	0	0	0	family with sequence similarity 110 member D [Source:HGNC Symbol;Acc:HGNC:25860]
Endothelium	TINAGL1	0	0.655522	0.383	0.083	0	0	1.24206	0.55	0.084	0	0	0	tubulointerstitial nephritis antigen like 1 [Source:HGNC Symbol;Acc:HGNC:19168]
Endothelium	FAM167B	0	0.854627	0.333	0.009	0	0	2.08714	0.648	0.015	0	0	0	family with sequence similarity 167 member B [Source:HGNC Symbol;Acc:HGNC:28133]
Endothelium	CITED4	0	1.6506	0.616	0.169	0	8.80107e-295	1.19844	0.728	0.429	2.9517e-290	8.80107e-295	0	Cbp/p300 interacting transactivator with Glu/Asp rich carboxy-terminal domain 4 [Source:HGNC Symbol;Acc:HGNC:18696]
Endothelium	TIE1	0	1.33668	0.546	0.013	0	0	1.24645	0.55	0.003	0	0	0	tyrosine kinase with immunoglobulin like and EGF like domains 1 [Source:HGNC Symbol;Acc:HGNC:11809]
Endothelium	LEPR	0	2.56404	0.739	0.049	0	0	2.21292	0.755	0.06	0	0	0	leptin receptor [Source:HGNC Symbol;Acc:HGNC:6554]
Endothelium	IFI44	0	0.501931	0.315	0.06	0	0	0.500688	0.335	0.052	0	0	0	interferon induced protein 44 [Source:HGNC Symbol;Acc:HGNC:16938]
Endothelium	ADGRL4	0	2.46013	0.755	0.015	0	0	2.58165	0.818	0.019	0	0	0	adhesion G protein-coupled receptor L4 [Source:HGNC Symbol;Acc:HGNC:20822]
Endothelium	GBP4	0	0.791404	0.418	0.102	0	0	0.569308	0.338	0.053	0	0	0	guanylate binding protein 4 [Source:HGNC Symbol;Acc:HGNC:20480]
Endothelium	LRRC8C	0	0.577595	0.351	0.071	0	0	0.650379	0.348	0.014	0	0	0	leucine rich repeat containing 8 VRAC subunit C [Source:HGNC Symbol;Acc:HGNC:25075]
Endothelium	ARHGAP29	0	2.16636	0.767	0.1	0	0	1.67849	0.796	0.269	0	0	0	Rho GTPase activating protein 29 [Source:HGNC Symbol;Acc:HGNC:30207]
Endothelium	PALMD	0	1.89951	0.743	0.205	0	0	1.63775	0.734	0.198	0	0	0	palmdelphin [Source:HGNC Symbol;Acc:HGNC:15846]
Endothelium	S1PR1	0	0.70352	0.34	0.023	0	0	0.797807	0.389	0.014	0	0	0	sphingosine-1-phosphate receptor 1 [Source:HGNC Symbol;Acc:HGNC:3165]
Endothelium	NPR1	0	0.518334	0.269	0.043	0	3.0381e-140	0.28987	0.25	0.086	1.01892e-135	3.0381e-140	0	natriuretic peptide receptor 1 [Source:HGNC Symbol;Acc:HGNC:7943]
Endothelium	SHE	0	0.916513	0.395	0.005	0	0	0.792587	0.401	0.004	0	0	0	Src homology 2 domain containing E [Source:HGNC Symbol;Acc:HGNC:27004]
Endothelium	ADAM15	0	1.39985	0.57	0.108	0	0	1.12168	0.535	0.112	0	0	0	ADAM metallopeptidase domain 15 [Source:HGNC Symbol;Acc:HGNC:193]
Endothelium	EFNA1	0	0.818786	0.409	0.059	0	1.87518e-40	0.332022	0.546	0.396	6.28897e-36	1.87518e-40	0	ephrin A1 [Source:HGNC Symbol;Acc:HGNC:3221]
Endothelium	ACKR1	0	1.63219	0.308	0.008	0	0	2.36094	0.429	0.005	0	0	0	atypical chemokine receptor 1 (Duffy blood group) [Source:HGNC Symbol;Acc:HGNC:4035]
Endothelium	SELP	0	0.526564	0.172	0.002	0	0	0.363036	0.171	0.001	0	0	0	selectin P [Source:HGNC Symbol;Acc:HGNC:10721]
Endothelium	DNM3	0	0.563193	0.282	0.024	0	0	0.352867	0.222	0.014	0	0	0	dynamin 3 [Source:HGNC Symbol;Acc:HGNC:29125]
Endothelium	FAM129A	0	0.820057	0.388	0.093	0	0	0.591527	0.305	0.021	0	0	0
Endothelium	HMCN1	0	0.569651	0.236	0.024	0	0	0.76776	0.369	0.011	0	0	0	hemicentin 1 [Source:HGNC Symbol;Acc:HGNC:19194]
Endothelium	NR5A2	0	1.52815	0.57	0.006	0	0	1.29605	0.547	0.002	0	0	0	nuclear receptor subfamily 5 group A member 2 [Source:HGNC Symbol;Acc:HGNC:7984]
Endothelium	PIK3C2B	0	0.608232	0.331	0.041	0	0	0.584578	0.335	0.024	0	0	0	phosphatidylinositol-4-phosphate 3-kinase catalytic subunit type 2 beta [Source:HGNC Symbol;Acc:HGNC:8972]
Endothelium	CD34	0	2.6919	0.827	0.04	0	0	2.26937	0.762	0.019	0	0	0	CD34 molecule [Source:HGNC Symbol;Acc:HGNC:1662]
Endothelium	PLXNA2	0	0.5549	0.28	0.032	0	0	0.478585	0.291	0.052	0	0	0	plexin A2 [Source:HGNC Symbol;Acc:HGNC:9100]
Endothelium	SERTAD4-AS1	0	0.370364	0.22	0.029	0	2.66976e-155	0.279039	0.225	0.069	8.95384e-151	2.66976e-155	0	SERTAD4 antisense RNA 1 [Source:HGNC Symbol;Acc:HGNC:32019]
Endothelium	DTL	0	0.366649	0.178	0.011	0	0	0.366935	0.209	0.011	0	0	0	denticleless E3 ubiquitin protein ligase homolog [Source:HGNC Symbol;Acc:HGNC:30288]
Endothelium	PROX1	0	0.486974	0.196	0.008	0	0	0.673292	0.274	0.004	0	0	0	prospero homeobox 1 [Source:HGNC Symbol;Acc:HGNC:9459]
Endothelium	C1orf115	0	1.17407	0.476	0.026	0	0	0.648074	0.376	0.059	0	0	0	chromosome 1 open reading frame 115 [Source:HGNC Symbol;Acc:HGNC:25873]
Endothelium	HLX	0	0.37039	0.209	0.029	0	0	0.27835	0.155	0.009	0	0	0	H2.0 like homeobox [Source:HGNC Symbol;Acc:HGNC:4978]
Endothelium	FAM84A	0	0.726579	0.308	0.046	0	6.32353e-119	0.348174	0.255	0.098	2.12079e-114	6.32353e-119	0
Endothelium	RASGRP3	0	0.734562	0.303	0.021	0	2.27721e-86	0.352744	0.26	0.117	7.63731e-82	2.27721e-86	0	RAS guanyl releasing protein 3 [Source:HGNC Symbol;Acc:HGNC:14545]
Endothelium	EPAS1	0	1.41542	0.697	0.22	0	0	1.24841	0.705	0.304	0	0	0	endothelial PAS domain protein 1 [Source:HGNC Symbol;Acc:HGNC:3374]
Endothelium	SPTBN1	0	2.44089	0.91	0.475	0	0	1.51759	0.823	0.443	0	0	0	spectrin beta, non-erythrocytic 1 [Source:HGNC Symbol;Acc:HGNC:11275]
Endothelium	DYSF	0	0.746149	0.353	0.016	0	0	0.668658	0.384	0.042	0	0	0	dysferlin [Source:HGNC Symbol;Acc:HGNC:3097]
Endothelium	MALL	0	0.681802	0.316	0.021	0	0	0.627845	0.334	0.044	0	0	0	mal, T cell differentiation protein like [Source:HGNC Symbol;Acc:HGNC:6818]
Endothelium	LIMS2	0	0.915578	0.504	0.091	0	0	0.88098	0.451	0.022	0	0	0	LIM zinc finger domain containing 2 [Source:HGNC Symbol;Acc:HGNC:16084]
Endothelium	PKP4	0	1.21959	0.565	0.116	0	0	0.931799	0.567	0.19	0	0	0	plakophilin 4 [Source:HGNC Symbol;Acc:HGNC:9026]
Endothelium	TANC1	0	0.965036	0.498	0.135	0	0	0.969655	0.523	0.098	0	0	0	tetratricopeptide repeat, ankyrin repeat and coiled-coil containing 1 [Source:HGNC Symbol;Acc:HGNC:29364]
Endothelium	NOSTRIN	0	1.56484	0.578	0.044	0	0	1.29335	0.587	0.104	0	0	0	nitric oxide synthase trafficking [Source:HGNC Symbol;Acc:HGNC:20203]
Endothelium	ITGA6	0	2.0952	0.773	0.161	0	1.51519e-304	1.09981	0.714	0.404	5.08165e-300	1.51519e-304	0	integrin subunit alpha 6 [Source:HGNC Symbol;Acc:HGNC:6142]
Endothelium	RAPGEF4	0	0.860133	0.382	0.006	0	0	0.655921	0.33	0.008	0	0	0	Rap guanine nucleotide exchange factor 4 [Source:HGNC Symbol;Acc:HGNC:16626]
Endothelium	HOXD9	0	1.5141	0.62	0.12	0	0	1.63251	0.664	0.034	0	0	0	homeobox D9 [Source:HGNC Symbol;Acc:HGNC:5140]
Endothelium	SSFA2	0	1.50425	0.663	0.198	0	0	1.06253	0.654	0.307	0	0	0
Endothelium	CALCRL	0	1.90932	0.778	0.289	0	0	2.43439	0.811	0.139	0	0	0	calcitonin receptor like receptor [Source:HGNC Symbol;Acc:HGNC:16709]
Endothelium	CAVIN2	0	1.86748	0.636	0.081	0	0	1.29911	0.494	0.02	0	0	0	caveolae associated protein 2 [Source:HGNC Symbol;Acc:HGNC:10690]
Endothelium	SLC39A10	0	1.50316	0.686	0.361	0	0	2.13998	0.757	0.198	0	0	0	solute carrier family 39 member 10 [Source:HGNC Symbol;Acc:HGNC:20861]
Endothelium	HECW2	0	0.43314	0.191	0.024	0	0	0.390765	0.181	0.008	0	0	0	HECT, C2 and WW domain containing E3 ubiquitin protein ligase 2 [Source:HGNC Symbol;Acc:HGNC:29853]
Endothelium	BMPR2	0	1.41184	0.73	0.385	0	0	1.80753	0.765	0.267	0	0	0	bone morphogenetic protein receptor type 2 [Source:HGNC Symbol;Acc:HGNC:1078]
Endothelium	SLC16A14	0	0.694772	0.308	0.021	0	0	0.655834	0.335	0.009	0	0	0	solute carrier family 16 member 14 [Source:HGNC Symbol;Acc:HGNC:26417]
Endothelium	PTMA	0	0.715787	0.994	0.991	0	6.6935e-240	0.531908	0.994	0.992	2.24487e-235	6.6935e-240	0	prothymosin alpha [Source:HGNC Symbol;Acc:HGNC:9623]
Endothelium	LMCD1	0	1.52416	0.663	0.14	0	0	1.15666	0.617	0.136	0	0	0	LIM and cysteine rich domains 1 [Source:HGNC Symbol;Acc:HGNC:6633]
Endothelium	FGD5	0	0.938861	0.464	0.057	0	0	0.698695	0.388	0.017	0	0	0	FYVE, RhoGEF and PH domain containing 5 [Source:HGNC Symbol;Acc:HGNC:19117]
Endothelium	SH3BP5	0	1.28977	0.677	0.306	0	0	1.12791	0.588	0.143	0	0	0	SH3 domain binding protein 5 [Source:HGNC Symbol;Acc:HGNC:10827]
Endothelium	ZNF385D	0	0.52897	0.26	0.035	0	0	0.970514	0.402	0.008	0	0	0	zinc finger protein 385D [Source:HGNC Symbol;Acc:HGNC:26191]
Endothelium	TGFBR2	0	1.23199	0.666	0.272	0	0	1.23979	0.677	0.254	0	0	0	transforming growth factor beta receptor 2 [Source:HGNC Symbol;Acc:HGNC:11773]
Endothelium	HYAL2	0	1.15258	0.496	0.137	0	0	1.52999	0.621	0.133	0	0	0	hyaluronidase 2 [Source:HGNC Symbol;Acc:HGNC:5321]
Endothelium	STAB1	0	0.467753	0.288	0.029	0	0	1.02185	0.462	0.005	0	0	0	stabilin 1 [Source:HGNC Symbol;Acc:HGNC:18628]
Endothelium	FLNB	0	1.27575	0.601	0.146	0	4.74399e-48	0.324234	0.551	0.4	1.59104e-43	4.74399e-48	0	filamin B [Source:HGNC Symbol;Acc:HGNC:3755]
Endothelium	MAGI1	0	1.46339	0.64	0.153	0	3.63543e-120	0.512096	0.49	0.27	1.21925e-115	3.63543e-120	0	membrane associated guanylate kinase, WW and PDZ domain containing 1 [Source:HGNC Symbol;Acc:HGNC:946]
Endothelium	CD200	0	0.961707	0.428	0.034	0	0	0.775921	0.498	0.17	0	0	0	CD200 molecule [Source:HGNC Symbol;Acc:HGNC:7203]
Endothelium	ARHGAP31	0	0.792053	0.41	0.054	0	0	0.583616	0.333	0.01	0	0	0	Rho GTPase activating protein 31 [Source:HGNC Symbol;Acc:HGNC:29216]
Endothelium	HEG1	0	1.27485	0.557	0.208	0	0	1.1348	0.469	0.068	0	0	0	heart development protein with EGF like domains 1 [Source:HGNC Symbol;Acc:HGNC:29227]
Endothelium	PLXND1	0	1.15951	0.679	0.351	0	0	1.36818	0.67	0.147	0	0	0	plexin D1 [Source:HGNC Symbol;Acc:HGNC:9107]
Endothelium	SLCO2A1	0	0.733713	0.222	0.005	0	0	0.357159	0.163	0.011	0	0	0	solute carrier organic anion transporter family member 2A1 [Source:HGNC Symbol;Acc:HGNC:10955]
Endothelium	TM4SF18	0	2.25563	0.69	0.012	0	0	2.29471	0.705	0.007	0	0	0	transmembrane 4 L six family member 18 [Source:HGNC Symbol;Acc:HGNC:25181]
Endothelium	TM4SF1	0	2.87679	0.852	0.115	0	8.45416e-92	0.313408	0.936	0.742	2.83535e-87	8.45416e-92	0	transmembrane 4 L six family member 1 [Source:HGNC Symbol;Acc:HGNC:11853]
Endothelium	TNFSF10	0	1.66416	0.648	0.13	0	0	1.12135	0.651	0.284	0	0	0	TNF superfamily member 10 [Source:HGNC Symbol;Acc:HGNC:11925]
Endothelium	HES1	0	1.79212	0.677	0.229	0	0	1.99171	0.812	0.457	0	0	0	hes family bHLH transcription factor 1 [Source:HGNC Symbol;Acc:HGNC:5192]
Endothelium	CYTL1	0	0.565869	0.208	0.003	0	0	0.586964	0.266	0.002	0	0	0	cytokine like 1 [Source:HGNC Symbol;Acc:HGNC:24435]
Endothelium	LDB2	0	1.16768	0.682	0.337	0	0	1.83279	0.726	0.087	0	0	0	LIM domain binding 2 [Source:HGNC Symbol;Acc:HGNC:6533]
Endothelium	LIMCH1	0	0.970193	0.45	0.082	0	8.66253e-122	0.465673	0.379	0.178	2.90524e-117	8.66253e-122	0	LIM and calponin homology domains 1 [Source:HGNC Symbol;Acc:HGNC:29191]
Endothelium	KIT	0	0.403774	0.194	0.026	0	0	0.363826	0.17	0.009	0	0	0	KIT proto-oncogene, receptor tyrosine kinase [Source:HGNC Symbol;Acc:HGNC:6342]
Endothelium	KDR	0	1.69815	0.596	0.033	0	0	1.31234	0.515	0.01	0	0	0	kinase insert domain receptor [Source:HGNC Symbol;Acc:HGNC:6307]
Endothelium	IGFBP7	0	2.12598	0.96	0.643	0	0	3.04656	0.981	0.584	0	0	0	insulin like growth factor binding protein 7 [Source:HGNC Symbol;Acc:HGNC:5476]
Endothelium	SPARCL1	0	1.32574	0.961	0.725	0	0	2.17392	0.939	0.443	0	0	0	SPARC like 1 [Source:HGNC Symbol;Acc:HGNC:11220]
Endothelium	ABCG2	0	1.31358	0.467	0.054	0	0	0.82559	0.361	0.018	0	0	0	ATP binding cassette subfamily G member 2 (Junior blood group) [Source:HGNC Symbol;Acc:HGNC:74]
Endothelium	MMRN1	0	1.81355	0.395	0.007	0	0	2.52194	0.59	0.004	0	0	0	multimerin 1 [Source:HGNC Symbol;Acc:HGNC:7178]
Endothelium	EMCN	0	2.37391	0.751	0.013	0	0	2.02341	0.728	0.004	0	0	0	endomucin [Source:HGNC Symbol;Acc:HGNC:16041]
Endothelium	NPNT	0	0.914853	0.343	0.055	0	0	0.793899	0.305	0.013	0	0	0	nephronectin [Source:HGNC Symbol;Acc:HGNC:27405]
Endothelium	FAM241A	0	0.68486	0.358	0.06	0	0	0.878789	0.457	0.075	0	0	0	family with sequence similarity 241 member A [Source:HGNC Symbol;Acc:HGNC:26813]
Endothelium	MGST2	0	1.18387	0.579	0.124	0	1.71127e-155	0.557337	0.666	0.403	5.73926e-151	1.71127e-155	0	microsomal glutathione S-transferase 2 [Source:HGNC Symbol;Acc:HGNC:7063]
Endothelium	SMAD1	0	1.96909	0.71	0.115	0	0	1.62774	0.7	0.142	0	0	0	SMAD family member 1 [Source:HGNC Symbol;Acc:HGNC:6767]
Endothelium	GPM6A	0	0.490289	0.16	0.003	0	0	0.264748	0.122	0.002	0	0	0	glycoprotein M6A [Source:HGNC Symbol;Acc:HGNC:4460]
Endothelium	STOX2	0	0.444944	0.242	0.028	0	0	0.299834	0.186	0.027	0	0	0	storkhead box 2 [Source:HGNC Symbol;Acc:HGNC:25450]
Endothelium	LIFR	0	2.3368	0.726	0.127	0	0	1.41634	0.587	0.108	0	0	0	LIF receptor subunit alpha [Source:HGNC Symbol;Acc:HGNC:6597]
Endothelium	ARL15	0	0.896301	0.369	0.081	0	0	0.621791	0.285	0.053	0	0	0	ADP ribosylation factor like GTPase 15 [Source:HGNC Symbol;Acc:HGNC:25945]
Endothelium	ESM1	0	0.558838	0.112	0.003	0	0	0.477269	0.101	0.001	0	0	0	endothelial cell specific molecule 1 [Source:HGNC Symbol;Acc:HGNC:3466]
Endothelium	PLK2	0	1.43927	0.702	0.287	0	1.06162e-177	0.813609	0.693	0.467	3.56045e-173	1.06162e-177	0	polo like kinase 2 [Source:HGNC Symbol;Acc:HGNC:19699]
Endothelium	MAST4	0	0.800379	0.42	0.104	0	3.93586e-82	0.292226	0.357	0.186	1.32001e-77	3.93586e-82	0	microtubule associated serine/threonine kinase family member 4 [Source:HGNC Symbol;Acc:HGNC:19037]
Endothelium	MEF2C	0	1.28366	0.712	0.209	0	0	1.23645	0.599	0.052	0	0	0	myocyte enhancer factor 2C [Source:HGNC Symbol;Acc:HGNC:6996]
Endothelium	MCTP1	0	0.517458	0.234	0.029	0	1.11684e-102	0.288204	0.165	0.054	3.74565e-98	1.11684e-102	0	multiple C2 and transmembrane domain containing 1 [Source:HGNC Symbol;Acc:HGNC:26183]
Endothelium	EPB41L4A	0	0.413782	0.24	0.038	0	1.16476e-158	0.316581	0.275	0.094	3.90638e-154	1.16476e-158	0	erythrocyte membrane protein band 4.1 like 4A [Source:HGNC Symbol;Acc:HGNC:13278]
Endothelium	ZNF608	0	0.583275	0.3	0.038	0	3.0053e-276	0.455751	0.339	0.096	1.00792e-271	3.0053e-276	0	zinc finger protein 608 [Source:HGNC Symbol;Acc:HGNC:29238]
Endothelium	ECSCR	0	1.15035	0.478	0.007	0	0	1.41597	0.589	0.004	0	0	0	endothelial cell surface expressed chemotaxis and apoptosis regulator [Source:HGNC Symbol;Acc:HGNC:35454]
Endothelium	ARAP3	0	0.535516	0.317	0.042	0	0	0.529432	0.313	0.016	0	0	0	ArfGAP with RhoGAP domain, ankyrin repeat and PH domain 3 [Source:HGNC Symbol;Acc:HGNC:24097]
Endothelium	PCDH12	0	0.68074	0.31	0.005	0	0	0.408978	0.236	0.001	0	0	0	protocadherin 12 [Source:HGNC Symbol;Acc:HGNC:8657]
Endothelium	DPYSL3	0	0.909602	0.434	0.073	0	0	0.630064	0.328	0.021	0	0	0	dihydropyrimidinase like 3 [Source:HGNC Symbol;Acc:HGNC:3015]
Endothelium	SPINK5	0	0.370087	0.118	0.004	0	3.79577e-304	0.339749	0.145	0.019	1.27303e-299	3.79577e-304	0	serine peptidase inhibitor Kazal type 5 [Source:HGNC Symbol;Acc:HGNC:15464]
Endothelium	AFAP1L1	0	1.05325	0.42	0.009	0	0	0.736427	0.371	0.003	0	0	0	actin filament associated protein 1 like 1 [Source:HGNC Symbol;Acc:HGNC:26714]
Endothelium	CD74	0	1.44882	0.809	0.271	0	0	2.40445	0.844	0.267	0	0	0	CD74 molecule [Source:HGNC Symbol;Acc:HGNC:1697]
Endothelium	SYNPO	0	0.778089	0.354	0.02	0	0	0.778175	0.369	0.006	0	0	0	synaptopodin [Source:HGNC Symbol;Acc:HGNC:30672]
Endothelium	CCDC69	0	0.78063	0.438	0.1	0	0	0.878313	0.458	0.033	0	0	0	coiled-coil domain containing 69 [Source:HGNC Symbol;Acc:HGNC:24487]
Endothelium	LTC4S	0	0.565931	0.26	0.028	0	3.90608e-201	0.259806	0.173	0.037	1.31002e-196	3.90608e-201	0	leukotriene C4 synthase [Source:HGNC Symbol;Acc:HGNC:6719]
Endothelium	FLT4	0	0.562755	0.269	0.004	0	0	0.500153	0.276	0.001	0	0	0	fms related receptor tyrosine kinase 4 [Source:HGNC Symbol;Acc:HGNC:3767]
Endothelium	FOXC1	0	0.587579	0.299	0.036	0	0	0.542918	0.311	0.029	0	0	0	forkhead box C1 [Source:HGNC Symbol;Acc:HGNC:3800]
Endothelium	NRN1	0	0.792707	0.369	0.003	0	0	0.590996	0.345	0.001	0	0	0	neuritin 1 [Source:HGNC Symbol;Acc:HGNC:17972]
Endothelium	EDN1	0	1.57913	0.482	0.038	0	7.41742e-132	0.767604	0.612	0.359	2.48765e-127	7.41742e-132	0	endothelin 1 [Source:HGNC Symbol;Acc:HGNC:3176]
Endothelium	GFOD1	0	0.489591	0.286	0.042	0	0	0.335908	0.23	0.041	0	0	0	glucose-fructose oxidoreductase domain containing 1 [Source:HGNC Symbol;Acc:HGNC:21096]
Endothelium	HLA-A	0	0.897544	0.964	0.897	0	0	1.0244	0.93	0.832	0	0	0	major histocompatibility complex, class I, A [Source:HGNC Symbol;Acc:HGNC:4931]
Endothelium	HLA-E	0	1.41091	0.951	0.815	0	0	1.35757	0.895	0.711	0	0	0	major histocompatibility complex, class I, E [Source:HGNC Symbol;Acc:HGNC:4962]
Endothelium	HLA-B	0	0.98685	0.953	0.83	0	0	0.909713	0.943	0.835	0	0	0	major histocompatibility complex, class I, B [Source:HGNC Symbol;Acc:HGNC:4932]
Endothelium	NOTCH4	0	1.63847	0.547	0.056	0	0	1.08717	0.455	0.018	0	0	0	notch receptor 4 [Source:HGNC Symbol;Acc:HGNC:7884]
Endothelium	HLA-DRA	0	0.711284	0.598	0.146	0	0	1.71359	0.635	0.098	0	0	0	major histocompatibility complex, class II, DR alpha [Source:HGNC Symbol;Acc:HGNC:4947]
Endothelium	HLA-DRB5	0	0.999093	0.377	0.061	0	0	0.77702	0.316	0.015	0	0	0	major histocompatibility complex, class II, DR beta 5 [Source:HGNC Symbol;Acc:HGNC:4953]
Endothelium	HLA-DRB1	0	1.16295	0.585	0.118	0	0	2.31817	0.707	0.093	0	0	0	major histocompatibility complex, class II, DR beta 1 [Source:HGNC Symbol;Acc:HGNC:4948]
Endothelium	HLA-DPA1	0	0.605941	0.511	0.145	0	0	1.12001	0.524	0.032	0	0	0	major histocompatibility complex, class II, DP alpha 1 [Source:HGNC Symbol;Acc:HGNC:4938]
Endothelium	ADGRF5	0	1.98251	0.692	0.05	0	0	1.59919	0.636	0.011	0	0	0	adhesion G protein-coupled receptor F5 [Source:HGNC Symbol;Acc:HGNC:19030]
Endothelium	SH3BGRL2	0	0.36648	0.24	0.037	0	8.52553e-107	0.260624	0.267	0.11	2.85929e-102	8.52553e-107	0	SH3 domain binding glutamate rich protein like 2 [Source:HGNC Symbol;Acc:HGNC:15567]
Endothelium	NCOA7	0	1.30006	0.644	0.258	0	3.51851e-42	0.452579	0.687	0.548	1.18004e-37	3.51851e-42	0	nuclear receptor coactivator 7 [Source:HGNC Symbol;Acc:HGNC:21081]
Endothelium	ARHGAP18	0	1.65242	0.59	0.136	0	0	1.09509	0.556	0.189	0	0	0	Rho GTPase activating protein 18 [Source:HGNC Symbol;Acc:HGNC:21035]
Endothelium	CTGF	0	1.92566	0.667	0.302	0	5.92459e-282	1.24681	0.834	0.609	1.98699e-277	5.92459e-282	0
Endothelium	UTRN	0	1.32963	0.817	0.561	0	0	1.22584	0.719	0.385	0	0	0	utrophin [Source:HGNC Symbol;Acc:HGNC:12635]
Endothelium	PLEKHG1	0	0.815621	0.396	0.083	0	0	0.720038	0.429	0.112	0	0	0	pleckstrin homology and RhoGEF domain containing G1 [Source:HGNC Symbol;Acc:HGNC:20884]
Endothelium	MYCT1	0	1.31892	0.528	0.005	0	0	1.15105	0.52	0.002	0	0	0	MYC target 1 [Source:HGNC Symbol;Acc:HGNC:23172]
Endothelium	RPS6KA2	0	0.82731	0.388	0.062	0	9.15689e-108	0.331135	0.262	0.106	3.07104e-103	9.15689e-108	0	ribosomal protein S6 kinase A2 [Source:HGNC Symbol;Acc:HGNC:10431]
Endothelium	RAPGEF5	0	1.25265	0.492	0.02	0	0	1.16807	0.512	0.057	0	0	0	Rap guanine nucleotide exchange factor 5 [Source:HGNC Symbol;Acc:HGNC:16862]
Endothelium	AC004540.2	0	0.464529	0.182	0.002	0	0	0.345601	0.188	0.003	0	0	0	novel transcript
Endothelium	CPVL	0	0.3643	0.222	0.032	0	0	0.613132	0.329	0.01	0	0	0	carboxypeptidase vitellogenic like [Source:HGNC Symbol;Acc:HGNC:14399]
Endothelium	AQP1	0	2.05824	0.466	0.029	0	0	1.24845	0.288	0.01	0	0	0	aquaporin 1 (Colton blood group) [Source:HGNC Symbol;Acc:HGNC:633]
Endothelium	ELMO1	0	0.567099	0.324	0.054	0	0	0.384514	0.256	0.018	0	0	0	engulfment and cell motility 1 [Source:HGNC Symbol;Acc:HGNC:16286]
Endothelium	RAMP3	0	0.694647	0.256	0.021	0	0	1.05089	0.355	0.015	0	0	0	receptor activity modifying protein 3 [Source:HGNC Symbol;Acc:HGNC:9845]
Endothelium	GRB10	0	0.687219	0.377	0.092	0	0	0.63369	0.384	0.082	0	0	0	growth factor receptor bound protein 10 [Source:HGNC Symbol;Acc:HGNC:4564]
Endothelium	ABCB1	0	1.60394	0.608	0.063	0	0	1.19433	0.537	0.015	0	0	0	ATP binding cassette subfamily B member 1 [Source:HGNC Symbol;Acc:HGNC:40]
Endothelium	RUNDC3B	0	0.876667	0.341	0.01	0	0	0.421398	0.217	0.015	0	0	0	RUN domain containing 3B [Source:HGNC Symbol;Acc:HGNC:30286]
Endothelium	GNG11	0	1.7534	0.849	0.43	0	0	1.423	0.833	0.472	0	0	0	G protein subunit gamma 11 [Source:HGNC Symbol;Acc:HGNC:4403]
Endothelium	DOCK4	0	1.04652	0.456	0.051	0	0	0.799971	0.416	0.028	0	0	0	dedicator of cytokinesis 4 [Source:HGNC Symbol;Acc:HGNC:19192]
Endothelium	CAV2	0	0.935982	0.533	0.16	0	0	0.990051	0.544	0.12	0	0	0	caveolin 2 [Source:HGNC Symbol;Acc:HGNC:1528]
Endothelium	CAV1	0	2.58166	0.882	0.296	0	0	2.26833	0.784	0.217	0	0	0	caveolin 1 [Source:HGNC Symbol;Acc:HGNC:1527]
Endothelium	PODXL	0	2.24276	0.714	0.096	0	0	1.26045	0.671	0.319	0	0	0	podocalyxin like [Source:HGNC Symbol;Acc:HGNC:9171]
Endothelium	GIMAP8	0	0.679263	0.315	0.032	0	0	0.325653	0.187	0.003	0	0	0	GTPase, IMAP family member 8 [Source:HGNC Symbol;Acc:HGNC:21792]
Endothelium	GIMAP7	0	0.985707	0.516	0.13	0	0	0.826555	0.411	0.019	0	0	0	GTPase, IMAP family member 7 [Source:HGNC Symbol;Acc:HGNC:22404]
Endothelium	GIMAP4	0	0.942371	0.542	0.124	0	0	0.912538	0.446	0.011	0	0	0	GTPase, IMAP family member 4 [Source:HGNC Symbol;Acc:HGNC:21872]
Endothelium	GIMAP6	0	0.752029	0.414	0.056	0	0	0.598594	0.348	0.006	0	0	0	GTPase, IMAP family member 6 [Source:HGNC Symbol;Acc:HGNC:21918]
Endothelium	GIMAP1	0	0.673687	0.416	0.082	0	0	0.57223	0.347	0.009	0	0	0	GTPase, IMAP family member 1 [Source:HGNC Symbol;Acc:HGNC:23237]
Endothelium	NOS3	0	0.497559	0.251	0.009	0	0	0.511497	0.289	0.018	0	0	0	nitric oxide synthase 3 [Source:HGNC Symbol;Acc:HGNC:7876]
Endothelium	IL3RA	0	0.611923	0.319	0.02	0	0	0.52965	0.289	0.015	0	0	0	interleukin 3 receptor subunit alpha [Source:HGNC Symbol;Acc:HGNC:6012]
Endothelium	AP1S2	0	1.23653	0.652	0.283	0	0	1.05822	0.668	0.29	0	0	0	adaptor related protein complex 1 subunit sigma 2 [Source:HGNC Symbol;Acc:HGNC:560]
Endothelium	TSPAN7	0	1.16396	0.465	0.015	0	0	0.537172	0.31	0.033	0	0	0	tetraspanin 7 [Source:HGNC Symbol;Acc:HGNC:11854]
Endothelium	CXorf36	0	1.84727	0.667	0.011	0	0	1.71104	0.668	0.004	0	0	0
Endothelium	SHROOM4	0	0.773328	0.393	0.071	0	0	0.47728	0.292	0.033	0	0	0	shroom family member 4 [Source:HGNC Symbol;Acc:HGNC:29215]
Endothelium	ITM2A	0	1.251	0.502	0.108	0	0	0.861504	0.427	0.023	0	0	0	integral membrane protein 2A [Source:HGNC Symbol;Acc:HGNC:6173]
Endothelium	ANGPT2	0	1.69397	0.445	0.085	0	0	2.01651	0.56	0.051	0	0	0	angiopoietin 2 [Source:HGNC Symbol;Acc:HGNC:485]
Endothelium	SOX7	0	0.693032	0.315	0.028	0	0	0.730289	0.402	0.088	0	0	0	SRY-box transcription factor 7 [Source:HGNC Symbol;Acc:HGNC:18196]
Endothelium	CSGALNACT1	0	0.714543	0.358	0.03	0	0	0.557225	0.324	0.019	0	0	0	chondroitin sulfate N-acetylgalactosaminyltransferase 1 [Source:HGNC Symbol;Acc:HGNC:24290]
Endothelium	CHD7	0	0.681067	0.361	0.07	0	4.06729e-112	0.369232	0.364	0.175	1.36409e-107	4.06729e-112	0	chromodomain helicase DNA binding protein 7 [Source:HGNC Symbol;Acc:HGNC:20626]
Endothelium	PREX2	0	0.956427	0.411	0.041	0	1.88505e-254	0.571866	0.355	0.111	6.32208e-250	1.88505e-254	0	phosphatidylinositol-3,4,5-trisphosphate dependent Rac exchange factor 2 [Source:HGNC Symbol;Acc:HGNC:22950]
Endothelium	LY96	0	0.509755	0.29	0.034	0	0	0.884041	0.427	0.007	0	0	0	lymphocyte antigen 96 [Source:HGNC Symbol;Acc:HGNC:17156]
Endothelium	FZD6	0	0.710199	0.383	0.045	0	1.96041e-87	0.345447	0.448	0.252	6.57483e-83	1.96041e-87	0	frizzled class receptor 6 [Source:HGNC Symbol;Acc:HGNC:4044]
Endothelium	ENPP2	0	2.5432	0.697	0.125	0	0	2.28622	0.654	0.039	0	0	0	ectonucleotide pyrophosphatase/phosphodiesterase 2 [Source:HGNC Symbol;Acc:HGNC:3357]
Endothelium	MTSS1	0	0.544597	0.298	0.042	0	6.73841e-270	0.378877	0.262	0.063	2.25993e-265	6.73841e-270	0	MTSS I-BAR domain containing 1 [Source:HGNC Symbol;Acc:HGNC:20443]
Endothelium	IL33	0	1.37578	0.531	0.086	0	0	1.35276	0.571	0.085	0	0	0	interleukin 33 [Source:HGNC Symbol;Acc:HGNC:16028]
Endothelium	NFIB	0	1.47861	0.742	0.262	0	1.70258e-271	0.885124	0.711	0.398	5.71013e-267	1.70258e-271	0	nuclear factor I B [Source:HGNC Symbol;Acc:HGNC:7785]
Endothelium	ADAMTSL1	0	0.95485	0.416	0.039	0	0	0.735211	0.371	0.006	0	0	0	ADAMTS like 1 [Source:HGNC Symbol;Acc:HGNC:14632]
Endothelium	TEK	0	1.11039	0.465	0.017	0	0	1.24597	0.53	0.007	0	0	0	TEK receptor tyrosine kinase [Source:HGNC Symbol;Acc:HGNC:11724]
Endothelium	CNTNAP3B	0	0.408257	0.176	0.006	0	0	0.270732	0.152	0.011	0	0	0	contactin associated protein family member 3B [Source:HGNC Symbol;Acc:HGNC:32035]
Endothelium	CTNNAL1	0	1.83906	0.683	0.172	0	9.06265e-299	1.05164	0.707	0.415	3.03943e-294	9.06265e-299	0	catenin alpha like 1 [Source:HGNC Symbol;Acc:HGNC:2512]
Endothelium	RGS3	0	1.09871	0.484	0.148	0	0	1.11654	0.51	0.069	0	0	0	regulator of G protein signaling 3 [Source:HGNC Symbol;Acc:HGNC:9999]
Endothelium	LHX6	0	0.314752	0.16	0.002	0	0	0.414262	0.237	0.001	0	0	0	LIM homeobox 6 [Source:HGNC Symbol;Acc:HGNC:21735]
Endothelium	ENG	0	1.85396	0.729	0.259	0	0	2.49366	0.831	0.161	0	0	0	endoglin [Source:HGNC Symbol;Acc:HGNC:3349]
Endothelium	PKN3	0	0.344181	0.188	0.011	0	0	0.317655	0.211	0.027	0	0	0	protein kinase N3 [Source:HGNC Symbol;Acc:HGNC:17999]
Endothelium	EGFL7	0	2.41922	0.787	0.042	0	0	2.58568	0.793	0.022	0	0	0	EGF like domain multiple 7 [Source:HGNC Symbol;Acc:HGNC:20594]
Endothelium	NPDC1	0	1.37148	0.684	0.22	0	0	1.27853	0.735	0.347	0	0	0	neural proliferation, differentiation and control 1 [Source:HGNC Symbol;Acc:HGNC:7899]
Endothelium	GALNT18	0	0.500773	0.254	0.017	0	0	0.407966	0.246	0.01	0	0	0	polypeptide N-acetylgalactosaminyltransferase 18 [Source:HGNC Symbol;Acc:HGNC:30488]
Endothelium	LMO2	0	1.51817	0.581	0.085	0	0	1.42067	0.647	0.176	0	0	0	LIM domain only 2 [Source:HGNC Symbol;Acc:HGNC:6642]
Endothelium	TSPAN18	0	0.553548	0.3	0.054	0	0	0.262762	0.169	0.013	0	0	0	tetraspanin 18 [Source:HGNC Symbol;Acc:HGNC:20660]
Endothelium	FOLH1	0	0.258124	0.15	0.008	0	0	0.497977	0.274	0.02	0	0	0	folate hydrolase 1 [Source:HGNC Symbol;Acc:HGNC:3788]
Endothelium	APLNR	0	1.07933	0.362	0.006	0	0	1.02522	0.399	0.003	0	0	0	apelin receptor [Source:HGNC Symbol;Acc:HGNC:339]
Endothelium	MAP3K11	0	0.837044	0.503	0.15	0	0	0.729429	0.497	0.161	0	0	0	mitogen-activated protein kinase kinase kinase 11 [Source:HGNC Symbol;Acc:HGNC:6850]
Endothelium	CCDC85B	0	1.25198	0.738	0.455	0	0	1.37712	0.769	0.37	0	0	0	coiled-coil domain containing 85B [Source:HGNC Symbol;Acc:HGNC:24926]
Endothelium	FZD4	0	0.676175	0.339	0.039	0	0	0.677685	0.35	0.012	0	0	0	frizzled class receptor 4 [Source:HGNC Symbol;Acc:HGNC:4042]
Endothelium	SLC35F2	0	0.351687	0.233	0.039	0	4.58724e-168	0.367215	0.328	0.123	1.53847e-163	4.58724e-168	0	solute carrier family 35 member F2 [Source:HGNC Symbol;Acc:HGNC:23615]
Endothelium	RDX	0	1.45149	0.782	0.511	0	1.58887e-249	1.00909	0.739	0.518	5.32875e-245	1.58887e-249	0	radixin [Source:HGNC Symbol;Acc:HGNC:9944]
Endothelium	NNMT	0	0.960517	0.466	0.121	0	0	1.28349	0.654	0.221	0	0	0	nicotinamide N-methyltransferase [Source:HGNC Symbol;Acc:HGNC:7861]
Endothelium	MCAM	0	1.21968	0.612	0.141	0	0	1.58655	0.663	0.094	0	0	0	melanoma cell adhesion molecule [Source:HGNC Symbol;Acc:HGNC:6934]
Endothelium	NRGN	0	0.699757	0.307	0.04	0	0	0.600104	0.317	0.017	0	0	0	neurogranin [Source:HGNC Symbol;Acc:HGNC:8000]
Endothelium	ESAM	0	1.71981	0.654	0.05	0	0	1.84935	0.696	0.019	0	0	0	endothelial cell adhesion molecule [Source:HGNC Symbol;Acc:HGNC:17474]
Endothelium	ROBO4	0	1.60395	0.589	0.007	0	0	1.20786	0.539	0.002	0	0	0	roundabout guidance receptor 4 [Source:HGNC Symbol;Acc:HGNC:17985]
Endothelium	FLI1	0	1.28885	0.585	0.072	0	0	1.14516	0.543	0.009	0	0	0	Fli-1 proto-oncogene, ETS transcription factor [Source:HGNC Symbol;Acc:HGNC:3749]
Endothelium	ITIH5	0	0.616941	0.246	0.039	0	0	1.20611	0.468	0.109	0	0	0	inter-alpha-trypsin inhibitor heavy chain 5 [Source:HGNC Symbol;Acc:HGNC:21449]
Endothelium	FAM171A1	0	1.14946	0.515	0.097	0	0	1.15562	0.563	0.111	0	0	0	family with sequence similarity 171 member A1 [Source:HGNC Symbol;Acc:HGNC:23522]
Endothelium	JCAD	0	1.10081	0.511	0.103	0	0	0.653517	0.33	0.026	0	0	0	junctional cadherin 5 associated [Source:HGNC Symbol;Acc:HGNC:29283]
Endothelium	PALD1	0	0.518899	0.252	0.019	0	0	0.488935	0.274	0.013	0	0	0	phosphatase domain containing paladin 1 [Source:HGNC Symbol;Acc:HGNC:23530]
Endothelium	MMRN2	0	1.34605	0.534	0.01	0	0	1.23612	0.52	0.004	0	0	0	multimerin 2 [Source:HGNC Symbol;Acc:HGNC:19888]
Endothelium	SNCG	0	0.501272	0.3	0.034	0	0	0.77833	0.388	0.006	0	0	0	synuclein gamma [Source:HGNC Symbol;Acc:HGNC:11141]
Endothelium	HHEX	0	0.732624	0.364	0.028	0	0	0.911602	0.425	0.009	0	0	0	hematopoietically expressed homeobox [Source:HGNC Symbol;Acc:HGNC:4901]
Endothelium	EXOC6	0	0.864521	0.375	0.066	0	0	0.592717	0.357	0.1	0	0	0	exocyst complex component 6 [Source:HGNC Symbol;Acc:HGNC:23196]
Endothelium	ENTPD1	0	1.54679	0.617	0.087	0	0	1.38491	0.567	0.018	0	0	0	ectonucleoside triphosphate diphosphohydrolase 1 [Source:HGNC Symbol;Acc:HGNC:3363]
Endothelium	DMBT1	0	0.514551	0.167	0.002	0	0	0.845611	0.266	0.013	0	0	0	deleted in malignant brain tumors 1 [Source:HGNC Symbol;Acc:HGNC:2926]
Endothelium	CPXM2	0	0.492422	0.207	0.003	0	0	0.305737	0.161	0.002	0	0	0	carboxypeptidase X, M14 family member 2 [Source:HGNC Symbol;Acc:HGNC:26977]
Endothelium	VWF	0	3.06079	0.841	0.034	0	0	3.36668	0.867	0.014	0	0	0	von Willebrand factor [Source:HGNC Symbol;Acc:HGNC:12726]
Endothelium	RBP5	0	0.814679	0.362	0.014	0	0	1.03662	0.433	0.008	0	0	0	retinol binding protein 5 [Source:HGNC Symbol;Acc:HGNC:15847]
Endothelium	A2M	0	3.96748	0.966	0.242	0	0	4.20477	0.951	0.14	0	0	0	alpha-2-macroglobulin [Source:HGNC Symbol;Acc:HGNC:7]
Endothelium	CLEC1A	0	0.357984	0.21	0.002	0	0	0.448742	0.249	0	0	0	0	C-type lectin domain family 1 member A [Source:HGNC Symbol;Acc:HGNC:24355]
Endothelium	CPNE8	0	0.500856	0.303	0.062	0	0	0.509662	0.343	0.041	0	0	0	copine 8 [Source:HGNC Symbol;Acc:HGNC:23498]
Endothelium	SMAGP	0	0.410122	0.25	0.037	0	0	0.481639	0.324	0.06	0	0	0	small cell adhesion glycoprotein [Source:HGNC Symbol;Acc:HGNC:26918]
Endothelium	PTPRB	0	2.02152	0.685	0.016	0	0	1.75806	0.661	0.023	0	0	0	protein tyrosine phosphatase receptor type B [Source:HGNC Symbol;Acc:HGNC:9665]
Endothelium	RASSF9	0	0.750963	0.293	0.01	0	0	0.748399	0.359	0.032	0	0	0	Ras association domain family member 9 [Source:HGNC Symbol;Acc:HGNC:15739]
Endothelium	DUSP6	0	1.45603	0.614	0.144	0	0	1.30226	0.713	0.328	0	0	0	dual specificity phosphatase 6 [Source:HGNC Symbol;Acc:HGNC:3072]
Endothelium	TMCC3	0	0.95839	0.428	0.058	0	5.05335e-164	0.488131	0.363	0.148	1.69479e-159	5.05335e-164	0	transmembrane and coiled-coil domain family 3 [Source:HGNC Symbol;Acc:HGNC:29199]
Endothelium	ELK3	0	1.99622	0.774	0.172	0	0	1.50739	0.735	0.199	0	0	0	ETS transcription factor ELK3 [Source:HGNC Symbol;Acc:HGNC:3325]
Endothelium	NUAK1	0	1.67399	0.565	0.067	0	0	1.62522	0.605	0.044	0	0	0	NUAK family kinase 1 [Source:HGNC Symbol;Acc:HGNC:14311]
Endothelium	FLT1	0	2.14362	0.708	0.038	0	0	1.5896	0.608	0.018	0	0	0	fms related receptor tyrosine kinase 1 [Source:HGNC Symbol;Acc:HGNC:3763]
Endothelium	RGCC	0	1.6935	0.547	0.167	0	0	1.88835	0.745	0.26	0	0	0	regulator of cell cycle [Source:HGNC Symbol;Acc:HGNC:20369]
Endothelium	TSC22D1	0	1.62842	0.84	0.518	0	0	1.32375	0.839	0.597	0	0	0	TSC22 domain family member 1 [Source:HGNC Symbol;Acc:HGNC:16826]
Endothelium	LPAR6	0	1.23871	0.582	0.168	0	0	1.17646	0.596	0.12	0	0	0	lysophosphatidic acid receptor 6 [Source:HGNC Symbol;Acc:HGNC:15520]
Endothelium	THSD1	0	0.596478	0.301	0.014	0	0	0.36071	0.234	0.007	0	0	0	thrombospondin type 1 domain containing 1 [Source:HGNC Symbol;Acc:HGNC:17754]
Endothelium	PCDH17	0	2.09177	0.632	0.011	0	0	2.23629	0.707	0.051	0	0	0	protocadherin 17 [Source:HGNC Symbol;Acc:HGNC:14267]
Endothelium	DACH1	0	1.26751	0.507	0.052	0	0	1.0894	0.487	0.033	0	0	0	dachshund family transcription factor 1 [Source:HGNC Symbol;Acc:HGNC:2663]
Endothelium	DOCK9	0	1.14868	0.519	0.08	0	0	0.691655	0.419	0.113	0	0	0	dedicator of cytokinesis 9 [Source:HGNC Symbol;Acc:HGNC:14132]
Endothelium	MCF2L	0	0.644775	0.311	0.029	0	1.36649e-152	0.37407	0.266	0.091	4.58293e-148	1.36649e-152	0	MCF.2 cell line derived transforming sequence like [Source:HGNC Symbol;Acc:HGNC:14576]
Endothelium	TMEM255B	0	0.594437	0.294	0.01	0	0	0.837741	0.405	0.004	0	0	0	transmembrane protein 255B [Source:HGNC Symbol;Acc:HGNC:28297]
Endothelium	RNASE1	0	2.48234	0.742	0.03	0	0	2.66574	0.765	0.021	0	0	0	ribonuclease A family member 1, pancreatic [Source:HGNC Symbol;Acc:HGNC:10044]
Endothelium	ADCY4	0	0.88206	0.401	0.017	0	0	0.720924	0.362	0.009	0	0	0	adenylate cyclase 4 [Source:HGNC Symbol;Acc:HGNC:235]
Endothelium	CLEC14A	0	2.05499	0.665	0.011	0	0	1.78959	0.646	0.003	0	0	0	C-type lectin domain containing 14A [Source:HGNC Symbol;Acc:HGNC:19832]
Endothelium	PRKCH	0	0.657338	0.501	0.127	0	0	0.642014	0.47	0.118	0	0	0	protein kinase C eta [Source:HGNC Symbol;Acc:HGNC:9403]
Endothelium	RHOJ	0	0.900669	0.463	0.087	0	0	1.02571	0.517	0.021	0	0	0	ras homolog family member J [Source:HGNC Symbol;Acc:HGNC:688]
Endothelium	IFI27	0	2.94724	0.882	0.222	0	0	1.09815	0.922	0.669	0	0	0	interferon alpha inducible protein 27 [Source:HGNC Symbol;Acc:HGNC:5397]
Endothelium	JAG2	0	0.595281	0.285	0.035	0	0	0.548776	0.259	0.047	0	0	0	jagged canonical Notch ligand 2 [Source:HGNC Symbol;Acc:HGNC:6189]
Endothelium	CRIP2	0	1.75725	0.781	0.239	0	0	1.38289	0.773	0.389	0	0	0	cysteine rich protein 2 [Source:HGNC Symbol;Acc:HGNC:2361]
Endothelium	MEIS2	0	1.7273	0.706	0.197	0	0	1.63819	0.675	0.055	0	0	0	Meis homeobox 2 [Source:HGNC Symbol;Acc:HGNC:7001]
Endothelium	DLL4	0	0.93521	0.352	0.013	0	0	0.527761	0.238	0.016	0	0	0	delta like canonical Notch ligand 4 [Source:HGNC Symbol;Acc:HGNC:2910]
Endothelium	EHD4	0	1.61581	0.639	0.099	0	1.56265e-283	0.817301	0.594	0.276	5.24082e-279	1.56265e-283	0	EH domain containing 4 [Source:HGNC Symbol;Acc:HGNC:3245]
Endothelium	CGNL1	0	1.05297	0.489	0.156	0	0	0.84691	0.452	0.084	0	0	0	cingulin like 1 [Source:HGNC Symbol;Acc:HGNC:25931]
Endothelium	C2CD4B	0	1.08591	0.402	0.075	0	2.27511e-207	1.2059	0.538	0.263	7.63027e-203	2.27511e-207	0	C2 calcium dependent domain containing 4B [Source:HGNC Symbol;Acc:HGNC:33628]
Endothelium	UACA	0	2.42615	0.852	0.357	0	0	1.63895	0.691	0.291	0	0	0	uveal autoantigen with coiled-coil domains and ankyrin repeats [Source:HGNC Symbol;Acc:HGNC:15947]
Endothelium	SLC9A3R2	0	1.66097	0.662	0.299	0	0	1.34774	0.625	0.308	0	0	0	SLC9A3 regulator 2 [Source:HGNC Symbol;Acc:HGNC:11076]
Endothelium	GPRC5B	0	0.856999	0.418	0.11	0	2.50351e-142	0.412494	0.291	0.111	8.39627e-138	2.50351e-142	0	G protein-coupled receptor class C group 5 member B [Source:HGNC Symbol;Acc:HGNC:13308]
Endothelium	MMP15	0	0.384407	0.225	0.024	0	0	0.37525	0.24	0.039	0	0	0	matrix metallopeptidase 15 [Source:HGNC Symbol;Acc:HGNC:7161]
Endothelium	CDH5	0	1.97483	0.681	0.011	0	0	1.86576	0.688	0.007	0	0	0	cadherin 5 [Source:HGNC Symbol;Acc:HGNC:1764]
Endothelium	EXOC3L1	0	0.290656	0.172	0.004	0	0	0.314029	0.174	0.003	0	0	0	exocyst complex component 3 like 1 [Source:HGNC Symbol;Acc:HGNC:27540]
Endothelium	NFAT5	0	1.39886	0.748	0.462	0	0	1.29352	0.818	0.528	0	0	0	nuclear factor of activated T cells 5 [Source:HGNC Symbol;Acc:HGNC:7774]
Endothelium	FOXF1	0	0.384562	0.223	0.006	0	0	0.798325	0.39	0.003	0	0	0	forkhead box F1 [Source:HGNC Symbol;Acc:HGNC:3809]
Endothelium	DPEP1	0	0.616299	0.221	0.004	0	0	0.709904	0.308	0.001	0	0	0	dipeptidase 1 [Source:HGNC Symbol;Acc:HGNC:3002]
Endothelium	RFLNB	0	1.06861	0.461	0.092	0	0	1.07498	0.501	0.043	0	0	0	refilin B [Source:HGNC Symbol;Acc:HGNC:28705]
Endothelium	SCARF1	0	0.766349	0.379	0.017	0	0	0.826045	0.435	0.009	0	0	0	scavenger receptor class F member 1 [Source:HGNC Symbol;Acc:HGNC:16820]
Endothelium	SPNS2	0	0.335229	0.192	0.013	0	0	0.480064	0.285	0.019	0	0	0	sphingolipid transporter 2 [Source:HGNC Symbol;Acc:HGNC:26992]
Endothelium	BCL6B	0	0.767279	0.354	0.004	0	0	0.560041	0.302	0.002	0	0	0	BCL6B transcription repressor [Source:HGNC Symbol;Acc:HGNC:1002]
Endothelium	TMEM88	0	0.712627	0.345	0.037	0	0	0.545972	0.289	0.042	0	0	0	transmembrane protein 88 [Source:HGNC Symbol;Acc:HGNC:32371]
Endothelium	ARHGEF15	0	0.870737	0.412	0.011	0	0	0.612866	0.33	0.009	0	0	0	Rho guanine nucleotide exchange factor 15 [Source:HGNC Symbol;Acc:HGNC:15590]
Endothelium	GRAP	0	0.284896	0.184	0.017	0	0	0.412479	0.257	0.009	0	0	0	GRB2 related adaptor protein [Source:HGNC Symbol;Acc:HGNC:4562]
Endothelium	TNFAIP1	0	0.752774	0.422	0.108	0	1.13653e-231	0.621775	0.438	0.175	3.8117e-227	1.13653e-231	0	TNF alpha induced protein 1 [Source:HGNC Symbol;Acc:HGNC:11894]
Endothelium	CCL14	0	1.52117	0.312	0.004	0	0	1.20729	0.36	0.002	0	0	0	C-C motif chemokine ligand 14 [Source:HGNC Symbol;Acc:HGNC:10612]
Endothelium	CAVIN1	0	1.39535	0.822	0.47	0	0	1.80192	0.787	0.253	0	0	0	caveolae associated protein 1 [Source:HGNC Symbol;Acc:HGNC:9688]
Endothelium	RAMP2	0	2.1058	0.787	0.311	0	0	2.54144	0.839	0.212	0	0	0	receptor activity modifying protein 2 [Source:HGNC Symbol;Acc:HGNC:9844]
Endothelium	MEOX1	0	0.428038	0.145	0.003	0	0	0.558261	0.243	0.001	0	0	0	mesenchyme homeobox 1 [Source:HGNC Symbol;Acc:HGNC:7013]
Endothelium	ACE	0	1.1598	0.445	0.049	0	0	0.771751	0.439	0.132	0	0	0	angiotensin I converting enzyme [Source:HGNC Symbol;Acc:HGNC:2707]
Endothelium	ICAM2	0	1.24371	0.531	0.058	0	0	1.11903	0.528	0.015	0	0	0	intercellular adhesion molecule 2 [Source:HGNC Symbol;Acc:HGNC:5345]
Endothelium	PECAM1	0	2.21319	0.774	0.072	0	0	2.12408	0.728	0.016	0	0	0	platelet and endothelial cell adhesion molecule 1 [Source:HGNC Symbol;Acc:HGNC:8823]
Endothelium	KCNJ2	0	0.503882	0.213	0.015	0	0	0.517881	0.22	0.011	0	0	0	potassium inwardly rectifying channel subfamily J member 2 [Source:HGNC Symbol;Acc:HGNC:6263]
Endothelium	CASKIN2	0	0.64622	0.35	0.058	0	0	0.432873	0.275	0.047	0	0	0	CASK interacting protein 2 [Source:HGNC Symbol;Acc:HGNC:18200]
Endothelium	PTPRM	0	0.879581	0.468	0.104	0	2.73508e-61	0.320212	0.405	0.248	9.17292e-57	2.73508e-61	0	protein tyrosine phosphatase receptor type M [Source:HGNC Symbol;Acc:HGNC:9675]
Endothelium	ZNF521	0	0.971119	0.421	0.045	0	0	0.813883	0.417	0.011	0	0	0	zinc finger protein 521 [Source:HGNC Symbol;Acc:HGNC:24605]
Endothelium	CCDC68	0	0.479968	0.217	0.011	0	6.71387e-136	0.298375	0.274	0.1	2.2517e-131	6.71387e-136	0	coiled-coil domain containing 68 [Source:HGNC Symbol;Acc:HGNC:24350]
Endothelium	TCF4	0	1.46866	0.917	0.655	0	0	2.04106	0.877	0.292	0	0	0	transcription factor 4 [Source:HGNC Symbol;Acc:HGNC:11634]
Endothelium	PLCB1	0	0.791882	0.454	0.108	0	2.13524e-66	0.294349	0.423	0.244	7.16116e-62	2.13524e-66	0	phospholipase C beta 1 [Source:HGNC Symbol;Acc:HGNC:15917]
Endothelium	PLCB4	0	1.0283	0.445	0.06	0	1.77693e-164	0.533167	0.439	0.199	5.95946e-160	1.77693e-164	0	phospholipase C beta 4 [Source:HGNC Symbol;Acc:HGNC:9059]
Endothelium	RALGAPA2	0	1.29866	0.57	0.141	0	0	1.17021	0.72	0.335	0	0	0	Ral GTPase activating protein catalytic subunit alpha 2 [Source:HGNC Symbol;Acc:HGNC:16207]
Endothelium	THBD	0	1.29587	0.473	0.028	0	0	1.4361	0.516	0.037	0	0	0	thrombomodulin [Source:HGNC Symbol;Acc:HGNC:11784]
Endothelium	CD93	0	2.15378	0.725	0.047	0	0	2.20825	0.741	0.006	0	0	0	CD93 molecule [Source:HGNC Symbol;Acc:HGNC:15855]
Endothelium	CCM2L	0	0.56058	0.299	0.004	0	0	0.60357	0.335	0.002	0	0	0	CCM2 like scaffold protein [Source:HGNC Symbol;Acc:HGNC:16153]
Endothelium	SOX18	0	1.57244	0.555	0.039	0	0	2.09866	0.687	0.034	0	0	0	SRY-box transcription factor 18 [Source:HGNC Symbol;Acc:HGNC:11194]
Endothelium	SEMA6B	0	0.625587	0.322	0.031	0	0	0.807751	0.423	0.02	0	0	0	semaphorin 6B [Source:HGNC Symbol;Acc:HGNC:10739]
Endothelium	TNFAIP8L1	0	0.563519	0.325	0.071	0	0	0.400552	0.317	0.074	0	0	0	TNF alpha induced protein 8 like 1 [Source:HGNC Symbol;Acc:HGNC:28279]
Endothelium	CD320	0	0.82472	0.434	0.124	0	0	0.738332	0.48	0.177	0	0	0	CD320 molecule [Source:HGNC Symbol;Acc:HGNC:16692]
Endothelium	KANK3	0	0.743927	0.369	0.02	0	0	0.696122	0.377	0.007	0	0	0	KN motif and ankyrin repeat domains 3 [Source:HGNC Symbol;Acc:HGNC:24796]
Endothelium	LYL1	0	0.438188	0.268	0.041	0	0	0.505634	0.305	0.009	0	0	0	LYL1 basic helix-loop-helix family member [Source:HGNC Symbol;Acc:HGNC:6734]
Endothelium	KLF2	0	1.74429	0.792	0.369	0	0	1.70879	0.684	0.169	0	0	0	Kruppel like factor 2 [Source:HGNC Symbol;Acc:HGNC:6347]
Endothelium	USHBP1	0	0.450598	0.226	0.008	0	0	0.331157	0.202	0.011	0	0	0	USH1 protein network component harmonin binding protein 1 [Source:HGNC Symbol;Acc:HGNC:24058]
Endothelium	PLVAP	0	1.25674	0.441	0.007	0	0	1.2139	0.455	0.002	0	0	0	plasmalemma vesicle associated protein [Source:HGNC Symbol;Acc:HGNC:13635]
Endothelium	BST2	0	1.18488	0.627	0.171	0	0	1.38218	0.693	0.17	0	0	0	bone marrow stromal cell antigen 2 [Source:HGNC Symbol;Acc:HGNC:1119]
Endothelium	KIAA0355	0	1.28313	0.685	0.283	0	0	1.01235	0.613	0.24	0	0	0
Endothelium	PCAT19	0	1.80295	0.647	0.017	0	0	1.19758	0.624	0.062	0	0	0	prostate cancer associated transcript 19 [Source:HGNC Symbol;Acc:HGNC:49593]
Endothelium	BCAM	0	1.69801	0.746	0.144	0	0	1.72299	0.745	0.207	0	0	0	basal cell adhesion molecule (Lutheran blood group) [Source:HGNC Symbol;Acc:HGNC:6722]
Endothelium	EXOC3L2	0	0.588298	0.286	0.005	0	0	0.523924	0.291	0.002	0	0	0	exocyst complex component 3 like 2 [Source:HGNC Symbol;Acc:HGNC:30162]
Endothelium	NOVA2	0	0.623201	0.318	0.002	0	0	0.551492	0.317	0.001	0	0	0	NOVA alternative splicing regulator 2 [Source:HGNC Symbol;Acc:HGNC:7887]
Endothelium	RASIP1	0	0.913319	0.45	0.048	0	0	0.870866	0.468	0.038	0	0	0	Ras interacting protein 1 [Source:HGNC Symbol;Acc:HGNC:24716]
Endothelium	ADM5	0	0.298188	0.155	0.013	0	7.21703e-224	0.360604	0.173	0.034	2.42045e-219	7.21703e-224	0	adrenomedullin 5 (putative) [Source:HGNC Symbol;Acc:HGNC:27293]
Endothelium	CLDN5	0	2.1637	0.577	0.017	0	0	1.93736	0.575	0.01	0	0	0	claudin 5 [Source:HGNC Symbol;Acc:HGNC:2047]
Endothelium	MFNG	0	0.366406	0.26	0.042	0	0	0.523487	0.334	0.011	0	0	0	MFNG O-fucosylpeptide 3-beta-N-acetylglucosaminyltransferase [Source:HGNC Symbol;Acc:HGNC:7038]
Endothelium	PDGFB	0	0.826311	0.355	0.027	0	0	0.677144	0.336	0.036	0	0	0	platelet derived growth factor subunit B [Source:HGNC Symbol;Acc:HGNC:8800]
Endothelium	MAPK11	0	0.380283	0.219	0.02	0	0	0.471041	0.281	0.015	0	0	0	mitogen-activated protein kinase 11 [Source:HGNC Symbol;Acc:HGNC:6873]
Endothelium	SHANK3	0	1.16083	0.502	0.027	0	0	1.11395	0.528	0.02	0	0	0	SH3 and multiple ankyrin repeat domains 3 [Source:HGNC Symbol;Acc:HGNC:14294]
Endothelium	JAM2	0	1.10957	0.476	0.062	0	0	0.911261	0.454	0.026	0	0	0	junctional adhesion molecule 2 [Source:HGNC Symbol;Acc:HGNC:14686]
Endothelium	APP	0	1.33363	0.848	0.592	0	0	1.69198	0.849	0.521	0	0	0	amyloid beta precursor protein [Source:HGNC Symbol;Acc:HGNC:620]
Endothelium	CYYR1	0	1.59712	0.62	0.065	0	0	1.42052	0.606	0.021	0	0	0	cysteine and tyrosine rich 1 [Source:HGNC Symbol;Acc:HGNC:16274]
Endothelium	TIAM1	0	0.938947	0.411	0.057	0	0	0.859628	0.482	0.118	0	0	0	TIAM Rac1 associated GEF 1 [Source:HGNC Symbol;Acc:HGNC:11805]
Endothelium	ERG	0	1.61018	0.627	0.009	0	0	1.25267	0.572	0.014	0	0	0	ETS transcription factor ERG [Source:HGNC Symbol;Acc:HGNC:3446]
Endothelium	SH2D3C	3.51321e-303	0.501308	0.335	0.076	1.17826e-298	0	0.588042	0.347	0.021	0	3.51321e-303	0	SH2 domain containing 3C [Source:HGNC Symbol;Acc:HGNC:16884]
Endothelium	APOL3	2.25547e-302	0.576089	0.337	0.078	7.56438e-298	0	0.307283	0.201	0.024	0	2.25547e-302	0	apolipoprotein L3 [Source:HGNC Symbol;Acc:HGNC:14868]
Endothelium	LAYN	3.3894e-302	0.588318	0.343	0.083	1.13674e-297	0	0.758187	0.405	0.029	0	3.3894e-302	0	layilin [Source:HGNC Symbol;Acc:HGNC:29471]
Endothelium	PPM1F	2.4659e-301	0.667282	0.401	0.111	8.27015e-297	0	0.58166	0.354	0.05	0	2.4659e-301	0	protein phosphatase, Mg2+/Mn2+ dependent 1F [Source:HGNC Symbol;Acc:HGNC:19388]
Endothelium	RAI14	5.23185e-300	0.924977	0.529	0.195	1.75466e-295	0	0.897757	0.557	0.225	0	5.23185e-300	0	retinoic acid induced 14 [Source:HGNC Symbol;Acc:HGNC:14873]
Endothelium	DLC1	9.57738e-300	1.08531	0.604	0.269	3.21206e-295	0	1.26189	0.638	0.195	0	9.57738e-300	0	DLC1 Rho GTPase activating protein [Source:HGNC Symbol;Acc:HGNC:2897]
Endothelium	VAMP5	6.40602e-299	1.1685	0.644	0.324	2.14845e-294	0	1.3425	0.641	0.164	0	6.40602e-299	0	vesicle associated membrane protein 5 [Source:HGNC Symbol;Acc:HGNC:12646]
Endothelium	TEAD4	1.96147e-296	0.265075	0.172	0.022	6.57839e-292	0	0.296219	0.234	0.044	0	1.96147e-296	0	TEA domain transcription factor 4 [Source:HGNC Symbol;Acc:HGNC:11717]
Endothelium	RBMS3	2.66179e-296	0.489184	0.305	0.066	8.92711e-292	0	0.560548	0.342	0.045	0	2.66179e-296	0	RNA binding motif single stranded interacting protein 3 [Source:HGNC Symbol;Acc:HGNC:13427]
Endothelium	DOCK6	4.24093e-296	0.605384	0.342	0.084	1.42232e-291	0	0.491913	0.326	0.062	0	4.24093e-296	0	dedicator of cytokinesis 6 [Source:HGNC Symbol;Acc:HGNC:19189]
Endothelium	ABI3	1.08514e-293	0.363393	0.277	0.054	3.63934e-289	0	0.405406	0.272	0.008	0	1.08514e-293	0	ABI family member 3 [Source:HGNC Symbol;Acc:HGNC:29859]
Endothelium	LINC01116	2.43617e-291	0.431432	0.272	0.055	8.17043e-287	0	0.298415	0.215	0.024	0	2.43617e-291	0	long intergenic non-protein coding RNA 1116 [Source:HGNC Symbol;Acc:HGNC:49259]
Endothelium	TCN2	8.517e-285	0.413656	0.273	0.057	2.85643e-280	0	0.698774	0.379	0.051	0	8.517e-285	0	transcobalamin 2 [Source:HGNC Symbol;Acc:HGNC:11653]
Endothelium	MLKL	4.30538e-284	0.413938	0.268	0.053	1.44394e-279	0	0.467818	0.283	0.019	0	4.30538e-284	0	mixed lineage kinase domain like pseudokinase [Source:HGNC Symbol;Acc:HGNC:26617]
Endothelium	TNFRSF10D	8.76608e-284	0.678249	0.343	0.089	2.93997e-279	0	0.700426	0.37	0.073	0	8.76608e-284	0	TNF receptor superfamily member 10d [Source:HGNC Symbol;Acc:HGNC:11907]
Endothelium	CTHRC1	2.5169e-283	0.59633	0.284	0.062	8.44116e-279	0	0.931273	0.45	0.074	0	2.5169e-283	0	collagen triple helix repeat containing 1 [Source:HGNC Symbol;Acc:HGNC:18831]
Endothelium	PTP4A3	9.40574e-283	0.469684	0.276	0.058	3.1545e-278	0	0.585312	0.292	0.03	0	9.40574e-283	0	protein tyrosine phosphatase 4A3 [Source:HGNC Symbol;Acc:HGNC:9636]
Endothelium	ARHGAP23	1.4312e-282	0.615559	0.385	0.108	4.79995e-278	0	0.635107	0.403	0.062	0	1.4312e-282	0	Rho GTPase activating protein 23 [Source:HGNC Symbol;Acc:HGNC:29293]
Endothelium	OSBPL1A	4.25373e-281	1.36288	0.636	0.332	1.42662e-276	0	1.85262	0.71	0.201	0	4.25373e-281	0	oxysterol binding protein like 1A [Source:HGNC Symbol;Acc:HGNC:16398]
Endothelium	CD59	2.25152e-279	1.1639	0.666	0.367	7.55115e-275	0	1.18504	0.744	0.459	0	2.25152e-279	0	CD59 molecule (CD59 blood group) [Source:HGNC Symbol;Acc:HGNC:1689]
Endothelium	SEMA3F	3.33914e-275	0.336282	0.22	0.039	1.11988e-270	0	0.615119	0.36	0.051	0	3.33914e-275	0	semaphorin 3F [Source:HGNC Symbol;Acc:HGNC:10728]
Endothelium	PEAR1	3.53603e-274	0.356922	0.23	0.042	1.18591e-269	0	0.313351	0.217	0.012	0	3.53603e-274	0	platelet endothelial aggregation receptor 1 [Source:HGNC Symbol;Acc:HGNC:33631]
Endothelium	TMEM44	1.71178e-273	0.386198	0.253	0.05	5.74096e-269	0	0.327899	0.214	0.024	0	1.71178e-273	0	transmembrane protein 44 [Source:HGNC Symbol;Acc:HGNC:25120]
Endothelium	CD109	1.34046e-269	0.846419	0.416	0.131	4.49564e-265	0	0.457912	0.332	0.084	0	1.34046e-269	0	CD109 molecule [Source:HGNC Symbol;Acc:HGNC:21685]
Endothelium	LRCH1	4.08024e-265	0.673126	0.383	0.113	1.36843e-260	0	0.477836	0.348	0.09	0	4.08024e-265	0	leucine rich repeats and calponin homology domain containing 1 [Source:HGNC Symbol;Acc:HGNC:20309]
Endothelium	FAM43A	5.42145e-265	0.932935	0.493	0.188	1.81825e-260	0	1.69715	0.642	0.067	0	5.42145e-265	0	family with sequence similarity 43 member A [Source:HGNC Symbol;Acc:HGNC:26888]
Endothelium	FMNL3	8.81085e-258	0.52703	0.34	0.088	2.95498e-253	0	0.468059	0.29	0.024	0	8.81085e-258	0	formin like 3 [Source:HGNC Symbol;Acc:HGNC:23698]
Endothelium	ARRDC3	4.49676e-257	1.13299	0.611	0.301	1.50812e-252	0	1.67849	0.725	0.28	0	4.49676e-257	0	arrestin domain containing 3 [Source:HGNC Symbol;Acc:HGNC:29263]
Endothelium	ACVRL1	1.32626e-245	0.814007	0.501	0.201	4.44802e-241	0	1.01798	0.523	0.052	0	1.32626e-245	0	activin A receptor like type 1 [Source:HGNC Symbol;Acc:HGNC:175]
Endothelium	RASAL2	4.47677e-243	0.850866	0.476	0.185	1.50142e-238	0	0.802975	0.55	0.22	0	4.47677e-243	0	RAS protein activator like 2 [Source:HGNC Symbol;Acc:HGNC:9874]
Endothelium	STIM2	6.75199e-240	0.776957	0.493	0.192	2.26448e-235	0	0.915232	0.545	0.139	0	6.75199e-240	0	stromal interaction molecule 2 [Source:HGNC Symbol;Acc:HGNC:19205]
Endothelium	NOTCH1	8.87655e-240	0.719428	0.429	0.149	2.97702e-235	0	0.654448	0.435	0.117	0	8.87655e-240	0	notch receptor 1 [Source:HGNC Symbol;Acc:HGNC:7881]
Endothelium	CDH24	1.37968e-238	0.268125	0.164	0.025	4.62718e-234	0	0.291465	0.174	0.014	0	1.37968e-238	0	cadherin 24 [Source:HGNC Symbol;Acc:HGNC:14265]
Endothelium	ITGA8	1.84332e-235	0.479801	0.244	0.053	6.18212e-231	0	0.707898	0.328	0.01	0	1.84332e-235	0	integrin subunit alpha 8 [Source:HGNC Symbol;Acc:HGNC:6144]
Endothelium	HOXD8	1.60973e-234	0.508952	0.31	0.083	5.39872e-230	0	0.460365	0.287	0.028	0	1.60973e-234	0	homeobox D8 [Source:HGNC Symbol;Acc:HGNC:5139]
Endothelium	KITLG	3.94221e-226	0.758293	0.362	0.115	1.32214e-221	0	0.683143	0.315	0.04	0	3.94221e-226	0	KIT ligand [Source:HGNC Symbol;Acc:HGNC:6343]
Endothelium	GLCE	4.51266e-219	0.466757	0.256	0.062	1.51346e-214	0	0.479966	0.309	0.046	0	4.51266e-219	0	glucuronic acid epimerase [Source:HGNC Symbol;Acc:HGNC:17855]
Endothelium	GRASP	1.44296e-217	0.645893	0.415	0.149	4.83938e-213	0	0.905024	0.477	0.058	0	1.44296e-217	0
Endothelium	NES	6.98543e-217	1.05269	0.612	0.324	2.34277e-212	0	0.977903	0.467	0.089	0	6.98543e-217	0	nestin [Source:HGNC Symbol;Acc:HGNC:7756]
Endothelium	SELENOW	2.73699e-215	0.885731	0.799	0.616	9.17932e-211	0	1.16837	0.831	0.639	0	2.73699e-215	0	selenoprotein W [Source:HGNC Symbol;Acc:HGNC:10752]
Endothelium	STOM	1.53882e-214	0.986564	0.635	0.368	5.1609e-210	0	1.11885	0.641	0.224	0	1.53882e-214	0	stomatin [Source:HGNC Symbol;Acc:HGNC:3383]
Endothelium	PARVB	3.35956e-214	0.504697	0.341	0.104	1.12673e-209	0	0.639378	0.423	0.091	0	3.35956e-214	0	parvin beta [Source:HGNC Symbol;Acc:HGNC:14653]
Endothelium	SH2B3	2.22361e-205	0.384163	0.294	0.079	7.45754e-201	0	0.610135	0.366	0.02	0	2.22361e-205	0	SH2B adaptor protein 3 [Source:HGNC Symbol;Acc:HGNC:29605]
Endothelium	MGP	4.74975e-205	0.979504	0.682	0.37	1.59297e-200	0	1.48671	0.71	0.257	0	4.74975e-205	0	matrix Gla protein [Source:HGNC Symbol;Acc:HGNC:7060]
Endothelium	STARD4	3.926e-204	0.399431	0.263	0.066	1.3167e-199	0	0.867552	0.447	0.078	0	3.926e-204	0	StAR related lipid transfer domain containing 4 [Source:HGNC Symbol;Acc:HGNC:18058]
Endothelium	TGFBR3	4.03273e-203	0.961394	0.551	0.275	1.3525e-198	0	1.34738	0.621	0.117	0	4.03273e-203	0	transforming growth factor beta receptor 3 [Source:HGNC Symbol;Acc:HGNC:11774]
Endothelium	IFITM2	8.84294e-203	0.935176	0.827	0.673	2.96575e-198	0	1.37232	0.882	0.547	0	8.84294e-203	0	interferon induced transmembrane protein 2 [Source:HGNC Symbol;Acc:HGNC:5413]
Endothelium	SPRY4	1.10884e-202	0.420447	0.227	0.052	3.71882e-198	0	0.612443	0.364	0.097	0	1.10884e-202	0	sprouty RTK signaling antagonist 4 [Source:HGNC Symbol;Acc:HGNC:15533]
Endothelium	ANXA2R	1.21818e-201	0.33696	0.268	0.067	4.08552e-197	0	0.495403	0.293	0.024	0	1.21818e-201	0	annexin A2 receptor [Source:HGNC Symbol;Acc:HGNC:33463]
Endothelium	FKBP1A	3.59081e-201	0.955657	0.705	0.496	1.20429e-196	0	1.46649	0.79	0.535	0	3.59081e-201	0	FKBP prolyl isomerase 1A [Source:HGNC Symbol;Acc:HGNC:3711]
Endothelium	NAV1	2.39019e-200	0.59175	0.336	0.107	8.01622e-196	0	0.423711	0.262	0.043	0	2.39019e-200	0	neuron navigator 1 [Source:HGNC Symbol;Acc:HGNC:15989]
Endothelium	SNX3	3.54118e-200	1.04736	0.735	0.558	1.18764e-195	0	1.401	0.796	0.539	0	3.54118e-200	0	sorting nexin 3 [Source:HGNC Symbol;Acc:HGNC:11174]
Endothelium	SNRK	1.50934e-198	0.772431	0.545	0.256	5.06201e-194	0	0.802925	0.512	0.157	0	1.50934e-198	0	SNF related kinase [Source:HGNC Symbol;Acc:HGNC:30598]
Endothelium	VASH1	8.81339e-196	0.496968	0.304	0.09	2.95584e-191	0	0.535396	0.318	0.029	0	8.81339e-196	0	vasohibin 1 [Source:HGNC Symbol;Acc:HGNC:19964]
Endothelium	ID3	1.56265e-194	1.04593	0.706	0.449	5.24083e-190	0	1.66645	0.899	0.742	0	1.56265e-194	0	inhibitor of DNA binding 3, HLH protein [Source:HGNC Symbol;Acc:HGNC:5362]
Endothelium	DOC2B	1.80426e-192	0.264848	0.171	0.032	6.05113e-188	0	0.391502	0.227	0.016	0	1.80426e-192	0	double C2 domain beta [Source:HGNC Symbol;Acc:HGNC:2986]
Endothelium	IFITM3	8.29991e-190	0.874081	0.908	0.725	2.78363e-185	0	1.26122	0.941	0.723	0	8.29991e-190	0	interferon induced transmembrane protein 3 [Source:HGNC Symbol;Acc:HGNC:5414]
Endothelium	SULT1C4	1.33124e-189	0.347361	0.215	0.049	4.46471e-185	0	0.325469	0.203	0.031	0	1.33124e-189	0	sulfotransferase family 1C member 4 [Source:HGNC Symbol;Acc:HGNC:11457]
Endothelium	EPHA4	9.59014e-186	0.489657	0.311	0.095	3.21634e-181	0	0.305202	0.222	0.039	0	9.59014e-186	0	EPH receptor A4 [Source:HGNC Symbol;Acc:HGNC:3388]
Endothelium	PIEZO1	4.14593e-184	0.450832	0.322	0.101	1.39046e-179	0	0.577461	0.407	0.092	0	4.14593e-184	0	piezo type mechanosensitive ion channel component 1 [Source:HGNC Symbol;Acc:HGNC:28993]
Endothelium	FKBP9	4.82785e-181	0.707957	0.48	0.22	1.61916e-176	0	0.740993	0.498	0.183	0	4.82785e-181	0	FKBP prolyl isomerase 9 [Source:HGNC Symbol;Acc:HGNC:3725]
Endothelium	SDCBP	5.84298e-180	0.87498	0.675	0.454	1.95962e-175	0	1.213	0.762	0.487	0	5.84298e-180	0	syndecan binding protein [Source:HGNC Symbol;Acc:HGNC:10662]
Endothelium	IPO11	6.35464e-176	0.358006	0.265	0.075	2.13122e-171	0	0.487728	0.335	0.056	0	6.35464e-176	0	importin 11 [Source:HGNC Symbol;Acc:HGNC:20628]
Endothelium	CPLX1	3.96361e-173	0.376642	0.257	0.071	1.32932e-168	0	0.594722	0.331	0.023	0	3.96361e-173	0	complexin 1 [Source:HGNC Symbol;Acc:HGNC:2309]
Endothelium	FRY	1.77381e-170	0.380773	0.275	0.08	5.94899e-166	0	0.304759	0.229	0.038	0	1.77381e-170	0	FRY microtubule binding protein [Source:HGNC Symbol;Acc:HGNC:20367]
Endothelium	HSPA12B	8.69164e-170	0.363044	0.24	0.065	2.915e-165	0	0.251179	0.162	0.01	0	8.69164e-170	0	heat shock protein family A (Hsp70) member 12B [Source:HGNC Symbol;Acc:HGNC:16193]
Endothelium	B2M	9.94805e-170	0.41413	0.989	0.99	3.33638e-165	0	0.877558	0.996	0.988	0	9.94805e-170	0	beta-2-microglobulin [Source:HGNC Symbol;Acc:HGNC:914]
Endothelium	MDFIC	5.71795e-164	0.594496	0.488	0.217	1.91769e-159	0	0.86678	0.491	0.059	0	5.71795e-164	0	MyoD family inhibitor domain containing [Source:HGNC Symbol;Acc:HGNC:28870]
Endothelium	LUZP1	4.2187e-163	0.789778	0.612	0.377	1.41487e-158	0	0.990431	0.67	0.351	0	4.2187e-163	0	leucine zipper protein 1 [Source:HGNC Symbol;Acc:HGNC:14985]
Endothelium	C1orf54	1.41614e-162	0.739349	0.464	0.221	4.74945e-158	0	0.967464	0.514	0.106	0	1.41614e-162	0	chromosome 1 open reading frame 54 [Source:HGNC Symbol;Acc:HGNC:26258]
Endothelium	CLIC2	1.05763e-161	0.443254	0.3	0.098	3.54709e-157	0	0.569302	0.34	0.032	0	1.05763e-161	0	chloride intracellular channel 2 [Source:HGNC Symbol;Acc:HGNC:2063]
Endothelium	CCDC3	2.3629e-159	0.400922	0.202	0.05	7.9247e-155	0	0.539147	0.248	0.008	0	2.3629e-159	0	coiled-coil domain containing 3 [Source:HGNC Symbol;Acc:HGNC:23813]
Endothelium	ITGA5	1.11116e-158	0.576197	0.428	0.185	3.7266e-154	0	0.931799	0.511	0.09	0	1.11116e-158	0	integrin subunit alpha 5 [Source:HGNC Symbol;Acc:HGNC:6141]
Endothelium	GNAI2	4.81199e-157	0.830573	0.756	0.644	1.61385e-152	0	1.28989	0.753	0.441	0	4.81199e-157	0	G protein subunit alpha i2 [Source:HGNC Symbol;Acc:HGNC:4385]
Endothelium	NRP1	3.41484e-156	0.936937	0.683	0.449	1.14527e-151	0	1.46247	0.718	0.225	0	3.41484e-156	0	neuropilin 1 [Source:HGNC Symbol;Acc:HGNC:8004]
Endothelium	TRIB2	5.5528e-153	0.468199	0.341	0.124	1.8623e-148	0	0.608824	0.416	0.117	0	5.5528e-153	0	tribbles pseudokinase 2 [Source:HGNC Symbol;Acc:HGNC:30809]
Endothelium	CLSTN3	5.78254e-152	0.414423	0.333	0.119	1.93935e-147	0	0.580423	0.4	0.082	0	5.78254e-152	0	calsyntenin 3 [Source:HGNC Symbol;Acc:HGNC:18371]
Endothelium	GGT5	8.9869e-151	0.298843	0.177	0.041	3.01403e-146	0	0.630945	0.353	0.027	0	8.9869e-151	0	gamma-glutamyltransferase 5 [Source:HGNC Symbol;Acc:HGNC:4260]
Endothelium	FAT4	1.64035e-145	0.528074	0.302	0.105	5.50142e-141	0	0.369232	0.207	0.03	0	1.64035e-145	0	FAT atypical cadherin 4 [Source:HGNC Symbol;Acc:HGNC:23109]
Endothelium	FSCN1	5.734e-142	0.741754	0.496	0.269	1.92307e-137	0	0.99061	0.558	0.139	0	5.734e-142	0	fascin actin-bundling protein 1 [Source:HGNC Symbol;Acc:HGNC:11148]
Endothelium	ZNF436	3.11642e-141	0.358597	0.258	0.083	1.04519e-136	0	0.454718	0.302	0.063	0	3.11642e-141	0	zinc finger protein 436 [Source:HGNC Symbol;Acc:HGNC:20814]
Endothelium	UBTD1	2.24631e-138	0.261271	0.206	0.057	7.53369e-134	0	0.351308	0.253	0.05	0	2.24631e-138	0	ubiquitin domain containing 1 [Source:HGNC Symbol;Acc:HGNC:25683]
Endothelium	KLHL5	2.43691e-138	0.446427	0.331	0.127	8.17291e-134	0	0.435352	0.314	0.063	0	2.43691e-138	0	kelch like family member 5 [Source:HGNC Symbol;Acc:HGNC:6356]
Endothelium	TMEM204	8.95832e-130	0.462154	0.385	0.166	3.00444e-125	0	0.564367	0.392	0.082	0	8.95832e-130	0	transmembrane protein 204 [Source:HGNC Symbol;Acc:HGNC:14158]
Endothelium	SSH1	2.59695e-128	0.557791	0.395	0.179	8.70963e-124	0	0.945557	0.482	0.131	0	2.59695e-128	0	slingshot protein phosphatase 1 [Source:HGNC Symbol;Acc:HGNC:30579]
Endothelium	IRAK3	3.88173e-128	0.254386	0.249	0.08	1.30185e-123	0	0.320183	0.23	0.023	0	3.88173e-128	0	interleukin 1 receptor associated kinase 3 [Source:HGNC Symbol;Acc:HGNC:17020]
Endothelium	NOL4L	4.16973e-128	0.288021	0.253	0.082	1.39844e-123	0	0.429698	0.316	0.066	0	4.16973e-128	0	nucleolar protein 4 like [Source:HGNC Symbol;Acc:HGNC:16106]
Endothelium	CEP112	1.89957e-127	0.501233	0.35	0.145	6.37078e-123	0	0.378076	0.299	0.069	0	1.89957e-127	0	centrosomal protein 112 [Source:HGNC Symbol;Acc:HGNC:28514]
Endothelium	COL4A1	3.2126e-127	0.922543	0.758	0.585	1.07744e-122	0	1.76417	0.859	0.404	0	3.2126e-127	0	collagen type IV alpha 1 chain [Source:HGNC Symbol;Acc:HGNC:2202]
Endothelium	PRCP	1.21665e-126	0.907531	0.501	0.297	4.08039e-122	0	1.35665	0.603	0.215	0	1.21665e-126	0	prolylcarboxypeptidase [Source:HGNC Symbol;Acc:HGNC:9344]
Endothelium	TSPAN4	1.4572e-125	0.543026	0.442	0.214	4.88717e-121	0	0.70476	0.478	0.147	0	1.4572e-125	0	tetraspanin 4 [Source:HGNC Symbol;Acc:HGNC:11859]
Endothelium	MARCKSL1	8.00208e-124	0.772626	0.718	0.565	2.68374e-119	0	1.16449	0.772	0.47	0	8.00208e-124	0	MARCKS like 1 [Source:HGNC Symbol;Acc:HGNC:7142]
Endothelium	ADARB1	1.73984e-123	0.349841	0.278	0.099	5.83509e-119	0	0.276616	0.217	0.039	0	1.73984e-123	0	adenosine deaminase RNA specific B1 [Source:HGNC Symbol;Acc:HGNC:226]
Endothelium	PROCR	4.48913e-123	0.424553	0.298	0.114	1.50556e-118	0	0.671602	0.391	0.059	0	4.48913e-123	0	protein C receptor [Source:HGNC Symbol;Acc:HGNC:9452]
Endothelium	CARD16	6.24296e-122	0.349607	0.366	0.149	2.09376e-117	0	0.680587	0.426	0.071	0	6.24296e-122	0	caspase recruitment domain family member 16 [Source:HGNC Symbol;Acc:HGNC:33701]
Endothelium	MSN	1.70306e-121	0.723366	0.675	0.495	5.71171e-117	0	1.12687	0.699	0.363	0	1.70306e-121	0	moesin [Source:HGNC Symbol;Acc:HGNC:7373]
Endothelium	MAPK12	2.14468e-118	0.30849	0.222	0.071	7.19284e-114	0	0.36539	0.254	0.033	0	2.14468e-118	0	mitogen-activated protein kinase 12 [Source:HGNC Symbol;Acc:HGNC:6874]
Endothelium	SELENON	1.38534e-116	0.516398	0.396	0.19	4.64615e-112	0	0.596666	0.432	0.132	0	1.38534e-116	0	selenoprotein N [Source:HGNC Symbol;Acc:HGNC:15999]
Endothelium	CARD8	6.21635e-116	0.492735	0.407	0.188	2.08484e-111	0	0.507417	0.356	0.077	0	6.21635e-116	0	caspase recruitment domain family member 8 [Source:HGNC Symbol;Acc:HGNC:17057]
Endothelium	HLF	1.16612e-115	0.381125	0.221	0.072	3.91094e-111	0	0.37698	0.189	0.02	0	1.16612e-115	0	HLF transcription factor, PAR bZIP family member [Source:HGNC Symbol;Acc:HGNC:4977]
Endothelium	CDH2	1.22549e-113	0.430018	0.239	0.084	4.11005e-109	0	0.581347	0.287	0.049	0	1.22549e-113	0	cadherin 2 [Source:HGNC Symbol;Acc:HGNC:1759]
Endothelium	FCHSD2	5.42512e-113	0.346126	0.32	0.129	1.81948e-108	0	0.410833	0.295	0.062	0	5.42512e-113	0	FCH and double SH3 domains 2 [Source:HGNC Symbol;Acc:HGNC:29114]
Endothelium	NACC2	2.3354e-111	0.371222	0.27	0.101	7.83245e-107	0	0.587989	0.377	0.068	0	2.3354e-111	0	NACC family member 2 [Source:HGNC Symbol;Acc:HGNC:23846]
Endothelium	LEF1	1.16664e-110	0.540418	0.329	0.142	3.91268e-106	0	1.04599	0.496	0.085	0	1.16664e-110	0	lymphoid enhancer binding factor 1 [Source:HGNC Symbol;Acc:HGNC:6551]
Endothelium	CAMK1D	1.9177e-108	0.30657	0.246	0.086	6.43157e-104	0	0.33706	0.239	0.029	0	1.9177e-108	0	calcium/calmodulin dependent protein kinase ID [Source:HGNC Symbol;Acc:HGNC:19341]
Endothelium	CASC15	3.35404e-108	0.539195	0.34	0.151	1.12488e-103	0	0.617244	0.344	0.044	0	3.35404e-108	0	cancer susceptibility 15 [Source:HGNC Symbol;Acc:HGNC:28245]
Endothelium	RPS6KA3	1.97945e-106	0.473189	0.454	0.235	6.63869e-102	0	0.696215	0.511	0.181	0	1.97945e-106	0	ribosomal protein S6 kinase A3 [Source:HGNC Symbol;Acc:HGNC:10432]
Endothelium	KCTD12	2.11357e-106	1.46182	0.566	0.362	7.08848e-102	0	1.59426	0.507	0.109	0	2.11357e-106	0	potassium channel tetramerization domain containing 12 [Source:HGNC Symbol;Acc:HGNC:14678]
Endothelium	TUBB6	4.80371e-106	0.556657	0.458	0.248	1.61107e-101	0	0.744578	0.521	0.174	0	4.80371e-106	0	tubulin beta 6 class V [Source:HGNC Symbol;Acc:HGNC:20776]
Endothelium	EDIL3	7.70246e-104	0.342567	0.231	0.081	2.58325e-99	0	0.576246	0.313	0.022	0	7.70246e-104	0	EGF like repeats and discoidin domains 3 [Source:HGNC Symbol;Acc:HGNC:3173]
Endothelium	HOXD10	6.26769e-99	0.593919	0.439	0.242	2.10206e-94	0	0.91292	0.478	0.067	0	6.26769e-99	0	homeobox D10 [Source:HGNC Symbol;Acc:HGNC:5133]
Endothelium	THY1	6.59247e-99	0.722555	0.519	0.323	2.21098e-94	0	1.29453	0.614	0.188	0	6.59247e-99	0	Thy-1 cell surface antigen [Source:HGNC Symbol;Acc:HGNC:11801]
Endothelium	NEDD4	1.40135e-96	0.367698	0.31	0.134	4.69984e-92	0	0.415153	0.298	0.047	0	1.40135e-96	0	NEDD4 E3 ubiquitin protein ligase [Source:HGNC Symbol;Acc:HGNC:7727]
Endothelium	PROS1	1.47223e-95	0.352397	0.298	0.126	4.93756e-91	0	0.348548	0.31	0.073	0	1.47223e-95	0	protein S [Source:HGNC Symbol;Acc:HGNC:9456]
Endothelium	HTRA1	2.40075e-94	0.656193	0.569	0.387	8.05163e-90	0	1.73367	0.718	0.192	0	2.40075e-94	0	HtrA serine peptidase 1 [Source:HGNC Symbol;Acc:HGNC:9476]
Endothelium	FES	4.99218e-93	0.260659	0.222	0.08	1.67428e-88	0	0.37698	0.263	0.038	0	4.99218e-93	0	FES proto-oncogene, tyrosine kinase [Source:HGNC Symbol;Acc:HGNC:3657]
Endothelium	TMEM173	3.30711e-91	0.458908	0.399	0.205	1.10914e-86	0	0.551045	0.413	0.112	0	3.30711e-91	0
Endothelium	SAMD5	2.21479e-90	0.369132	0.238	0.093	7.42798e-86	0	1.04475	0.456	0.035	0	2.21479e-90	0	sterile alpha motif domain containing 5 [Source:HGNC Symbol;Acc:HGNC:21180]
Endothelium	FXYD5	4.62675e-89	0.502267	0.554	0.342	1.55172e-84	0	1.08051	0.615	0.148	0	4.62675e-89	0	FXYD domain containing ion transport regulator 5 [Source:HGNC Symbol;Acc:HGNC:4029]
Endothelium	MSRB3	7.01461e-87	0.26111	0.308	0.133	2.35256e-82	0	0.355733	0.269	0.05	0	7.01461e-87	0	methionine sulfoxide reductase B3 [Source:HGNC Symbol;Acc:HGNC:27375]
Endothelium	ICAM1	4.8149e-85	0.561677	0.414	0.223	1.61482e-80	0	1.58445	0.483	0.137	0	4.8149e-85	0	intercellular adhesion molecule 1 [Source:HGNC Symbol;Acc:HGNC:5344]
Endothelium	SMIM10	3.58473e-83	0.306951	0.251	0.104	1.20225e-78	0	0.305474	0.241	0.044	0	3.58473e-83	0	small integral membrane protein 10 [Source:HGNC Symbol;Acc:HGNC:41913]
Endothelium	APCDD1	1.27451e-80	0.616657	0.758	0.589	4.27445e-76	0	1.11808	0.772	0.317	0	1.27451e-80	0	APC down-regulated 1 [Source:HGNC Symbol;Acc:HGNC:15718]
Endothelium	MAP3K3	7.38747e-80	0.332625	0.344	0.17	2.47761e-75	0	0.463022	0.343	0.088	0	7.38747e-80	0	mitogen-activated protein kinase kinase kinase 3 [Source:HGNC Symbol;Acc:HGNC:6855]
Endothelium	EPHB4	1.39529e-77	0.406378	0.362	0.191	4.67953e-73	0	0.637161	0.435	0.1	0	1.39529e-77	0	EPH receptor B4 [Source:HGNC Symbol;Acc:HGNC:3395]
Endothelium	PTMS	5.41384e-76	0.464138	0.863	0.722	1.81569e-71	0	1.35777	0.892	0.605	0	5.41384e-76	0	parathymosin [Source:HGNC Symbol;Acc:HGNC:9629]
Endothelium	FHOD1	1.43802e-74	0.263275	0.235	0.098	4.82284e-70	0	0.460449	0.317	0.053	0	1.43802e-74	0	formin homology 2 domain containing 1 [Source:HGNC Symbol;Acc:HGNC:17905]
Endothelium	DCHS1	3.97255e-74	0.368798	0.358	0.189	1.33232e-69	0	0.583058	0.382	0.05	0	3.97255e-74	0	dachsous cadherin-related 1 [Source:HGNC Symbol;Acc:HGNC:13681]
Endothelium	FAM198B	1.78183e-67	0.548331	0.625	0.476	5.97591e-63	0	1.24883	0.658	0.187	0	1.78183e-67	0
Endothelium	EFEMP1	5.09498e-67	0.84369	0.247	0.121	1.70875e-62	0	1.90096	0.45	0.071	0	5.09498e-67	0	EGF containing fibulin extracellular matrix protein 1 [Source:HGNC Symbol;Acc:HGNC:3218]
Endothelium	TMEM70	2.75186e-66	0.390282	0.316	0.166	9.22918e-62	0	1.40665	0.574	0.167	0	2.75186e-66	0	transmembrane protein 70 [Source:HGNC Symbol;Acc:HGNC:26050]
Endothelium	BNC2	2.56765e-63	0.270588	0.244	0.11	8.61138e-59	0	0.341819	0.238	0.036	0	2.56765e-63	0	basonuclin 2 [Source:HGNC Symbol;Acc:HGNC:30988]
Endothelium	COL4A2	6.25705e-63	0.530484	0.748	0.632	2.09849e-58	0	1.54207	0.842	0.428	0	6.25705e-63	0	collagen type IV alpha 2 chain [Source:HGNC Symbol;Acc:HGNC:2203]
Endothelium	TBC1D4	1.79204e-57	0.31361	0.341	0.188	6.01014e-53	0	0.566913	0.388	0.095	0	1.79204e-57	0	TBC1 domain family member 4 [Source:HGNC Symbol;Acc:HGNC:19165]
Endothelium	MBNL1	8.54144e-54	0.418422	0.738	0.657	2.86463e-49	0	1.0156	0.74	0.444	0	8.54144e-54	0	muscleblind like splicing regulator 1 [Source:HGNC Symbol;Acc:HGNC:6923]
Endothelium	PCGF2	1.4954e-51	0.305573	0.315	0.179	5.01527e-47	0	0.548346	0.411	0.129	0	1.4954e-51	0	polycomb group ring finger 2 [Source:HGNC Symbol;Acc:HGNC:12929]
Endothelium	EPB41L3	6.21494e-51	0.293181	0.219	0.107	2.08437e-46	0	0.751682	0.367	0.037	0	6.21494e-51	0	erythrocyte membrane protein band 4.1 like 3 [Source:HGNC Symbol;Acc:HGNC:3380]
Endothelium	VSIR	1.0956e-50	0.289908	0.318	0.173	3.67442e-46	0	0.266992	0.233	0.044	0	1.0956e-50	0	V-set immunoregulatory receptor [Source:HGNC Symbol;Acc:HGNC:30085]
Endothelium	HPCAL1	1.24563e-50	0.258512	0.294	0.158	4.1776e-46	0	0.493136	0.382	0.106	0	1.24563e-50	0	hippocalcin like 1 [Source:HGNC Symbol;Acc:HGNC:5145]
Endothelium	FCGRT	1.31e-50	0.44079	0.612	0.486	4.39346e-46	0	1.09718	0.65	0.278	0	1.31e-50	0	Fc fragment of IgG receptor and transporter [Source:HGNC Symbol;Acc:HGNC:3621]
Endothelium	SLC2A3	4.5726e-49	0.606837	0.677	0.569	1.53356e-44	0	1.48975	0.699	0.172	0	4.5726e-49	0	solute carrier family 2 member 3 [Source:HGNC Symbol;Acc:HGNC:11007]
Endothelium	SYT11	3.23235e-48	0.327896	0.308	0.175	1.08406e-43	0	0.312317	0.245	0.049	0	3.23235e-48	0	synaptotagmin 11 [Source:HGNC Symbol;Acc:HGNC:19239]
Endothelium	CDC42EP5	6.08873e-48	0.35828	0.362	0.222	2.04204e-43	0	0.625335	0.44	0.116	0	6.08873e-48	0	CDC42 effector protein 5 [Source:HGNC Symbol;Acc:HGNC:17408]
Endothelium	CLEC2B	5.85635e-46	0.272388	0.505	0.341	1.9641e-41	0	1.16737	0.633	0.179	0	5.85635e-46	0	C-type lectin domain family 2 member B [Source:HGNC Symbol;Acc:HGNC:2053]
Endothelium	NREP	2.02084e-41	0.40008	0.504	0.373	6.77748e-37	0	1.02342	0.606	0.157	0	2.02084e-41	0	neuronal regeneration related protein [Source:HGNC Symbol;Acc:HGNC:16834]
Endothelium	AKT3	6.35858e-41	0.357618	0.447	0.305	2.13254e-36	0	0.477649	0.38	0.092	0	6.35858e-41	0	AKT serine/threonine kinase 3 [Source:HGNC Symbol;Acc:HGNC:393]
Endothelium	NR3C1	1.81224e-37	0.318247	0.523	0.39	6.07788e-33	0	0.657826	0.502	0.148	0	1.81224e-37	0	nuclear receptor subfamily 3 group C member 1 [Source:HGNC Symbol;Acc:HGNC:7978]
Endothelium	SOCS3	8.12071e-31	0.318334	0.777	0.694	2.72352e-26	0	1.47559	0.798	0.534	0	8.12071e-31	0	suppressor of cytokine signaling 3 [Source:HGNC Symbol;Acc:HGNC:19391]
Endothelium	MATN2	1.46853e-28	0.270139	0.437	0.314	4.92516e-24	0	0.655749	0.392	0.076	0	1.46853e-28	0	matrilin 2 [Source:HGNC Symbol;Acc:HGNC:6908]
Endothelium	CCL2	6.83144e-23	0.336537	0.188	0.111	2.29113e-18	0	1.30183	0.325	0.077	0	6.83144e-23	0	C-C motif chemokine ligand 2 [Source:HGNC Symbol;Acc:HGNC:10618]
Endothelium	FSTL1	1.82834e-22	0.311823	0.598	0.51	6.13189e-18	0	0.978225	0.686	0.331	0	1.82834e-22	0	follistatin like 1 [Source:HGNC Symbol;Acc:HGNC:3972]
Endothelium	SERPINH1	9.21608e-19	0.258437	0.669	0.6	3.09089e-14	0	0.985722	0.749	0.41	0	9.21608e-19	0	serpin family H member 1 [Source:HGNC Symbol;Acc:HGNC:1546]
Endothelium	CASP10	9.14773e-269	0.503792	0.328	0.082	3.06797e-264	6.78854e-308	0.452121	0.334	0.088	2.27674e-303	9.14773e-269	1.35771e-307	caspase 10 [Source:HGNC Symbol;Acc:HGNC:1500]
Endothelium	INSR	5.54426e-238	1.39766	0.555	0.269	1.85944e-233	6.74796e-307	1.29997	0.627	0.297	2.26313e-302	5.54426e-238	1.34959e-306	insulin receptor [Source:HGNC Symbol;Acc:HGNC:6091]
Endothelium	HDAC9	8.18818e-307	0.64127	0.308	0.067	2.74615e-302	8.97029e-165	0.454854	0.311	0.115	3.00846e-160	8.97029e-165	1.63764e-306	histone deacetylase 9 [Source:HGNC Symbol;Acc:HGNC:14065]
Endothelium	ITGB1	1.28363e-105	0.477389	0.883	0.813	4.30505e-101	7.67831e-306	0.857012	0.897	0.814	2.57515e-301	1.28363e-105	1.53566e-305	integrin subunit beta 1 [Source:HGNC Symbol;Acc:HGNC:6153]
Endothelium	PHACTR2	1.05193e-305	1.14919	0.676	0.344	3.52795e-301	1.00717e-279	0.871855	0.626	0.317	3.37786e-275	1.00717e-279	2.10385e-305	phosphatase and actin regulator 2 [Source:HGNC Symbol;Acc:HGNC:20956]
Endothelium	CDK17	8.4771e-138	0.47584	0.366	0.148	2.84305e-133	6.11046e-302	0.532863	0.408	0.127	2.04933e-297	8.4771e-138	1.22209e-301	cyclin dependent kinase 17 [Source:HGNC Symbol;Acc:HGNC:8750]
Endothelium	C2CD2	2.22267e-144	0.358389	0.257	0.081	7.45439e-140	4.49158e-301	0.357112	0.271	0.061	1.50639e-296	2.22267e-144	8.98316e-301	C2 calcium dependent domain containing 2 [Source:HGNC Symbol;Acc:HGNC:1266]
Endothelium	PLS3	1.69124e-264	1.01021	0.585	0.273	5.67207e-260	4.38701e-300	0.921577	0.619	0.298	1.47131e-295	1.69124e-264	8.77401e-300	plastin 3 [Source:HGNC Symbol;Acc:HGNC:9091]
Endothelium	LGALS9	1.19901e-196	0.444121	0.318	0.095	4.02124e-192	1.48275e-298	0.446321	0.348	0.096	4.97286e-294	1.19901e-196	2.96551e-298	galectin 9 [Source:HGNC Symbol;Acc:HGNC:6570]
Endothelium	SCARB1	1.16943e-229	0.355804	0.206	0.039	3.92205e-225	8.25086e-298	0.251671	0.201	0.036	2.76717e-293	1.16943e-229	1.65017e-297	scavenger receptor class B member 1 [Source:HGNC Symbol;Acc:HGNC:1664]
Endothelium	ADAMTS6	3.28494e-294	1.05689	0.268	0.055	1.1017e-289	9.84278e-18	0.469756	0.173	0.116	3.30107e-13	9.84278e-18	6.56988e-294	ADAM metallopeptidase with thrombospondin type 1 motif 6 [Source:HGNC Symbol;Acc:HGNC:222]
Endothelium	YES1	4.68394e-121	0.651822	0.495	0.282	1.5709e-116	1.3809e-293	0.865469	0.576	0.269	4.63125e-289	4.68394e-121	2.76179e-293	YES proto-oncogene 1, Src family tyrosine kinase [Source:HGNC Symbol;Acc:HGNC:12841]
Endothelium	NHSL2	3.68962e-292	0.464887	0.281	0.058	1.23742e-287	9.82167e-220	0.260218	0.212	0.049	3.29399e-215	9.82167e-220	7.37923e-292	NHS like 2 [Source:HGNC Symbol;Acc:HGNC:33737]
Endothelium	ID1	9.78892e-190	0.991462	0.752	0.514	3.28301e-185	1.38747e-289	1.10148	0.911	0.775	4.65329e-285	9.78892e-190	2.77494e-289	inhibitor of DNA binding 1, HLH protein [Source:HGNC Symbol;Acc:HGNC:5360]
Endothelium	ABL2	2.95761e-57	0.348164	0.302	0.161	9.91922e-53	2.22168e-289	0.908074	0.428	0.146	7.45106e-285	2.95761e-57	4.44335e-289	ABL proto-oncogene 2, non-receptor tyrosine kinase [Source:HGNC Symbol;Acc:HGNC:77]
Endothelium	UGCG	9.22075e-194	1.03392	0.571	0.308	3.09246e-189	3.12977e-289	0.980195	0.801	0.53	1.04966e-284	9.22075e-194	6.25955e-289	UDP-glucose ceramide glucosyltransferase [Source:HGNC Symbol;Acc:HGNC:12524]
Endothelium	TDRP	1.60075e-100	0.320466	0.264	0.102	5.36859e-96	1.05078e-287	0.390834	0.299	0.074	3.52411e-283	1.60075e-100	2.10156e-287	testis development related protein [Source:HGNC Symbol;Acc:HGNC:26951]
Endothelium	PPFIBP1	1.4154e-286	0.752011	0.457	0.147	4.74696e-282	1.40806e-98	0.438283	0.483	0.276	4.72236e-94	1.40806e-98	2.83079e-286	PPFIA binding protein 1 [Source:HGNC Symbol;Acc:HGNC:9249]
Endothelium	VAT1	9.04346e-174	0.733477	0.508	0.25	3.03299e-169	1.50837e-286	0.701402	0.508	0.201	5.05878e-282	9.04346e-174	3.01675e-286	vesicle amine transport 1 [Source:HGNC Symbol;Acc:HGNC:16919]
Endothelium	TRIM47	2.49563e-133	0.360306	0.281	0.098	8.36983e-129	6.26869e-286	0.476563	0.362	0.106	2.10239e-281	2.49563e-133	1.25374e-285	tripartite motif containing 47 [Source:HGNC Symbol;Acc:HGNC:19020]
Endothelium	CFI	3.19096e-89	0.487728	0.414	0.223	1.07018e-84	1.12999e-285	0.771809	0.553	0.234	3.78975e-281	3.19096e-89	2.25997e-285	complement factor I [Source:HGNC Symbol;Acc:HGNC:5394]
Endothelium	HLA-DMA	1.08428e-282	0.516968	0.306	0.068	3.63646e-278	4.74828e-250	0.527763	0.369	0.122	1.59248e-245	4.74828e-250	2.16856e-282	major histocompatibility complex, class II, DM alpha [Source:HGNC Symbol;Acc:HGNC:4934]
Endothelium	LRMDA	2.60827e-282	0.340377	0.228	0.04	8.74761e-278	4.67088e-226	0.305729	0.265	0.072	1.56652e-221	4.67088e-226	5.21654e-282	leucine rich melanocyte differentiation associated [Source:HGNC Symbol;Acc:HGNC:23405]
Endothelium	LAMA5	4.51895e-282	0.592105	0.38	0.104	1.51556e-277	8.03114e-87	0.39568	0.477	0.282	2.69348e-82	8.03114e-87	9.03789e-282	laminin subunit alpha 5 [Source:HGNC Symbol;Acc:HGNC:6485]
Endothelium	IFI16	4.76313e-59	0.438851	0.727	0.633	1.59746e-54	7.38071e-282	0.960636	0.753	0.486	2.47534e-277	4.76313e-59	1.47614e-281	interferon gamma inducible protein 16 [Source:HGNC Symbol;Acc:HGNC:5395]
Endothelium	AHR	1.07876e-281	0.682727	0.409	0.118	3.61793e-277	1.98119e-55	0.403788	0.443	0.287	6.64451e-51	1.98119e-55	2.15751e-281	aryl hydrocarbon receptor [Source:HGNC Symbol;Acc:HGNC:348]
Endothelium	ADGRL2	1.21242e-281	0.568252	0.339	0.085	4.0662e-277	2.2544e-235	0.544571	0.392	0.139	7.56082e-231	2.2544e-235	2.42483e-281	adhesion G protein-coupled receptor L2 [Source:HGNC Symbol;Acc:HGNC:18582]
Endothelium	PPP1R13B	2.59587e-280	0.583171	0.36	0.095	8.70603e-276	1.01194e-62	0.287312	0.367	0.213	3.39386e-58	1.01194e-62	5.19174e-280	protein phosphatase 1 regulatory subunit 13B [Source:HGNC Symbol;Acc:HGNC:14950]
Endothelium	HLA-C	1.0581e-221	0.764421	0.911	0.802	3.54866e-217	1.56508e-279	0.836428	0.909	0.814	5.24896e-275	1.0581e-221	3.13016e-279	major histocompatibility complex, class I, C [Source:HGNC Symbol;Acc:HGNC:4933]
Endothelium	RIPOR1	1.9271e-167	0.552376	0.399	0.16	6.46311e-163	3.0045e-278	0.558399	0.411	0.138	1.00765e-273	1.9271e-167	6.00899e-278	RHO family interacting cell polarization regulator 1 [Source:HGNC Symbol;Acc:HGNC:25836]
Endothelium	PHLDB2	3.28439e-137	0.384428	0.279	0.092	1.10152e-132	3.69687e-277	0.454443	0.359	0.104	1.23986e-272	3.28439e-137	7.39374e-277	pleckstrin homology like domain family B member 2 [Source:HGNC Symbol;Acc:HGNC:29573]
Endothelium	TAOK2	1.35395e-172	0.505154	0.348	0.122	4.54088e-168	7.54143e-276	0.420903	0.311	0.083	2.52925e-271	1.35395e-172	1.50829e-275	TAO kinase 2 [Source:HGNC Symbol;Acc:HGNC:16835]
Endothelium	RASSF3	5.15151e-271	0.459763	0.318	0.076	1.72771e-266	3.00309e-263	0.581385	0.416	0.147	1.00718e-258	3.00309e-263	1.0303e-270	Ras association domain family member 3 [Source:HGNC Symbol;Acc:HGNC:14271]
Endothelium	PLSCR4	1.57306e-37	0.259678	0.229	0.125	5.27574e-33	1.55566e-270	0.285105	0.21	0.041	5.21739e-266	1.57306e-37	3.11133e-270	phospholipid scramblase 4 [Source:HGNC Symbol;Acc:HGNC:16497]
Endothelium	PDLIM5	3.56021e-270	0.662334	0.489	0.163	1.19402e-265	3.34177e-87	0.423201	0.534	0.331	1.12076e-82	3.34177e-87	7.12042e-270	PDZ and LIM domain 5 [Source:HGNC Symbol;Acc:HGNC:17468]
Endothelium	GNS	2.47949e-94	0.469946	0.422	0.226	8.31572e-90	5.61662e-268	0.713751	0.509	0.214	1.8837e-263	2.47949e-94	1.12332e-267	glucosamine (N-acetyl)-6-sulfatase [Source:HGNC Symbol;Acc:HGNC:4422]
Endothelium	ACTN4	1.75861e-266	1.03612	0.803	0.602	5.89802e-262	3.61716e-100	0.47035	0.804	0.714	1.21312e-95	3.61716e-100	3.51722e-266	actinin alpha 4 [Source:HGNC Symbol;Acc:HGNC:166]
Endothelium	RBMS1	2.3701e-13	0.276849	0.619	0.581	7.94884e-09	4.89207e-266	0.866609	0.692	0.39	1.6407e-261	2.3701e-13	9.78413e-266	RNA binding motif single stranded interacting protein 1 [Source:HGNC Symbol;Acc:HGNC:9907]
Endothelium	CACHD1	1.06127e-265	0.605626	0.321	0.082	3.55929e-261	7.26517e-232	0.45829	0.326	0.101	2.43659e-227	7.26517e-232	2.12254e-265	cache domain containing 1 [Source:HGNC Symbol;Acc:HGNC:29314]
Endothelium	WWTR1	2.95371e-251	1.03546	0.685	0.402	9.90615e-247	1.43115e-265	1.02747	0.737	0.474	4.79978e-261	2.95371e-251	2.8623e-265	WW domain containing transcription regulator 1 [Source:HGNC Symbol;Acc:HGNC:24042]
Endothelium	SMURF2	1.0859e-35	0.361941	0.442	0.319	3.64188e-31	2.23148e-264	0.793364	0.557	0.251	7.48394e-260	1.0859e-35	4.46296e-264	SMAD specific E3 ubiquitin protein ligase 2 [Source:HGNC Symbol;Acc:HGNC:16809]
Endothelium	NDST1	2.35327e-141	0.357872	0.262	0.085	7.8924e-137	1.71517e-263	0.358881	0.261	0.063	5.75233e-259	2.35327e-141	3.43034e-263	N-deacetylase and N-sulfotransferase 1 [Source:HGNC Symbol;Acc:HGNC:7680]
Endothelium	LPCAT2	3.08976e-260	0.674247	0.295	0.071	1.03624e-255	3.8507e-84	0.305466	0.211	0.088	1.29145e-79	3.8507e-84	6.17952e-260	lysophosphatidylcholine acyltransferase 2 [Source:HGNC Symbol;Acc:HGNC:26032]
Endothelium	ARPC1B	9.22763e-51	0.272495	0.493	0.322	3.09476e-46	6.05122e-260	0.820923	0.565	0.279	2.02946e-255	9.22763e-51	1.21024e-259	actin related protein 2/3 complex subunit 1B [Source:HGNC Symbol;Acc:HGNC:704]
Endothelium	OSMR	4.65006e-115	0.444718	0.346	0.149	1.55954e-110	6.11939e-259	0.490297	0.403	0.133	2.05232e-254	4.65006e-115	1.22388e-258	oncostatin M receptor [Source:HGNC Symbol;Acc:HGNC:8507]
Endothelium	MYO1B	2.85025e-196	0.70225	0.41	0.154	9.55916e-192	7.29388e-258	0.596711	0.404	0.14	2.44622e-253	2.85025e-196	1.45878e-257	myosin IB [Source:HGNC Symbol;Acc:HGNC:7596]
Endothelium	VIM	8.56896e-141	0.583	0.987	0.958	2.87386e-136	2.07712e-256	0.776628	0.97	0.775	6.96624e-252	8.56896e-141	4.15424e-256	vimentin [Source:HGNC Symbol;Acc:HGNC:12692]
Endothelium	MARCKS	1.42031e-34	0.315812	0.762	0.638	4.76344e-30	8.89689e-253	0.885803	0.815	0.581	2.98384e-248	1.42031e-34	1.77938e-252	myristoylated alanine rich protein kinase C substrate [Source:HGNC Symbol;Acc:HGNC:6759]
Endothelium	CHSY1	8.57003e-22	0.25051	0.359	0.261	2.87422e-17	1.16721e-251	0.571682	0.431	0.156	3.91458e-247	8.57003e-22	2.33441e-251	chondroitin sulfate synthase 1 [Source:HGNC Symbol;Acc:HGNC:17198]
Endothelium	COX7A1	2.33202e-40	0.380172	0.549	0.404	7.82113e-36	2.82153e-251	0.585649	0.522	0.198	9.46285e-247	2.33202e-40	5.64306e-251	cytochrome c oxidase subunit 7A1 [Source:HGNC Symbol;Acc:HGNC:2287]
Endothelium	S100A16	2.86923e-251	0.987745	0.597	0.294	9.62281e-247	2.83671e-164	0.69509	0.681	0.463	9.51376e-160	2.83671e-164	5.73845e-251	S100 calcium binding protein A16 [Source:HGNC Symbol;Acc:HGNC:20441]
Endothelium	ST6GAL1	1.67958e-250	0.465855	0.309	0.076	5.63297e-246	1.41226e-219	0.357493	0.29	0.084	4.73643e-215	1.41226e-219	3.35916e-250	ST6 beta-galactoside alpha-2,6-sialyltransferase 1 [Source:HGNC Symbol;Acc:HGNC:10860]
Endothelium	PICALM	1.23645e-107	0.630301	0.53	0.322	4.1468e-103	3.41409e-250	0.812597	0.584	0.293	1.14502e-245	1.23645e-107	6.82817e-250	phosphatidylinositol binding clathrin assembly protein [Source:HGNC Symbol;Acc:HGNC:15514]
Endothelium	DNAJB4	6.8986e-73	0.4828	0.431	0.254	2.31365e-68	2.22856e-249	0.978947	0.569	0.274	7.47416e-245	6.8986e-73	4.45713e-249	DnaJ heat shock protein family (Hsp40) member B4 [Source:HGNC Symbol;Acc:HGNC:14886]
Endothelium	MSRA	1.57906e-157	0.335528	0.26	0.077	5.29587e-153	1.00933e-247	0.381254	0.323	0.097	3.38508e-243	1.57906e-157	2.01865e-247	methionine sulfoxide reductase A [Source:HGNC Symbol;Acc:HGNC:7377]
Endothelium	HIP1	1.51445e-109	0.582072	0.499	0.286	5.07917e-105	1.02241e-247	0.581553	0.473	0.187	3.42897e-243	1.51445e-109	2.04483e-247	huntingtin interacting protein 1 [Source:HGNC Symbol;Acc:HGNC:4913]
Endothelium	MANSC1	1.30433e-245	0.401123	0.276	0.064	4.37445e-241	4.4006e-110	0.314911	0.282	0.12	1.47587e-105	4.4006e-110	2.60865e-245	MANSC domain containing 1 [Source:HGNC Symbol;Acc:HGNC:25505]
Endothelium	ATP1B3	7.15546e-151	0.821254	0.617	0.404	2.3998e-146	3.71443e-245	0.83236	0.731	0.484	1.24574e-240	7.15546e-151	7.42885e-245	ATPase Na+/K+ transporting subunit beta 3 [Source:HGNC Symbol;Acc:HGNC:806]
Endothelium	EMP2	6.13142e-245	0.878974	0.526	0.219	2.05636e-240	1.389e-127	0.491403	0.494	0.271	4.65841e-123	1.389e-127	1.22628e-244	epithelial membrane protein 2 [Source:HGNC Symbol;Acc:HGNC:3334]
Endothelium	THBS1	1.34963e-64	0.42745	0.389	0.217	4.52638e-60	4.84538e-244	0.711389	0.534	0.223	1.62504e-239	1.34963e-64	9.69077e-244	thrombospondin 1 [Source:HGNC Symbol;Acc:HGNC:11785]
Endothelium	SRGAP2	1.28488e-96	0.48936	0.38	0.189	4.30923e-92	1.81603e-243	0.39152	0.349	0.107	6.09059e-239	1.28488e-96	3.63206e-243	SLIT-ROBO Rho GTPase activating protein 2 [Source:HGNC Symbol;Acc:HGNC:19751]
Endothelium	SYCE1L	4.74132e-105	0.253976	0.214	0.071	1.59014e-100	5.82275e-243	0.408583	0.307	0.089	1.95284e-238	4.74132e-105	1.16455e-242	synaptonemal complex central element protein 1 like [Source:HGNC Symbol;Acc:HGNC:37236]
Endothelium	WARS	1.03171e-241	0.747894	0.475	0.178	3.46017e-237	9.70452e-111	0.487508	0.485	0.274	3.2547e-106	9.70452e-111	2.06343e-241
Endothelium	SEMA6A	1.48326e-186	0.47596	0.293	0.086	4.97455e-182	1.73195e-240	0.395282	0.266	0.07	5.80862e-236	1.48326e-186	3.46391e-240	semaphorin 6A [Source:HGNC Symbol;Acc:HGNC:10738]
Endothelium	TNC	1.26309e-54	0.274685	0.188	0.082	4.23617e-50	3.81854e-240	0.515558	0.365	0.117	1.28066e-235	1.26309e-54	7.63708e-240	tenascin C [Source:HGNC Symbol;Acc:HGNC:5318]
Endothelium	SEC14L1	6.83196e-240	0.905369	0.588	0.277	2.2913e-235	1.89936e-56	0.371819	0.682	0.514	6.37008e-52	1.89936e-56	1.36639e-239	SEC14 like lipid binding 1 [Source:HGNC Symbol;Acc:HGNC:10698]
Endothelium	PTGFRN	1.16856e-54	0.358913	0.345	0.201	3.91912e-50	4.39183e-238	0.547798	0.388	0.138	1.47293e-233	1.16856e-54	8.78365e-238	prostaglandin F2 receptor inhibitor [Source:HGNC Symbol;Acc:HGNC:9601]
Endothelium	CDC42EP1	6.71308e-124	0.404304	0.325	0.13	2.25143e-119	6.16668e-237	0.41618	0.328	0.101	2.06818e-232	6.71308e-124	1.23334e-236	CDC42 effector protein 1 [Source:HGNC Symbol;Acc:HGNC:17014]
Endothelium	CDC37	1.44893e-192	0.879748	0.733	0.542	4.85941e-188	4.51917e-236	0.813311	0.76	0.554	1.51564e-231	1.44893e-192	9.03835e-236	cell division cycle 37, HSP90 cochaperone [Source:HGNC Symbol;Acc:HGNC:1735]
Endothelium	TAPT1	1.06766e-47	0.290393	0.271	0.146	3.58071e-43	1.46955e-234	0.43961	0.338	0.107	4.92858e-230	1.06766e-47	2.9391e-234	transmembrane anterior posterior transformation 1 [Source:HGNC Symbol;Acc:HGNC:26887]
Endothelium	EOGT	1.41694e-212	0.400577	0.256	0.062	4.75213e-208	1.54759e-234	0.451453	0.331	0.104	5.19031e-230	1.41694e-212	3.09518e-234	EGF domain specific O-linked N-acetylglucosamine transferase [Source:HGNC Symbol;Acc:HGNC:28526]
Endothelium	LMBR1	2.28954e-193	0.481169	0.339	0.109	7.67866e-189	2.78824e-234	0.417982	0.349	0.113	9.35121e-230	2.28954e-193	5.57649e-234	limb development membrane protein 1 [Source:HGNC Symbol;Acc:HGNC:13243]
Endothelium	TNXB	7.70668e-51	0.422343	0.471	0.31	2.58467e-46	3.60532e-234	0.425634	0.312	0.089	1.20915e-229	7.70668e-51	7.21064e-234	tenascin XB [Source:HGNC Symbol;Acc:HGNC:11976]
Endothelium	LAPTM4B	7.49078e-152	0.759629	0.507	0.269	2.51226e-147	1.33006e-233	0.91151	0.656	0.392	4.46076e-229	7.49078e-152	2.66012e-233	lysosomal protein transmembrane 4 beta [Source:HGNC Symbol;Acc:HGNC:13646]
Endothelium	LCORL	6.57272e-65	0.35711	0.313	0.161	2.20436e-60	2.22444e-233	0.416393	0.335	0.104	7.46031e-229	6.57272e-65	4.44887e-233	ligand dependent nuclear receptor corepressor like [Source:HGNC Symbol;Acc:HGNC:30776]
Endothelium	TSPAN9	1.00017e-82	0.371711	0.334	0.162	3.35438e-78	8.44281e-232	0.373896	0.321	0.097	2.83155e-227	1.00017e-82	1.68856e-231	tetraspanin 9 [Source:HGNC Symbol;Acc:HGNC:21640]
Endothelium	KIFC3	3.13037e-230	0.367509	0.253	0.057	1.04986e-225	2.01152e-133	0.277524	0.262	0.095	6.74625e-129	2.01152e-133	6.26074e-230	kinesin family member C3 [Source:HGNC Symbol;Acc:HGNC:6326]
Endothelium	PIK3R3	6.81544e-230	0.795956	0.439	0.16	2.28576e-225	6.84659e-117	0.470042	0.354	0.165	2.29621e-112	6.84659e-117	1.36309e-229	phosphoinositide-3-kinase regulatory subunit 3 [Source:HGNC Symbol;Acc:HGNC:8981]
Endothelium	SLFN11	1.39951e-63	0.262077	0.272	0.128	4.69368e-59	3.27562e-228	0.263413	0.254	0.064	1.09858e-223	1.39951e-63	6.55125e-228	schlafen family member 11 [Source:HGNC Symbol;Acc:HGNC:26633]
Endothelium	TMEM150C	6.60895e-183	0.325043	0.235	0.059	2.21651e-178	1.1932e-227	0.302679	0.264	0.07	4.00174e-223	6.60895e-183	2.38639e-227	transmembrane protein 150C [Source:HGNC Symbol;Acc:HGNC:37263]
Endothelium	KBTBD2	2.22164e-55	0.33508	0.374	0.222	7.45094e-51	9.44938e-227	0.667463	0.492	0.218	3.16913e-222	2.22164e-55	1.88988e-226	kelch repeat and BTB domain containing 2 [Source:HGNC Symbol;Acc:HGNC:21751]
Endothelium	IFNAR2	3.0799e-92	0.269206	0.262	0.104	1.03294e-87	9.94775e-227	0.331513	0.286	0.081	3.33628e-222	3.0799e-92	1.98955e-226	interferon alpha and beta receptor subunit 2 [Source:HGNC Symbol;Acc:HGNC:5433]
Endothelium	FGFR1	6.40055e-226	0.832354	0.497	0.208	2.14662e-221	1.86627e-87	0.387442	0.501	0.306	6.25909e-83	1.86627e-87	1.28011e-225	fibroblast growth factor receptor 1 [Source:HGNC Symbol;Acc:HGNC:3688]
Endothelium	MPDZ	7.7512e-52	0.356555	0.343	0.199	2.5996e-47	7.6733e-226	0.328459	0.289	0.081	2.57347e-221	7.7512e-52	1.53466e-225	multiple PDZ domain crumbs cell polarity complex component [Source:HGNC Symbol;Acc:HGNC:7208]
Endothelium	EGLN1	1.96341e-120	0.617989	0.412	0.206	6.58488e-116	5.13226e-225	0.536393	0.421	0.164	1.72126e-220	1.96341e-120	1.02645e-224	egl-9 family hypoxia inducible factor 1 [Source:HGNC Symbol;Acc:HGNC:1232]
Endothelium	ORAI1	4.13691e-82	0.306522	0.302	0.138	1.38744e-77	8.28617e-225	0.433214	0.365	0.127	2.77902e-220	4.13691e-82	1.65723e-224	ORAI calcium release-activated calcium modulator 1 [Source:HGNC Symbol;Acc:HGNC:25896]
Endothelium	PTPN14	1.65159e-224	0.816949	0.451	0.174	5.53912e-220	1.28321e-125	0.557985	0.489	0.269	4.30363e-121	1.28321e-125	3.30319e-224	protein tyrosine phosphatase non-receptor type 14 [Source:HGNC Symbol;Acc:HGNC:9647]
Endothelium	FMNL2	6.95185e-224	0.621191	0.342	0.104	2.33151e-219	4.1392e-99	0.361316	0.323	0.154	1.3882e-94	4.1392e-99	1.39037e-223	formin like 2 [Source:HGNC Symbol;Acc:HGNC:18267]
Endothelium	ATP11C	1.31223e-86	0.453496	0.353	0.177	4.40097e-82	3.3559e-223	0.460126	0.371	0.129	1.1255e-218	1.31223e-86	6.7118e-223	ATPase phospholipid transporting 11C [Source:HGNC Symbol;Acc:HGNC:13554]
Endothelium	TPST2	4.0986e-223	0.661175	0.428	0.15	1.37459e-218	2.94942e-196	0.617557	0.458	0.205	9.89175e-192	2.94942e-196	8.1972e-223	tyrosylprotein sulfotransferase 2 [Source:HGNC Symbol;Acc:HGNC:12021]
Endothelium	YPEL2	9.05609e-113	0.52435	0.382	0.179	3.03723e-108	1.32949e-222	0.747959	0.51	0.232	4.45883e-218	9.05609e-113	2.65897e-222	yippee like 2 [Source:HGNC Symbol;Acc:HGNC:18326]
Endothelium	PPP2R5A	5.58848e-165	0.713764	0.465	0.216	1.87427e-160	6.17107e-222	0.677677	0.513	0.238	2.06965e-217	5.58848e-165	1.23421e-221	protein phosphatase 2 regulatory subunit B'alpha [Source:HGNC Symbol;Acc:HGNC:9309]
Endothelium	ECE1	5.2549e-169	0.75792	0.536	0.277	1.76239e-164	1.3332e-221	0.76897	0.549	0.269	4.47127e-217	5.2549e-169	2.66639e-221	endothelin converting enzyme 1 [Source:HGNC Symbol;Acc:HGNC:3146]
Endothelium	MYH9	4.22065e-221	0.958528	0.821	0.667	1.41552e-216	8.09173e-184	0.732559	0.767	0.595	2.7138e-179	8.09173e-184	8.44129e-221	myosin heavy chain 9 [Source:HGNC Symbol;Acc:HGNC:7579]
Endothelium	GFOD2	8.37416e-112	0.37071	0.263	0.098	2.80853e-107	5.5032e-221	0.356708	0.297	0.089	1.84566e-216	8.37416e-112	1.10064e-220	glucose-fructose oxidoreductase domain containing 2 [Source:HGNC Symbol;Acc:HGNC:28159]
Endothelium	PXN	1.64076e-86	0.426838	0.396	0.208	5.5028e-82	1.36087e-220	0.50601	0.446	0.179	4.56407e-216	1.64076e-86	2.72173e-220	paxillin [Source:HGNC Symbol;Acc:HGNC:9718]
Endothelium	CCDC50	7.21861e-107	0.634038	0.559	0.363	2.42098e-102	2.41762e-219	0.814043	0.644	0.389	8.10822e-215	7.21861e-107	4.83524e-219	coiled-coil domain containing 50 [Source:HGNC Symbol;Acc:HGNC:18111]
Endothelium	PXDN	5.87785e-11	0.279523	0.484	0.427	1.97131e-06	2.88259e-219	0.558417	0.464	0.177	9.66762e-215	5.87785e-11	5.76518e-219	peroxidasin [Source:HGNC Symbol;Acc:HGNC:14966]
Endothelium	KTN1	1.47124e-147	0.722193	0.788	0.683	4.93423e-143	1.87836e-218	0.747028	0.828	0.718	6.29966e-214	1.47124e-147	3.75673e-218	kinectin 1 [Source:HGNC Symbol;Acc:HGNC:6467]
Endothelium	ADIRF	3.20329e-218	0.888995	0.576	0.265	1.07432e-213	7.55221e-50	0.266982	0.524	0.362	2.53286e-45	7.55221e-50	6.40658e-218	adipogenesis regulatory factor [Source:HGNC Symbol;Acc:HGNC:24043]
Endothelium	LAMB2	1.53163e-115	0.590534	0.472	0.252	5.13679e-111	4.02563e-218	0.598358	0.454	0.187	1.35011e-213	1.53163e-115	8.05125e-218	laminin subunit beta 2 [Source:HGNC Symbol;Acc:HGNC:6487]
Endothelium	UBE2J1	2.33225e-108	0.714451	0.513	0.322	7.82191e-104	5.18747e-218	0.800408	0.579	0.31	1.73977e-213	2.33225e-108	1.03749e-217	ubiquitin conjugating enzyme E2 J1 [Source:HGNC Symbol;Acc:HGNC:17598]
Endothelium	SLC16A9	1.50174e-167	0.31967	0.165	0.034	5.03654e-163	3.51872e-217	0.268003	0.136	0.023	1.18011e-212	1.50174e-167	7.03745e-217	solute carrier family 16 member 9 [Source:HGNC Symbol;Acc:HGNC:23520]
Endothelium	XAF1	3.94955e-47	0.480648	0.59	0.465	1.3246e-42	1.23587e-213	0.5776	0.462	0.181	4.14484e-209	3.94955e-47	2.47173e-213	XIAP associated factor 1 [Source:HGNC Symbol;Acc:HGNC:30932]
Endothelium	SHC1	1.83963e-47	0.385556	0.435	0.294	6.16974e-43	4.63514e-211	0.657482	0.513	0.244	1.55453e-206	1.83963e-47	9.27029e-211	SHC adaptor protein 1 [Source:HGNC Symbol;Acc:HGNC:10840]
Endothelium	GIT1	1.30041e-76	0.360577	0.321	0.156	4.36131e-72	7.43326e-210	0.37537	0.327	0.107	2.49297e-205	1.30041e-76	1.48665e-209	GIT ArfGAP 1 [Source:HGNC Symbol;Acc:HGNC:4272]
Endothelium	CRIM1	1.22682e-174	0.682849	0.522	0.249	4.11451e-170	2.07315e-209	0.852603	0.585	0.307	6.95293e-205	1.22682e-174	4.1463e-209	cysteine rich transmembrane BMP regulator 1 [Source:HGNC Symbol;Acc:HGNC:2359]
Endothelium	IGFBP4	3.92624e-115	0.805515	0.808	0.629	1.31678e-110	1.40329e-207	0.751112	0.77	0.45	4.70636e-203	3.92624e-115	2.80658e-207	insulin like growth factor binding protein 4 [Source:HGNC Symbol;Acc:HGNC:5473]
Endothelium	NFATC2	2.56163e-85	0.298828	0.281	0.118	8.59119e-81	3.60913e-205	0.45182	0.289	0.089	1.21043e-200	2.56163e-85	7.21825e-205	nuclear factor of activated T cells 2 [Source:HGNC Symbol;Acc:HGNC:7776]
Endothelium	FGD6	4.30579e-204	0.698617	0.404	0.148	1.44407e-199	1.46633e-202	0.447802	0.38	0.141	4.91778e-198	1.46633e-202	8.61157e-204	FYVE, RhoGEF and PH domain containing 6 [Source:HGNC Symbol;Acc:HGNC:21740]
Endothelium	CALM1	2.45527e-134	0.647254	0.883	0.806	8.23448e-130	6.37935e-204	0.662083	0.865	0.768	2.13951e-199	2.45527e-134	1.27587e-203	calmodulin 1 [Source:HGNC Symbol;Acc:HGNC:1442]
Endothelium	PTPRG	2.42481e-152	0.869642	0.547	0.308	8.13231e-148	1.10895e-203	0.694596	0.473	0.21	3.71921e-199	2.42481e-152	2.21791e-203	protein tyrosine phosphatase receptor type G [Source:HGNC Symbol;Acc:HGNC:9671]
Endothelium	CNN3	5.23673e-66	0.497887	0.604	0.448	1.7563e-61	2.56375e-201	0.748822	0.713	0.465	8.5983e-197	5.23673e-66	5.1275e-201	calponin 3 [Source:HGNC Symbol;Acc:HGNC:2157]
Endothelium	FOXP1	3.88603e-201	0.94105	0.697	0.419	1.3033e-196	6.33033e-71	0.429139	0.595	0.422	2.12307e-66	6.33033e-71	7.77205e-201	forkhead box P1 [Source:HGNC Symbol;Acc:HGNC:3823]
Endothelium	GNG12	1.10214e-146	0.551444	0.404	0.171	3.69636e-142	1.76078e-200	0.666012	0.511	0.249	5.9053e-196	1.10214e-146	3.52156e-200	G protein subunit gamma 12 [Source:HGNC Symbol;Acc:HGNC:19663]
Endothelium	SWAP70	2.41913e-200	0.675276	0.451	0.181	8.11329e-196	8.50519e-92	0.478697	0.488	0.289	2.85247e-87	8.50519e-92	4.83827e-200	switching B cell complex subunit SWAP70 [Source:HGNC Symbol;Acc:HGNC:17070]
Endothelium	SRGAP2B	5.22883e-56	0.270362	0.268	0.135	1.75365e-51	8.88821e-200	0.326978	0.268	0.078	2.98093e-195	5.22883e-56	1.77764e-199	SLIT-ROBO Rho GTPase activating protein 2B [Source:HGNC Symbol;Acc:HGNC:35237]
Endothelium	MGAT4A	1.16852e-199	0.419722	0.329	0.096	3.919e-195	1.00534e-130	0.401455	0.365	0.163	3.37172e-126	1.00534e-130	2.33705e-199	alpha-1,3-mannosyl-glycoprotein 4-beta-N-acetylglucosaminyltransferase A [Source:HGNC Symbol;Acc:HGNC:7047]
Endothelium	RALB	1.80446e-199	0.669808	0.457	0.191	6.05179e-195	3.22097e-172	0.518736	0.423	0.19	1.08025e-167	3.22097e-172	3.60892e-199	RAS like proto-oncogene B [Source:HGNC Symbol;Acc:HGNC:9840]
Endothelium	PRKD2	2.10262e-107	0.346253	0.295	0.117	7.05176e-103	9.20168e-199	0.369796	0.315	0.104	3.08606e-194	2.10262e-107	1.84034e-198	protein kinase D2 [Source:HGNC Symbol;Acc:HGNC:17293]
Endothelium	EMP1	2.82757e-198	0.914944	0.663	0.371	9.48312e-194	9.90636e-115	0.731753	0.658	0.461	3.32239e-110	9.90636e-115	5.65515e-198	epithelial membrane protein 1 [Source:HGNC Symbol;Acc:HGNC:3333]
Endothelium	GRAMD1A	3.54288e-34	0.28551	0.354	0.231	1.18821e-29	1.10961e-196	0.462932	0.388	0.15	3.72143e-192	3.54288e-34	2.21923e-196	GRAM domain containing 1A [Source:HGNC Symbol;Acc:HGNC:29305]
Endothelium	SPCS3	4.40385e-29	0.381321	0.584	0.511	1.47696e-24	5.74666e-196	0.760119	0.707	0.482	1.92731e-191	4.40385e-29	1.14933e-195	signal peptidase complex subunit 3 [Source:HGNC Symbol;Acc:HGNC:26212]
Endothelium	SERPINB6	5.51869e-77	0.566875	0.623	0.468	1.85086e-72	9.74144e-196	0.716646	0.63	0.373	3.26708e-191	5.51869e-77	1.94829e-195	serpin family B member 6 [Source:HGNC Symbol;Acc:HGNC:8950]
Endothelium	A4GALT	1.64594e-94	0.283282	0.254	0.099	5.52015e-90	6.99441e-195	0.377825	0.327	0.112	2.34578e-190	1.64594e-94	1.39888e-194	alpha 1,4-galactosyltransferase (P blood group) [Source:HGNC Symbol;Acc:HGNC:18149]
Endothelium	F2R	1.27197e-30	0.295031	0.323	0.209	4.26592e-26	1.02125e-194	0.402834	0.354	0.123	3.42507e-190	1.27197e-30	2.0425e-194	coagulation factor II thrombin receptor [Source:HGNC Symbol;Acc:HGNC:3537]
Endothelium	LAMA4	2.04729e-193	0.744161	0.374	0.131	6.8662e-189	3.02002e-168	0.43958	0.299	0.104	1.01286e-163	3.02002e-168	4.09458e-193	laminin subunit alpha 4 [Source:HGNC Symbol;Acc:HGNC:6484]
Endothelium	PEAK1	3.56778e-54	0.387028	0.362	0.209	1.19656e-49	4.38758e-193	0.382129	0.34	0.117	1.47151e-188	3.56778e-54	8.77516e-193	pseudopodium enriched atypical kinase 1 [Source:HGNC Symbol;Acc:HGNC:29431]
Endothelium	DUSP23	4.56765e-193	0.638217	0.374	0.132	1.5319e-188	4.63528e-130	0.663491	0.561	0.342	1.55458e-125	4.63528e-130	9.1353e-193	dual specificity phosphatase 23 [Source:HGNC Symbol;Acc:HGNC:21480]
Endothelium	TNS2	2.69561e-52	0.390888	0.435	0.281	9.04055e-48	5.46519e-193	0.428964	0.411	0.161	1.83292e-188	2.69561e-52	1.09304e-192	tensin 2 [Source:HGNC Symbol;Acc:HGNC:19737]
Endothelium	PINK1	3.32961e-191	0.618862	0.428	0.171	1.11668e-186	3.07946e-158	0.426021	0.386	0.166	1.03279e-153	3.07946e-158	6.65922e-191	PTEN induced kinase 1 [Source:HGNC Symbol;Acc:HGNC:14581]
Endothelium	ATP8B1	1.98953e-190	0.448514	0.279	0.078	6.67248e-186	5.43375e-60	0.267267	0.321	0.18	1.82237e-55	5.43375e-60	3.97905e-190	ATPase phospholipid transporting 8B1 [Source:HGNC Symbol;Acc:HGNC:3706]
Endothelium	IL13RA1	4.99979e-87	0.415355	0.353	0.177	1.67683e-82	2.92701e-190	0.540938	0.463	0.209	9.81659e-186	4.99979e-87	5.85401e-190	interleukin 13 receptor subunit alpha 1 [Source:HGNC Symbol;Acc:HGNC:5974]
Endothelium	RCBTB2	7.10666e-107	0.297052	0.254	0.093	2.38343e-102	4.23234e-190	0.253972	0.2	0.049	1.41944e-185	7.10666e-107	8.46468e-190	RCC1 and BTB domain containing protein 2 [Source:HGNC Symbol;Acc:HGNC:1914]
Endothelium	PIK3C2A	4.62084e-156	0.755171	0.595	0.349	1.54974e-151	1.59756e-189	0.698826	0.602	0.338	5.35788e-185	4.62084e-156	3.19511e-189	phosphatidylinositol-4-phosphate 3-kinase catalytic subunit type 2 alpha [Source:HGNC Symbol;Acc:HGNC:8971]
Endothelium	LXN	1.12832e-188	0.458407	0.26	0.071	3.78415e-184	1.88284e-113	0.259518	0.241	0.091	6.31466e-109	1.88284e-113	2.25664e-188	latexin [Source:HGNC Symbol;Acc:HGNC:13347]
Endothelium	RAB11A	1.43945e-187	0.859063	0.631	0.388	4.82762e-183	7.41666e-186	0.719827	0.731	0.508	2.4874e-181	7.41666e-186	2.8789e-187	RAB11A, member RAS oncogene family [Source:HGNC Symbol;Acc:HGNC:9760]
Endothelium	MT2A	7.04424e-187	1.24264	0.75	0.516	2.3625e-182	1.4064e-71	0.254548	0.932	0.838	4.71677e-67	1.4064e-71	1.40885e-186	metallothionein 2A [Source:HGNC Symbol;Acc:HGNC:7406]
Endothelium	HIF1A	4.35669e-76	0.625832	0.6	0.451	1.46115e-71	7.6317e-187	0.864377	0.778	0.61	2.55952e-182	4.35669e-76	1.52634e-186	hypoxia inducible factor 1 subunit alpha [Source:HGNC Symbol;Acc:HGNC:4910]
Endothelium	LSR	4.95743e-186	0.499485	0.326	0.107	1.66262e-181	2.17528e-33	0.294254	0.408	0.294	7.29546e-29	2.17528e-33	9.91487e-186	lipolysis stimulated lipoprotein receptor [Source:HGNC Symbol;Acc:HGNC:29572]
Endothelium	MON1B	3.70364e-67	0.332287	0.337	0.177	1.24213e-62	1.63579e-185	0.383446	0.372	0.143	5.48611e-181	3.70364e-67	3.27158e-185	MON1 homolog B, secretory trafficking associated [Source:HGNC Symbol;Acc:HGNC:25020]
Endothelium	ASAP1	1.00958e-54	0.447075	0.471	0.315	3.38594e-50	1.33442e-183	0.520818	0.462	0.207	4.47538e-179	1.00958e-54	2.66884e-183	ArfGAP with SH3 domain, ankyrin repeat and PH domain 1 [Source:HGNC Symbol;Acc:HGNC:2720]
Endothelium	SPTAN1	6.03699e-183	0.919781	0.706	0.493	2.02469e-178	1.87508e-124	0.634981	0.639	0.441	6.28864e-120	1.87508e-124	1.2074e-182	spectrin alpha, non-erythrocytic 1 [Source:HGNC Symbol;Acc:HGNC:11273]
Endothelium	TAGLN2	2.07776e-182	0.929836	0.718	0.509	6.9684e-178	5.77856e-169	0.823582	0.769	0.637	1.93801e-164	5.77856e-169	4.15553e-182	transgelin 2 [Source:HGNC Symbol;Acc:HGNC:11554]
Endothelium	LAP3	2.67509e-180	0.78574	0.543	0.274	8.97172e-176	4.55974e-94	0.428077	0.471	0.281	1.52924e-89	4.55974e-94	5.35018e-180	leucine aminopeptidase 3 [Source:HGNC Symbol;Acc:HGNC:18449]
Endothelium	MLEC	7.3555e-119	0.877216	0.638	0.481	2.46689e-114	2.85394e-178	0.887925	0.657	0.449	9.57153e-174	7.3555e-119	5.70787e-178	malectin [Source:HGNC Symbol;Acc:HGNC:28973]
Endothelium	ABLIM1	3.91944e-178	0.783953	0.528	0.254	1.3145e-173	7.32226e-66	0.319016	0.372	0.212	2.45574e-61	7.32226e-66	7.83888e-178	actin binding LIM protein 1 [Source:HGNC Symbol;Acc:HGNC:78]
Endothelium	RHOC	3.0883e-94	0.62977	0.623	0.457	1.03576e-89	5.34797e-176	0.762097	0.687	0.478	1.7936e-171	3.0883e-94	1.06959e-175	ras homolog family member C [Source:HGNC Symbol;Acc:HGNC:669]
Endothelium	STXBP6	5.15411e-175	0.292318	0.221	0.054	1.72859e-170	1.95692e-95	0.3495	0.409	0.212	6.56313e-91	1.95692e-95	1.03082e-174	syntaxin binding protein 6 [Source:HGNC Symbol;Acc:HGNC:19666]
Endothelium	JAG1	2.06193e-172	1.00402	0.501	0.231	6.91528e-168	5.67733e-24	0.537316	0.451	0.344	1.90406e-19	5.67733e-24	4.12385e-172	jagged canonical Notch ligand 1 [Source:HGNC Symbol;Acc:HGNC:6188]
Endothelium	RGL1	1.3359e-122	0.61004	0.394	0.186	4.48033e-118	4.26044e-170	0.478869	0.383	0.157	1.42887e-165	1.3359e-122	8.52088e-170	ral guanine nucleotide dissociation stimulator like 1 [Source:HGNC Symbol;Acc:HGNC:30281]
Endothelium	SESN3	0.00210376	0.25102	0.387	0.363	1	5.06429e-170	0.73146	0.395	0.168	1.69846e-165	0.00210376	1.01286e-169	sestrin 3 [Source:HGNC Symbol;Acc:HGNC:23060]
Endothelium	RGL2	2.92061e-116	0.445286	0.385	0.176	9.79516e-112	8.39275e-170	0.42884	0.37	0.15	2.81476e-165	2.92061e-116	1.67855e-169	ral guanine nucleotide dissociation stimulator like 2 [Source:HGNC Symbol;Acc:HGNC:9769]
Endothelium	NLK	8.43036e-83	0.255216	0.214	0.081	2.82737e-78	1.1088e-169	0.293146	0.265	0.086	3.71868e-165	8.43036e-83	2.21759e-169	nemo like kinase [Source:HGNC Symbol;Acc:HGNC:29858]
Endothelium	ADAMTS9	5.24419e-18	0.281135	0.478	0.381	1.7588e-13	5.35053e-169	0.670695	0.586	0.311	1.79446e-164	5.24419e-18	1.07011e-168	ADAM metallopeptidase with thrombospondin type 1 motif 9 [Source:HGNC Symbol;Acc:HGNC:13202]
Endothelium	RNF7	4.92059e-84	0.631241	0.601	0.468	1.65027e-79	7.56254e-169	0.765404	0.676	0.48	2.53632e-164	4.92059e-84	1.51251e-168	ring finger protein 7 [Source:HGNC Symbol;Acc:HGNC:10070]
Endothelium	SLFN5	6.59003e-168	0.758745	0.578	0.296	2.21016e-163	1.33617e-68	0.405727	0.442	0.273	4.48126e-64	1.33617e-68	1.31801e-167	schlafen family member 5 [Source:HGNC Symbol;Acc:HGNC:28286]
Endothelium	TTN	1.10197e-115	1.11875	0.331	0.142	3.69579e-111	3.14382e-167	0.448596	0.203	0.055	1.05437e-162	1.10197e-115	6.28764e-167	titin [Source:HGNC Symbol;Acc:HGNC:12403]
Endothelium	CMIP	6.00917e-167	0.51716	0.396	0.153	2.01535e-162	7.56882e-157	0.501895	0.46	0.223	2.53843e-152	7.56882e-157	1.20183e-166	c-Maf inducing protein [Source:HGNC Symbol;Acc:HGNC:24319]
Endothelium	GNAS	2.2437e-58	0.416523	0.91	0.916	7.52492e-54	6.34022e-167	0.529062	0.927	0.88	2.12638e-162	2.2437e-58	1.26804e-166	GNAS complex locus [Source:HGNC Symbol;Acc:HGNC:4392]
Endothelium	NRARP	3.14503e-165	0.390181	0.258	0.075	1.05478e-160	4.43141e-89	0.355788	0.344	0.173	1.48621e-84	4.43141e-89	6.29005e-165	NOTCH regulated ankyrin repeat protein [Source:HGNC Symbol;Acc:HGNC:33843]
Endothelium	CARD6	3.59746e-115	0.270466	0.226	0.074	1.20652e-110	3.78774e-164	0.295913	0.255	0.082	1.27033e-159	3.59746e-115	7.57548e-164	caspase recruitment domain family member 6 [Source:HGNC Symbol;Acc:HGNC:16394]
Endothelium	CTNNB1	1.2287e-49	0.428221	0.679	0.581	4.1208e-45	1.33639e-161	0.763073	0.698	0.5	4.48198e-157	1.2287e-49	2.67278e-161	catenin beta 1 [Source:HGNC Symbol;Acc:HGNC:2514]
Endothelium	TECPR1	1.98706e-91	0.260305	0.229	0.086	6.66419e-87	1.56823e-159	0.284913	0.216	0.063	5.25951e-155	1.98706e-91	3.13645e-159	tectonin beta-propeller repeat containing 1 [Source:HGNC Symbol;Acc:HGNC:22214]
Endothelium	CDC42BPA	4.85074e-42	0.407462	0.453	0.317	1.62684e-37	1.02874e-157	0.497139	0.466	0.222	3.45017e-153	4.85074e-42	2.05747e-157	CDC42 binding protein kinase alpha [Source:HGNC Symbol;Acc:HGNC:1737]
Endothelium	MAPK3	4.66271e-103	0.47569	0.38	0.186	1.56378e-98	2.74801e-157	0.391242	0.362	0.148	9.21627e-153	4.66271e-103	5.49602e-157	mitogen-activated protein kinase 3 [Source:HGNC Symbol;Acc:HGNC:6877]
Endothelium	ANGPTL2	7.73773e-49	0.367528	0.249	0.131	2.59508e-44	4.9e-157	0.265335	0.202	0.056	1.64336e-152	7.73773e-49	9.8e-157	angiopoietin like 2 [Source:HGNC Symbol;Acc:HGNC:490]
Endothelium	NFIA	9.40419e-137	0.662726	0.648	0.413	3.15398e-132	2.10574e-155	0.597857	0.596	0.337	7.06223e-151	9.40419e-137	4.21148e-155	nuclear factor I A [Source:HGNC Symbol;Acc:HGNC:7784]
Endothelium	ASAP2	1.07756e-149	0.549867	0.428	0.19	3.61393e-145	2.01923e-154	0.409793	0.394	0.17	6.77209e-150	1.07756e-149	4.03846e-154	ArfGAP with SH3 domain, ankyrin repeat and PH domain 2 [Source:HGNC Symbol;Acc:HGNC:2721]
Endothelium	NUCB1	2.70378e-39	0.397737	0.549	0.433	9.06792e-35	5.58486e-154	0.630228	0.567	0.336	1.87305e-149	2.70378e-39	1.11697e-153	nucleobindin 1 [Source:HGNC Symbol;Acc:HGNC:8043]
Endothelium	SLC7A1	1.53007e-152	0.458381	0.288	0.093	5.13154e-148	6.77806e-52	0.278183	0.39	0.242	2.27322e-47	6.77806e-52	3.06013e-152	solute carrier family 7 member 1 [Source:HGNC Symbol;Acc:HGNC:11057]
Endothelium	EEA1	3.03815e-52	0.550364	0.555	0.426	1.01893e-47	4.17397e-152	0.731232	0.571	0.354	1.39987e-147	3.03815e-52	8.34794e-152	early endosome antigen 1 [Source:HGNC Symbol;Acc:HGNC:3185]
Endothelium	CTNND1	6.13682e-152	0.804282	0.599	0.371	2.05817e-147	1.9527e-84	0.472536	0.654	0.479	6.54898e-80	1.9527e-84	1.22736e-151	catenin delta 1 [Source:HGNC Symbol;Acc:HGNC:2515]
Endothelium	SVIP	1.96634e-151	0.429553	0.384	0.144	6.59472e-147	2.60556e-29	0.25144	0.409	0.293	8.73854e-25	2.60556e-29	3.93268e-151	small VCP interacting protein [Source:HGNC Symbol;Acc:HGNC:25238]
Endothelium	TMEM109	1.28627e-67	0.378653	0.392	0.223	4.31391e-63	5.36115e-151	0.43879	0.423	0.199	1.79802e-146	1.28627e-67	1.07223e-150	transmembrane protein 109 [Source:HGNC Symbol;Acc:HGNC:28771]
Endothelium	SLC30A1	3.36884e-150	0.478136	0.338	0.126	1.12984e-145	7.97204e-79	0.374618	0.446	0.266	2.67366e-74	7.97204e-79	6.73767e-150	solute carrier family 30 member 1 [Source:HGNC Symbol;Acc:HGNC:11012]
Endothelium	PPP3CA	2.07508e-53	0.405325	0.515	0.363	6.95939e-49	3.8656e-148	0.559424	0.54	0.293	1.29644e-143	2.07508e-53	7.73119e-148	protein phosphatase 3 catalytic subunit alpha [Source:HGNC Symbol;Acc:HGNC:9314]
Endothelium	NT5C3A	8.13539e-46	0.294358	0.352	0.212	2.72845e-41	5.04701e-148	0.40018	0.392	0.175	1.69267e-143	8.13539e-46	1.0094e-147	5'-nucleotidase, cytosolic IIIA [Source:HGNC Symbol;Acc:HGNC:17820]
[truncated: 10,998 more rows]
