# Supplementary material for: Decoding the endometrial niche of Asherman’s Syndrome at single-cell resolution
Source: Nat Commun. 2023 Sep 21;14:5890. doi: 10.1038/s41467-023-41656-1 (PMC10514053; doi:10.1038/s41467-023-41656-1)
Supplement: Supplementary file 7 — Supplementary Data 5 [file 41467_2023_41656_MOESM7_ESM.xlsx]

## Sheet: DE AS vs CTRL
Supplementary Data 5. Differentially expressed genes between AS and secretory-phase controls. Wilcoxon test two-sided was applied and P values were corrected using FDR.
gene	p_val	avg_log2FC	pct.1	pct.2	p_val_adj	diffexp	description
CST3	1.1276e-37	-2.5623	0.178	0.922	3.78174e-33	AS_B cells-vs-Control_B cells	cystatin C [Source:HGNC Symbol;Acc:HGNC:2475]
SMIM3	9.59184e-34	-1.02568	0.018	0.471	3.21691e-29	AS_B cells-vs-Control_B cells	small integral membrane protein 3 [Source:HGNC Symbol;Acc:HGNC:30248]
CLIC3	1.85594e-33	-2.15476	0.055	0.627	6.22444e-29	AS_B cells-vs-Control_B cells	chloride intracellular channel 3 [Source:HGNC Symbol;Acc:HGNC:2064]
PPP1R14B	2.83737e-33	-2.60967	0.18	0.863	9.51598e-29	AS_B cells-vs-Control_B cells	protein phosphatase 1 regulatory inhibitor subunit 14B [Source:HGNC Symbol;Acc:HGNC:9057]
DNASE1L3	2.39048e-32	-1.54493	0.055	0.627	8.01718e-28	AS_B cells-vs-Control_B cells	deoxyribonuclease 1 like 3 [Source:HGNC Symbol;Acc:HGNC:2959]
C12orf75	4.45057e-32	-2.49346	0.132	0.784	1.49263e-27	AS_B cells-vs-Control_B cells	chromosome 12 open reading frame 75 [Source:HGNC Symbol;Acc:HGNC:35164]
PTCRA	9.20377e-32	-1.11225	0.018	0.451	3.08676e-27	AS_B cells-vs-Control_B cells	pre T cell antigen receptor alpha [Source:HGNC Symbol;Acc:HGNC:21290]
JAML	1.76867e-30	-1.12579	0.04	0.549	5.93176e-26	AS_B cells-vs-Control_B cells	junction adhesion molecule like [Source:HGNC Symbol;Acc:HGNC:19084]
LILRB4	4.82704e-30	-0.985039	0.038	0.529	1.61889e-25	AS_B cells-vs-Control_B cells	leukocyte immunoglobulin like receptor B4 [Source:HGNC Symbol;Acc:HGNC:6608]
LINC00996	6.62531e-30	-1.93001	0.068	0.627	2.222e-25	AS_B cells-vs-Control_B cells	long intergenic non-protein coding RNA 996 [Source:HGNC Symbol;Acc:HGNC:27800]
MS4A6A	7.12144e-30	-1.38618	0.038	0.529	2.38839e-25	AS_B cells-vs-Control_B cells	membrane spanning 4-domains A6A [Source:HGNC Symbol;Acc:HGNC:13375]
GZMB	1.75734e-29	-2.94474	0.085	0.667	5.89376e-25	AS_B cells-vs-Control_B cells	granzyme B [Source:HGNC Symbol;Acc:HGNC:4709]
PAEP	1.75922e-29	-6.05445	0.013	0.392	5.90009e-25	AS_B cells-vs-Control_B cells	progestagen associated endometrial protein [Source:HGNC Symbol;Acc:HGNC:8573]
IL3RA	1.78578e-29	-1.75159	0.06	0.608	5.98917e-25	AS_B cells-vs-Control_B cells	interleukin 3 receptor subunit alpha [Source:HGNC Symbol;Acc:HGNC:6012]
LILRA4	2.64493e-28	-1.45676	0.05	0.569	8.87058e-24	AS_B cells-vs-Control_B cells	leukocyte immunoglobulin like receptor A4 [Source:HGNC Symbol;Acc:HGNC:15503]
SCT	4.29792e-28	-1.56374	0.043	0.529	1.44144e-23	AS_B cells-vs-Control_B cells	secretin [Source:HGNC Symbol;Acc:HGNC:10607]
TXN	1.89058e-27	-2.54037	0.288	0.922	6.34062e-23	AS_B cells-vs-Control_B cells	thioredoxin [Source:HGNC Symbol;Acc:HGNC:12435]
GNA15	9.90827e-27	-1.29432	0.035	0.471	3.32304e-22	AS_B cells-vs-Control_B cells	G protein subunit alpha 15 [Source:HGNC Symbol;Acc:HGNC:4383]
MT-ATP6	1.16459e-26	1.8602	1	0.98	3.9058e-22	AS_B cells-vs-Control_B cells	mitochondrially encoded ATP synthase membrane subunit 6 [Source:HGNC Symbol;Acc:HGNC:7414]
SMPD3	5.13265e-26	-1.34193	0.05	0.529	1.72139e-21	AS_B cells-vs-Control_B cells	sphingomyelin phosphodiesterase 3 [Source:HGNC Symbol;Acc:HGNC:14240]
TYROBP	6.46966e-26	-2.36049	0.112	0.667	2.1698e-21	AS_B cells-vs-Control_B cells	transmembrane immune signaling adaptor TYROBP [Source:HGNC Symbol;Acc:HGNC:12449]
FCER1G	9.7043e-26	-2.01194	0.098	0.647	3.25463e-21	AS_B cells-vs-Control_B cells	Fc fragment of IgE receptor Ig [Source:HGNC Symbol;Acc:HGNC:3611]
SLPI	4.02165e-25	-1.36457	0.01	0.333	1.34878e-20	AS_B cells-vs-Control_B cells	secretory leukocyte peptidase inhibitor [Source:HGNC Symbol;Acc:HGNC:11092]
TPM2	6.44041e-25	-1.8267	0.158	0.765	2.15999e-20	AS_B cells-vs-Control_B cells	tropomyosin 2 [Source:HGNC Symbol;Acc:HGNC:12011]
GPX3	1.23465e-24	-2.05002	0.005	0.294	4.14076e-20	AS_B cells-vs-Control_B cells	glutathione peroxidase 3 [Source:HGNC Symbol;Acc:HGNC:4555]
MT-CO3	1.50676e-24	1.65323	1	1	5.05337e-20	AS_B cells-vs-Control_B cells	mitochondrially encoded cytochrome c oxidase III [Source:HGNC Symbol;Acc:HGNC:7422]
MT-CYB	1.66531e-24	1.76564	1	0.961	5.58511e-20	AS_B cells-vs-Control_B cells	mitochondrially encoded cytochrome b [Source:HGNC Symbol;Acc:HGNC:7427]
PLA2G16	2.45073e-24	-1.32228	0.062	0.529	8.21927e-20	AS_B cells-vs-Control_B cells
PACSIN1	8.26395e-24	-0.744049	0.038	0.471	2.77156e-19	AS_B cells-vs-Control_B cells	protein kinase C and casein kinase substrate in neurons 1 [Source:HGNC Symbol;Acc:HGNC:8570]
IFI27	1.64398e-23	-1.58805	0.035	0.431	5.51359e-19	AS_B cells-vs-Control_B cells	interferon alpha inducible protein 27 [Source:HGNC Symbol;Acc:HGNC:5397]
FTH1	1.98711e-23	-1.53031	0.955	1	6.66438e-19	AS_B cells-vs-Control_B cells	ferritin heavy chain 1 [Source:HGNC Symbol;Acc:HGNC:3976]
ELF3	4.20003e-23	-1.03943	0.018	0.353	1.40861e-18	AS_B cells-vs-Control_B cells	E74 like ETS transcription factor 3 [Source:HGNC Symbol;Acc:HGNC:3318]
AIF1	8.99383e-23	-0.874164	0.03	0.412	3.01635e-18	AS_B cells-vs-Control_B cells	allograft inflammatory factor 1 [Source:HGNC Symbol;Acc:HGNC:352]
ATF3	3.99003e-22	-2.09666	0.198	0.745	1.33818e-17	AS_B cells-vs-Control_B cells	activating transcription factor 3 [Source:HGNC Symbol;Acc:HGNC:785]
CLDN4	4.38614e-22	-1.17744	0.013	0.314	1.47102e-17	AS_B cells-vs-Control_B cells	claudin 4 [Source:HGNC Symbol;Acc:HGNC:2046]
LRRC26	5.25266e-22	-1.00676	0.035	0.412	1.76164e-17	AS_B cells-vs-Control_B cells	leucine rich repeat containing 26 [Source:HGNC Symbol;Acc:HGNC:31409]
S100A11	1.70343e-21	-1.43852	0.202	0.804	5.71298e-17	AS_B cells-vs-Control_B cells	S100 calcium binding protein A11 [Source:HGNC Symbol;Acc:HGNC:10488]
PLD4	2.66558e-21	-1.80384	0.115	0.627	8.93983e-17	AS_B cells-vs-Control_B cells	phospholipase D family member 4 [Source:HGNC Symbol;Acc:HGNC:23792]
RPS6KA4	2.68203e-21	-0.96327	0.058	0.49	8.99499e-17	AS_B cells-vs-Control_B cells	ribosomal protein S6 kinase A4 [Source:HGNC Symbol;Acc:HGNC:10433]
PLEKHD1	3.5648e-21	-0.528798	0.01	0.294	1.19556e-16	AS_B cells-vs-Control_B cells	pleckstrin homology and coiled-coil domain containing D1 [Source:HGNC Symbol;Acc:HGNC:20148]
LAMP5	5.4136e-21	-0.889878	0.028	0.373	1.81561e-16	AS_B cells-vs-Control_B cells	lysosomal associated membrane protein family member 5 [Source:HGNC Symbol;Acc:HGNC:16097]
CD36	6.17527e-21	-0.966357	0.03	0.392	2.07106e-16	AS_B cells-vs-Control_B cells	CD36 molecule [Source:HGNC Symbol;Acc:HGNC:1663]
MT-ND1	6.65896e-21	1.41762	1	0.98	2.23328e-16	AS_B cells-vs-Control_B cells	mitochondrially encoded NADH:ubiquinone oxidoreductase core subunit 1 [Source:HGNC Symbol;Acc:HGNC:7455]
CD4	6.9657e-21	-1.04525	0.058	0.49	2.33616e-16	AS_B cells-vs-Control_B cells	CD4 molecule [Source:HGNC Symbol;Acc:HGNC:1678]
SLC7A5	1.72913e-20	-1.62539	0.095	0.569	5.79915e-16	AS_B cells-vs-Control_B cells	solute carrier family 7 member 5 [Source:HGNC Symbol;Acc:HGNC:11063]
MT-ND4	2.44242e-20	1.28231	0.998	1	8.19139e-16	AS_B cells-vs-Control_B cells	mitochondrially encoded NADH:ubiquinone oxidoreductase core subunit 4 [Source:HGNC Symbol;Acc:HGNC:7459]
HIGD1A	2.46749e-20	-1.10342	0.065	0.49	8.27547e-16	AS_B cells-vs-Control_B cells	HIG1 hypoxia inducible domain family member 1A [Source:HGNC Symbol;Acc:HGNC:29527]
KRT19	2.73896e-20	-1.31624	0.025	0.353	9.18592e-16	AS_B cells-vs-Control_B cells	keratin 19 [Source:HGNC Symbol;Acc:HGNC:6436]
MGST2	2.98681e-20	-0.991679	0.03	0.373	1.00171e-15	AS_B cells-vs-Control_B cells	microsomal glutathione S-transferase 2 [Source:HGNC Symbol;Acc:HGNC:7063]
SEC61G	4.69988e-20	-1.8003	0.32	0.824	1.57625e-15	AS_B cells-vs-Control_B cells	SEC61 translocon subunit gamma [Source:HGNC Symbol;Acc:HGNC:18277]
IER3	5.42101e-20	-1.99714	0.16	0.686	1.8181e-15	AS_B cells-vs-Control_B cells	immediate early response 3 [Source:HGNC Symbol;Acc:HGNC:5392]
SCN9A	6.14744e-20	-0.622616	0.032	0.392	2.06173e-15	AS_B cells-vs-Control_B cells	sodium voltage-gated channel alpha subunit 9 [Source:HGNC Symbol;Acc:HGNC:10597]
LDLRAD4	6.97524e-20	-1.85656	0.12	0.608	2.33936e-15	AS_B cells-vs-Control_B cells	low density lipoprotein receptor class A domain containing 4 [Source:HGNC Symbol;Acc:HGNC:1224]
SERPINF1	9.81312e-20	-1.64513	0.15	0.667	3.29112e-15	AS_B cells-vs-Control_B cells	serpin family F member 1 [Source:HGNC Symbol;Acc:HGNC:8824]
GRAMD1B	1.33435e-19	-0.833705	0.04	0.412	4.47515e-15	AS_B cells-vs-Control_B cells	GRAM domain containing 1B [Source:HGNC Symbol;Acc:HGNC:29214]
POLB	1.67661e-19	-1.40105	0.1	0.569	5.62302e-15	AS_B cells-vs-Control_B cells	DNA polymerase beta [Source:HGNC Symbol;Acc:HGNC:9174]
CCL20	1.72666e-19	-1.40915	0.007	0.255	5.79087e-15	AS_B cells-vs-Control_B cells	C-C motif chemokine ligand 20 [Source:HGNC Symbol;Acc:HGNC:10619]
EGLN3	2.16116e-19	-1.25646	0.05	0.431	7.24811e-15	AS_B cells-vs-Control_B cells	egl-9 family hypoxia inducible factor 3 [Source:HGNC Symbol;Acc:HGNC:14661]
RAB11FIP1	4.1915e-19	-1.75444	0.402	0.882	1.40575e-14	AS_B cells-vs-Control_B cells	RAB11 family interacting protein 1 [Source:HGNC Symbol;Acc:HGNC:30265]
MTRNR2L12	6.5865e-19	1.83355	0.988	0.922	2.20898e-14	AS_B cells-vs-Control_B cells	MT-RNR2 like 12 [Source:HGNC Symbol;Acc:HGNC:37169]
THBD	8.434e-19	-1.19218	0.03	0.353	2.82859e-14	AS_B cells-vs-Control_B cells	thrombomodulin [Source:HGNC Symbol;Acc:HGNC:11784]
SRP14	1.19491e-18	-1.39079	0.718	0.922	4.00748e-14	AS_B cells-vs-Control_B cells	signal recognition particle 14 [Source:HGNC Symbol;Acc:HGNC:11299]
S100A6	1.66885e-18	-1.58044	0.58	0.961	5.597e-14	AS_B cells-vs-Control_B cells	S100 calcium binding protein A6 [Source:HGNC Symbol;Acc:HGNC:10496]
TXNIP	1.76582e-18	2.39652	0.88	0.353	5.92222e-14	AS_B cells-vs-Control_B cells	thioredoxin interacting protein [Source:HGNC Symbol;Acc:HGNC:16952]
MT-CO2	2.08264e-18	1.04624	1	1	6.98475e-14	AS_B cells-vs-Control_B cells	mitochondrially encoded cytochrome c oxidase II [Source:HGNC Symbol;Acc:HGNC:7421]
ALOX5AP	2.45511e-18	-2.50903	0.19	0.647	8.23395e-14	AS_B cells-vs-Control_B cells	arachidonate 5-lipoxygenase activating protein [Source:HGNC Symbol;Acc:HGNC:436]
CD300A	2.54923e-18	-0.593262	0.025	0.333	8.54962e-14	AS_B cells-vs-Control_B cells	CD300a molecule [Source:HGNC Symbol;Acc:HGNC:19319]
ITM2C	3.07677e-18	-1.88702	0.152	0.627	1.03189e-13	AS_B cells-vs-Control_B cells	integral membrane protein 2C [Source:HGNC Symbol;Acc:HGNC:6175]
BIRC3	3.09663e-18	2.61114	0.825	0.176	1.03855e-13	AS_B cells-vs-Control_B cells	baculoviral IAP repeat containing 3 [Source:HGNC Symbol;Acc:HGNC:591]
JCHAIN	3.11417e-18	-1.64551	0.225	0.725	1.04443e-13	AS_B cells-vs-Control_B cells	joining chain of multimeric IgA and IgM [Source:HGNC Symbol;Acc:HGNC:5713]
SRGN	4.59976e-18	-2.17442	0.26	0.745	1.54267e-13	AS_B cells-vs-Control_B cells	serglycin [Source:HGNC Symbol;Acc:HGNC:9361]
HES4	5.31377e-18	-1.53123	0.043	0.392	1.78213e-13	AS_B cells-vs-Control_B cells	hes family bHLH transcription factor 4 [Source:HGNC Symbol;Acc:HGNC:24149]
AC097375.1	9.36206e-18	-0.577131	0.022	0.314	3.13985e-13	AS_B cells-vs-Control_B cells	novel transcript
RGS13	1.20681e-17	-1.07603	0.028	0.333	4.0474e-13	AS_B cells-vs-Control_B cells	regulator of G protein signaling 13 [Source:HGNC Symbol;Acc:HGNC:9995]
MAPKAPK2	1.36145e-17	-1.33284	0.15	0.647	4.56604e-13	AS_B cells-vs-Control_B cells	MAPK activated protein kinase 2 [Source:HGNC Symbol;Acc:HGNC:6887]
MAP1A	1.42428e-17	-0.929548	0.072	0.49	4.77675e-13	AS_B cells-vs-Control_B cells	microtubule associated protein 1A [Source:HGNC Symbol;Acc:HGNC:6835]
DERL3	1.53045e-17	-1.49776	0.108	0.549	5.13281e-13	AS_B cells-vs-Control_B cells	derlin 3 [Source:HGNC Symbol;Acc:HGNC:14236]
HCST	2.62627e-17	-1.39076	0.16	0.647	8.80798e-13	AS_B cells-vs-Control_B cells	hematopoietic cell signal transducer [Source:HGNC Symbol;Acc:HGNC:16977]
BID	5.69964e-17	-0.993746	0.075	0.471	1.91154e-12	AS_B cells-vs-Control_B cells	BH3 interacting domain death agonist [Source:HGNC Symbol;Acc:HGNC:1050]
MT-CO1	5.79035e-17	1.01584	1	1	1.94197e-12	AS_B cells-vs-Control_B cells	mitochondrially encoded cytochrome c oxidase I [Source:HGNC Symbol;Acc:HGNC:7419]
CLEC4C	6.60026e-17	-0.731363	0.043	0.392	2.21359e-12	AS_B cells-vs-Control_B cells	C-type lectin domain family 4 member C [Source:HGNC Symbol;Acc:HGNC:13258]
SLC7A11	6.6198e-17	-0.950515	0.02	0.294	2.22015e-12	AS_B cells-vs-Control_B cells	solute carrier family 7 member 11 [Source:HGNC Symbol;Acc:HGNC:11059]
PHEX	8.42285e-17	-0.751408	0.04	0.373	2.82486e-12	AS_B cells-vs-Control_B cells	phosphate regulating endopeptidase homolog X-linked [Source:HGNC Symbol;Acc:HGNC:8918]
CD68	8.96475e-17	-1.17109	0.072	0.451	3.0066e-12	AS_B cells-vs-Control_B cells	CD68 molecule [Source:HGNC Symbol;Acc:HGNC:1693]
GAS6	9.03314e-17	-1.11656	0.082	0.49	3.02953e-12	AS_B cells-vs-Control_B cells	growth arrest specific 6 [Source:HGNC Symbol;Acc:HGNC:4168]
DUSP5	1.1661e-16	-1.8917	0.195	0.647	3.91086e-12	AS_B cells-vs-Control_B cells	dual specificity phosphatase 5 [Source:HGNC Symbol;Acc:HGNC:3071]
JUND	1.61674e-16	-1.33057	0.922	1	5.42222e-12	AS_B cells-vs-Control_B cells	JunD proto-oncogene, AP-1 transcription factor subunit [Source:HGNC Symbol;Acc:HGNC:6206]
RUBCN	1.78624e-16	-1.38672	0.122	0.569	5.99068e-12	AS_B cells-vs-Control_B cells	rubicon autophagy regulator [Source:HGNC Symbol;Acc:HGNC:28991]
TGFBI	2.29543e-16	-0.966273	0.068	0.451	7.6984e-12	AS_B cells-vs-Control_B cells	transforming growth factor beta induced [Source:HGNC Symbol;Acc:HGNC:11771]
AREG	2.87911e-16	-1.61221	0.155	0.627	9.65595e-12	AS_B cells-vs-Control_B cells	amphiregulin [Source:HGNC Symbol;Acc:HGNC:651]
IRF7	3.48836e-16	-1.84663	0.178	0.627	1.16992e-11	AS_B cells-vs-Control_B cells	interferon regulatory factor 7 [Source:HGNC Symbol;Acc:HGNC:6122]
SLC15A4	3.88009e-16	-1.32561	0.112	0.549	1.30131e-11	AS_B cells-vs-Control_B cells	solute carrier family 15 member 4 [Source:HGNC Symbol;Acc:HGNC:23090]
SEC61B	4.88891e-16	-2.34641	0.432	0.804	1.63964e-11	AS_B cells-vs-Control_B cells	SEC61 translocon subunit beta [Source:HGNC Symbol;Acc:HGNC:16993]
CSF2RA	6.25111e-16	-0.612903	0.022	0.294	2.0965e-11	AS_B cells-vs-Control_B cells	colony stimulating factor 2 receptor subunit alpha [Source:HGNC Symbol;Acc:HGNC:2435]
RNF149	6.2744e-16	-1.36545	0.142	0.588	2.10431e-11	AS_B cells-vs-Control_B cells	ring finger protein 149 [Source:HGNC Symbol;Acc:HGNC:23137]
SUSD1	6.3223e-16	-0.76752	0.032	0.333	2.12037e-11	AS_B cells-vs-Control_B cells	sushi domain containing 1 [Source:HGNC Symbol;Acc:HGNC:25413]
SAMHD1	6.95443e-16	-1.03858	0.108	0.549	2.33238e-11	AS_B cells-vs-Control_B cells	SAM and HD domain containing deoxynucleoside triphosphate triphosphohydrolase 1 [Source:HGNC Symbol;Acc:HGNC:15925]
LGMN	7.6695e-16	-0.906749	0.07	0.451	2.5722e-11	AS_B cells-vs-Control_B cells	legumain [Source:HGNC Symbol;Acc:HGNC:9472]
SIRPB1	7.74148e-16	-0.610803	0.015	0.255	2.59634e-11	AS_B cells-vs-Control_B cells	signal regulatory protein beta 1 [Source:HGNC Symbol;Acc:HGNC:15928]
OPN3	8.67302e-16	-1.06368	0.115	0.549	2.90876e-11	AS_B cells-vs-Control_B cells	opsin 3 [Source:HGNC Symbol;Acc:HGNC:14007]
PTPRE	9.79034e-16	-1.52739	0.148	0.588	3.28348e-11	AS_B cells-vs-Control_B cells	protein tyrosine phosphatase receptor type E [Source:HGNC Symbol;Acc:HGNC:9669]
SIVA1	1.02677e-15	-1.30858	0.172	0.627	3.44357e-11	AS_B cells-vs-Control_B cells	SIVA1 apoptosis inducing factor [Source:HGNC Symbol;Acc:HGNC:17712]
CHCHD2	1.73333e-15	-1.35589	0.603	0.902	5.81323e-11	AS_B cells-vs-Control_B cells	coiled-coil-helix-coiled-coil-helix domain containing 2 [Source:HGNC Symbol;Acc:HGNC:21645]
NUPR1	1.7811e-15	-2.03259	0.075	0.431	5.97345e-11	AS_B cells-vs-Control_B cells	nuclear protein 1, transcriptional regulator [Source:HGNC Symbol;Acc:HGNC:29990]
GPR183	1.81698e-15	-2.56387	0.388	0.784	6.09379e-11	AS_B cells-vs-Control_B cells	G protein-coupled receptor 183 [Source:HGNC Symbol;Acc:HGNC:3128]
PLAUR	1.83086e-15	-0.799121	0.07	0.431	6.14034e-11	AS_B cells-vs-Control_B cells	plasminogen activator, urokinase receptor [Source:HGNC Symbol;Acc:HGNC:9053]
CXCL8	2.23878e-15	-1.66392	0.112	0.51	7.50843e-11	AS_B cells-vs-Control_B cells	C-X-C motif chemokine ligand 8 [Source:HGNC Symbol;Acc:HGNC:6025]
SLC3A2	3.34346e-15	-1.14515	0.178	0.647	1.12133e-10	AS_B cells-vs-Control_B cells	solute carrier family 3 member 2 [Source:HGNC Symbol;Acc:HGNC:11026]
ATP1B3	4.29716e-15	-1.96412	0.285	0.745	1.44118e-10	AS_B cells-vs-Control_B cells	ATPase Na+/K+ transporting subunit beta 3 [Source:HGNC Symbol;Acc:HGNC:806]
ATP6V0B	6.84699e-15	-1.32657	0.298	0.765	2.29634e-10	AS_B cells-vs-Control_B cells	ATPase H+ transporting V0 subunit b [Source:HGNC Symbol;Acc:HGNC:861]
CAPS	8.88496e-15	-0.86631	0.018	0.255	2.97984e-10	AS_B cells-vs-Control_B cells	calcyphosine [Source:HGNC Symbol;Acc:HGNC:1487]
CTSC	9.33967e-15	-1.30982	0.168	0.627	3.13234e-10	AS_B cells-vs-Control_B cells	cathepsin C [Source:HGNC Symbol;Acc:HGNC:2528]
CORO7	1.08021e-14	-1.16158	0.117	0.529	3.6228e-10	AS_B cells-vs-Control_B cells	coronin 7 [Source:HGNC Symbol;Acc:HGNC:26161]
NR4A3	1.34363e-14	-1.64768	0.185	0.627	4.50627e-10	AS_B cells-vs-Control_B cells	nuclear receptor subfamily 4 group A member 3 [Source:HGNC Symbol;Acc:HGNC:7982]
CD79B	1.38945e-14	1.98866	0.718	0.078	4.65993e-10	AS_B cells-vs-Control_B cells	CD79b molecule [Source:HGNC Symbol;Acc:HGNC:1699]
VASH2	1.41157e-14	-0.736	0.032	0.314	4.73411e-10	AS_B cells-vs-Control_B cells	vasohibin 2 [Source:HGNC Symbol;Acc:HGNC:25723]
CYBA	1.82922e-14	-1.43032	0.772	0.941	6.13484e-10	AS_B cells-vs-Control_B cells	cytochrome b-245 alpha chain [Source:HGNC Symbol;Acc:HGNC:2577]
CXCL2	2.17888e-14	-1.40251	0.043	0.333	7.30754e-10	AS_B cells-vs-Control_B cells	C-X-C motif chemokine ligand 2 [Source:HGNC Symbol;Acc:HGNC:4603]
SELENOS	2.69353e-14	-1.50778	0.235	0.667	9.03356e-10	AS_B cells-vs-Control_B cells	selenoprotein S [Source:HGNC Symbol;Acc:HGNC:30396]
MT-ND2	2.74835e-14	1.0546	1	0.941	9.21743e-10	AS_B cells-vs-Control_B cells	mitochondrially encoded NADH:ubiquinone oxidoreductase core subunit 2 [Source:HGNC Symbol;Acc:HGNC:7456]
CD79A	2.89932e-14	1.73688	0.81	0.216	9.72375e-10	AS_B cells-vs-Control_B cells	CD79a molecule [Source:HGNC Symbol;Acc:HGNC:1698]
NDUFA4	3.04484e-14	-1.25575	0.505	0.863	1.02118e-09	AS_B cells-vs-Control_B cells	NDUFA4 mitochondrial complex associated [Source:HGNC Symbol;Acc:HGNC:7687]
PALD1	3.94927e-14	-0.710851	0.035	0.314	1.32451e-09	AS_B cells-vs-Control_B cells	phosphatase domain containing paladin 1 [Source:HGNC Symbol;Acc:HGNC:23530]
SERF2	4.90711e-14	-1.06034	0.85	0.941	1.64575e-09	AS_B cells-vs-Control_B cells	small EDRK-rich factor 2 [Source:HGNC Symbol;Acc:HGNC:10757]
ID2	4.91201e-14	-1.64675	0.252	0.686	1.64739e-09	AS_B cells-vs-Control_B cells	inhibitor of DNA binding 2 [Source:HGNC Symbol;Acc:HGNC:5361]
TNFSF13B	5.76862e-14	-0.669749	0.04	0.333	1.93468e-09	AS_B cells-vs-Control_B cells	TNF superfamily member 13b [Source:HGNC Symbol;Acc:HGNC:11929]
WFDC2	6.06043e-14	-0.890641	0.055	0.373	2.03255e-09	AS_B cells-vs-Control_B cells	WAP four-disulfide core domain 2 [Source:HGNC Symbol;Acc:HGNC:15939]
HSPA5	7.30017e-14	-1.46515	0.455	0.824	2.44833e-09	AS_B cells-vs-Control_B cells	heat shock protein family A (Hsp70) member 5 [Source:HGNC Symbol;Acc:HGNC:5238]
ETF1	7.42125e-14	-0.966372	0.182	0.627	2.48894e-09	AS_B cells-vs-Control_B cells	eukaryotic translation termination factor 1 [Source:HGNC Symbol;Acc:HGNC:3477]
RALGPS2	7.67994e-14	1.6267	0.772	0.176	2.5757e-09	AS_B cells-vs-Control_B cells	Ral GEF with PH domain and SH3 binding motif 2 [Source:HGNC Symbol;Acc:HGNC:30279]
NPC2	8.72462e-14	-1.76352	0.308	0.706	2.92606e-09	AS_B cells-vs-Control_B cells	NPC intracellular cholesterol transporter 2 [Source:HGNC Symbol;Acc:HGNC:14537]
AC005224.3	8.89157e-14	-0.714322	0.03	0.294	2.98205e-09	AS_B cells-vs-Control_B cells	novel transcript
DDX24	1.03882e-13	-1.29796	0.625	0.902	3.484e-09	AS_B cells-vs-Control_B cells	DEAD-box helicase 24 [Source:HGNC Symbol;Acc:HGNC:13266]
VAMP8	1.32533e-13	-1.53669	0.28	0.686	4.44488e-09	AS_B cells-vs-Control_B cells	vesicle associated membrane protein 8 [Source:HGNC Symbol;Acc:HGNC:12647]
CRYAB	1.49243e-13	-1.98006	0.04	0.314	5.0053e-09	AS_B cells-vs-Control_B cells	crystallin alpha B [Source:HGNC Symbol;Acc:HGNC:2389]
GPR65	1.91247e-13	-1.27202	0.165	0.588	6.41404e-09	AS_B cells-vs-Control_B cells	G protein-coupled receptor 65 [Source:HGNC Symbol;Acc:HGNC:4517]
HYOU1	2.161e-13	-0.846621	0.102	0.471	7.24757e-09	AS_B cells-vs-Control_B cells	hypoxia up-regulated 1 [Source:HGNC Symbol;Acc:HGNC:16931]
XBP1	2.36098e-13	-1.18611	0.19	0.627	7.91824e-09	AS_B cells-vs-Control_B cells	X-box binding protein 1 [Source:HGNC Symbol;Acc:HGNC:12801]
UQCRQ	2.58896e-13	-1.14113	0.305	0.765	8.68287e-09	AS_B cells-vs-Control_B cells	ubiquinol-cytochrome c reductase complex III subunit VII [Source:HGNC Symbol;Acc:HGNC:29594]
MGST1	3.60857e-13	-0.800368	0.022	0.255	1.21024e-08	AS_B cells-vs-Control_B cells	microsomal glutathione S-transferase 1 [Source:HGNC Symbol;Acc:HGNC:7061]
ATP5F1E	4.11064e-13	-1.0182	0.873	0.98	1.37863e-08	AS_B cells-vs-Control_B cells	ATP synthase F1 subunit epsilon [Source:HGNC Symbol;Acc:HGNC:838]
KRT18	4.55156e-13	-0.816415	0.028	0.275	1.5265e-08	AS_B cells-vs-Control_B cells	keratin 18 [Source:HGNC Symbol;Acc:HGNC:6430]
GCHFR	5.2564e-13	-0.518921	0.032	0.294	1.76289e-08	AS_B cells-vs-Control_B cells	GTP cyclohydrolase I feedback regulator [Source:HGNC Symbol;Acc:HGNC:4194]
ARL4C	1.18405e-12	-1.64327	0.262	0.686	3.97107e-08	AS_B cells-vs-Control_B cells	ADP ribosylation factor like GTPase 4C [Source:HGNC Symbol;Acc:HGNC:698]
RPL13A	1.40296e-12	0.998157	0.995	0.902	4.70523e-08	AS_B cells-vs-Control_B cells	ribosomal protein L13a [Source:HGNC Symbol;Acc:HGNC:10304]
PLP2	1.96404e-12	-1.21336	0.302	0.706	6.587e-08	AS_B cells-vs-Control_B cells	proteolipid protein 2 [Source:HGNC Symbol;Acc:HGNC:9087]
CIB2	2.14147e-12	-0.572669	0.025	0.255	7.18207e-08	AS_B cells-vs-Control_B cells	calcium and integrin binding family member 2 [Source:HGNC Symbol;Acc:HGNC:24579]
ZFAT	2.14582e-12	-0.77304	0.085	0.431	7.19664e-08	AS_B cells-vs-Control_B cells	zinc finger and AT-hook domain containing [Source:HGNC Symbol;Acc:HGNC:19899]
POMP	2.24197e-12	-1.21975	0.34	0.765	7.51911e-08	AS_B cells-vs-Control_B cells	proteasome maturation protein [Source:HGNC Symbol;Acc:HGNC:20330]
AC058791.1	2.279e-12	-1.39117	0.225	0.647	7.64331e-08	AS_B cells-vs-Control_B cells	novel transcript
RIPOR2	2.89371e-12	1.55547	0.815	0.451	9.70493e-08	AS_B cells-vs-Control_B cells	RHO family interacting cell polarization regulator 2 [Source:HGNC Symbol;Acc:HGNC:13872]
RANBP2	3.09876e-12	-1.46166	0.308	0.725	1.03926e-07	AS_B cells-vs-Control_B cells	RAN binding protein 2 [Source:HGNC Symbol;Acc:HGNC:9848]
RUNX2	4.09113e-12	-0.71049	0.07	0.392	1.37208e-07	AS_B cells-vs-Control_B cells	RUNX family transcription factor 2 [Source:HGNC Symbol;Acc:HGNC:10472]
COX7B	4.43343e-12	-1.02842	0.368	0.824	1.48688e-07	AS_B cells-vs-Control_B cells	cytochrome c oxidase subunit 7B [Source:HGNC Symbol;Acc:HGNC:2291]
ERN1	4.70785e-12	-1.07342	0.102	0.451	1.57892e-07	AS_B cells-vs-Control_B cells	endoplasmic reticulum to nucleus signaling 1 [Source:HGNC Symbol;Acc:HGNC:3449]
CUX2	4.90707e-12	-0.328562	0.025	0.255	1.64573e-07	AS_B cells-vs-Control_B cells	cut like homeobox 2 [Source:HGNC Symbol;Acc:HGNC:19347]
UGCG	5.47981e-12	-1.28509	0.29	0.706	1.83782e-07	AS_B cells-vs-Control_B cells	UDP-glucose ceramide glucosyltransferase [Source:HGNC Symbol;Acc:HGNC:12524]
DSTN	5.94678e-12	-1.26847	0.258	0.667	1.99443e-07	AS_B cells-vs-Control_B cells	destrin, actin depolymerizing factor [Source:HGNC Symbol;Acc:HGNC:15750]
BHLHE40	6.35085e-12	-1.26542	0.225	0.647	2.12995e-07	AS_B cells-vs-Control_B cells	basic helix-loop-helix family member e40 [Source:HGNC Symbol;Acc:HGNC:1046]
A1BG	6.7918e-12	-0.91764	0.117	0.471	2.27784e-07	AS_B cells-vs-Control_B cells	alpha-1-B glycoprotein [Source:HGNC Symbol;Acc:HGNC:5]
ETV3	6.85981e-12	-1.03843	0.148	0.529	2.30064e-07	AS_B cells-vs-Control_B cells	ETS variant transcription factor 3 [Source:HGNC Symbol;Acc:HGNC:3492]
TMEM8B	7.15191e-12	-0.609718	0.045	0.314	2.39861e-07	AS_B cells-vs-Control_B cells	transmembrane protein 8B [Source:HGNC Symbol;Acc:HGNC:21427]
IGHM	7.94967e-12	2.794	0.785	0.51	2.66616e-07	AS_B cells-vs-Control_B cells	immunoglobulin heavy constant mu [Source:HGNC Symbol;Acc:HGNC:5541]
AP2S1	9.34247e-12	-0.804435	0.15	0.549	3.13328e-07	AS_B cells-vs-Control_B cells	adaptor related protein complex 2 subunit sigma 1 [Source:HGNC Symbol;Acc:HGNC:565]
PARK7	9.89797e-12	-1.27758	0.388	0.725	3.31958e-07	AS_B cells-vs-Control_B cells	Parkinsonism associated deglycase [Source:HGNC Symbol;Acc:HGNC:16369]
CD37	1.01117e-11	1.14689	0.953	0.863	3.39125e-07	AS_B cells-vs-Control_B cells	CD37 molecule [Source:HGNC Symbol;Acc:HGNC:1666]
ALDH2	1.24888e-11	-0.59497	0.04	0.294	4.18848e-07	AS_B cells-vs-Control_B cells	aldehyde dehydrogenase 2 family member [Source:HGNC Symbol;Acc:HGNC:404]
GUK1	1.26289e-11	-1.25932	0.355	0.725	4.23548e-07	AS_B cells-vs-Control_B cells	guanylate kinase 1 [Source:HGNC Symbol;Acc:HGNC:4693]
FUZ	1.36458e-11	-0.40553	0.028	0.255	4.57652e-07	AS_B cells-vs-Control_B cells	fuzzy planar cell polarity protein [Source:HGNC Symbol;Acc:HGNC:26219]
B4GALT1	1.84145e-11	-1.34303	0.272	0.686	6.17586e-07	AS_B cells-vs-Control_B cells	beta-1,4-galactosyltransferase 1 [Source:HGNC Symbol;Acc:HGNC:924]
ANAPC11	2.14946e-11	-0.709496	0.192	0.627	7.20886e-07	AS_B cells-vs-Control_B cells	anaphase promoting complex subunit 11 [Source:HGNC Symbol;Acc:HGNC:14452]
BTG1	2.43497e-11	1.25594	0.968	0.922	8.16639e-07	AS_B cells-vs-Control_B cells	BTG anti-proliferation factor 1 [Source:HGNC Symbol;Acc:HGNC:1130]
SPCS1	2.55045e-11	-1.41773	0.408	0.745	8.55369e-07	AS_B cells-vs-Control_B cells	signal peptidase complex subunit 1 [Source:HGNC Symbol;Acc:HGNC:23401]
MYL6	2.61345e-11	-1.02625	0.743	0.941	8.76497e-07	AS_B cells-vs-Control_B cells	myosin light chain 6 [Source:HGNC Symbol;Acc:HGNC:7587]
CTGF	2.65017e-11	-0.623409	0.035	0.275	8.88815e-07	AS_B cells-vs-Control_B cells
NINJ1	3.17449e-11	-1.09268	0.058	0.333	1.06466e-06	AS_B cells-vs-Control_B cells	ninjurin 1 [Source:HGNC Symbol;Acc:HGNC:7824]
PAXX	3.32091e-11	-1.21726	0.228	0.627	1.11377e-06	AS_B cells-vs-Control_B cells	PAXX non-homologous end joining factor [Source:HGNC Symbol;Acc:HGNC:27849]
TMED2	3.32661e-11	-1.10226	0.188	0.569	1.11568e-06	AS_B cells-vs-Control_B cells	transmembrane p24 trafficking protein 2 [Source:HGNC Symbol;Acc:HGNC:16996]
ATP5IF1	4.20018e-11	-0.961495	0.385	0.863	1.40866e-06	AS_B cells-vs-Control_B cells	ATP synthase inhibitory factor subunit 1 [Source:HGNC Symbol;Acc:HGNC:871]
SPINT2	4.85343e-11	-1.1373	0.172	0.549	1.62774e-06	AS_B cells-vs-Control_B cells	serine peptidase inhibitor, Kunitz type 2 [Source:HGNC Symbol;Acc:HGNC:11247]
AC119428.2	5.71797e-11	-0.476483	0.048	0.314	1.91769e-06	AS_B cells-vs-Control_B cells	novel transcript
PRMT9	6.0577e-11	-1.15829	0.22	0.627	2.03163e-06	AS_B cells-vs-Control_B cells	protein arginine methyltransferase 9 [Source:HGNC Symbol;Acc:HGNC:25099]
CD52	6.06199e-11	1.32787	0.9	0.667	2.03307e-06	AS_B cells-vs-Control_B cells	CD52 molecule [Source:HGNC Symbol;Acc:HGNC:1804]
PPIB	6.17117e-11	-1.32461	0.48	0.765	2.06969e-06	AS_B cells-vs-Control_B cells	peptidylprolyl isomerase B [Source:HGNC Symbol;Acc:HGNC:9255]
TMEM258	6.25051e-11	-1.13313	0.35	0.725	2.0963e-06	AS_B cells-vs-Control_B cells	transmembrane protein 258 [Source:HGNC Symbol;Acc:HGNC:1164]
SULF2	6.60052e-11	-0.834303	0.212	0.667	2.21368e-06	AS_B cells-vs-Control_B cells	sulfatase 2 [Source:HGNC Symbol;Acc:HGNC:20392]
SLAMF7	7.10694e-11	-0.611371	0.108	0.471	2.38353e-06	AS_B cells-vs-Control_B cells	SLAM family member 7 [Source:HGNC Symbol;Acc:HGNC:21394]
SPN	7.56562e-11	-0.630527	0.065	0.353	2.53736e-06	AS_B cells-vs-Control_B cells	sialophorin [Source:HGNC Symbol;Acc:HGNC:11249]
APP	8.50967e-11	-1.28927	0.208	0.588	2.85397e-06	AS_B cells-vs-Control_B cells	amyloid beta precursor protein [Source:HGNC Symbol;Acc:HGNC:620]
ARID3A	9.062e-11	-0.807305	0.162	0.549	3.03921e-06	AS_B cells-vs-Control_B cells	AT-rich interaction domain 3A [Source:HGNC Symbol;Acc:HGNC:3031]
MS4A1	1.01857e-10	1.38444	0.853	0.275	3.41609e-06	AS_B cells-vs-Control_B cells	membrane spanning 4-domains A1 [Source:HGNC Symbol;Acc:HGNC:7315]
PDIA3	1.05026e-10	-1.28188	0.382	0.765	3.52236e-06	AS_B cells-vs-Control_B cells	protein disulfide isomerase family A member 3 [Source:HGNC Symbol;Acc:HGNC:4606]
TMEM219	1.07275e-10	-0.806444	0.15	0.529	3.59778e-06	AS_B cells-vs-Control_B cells	transmembrane protein 219 [Source:HGNC Symbol;Acc:HGNC:25201]
GRN	1.22037e-10	-1.25766	0.235	0.627	4.09287e-06	AS_B cells-vs-Control_B cells	granulin precursor [Source:HGNC Symbol;Acc:HGNC:4601]
SDF2L1	1.23607e-10	-0.678379	0.1	0.431	4.14552e-06	AS_B cells-vs-Control_B cells	stromal cell derived factor 2 like 1 [Source:HGNC Symbol;Acc:HGNC:10676]
POU2F2	1.24138e-10	1.63615	0.627	0.118	4.16333e-06	AS_B cells-vs-Control_B cells	POU class 2 homeobox 2 [Source:HGNC Symbol;Acc:HGNC:9213]
CNOT2	1.24615e-10	-1.31852	0.29	0.686	4.17935e-06	AS_B cells-vs-Control_B cells	CCR4-NOT transcription complex subunit 2 [Source:HGNC Symbol;Acc:HGNC:7878]
UBE2S	1.27585e-10	-1.2813	0.352	0.745	4.27893e-06	AS_B cells-vs-Control_B cells	ubiquitin conjugating enzyme E2 S [Source:HGNC Symbol;Acc:HGNC:17895]
SBDS	1.34669e-10	-0.871013	0.24	0.647	4.51653e-06	AS_B cells-vs-Control_B cells	SBDS ribosome maturation factor [Source:HGNC Symbol;Acc:HGNC:19440]
CDK2AP2	1.42944e-10	-0.668444	0.172	0.569	4.79404e-06	AS_B cells-vs-Control_B cells	cyclin dependent kinase 2 associated protein 2 [Source:HGNC Symbol;Acc:HGNC:30833]
OST4	1.50171e-10	-1.00919	0.61	0.902	5.03644e-06	AS_B cells-vs-Control_B cells	oligosaccharyltransferase complex subunit 4, non-catalytic [Source:HGNC Symbol;Acc:HGNC:32483]
GSTP1	1.53155e-10	-1.06087	0.4	0.784	5.13651e-06	AS_B cells-vs-Control_B cells	glutathione S-transferase pi 1 [Source:HGNC Symbol;Acc:HGNC:4638]
FAM96B	1.8031e-10	-0.821983	0.198	0.588	6.04723e-06	AS_B cells-vs-Control_B cells
ATG101	1.91824e-10	-0.73056	0.152	0.529	6.43339e-06	AS_B cells-vs-Control_B cells	autophagy related 101 [Source:HGNC Symbol;Acc:HGNC:25679]
C12orf45	2.71139e-10	-0.767835	0.138	0.49	9.09345e-06	AS_B cells-vs-Control_B cells	chromosome 12 open reading frame 45 [Source:HGNC Symbol;Acc:HGNC:28628]
RRBP1	2.85066e-10	-1.12646	0.265	0.647	9.56054e-06	AS_B cells-vs-Control_B cells	ribosome binding protein 1 [Source:HGNC Symbol;Acc:HGNC:10448]
MZB1	3.6049e-10	-0.81736	0.2	0.588	1.20901e-05	AS_B cells-vs-Control_B cells	marginal zone B and B1 cell specific protein [Source:HGNC Symbol;Acc:HGNC:30125]
RGS1	3.98987e-10	-2.12674	0.358	0.706	1.33812e-05	AS_B cells-vs-Control_B cells	regulator of G protein signaling 1 [Source:HGNC Symbol;Acc:HGNC:9991]
MT-ND3	5.20647e-10	0.623888	0.998	0.98	1.74614e-05	AS_B cells-vs-Control_B cells	mitochondrially encoded NADH:ubiquinone oxidoreductase core subunit 3 [Source:HGNC Symbol;Acc:HGNC:7458]
CREM	5.24295e-10	-1.72428	0.202	0.549	1.75838e-05	AS_B cells-vs-Control_B cells	cAMP responsive element modulator [Source:HGNC Symbol;Acc:HGNC:2352]
SSR4	5.37787e-10	-1.0315	0.52	0.784	1.80363e-05	AS_B cells-vs-Control_B cells	signal sequence receptor subunit 4 [Source:HGNC Symbol;Acc:HGNC:11326]
CYR61	6.7366e-10	-0.85419	0.072	0.353	2.25932e-05	AS_B cells-vs-Control_B cells
ALG2	7.28245e-10	-0.713386	0.098	0.392	2.44239e-05	AS_B cells-vs-Control_B cells	ALG2 alpha-1,3/1,6-mannosyltransferase [Source:HGNC Symbol;Acc:HGNC:23159]
PHB	8.573e-10	-0.993721	0.235	0.627	2.87521e-05	AS_B cells-vs-Control_B cells	prohibitin [Source:HGNC Symbol;Acc:HGNC:8912]
LY96	8.71818e-10	-0.550659	0.058	0.314	2.9239e-05	AS_B cells-vs-Control_B cells	lymphocyte antigen 96 [Source:HGNC Symbol;Acc:HGNC:17156]
MYDGF	9.00592e-10	-0.672634	0.142	0.49	3.02041e-05	AS_B cells-vs-Control_B cells	myeloid derived growth factor [Source:HGNC Symbol;Acc:HGNC:16948]
NFKBIA	9.06641e-10	1.23954	0.895	0.765	3.04069e-05	AS_B cells-vs-Control_B cells	NFKB inhibitor alpha [Source:HGNC Symbol;Acc:HGNC:7797]
IGSF6	9.34129e-10	-0.518385	0.043	0.275	3.13288e-05	AS_B cells-vs-Control_B cells	immunoglobulin superfamily member 6 [Source:HGNC Symbol;Acc:HGNC:5953]
PTMS	9.86504e-10	-0.991727	0.22	0.608	3.30854e-05	AS_B cells-vs-Control_B cells	parathymosin [Source:HGNC Symbol;Acc:HGNC:9629]
KDELR2	1.0619e-09	-0.853405	0.16	0.51	3.56138e-05	AS_B cells-vs-Control_B cells	KDEL endoplasmic reticulum protein retention receptor 2 [Source:HGNC Symbol;Acc:HGNC:6305]
PLCG2	1.08762e-09	1.78756	0.767	0.431	3.64766e-05	AS_B cells-vs-Control_B cells	phospholipase C gamma 2 [Source:HGNC Symbol;Acc:HGNC:9066]
LSM5	1.26997e-09	-0.840528	0.202	0.569	4.25924e-05	AS_B cells-vs-Control_B cells	LSM5 homolog, U6 small nuclear RNA and mRNA degradation associated [Source:HGNC Symbol;Acc:HGNC:17162]
ARMH1	1.28576e-09	-0.347782	0.035	0.255	4.31218e-05	AS_B cells-vs-Control_B cells	armadillo like helical domain containing 1 [Source:HGNC Symbol;Acc:HGNC:34345]
SEMA7A	1.29538e-09	-0.572023	0.12	0.471	4.34445e-05	AS_B cells-vs-Control_B cells	semaphorin 7A (John Milton Hagen blood group) [Source:HGNC Symbol;Acc:HGNC:10741]
GNAQ	1.30662e-09	-0.65464	0.075	0.353	4.38214e-05	AS_B cells-vs-Control_B cells	G protein subunit alpha q [Source:HGNC Symbol;Acc:HGNC:4390]
RFLNB	1.31686e-09	-0.593505	0.045	0.275	4.41648e-05	AS_B cells-vs-Control_B cells	refilin B [Source:HGNC Symbol;Acc:HGNC:28705]
OSTC	1.39312e-09	-1.02537	0.232	0.627	4.67226e-05	AS_B cells-vs-Control_B cells	oligosaccharyltransferase complex non-catalytic subunit [Source:HGNC Symbol;Acc:HGNC:24448]
PYCARD	1.46812e-09	-0.850175	0.172	0.529	4.92379e-05	AS_B cells-vs-Control_B cells	PYD and CARD domain containing [Source:HGNC Symbol;Acc:HGNC:16608]
UBC	1.57454e-09	-0.895488	0.92	0.98	5.28068e-05	AS_B cells-vs-Control_B cells	ubiquitin C [Source:HGNC Symbol;Acc:HGNC:12468]
NDUFS5	2.15249e-09	-1.07054	0.358	0.706	7.21901e-05	AS_B cells-vs-Control_B cells	NADH:ubiquinone oxidoreductase subunit S5 [Source:HGNC Symbol;Acc:HGNC:7712]
PRELID1	2.30278e-09	-0.760648	0.252	0.647	7.72308e-05	AS_B cells-vs-Control_B cells	PRELI domain containing 1 [Source:HGNC Symbol;Acc:HGNC:30255]
CSF2RB	2.31079e-09	-0.648057	0.06	0.314	7.74993e-05	AS_B cells-vs-Control_B cells	colony stimulating factor 2 receptor subunit beta [Source:HGNC Symbol;Acc:HGNC:2436]
TRAF4	2.49247e-09	-0.865424	0.202	0.588	8.35925e-05	AS_B cells-vs-Control_B cells	TNF receptor associated factor 4 [Source:HGNC Symbol;Acc:HGNC:12034]
MYL12B	2.58733e-09	-0.937622	0.583	0.843	8.6774e-05	AS_B cells-vs-Control_B cells	myosin light chain 12B [Source:HGNC Symbol;Acc:HGNC:29827]
HSP90B1	2.59401e-09	-1.21956	0.645	0.843	8.69981e-05	AS_B cells-vs-Control_B cells	heat shock protein 90 beta family member 1 [Source:HGNC Symbol;Acc:HGNC:12028]
CTSB	2.80204e-09	-0.995894	0.242	0.608	9.39747e-05	AS_B cells-vs-Control_B cells	cathepsin B [Source:HGNC Symbol;Acc:HGNC:2527]
IDS	2.82381e-09	-0.912659	0.35	0.745	9.47051e-05	AS_B cells-vs-Control_B cells	iduronate 2-sulfatase [Source:HGNC Symbol;Acc:HGNC:5389]
ATP5MPL	3.06652e-09	-0.919546	0.385	0.745	0.000102845	AS_B cells-vs-Control_B cells	ATP synthase membrane subunit 6.8PL [Source:HGNC Symbol;Acc:HGNC:1188]
IQGAP2	3.13681e-09	-0.776007	0.102	0.392	0.000105202	AS_B cells-vs-Control_B cells	IQ motif containing GTPase activating protein 2 [Source:HGNC Symbol;Acc:HGNC:6111]
COMMD6	3.2123e-09	-0.989023	0.73	0.863	0.000107734	AS_B cells-vs-Control_B cells	COMM domain containing 6 [Source:HGNC Symbol;Acc:HGNC:24015]
AC023590.1	3.90433e-09	-0.470559	0.04	0.255	0.000130943	AS_B cells-vs-Control_B cells	novel transcript, antisense to SAMD12
CD2AP	4.08891e-09	-0.835666	0.238	0.627	0.000137134	AS_B cells-vs-Control_B cells	CD2 associated protein [Source:HGNC Symbol;Acc:HGNC:14258]
MYBL2	4.11013e-09	-0.647285	0.048	0.275	0.000137846	AS_B cells-vs-Control_B cells	MYB proto-oncogene like 2 [Source:HGNC Symbol;Acc:HGNC:7548]
METRNL	4.15737e-09	-0.823267	0.09	0.373	0.00013943	AS_B cells-vs-Control_B cells	meteorin like, glial cell differentiation regulator [Source:HGNC Symbol;Acc:HGNC:27584]
ARF4	4.17936e-09	-0.932453	0.32	0.725	0.000140167	AS_B cells-vs-Control_B cells	ADP ribosylation factor 4 [Source:HGNC Symbol;Acc:HGNC:655]
SEC11C	4.41251e-09	-0.783424	0.208	0.569	0.000147987	AS_B cells-vs-Control_B cells	SEC11 homolog C, signal peptidase complex subunit [Source:HGNC Symbol;Acc:HGNC:23400]
RPL36AL	4.7409e-09	-0.703854	0.818	0.941	0.000159	AS_B cells-vs-Control_B cells	ribosomal protein L36a like [Source:HGNC Symbol;Acc:HGNC:10346]
MT-ND5	4.81569e-09	0.892574	0.985	0.961	0.000161509	AS_B cells-vs-Control_B cells	mitochondrially encoded NADH:ubiquinone oxidoreductase core subunit 5 [Source:HGNC Symbol;Acc:HGNC:7461]
P2RX1	5.08627e-09	-0.464337	0.048	0.275	0.000170583	AS_B cells-vs-Control_B cells	purinergic receptor P2X 1 [Source:HGNC Symbol;Acc:HGNC:8533]
ANXA1	5.39397e-09	-1.14473	0.095	0.373	0.000180903	AS_B cells-vs-Control_B cells	annexin A1 [Source:HGNC Symbol;Acc:HGNC:533]
AL355075.4	6.17696e-09	-1.31932	0.13	0.431	0.000207163	AS_B cells-vs-Control_B cells	ribonuclease P RNA component H1
MT2A	6.58685e-09	-1.42822	0.145	0.451	0.00022091	AS_B cells-vs-Control_B cells	metallothionein 2A [Source:HGNC Symbol;Acc:HGNC:7406]
RNF11	7.00995e-09	-0.793926	0.105	0.392	0.0002351	AS_B cells-vs-Control_B cells	ring finger protein 11 [Source:HGNC Symbol;Acc:HGNC:10056]
FYTTD1	7.11531e-09	-1.03873	0.19	0.529	0.000238633	AS_B cells-vs-Control_B cells	forty-two-three domain containing 1 [Source:HGNC Symbol;Acc:HGNC:25407]
SLC35E1	7.14023e-09	-0.778411	0.122	0.431	0.000239469	AS_B cells-vs-Control_B cells	solute carrier family 35 member E1 [Source:HGNC Symbol;Acc:HGNC:20803]
IFIT2	7.23569e-09	-0.702696	0.128	0.451	0.000242671	AS_B cells-vs-Control_B cells	interferon induced protein with tetratricopeptide repeats 2 [Source:HGNC Symbol;Acc:HGNC:5409]
ST14	7.41888e-09	-0.419638	0.048	0.275	0.000248814	AS_B cells-vs-Control_B cells	ST14 transmembrane serine protease matriptase [Source:HGNC Symbol;Acc:HGNC:11344]
KLF6	7.83542e-09	-1.39302	0.657	0.961	0.000262784	AS_B cells-vs-Control_B cells	Kruppel like factor 6 [Source:HGNC Symbol;Acc:HGNC:2235]
CCDC88A	7.84099e-09	-0.968012	0.168	0.51	0.000262971	AS_B cells-vs-Control_B cells	coiled-coil domain containing 88A [Source:HGNC Symbol;Acc:HGNC:25523]
BST2	7.97645e-09	-0.951825	0.28	0.647	0.000267514	AS_B cells-vs-Control_B cells	bone marrow stromal cell antigen 2 [Source:HGNC Symbol;Acc:HGNC:1119]
FKBP2	8.06899e-09	-0.869811	0.23	0.608	0.000270618	AS_B cells-vs-Control_B cells	FKBP prolyl isomerase 2 [Source:HGNC Symbol;Acc:HGNC:3718]
AP3S1	8.23196e-09	-0.706029	0.138	0.451	0.000276083	AS_B cells-vs-Control_B cells	adaptor related protein complex 3 subunit sigma 1 [Source:HGNC Symbol;Acc:HGNC:2013]
RGPD5	8.44624e-09	-0.52306	0.072	0.333	0.00028327	AS_B cells-vs-Control_B cells	RANBP2 like and GRIP domain containing 5 [Source:HGNC Symbol;Acc:HGNC:32418]
IKZF3	9.18443e-09	1.20032	0.61	0.137	0.000308027	AS_B cells-vs-Control_B cells	IKAROS family zinc finger 3 [Source:HGNC Symbol;Acc:HGNC:13178]
MARCH1	9.30462e-09	1.36771	0.52	0.078	0.000312058	AS_B cells-vs-Control_B cells
TM9SF2	9.53665e-09	-0.866043	0.215	0.569	0.00031984	AS_B cells-vs-Control_B cells	transmembrane 9 superfamily member 2 [Source:HGNC Symbol;Acc:HGNC:11865]
CD22	1.03555e-08	1.30499	0.595	0.118	0.000347304	AS_B cells-vs-Control_B cells	CD22 molecule [Source:HGNC Symbol;Acc:HGNC:1643]
RGS2	1.04124e-08	-1.87591	0.382	0.686	0.000349212	AS_B cells-vs-Control_B cells	regulator of G protein signaling 2 [Source:HGNC Symbol;Acc:HGNC:9998]
TEX2	1.07027e-08	-0.463985	0.043	0.255	0.000358948	AS_B cells-vs-Control_B cells	testis expressed 2 [Source:HGNC Symbol;Acc:HGNC:30884]
S100A4	1.10951e-08	-1.22198	0.31	0.667	0.000372107	AS_B cells-vs-Control_B cells	S100 calcium binding protein A4 [Source:HGNC Symbol;Acc:HGNC:10494]
YWHAE	1.14003e-08	-1.07346	0.41	0.745	0.000382343	AS_B cells-vs-Control_B cells	tyrosine 3-monooxygenase/tryptophan 5-monooxygenase activation protein epsilon [Source:HGNC Symbol;Acc:HGNC:12851]
HM13	1.52557e-08	-0.812621	0.16	0.471	0.000511645	AS_B cells-vs-Control_B cells	histocompatibility minor 13 [Source:HGNC Symbol;Acc:HGNC:16435]
ATOX1	1.55479e-08	-0.588543	0.138	0.471	0.000521446	AS_B cells-vs-Control_B cells	antioxidant 1 copper chaperone [Source:HGNC Symbol;Acc:HGNC:798]
CLEC2D	1.75084e-08	1.42093	0.505	0.059	0.000587196	AS_B cells-vs-Control_B cells	C-type lectin domain family 2 member D [Source:HGNC Symbol;Acc:HGNC:14351]
COX8A	1.75349e-08	-0.867558	0.288	0.627	0.000588086	AS_B cells-vs-Control_B cells	cytochrome c oxidase subunit 8A [Source:HGNC Symbol;Acc:HGNC:2294]
NDUFB1	1.76277e-08	-0.868865	0.338	0.725	0.000591197	AS_B cells-vs-Control_B cells	NADH:ubiquinone oxidoreductase subunit B1 [Source:HGNC Symbol;Acc:HGNC:7695]
PRDX5	1.94957e-08	-0.897208	0.322	0.667	0.000653846	AS_B cells-vs-Control_B cells	peroxiredoxin 5 [Source:HGNC Symbol;Acc:HGNC:9355]
POLR2I	1.9533e-08	-0.601923	0.162	0.51	0.000655097	AS_B cells-vs-Control_B cells	RNA polymerase II subunit I [Source:HGNC Symbol;Acc:HGNC:9196]
DDX21	2.10818e-08	-1.18429	0.615	0.882	0.00070704	AS_B cells-vs-Control_B cells	DExD-box helicase 21 [Source:HGNC Symbol;Acc:HGNC:2744]
CRIP1	2.12062e-08	-0.71847	0.305	0.725	0.000711213	AS_B cells-vs-Control_B cells	cysteine rich protein 1 [Source:HGNC Symbol;Acc:HGNC:2360]
RPS26	2.1613e-08	-1.16372	0.705	0.941	0.000724857	AS_B cells-vs-Control_B cells	ribosomal protein S26 [Source:HGNC Symbol;Acc:HGNC:10414]
YPEL5	2.1843e-08	-1.17156	0.573	0.824	0.00073257	AS_B cells-vs-Control_B cells	yippee like 5 [Source:HGNC Symbol;Acc:HGNC:18329]
ATP5MG	2.2398e-08	-0.838426	0.68	0.824	0.000751183	AS_B cells-vs-Control_B cells	ATP synthase membrane subunit g [Source:HGNC Symbol;Acc:HGNC:14247]
CTSD	2.60212e-08	-0.629415	0.138	0.451	0.000872699	AS_B cells-vs-Control_B cells	cathepsin D [Source:HGNC Symbol;Acc:HGNC:2529]
ATP5MC3	2.81702e-08	-0.84354	0.33	0.667	0.000944772	AS_B cells-vs-Control_B cells	ATP synthase membrane subunit c locus 3 [Source:HGNC Symbol;Acc:HGNC:843]
PTPRC	2.81839e-08	1.10738	0.838	0.549	0.000945232	AS_B cells-vs-Control_B cells	protein tyrosine phosphatase receptor type C [Source:HGNC Symbol;Acc:HGNC:9666]
MANF	2.82002e-08	-0.629167	0.135	0.451	0.000945779	AS_B cells-vs-Control_B cells	mesencephalic astrocyte derived neurotrophic factor [Source:HGNC Symbol;Acc:HGNC:15461]
EIF4A3	2.88675e-08	-1.26854	0.432	0.706	0.000968159	AS_B cells-vs-Control_B cells	eukaryotic translation initiation factor 4A3 [Source:HGNC Symbol;Acc:HGNC:18683]
CD40	3.12463e-08	1.3291	0.522	0.098	0.00104794	AS_B cells-vs-Control_B cells	CD40 molecule [Source:HGNC Symbol;Acc:HGNC:11919]
TMSB10	3.16113e-08	-0.548913	0.995	1	0.00106018	AS_B cells-vs-Control_B cells	thymosin beta 10 [Source:HGNC Symbol;Acc:HGNC:11879]
MTSS1	3.26842e-08	1.28736	0.442	0.02	0.00109616	AS_B cells-vs-Control_B cells	MTSS I-BAR domain containing 1 [Source:HGNC Symbol;Acc:HGNC:20443]
RPL27A	3.31879e-08	0.69707	0.99	0.922	0.00111306	AS_B cells-vs-Control_B cells	ribosomal protein L27a [Source:HGNC Symbol;Acc:HGNC:10329]
BANK1	3.48079e-08	0.85752	0.802	0.373	0.00116739	AS_B cells-vs-Control_B cells	B cell scaffold protein with ankyrin repeats 1 [Source:HGNC Symbol;Acc:HGNC:18233]
NOP58	3.57148e-08	-0.716154	0.29	0.667	0.0011978	AS_B cells-vs-Control_B cells	NOP58 ribonucleoprotein [Source:HGNC Symbol;Acc:HGNC:29926]
CHMP5	3.74043e-08	-0.778888	0.19	0.529	0.00125447	AS_B cells-vs-Control_B cells	charged multivesicular body protein 5 [Source:HGNC Symbol;Acc:HGNC:26942]
TALDO1	4.14702e-08	-0.723815	0.205	0.549	0.00139083	AS_B cells-vs-Control_B cells	transaldolase 1 [Source:HGNC Symbol;Acc:HGNC:11559]
ALYREF	4.40197e-08	-0.507719	0.108	0.392	0.00147633	AS_B cells-vs-Control_B cells	Aly/REF export factor [Source:HGNC Symbol;Acc:HGNC:19071]
P2RY14	4.48986e-08	-0.347307	0.072	0.333	0.00150581	AS_B cells-vs-Control_B cells	purinergic receptor P2Y14 [Source:HGNC Symbol;Acc:HGNC:16442]
ACTN4	4.73727e-08	-0.780296	0.258	0.608	0.00158879	AS_B cells-vs-Control_B cells	actinin alpha 4 [Source:HGNC Symbol;Acc:HGNC:166]
TFPT	4.81808e-08	-0.554297	0.048	0.255	0.00161589	AS_B cells-vs-Control_B cells	TCF3 fusion partner [Source:HGNC Symbol;Acc:HGNC:13630]
LINC00926	5.11228e-08	1.06496	0.66	0.196	0.00171456	AS_B cells-vs-Control_B cells	long intergenic non-protein coding RNA 926 [Source:HGNC Symbol;Acc:HGNC:27514]
SH2B3	5.44762e-08	-0.481088	0.117	0.412	0.00182702	AS_B cells-vs-Control_B cells	SH2B adaptor protein 3 [Source:HGNC Symbol;Acc:HGNC:29605]
ADI1	5.45349e-08	-0.682894	0.132	0.431	0.00182899	AS_B cells-vs-Control_B cells	acireductone dioxygenase 1 [Source:HGNC Symbol;Acc:HGNC:30576]
SPCS3	5.47151e-08	-1.0621	0.365	0.686	0.00183503	AS_B cells-vs-Control_B cells	signal peptidase complex subunit 3 [Source:HGNC Symbol;Acc:HGNC:26212]
PLXNB2	5.59258e-08	-0.48488	0.055	0.275	0.00187564	AS_B cells-vs-Control_B cells	plexin B2 [Source:HGNC Symbol;Acc:HGNC:9104]
PSAP	5.76277e-08	-1.00295	0.39	0.686	0.00193272	AS_B cells-vs-Control_B cells	prosaposin [Source:HGNC Symbol;Acc:HGNC:9498]
C4orf48	5.80707e-08	-1.09957	0.142	0.431	0.00194757	AS_B cells-vs-Control_B cells	chromosome 4 open reading frame 48 [Source:HGNC Symbol;Acc:HGNC:34437]
RSL24D1	5.86514e-08	-0.806655	0.422	0.784	0.00196705	AS_B cells-vs-Control_B cells	ribosomal L24 domain containing 1 [Source:HGNC Symbol;Acc:HGNC:18479]
SSR3	5.98436e-08	-0.836438	0.28	0.627	0.00200704	AS_B cells-vs-Control_B cells	signal sequence receptor subunit 3 [Source:HGNC Symbol;Acc:HGNC:11325]
PPIA	6.34363e-08	-0.674218	0.802	0.922	0.00212753	AS_B cells-vs-Control_B cells	peptidylprolyl isomerase A [Source:HGNC Symbol;Acc:HGNC:9253]
NBDY	6.45393e-08	-0.673636	0.205	0.549	0.00216452	AS_B cells-vs-Control_B cells	negative regulator of P-body association [Source:HGNC Symbol;Acc:HGNC:50713]
PHPT1	6.67285e-08	-0.597138	0.158	0.49	0.00223794	AS_B cells-vs-Control_B cells	phosphohistidine phosphatase 1 [Source:HGNC Symbol;Acc:HGNC:30033]
NCBP2-AS2	6.69778e-08	-0.452001	0.09	0.353	0.0022463	AS_B cells-vs-Control_B cells
FCMR	6.87517e-08	1.17148	0.537	0.098	0.00230579	AS_B cells-vs-Control_B cells	Fc fragment of IgM receptor [Source:HGNC Symbol;Acc:HGNC:14315]
VEGFB	6.95997e-08	-0.79808	0.19	0.51	0.00233423	AS_B cells-vs-Control_B cells	vascular endothelial growth factor B [Source:HGNC Symbol;Acc:HGNC:12681]
MYL12A	7.40237e-08	-1.02391	0.693	0.824	0.00248261	AS_B cells-vs-Control_B cells	myosin light chain 12A [Source:HGNC Symbol;Acc:HGNC:16701]
TSPAN13	7.97932e-08	-0.772003	0.245	0.608	0.00267611	AS_B cells-vs-Control_B cells	tetraspanin 13 [Source:HGNC Symbol;Acc:HGNC:21643]
DAD1	8.4283e-08	-0.919146	0.308	0.647	0.00282668	AS_B cells-vs-Control_B cells	defender against cell death 1 [Source:HGNC Symbol;Acc:HGNC:2664]
PMEPA1	8.62397e-08	-0.95026	0.212	0.529	0.00289231	AS_B cells-vs-Control_B cells	prostate transmembrane protein, androgen induced 1 [Source:HGNC Symbol;Acc:HGNC:14107]
COX5A	8.75235e-08	-0.733549	0.26	0.627	0.00293536	AS_B cells-vs-Control_B cells	cytochrome c oxidase subunit 5A [Source:HGNC Symbol;Acc:HGNC:2267]
TUBA1C	9.01045e-08	-0.833151	0.117	0.392	0.00302193	AS_B cells-vs-Control_B cells	tubulin alpha 1c [Source:HGNC Symbol;Acc:HGNC:20768]
PLEK	9.14012e-08	-0.781318	0.365	0.745	0.00306541	AS_B cells-vs-Control_B cells	pleckstrin [Source:HGNC Symbol;Acc:HGNC:9070]
PAX5	9.66872e-08	1.25269	0.492	0.078	0.0032427	AS_B cells-vs-Control_B cells	paired box 5 [Source:HGNC Symbol;Acc:HGNC:8619]
IER5	1.01343e-07	1.35616	0.66	0.333	0.00339884	AS_B cells-vs-Control_B cells	immediate early response 5 [Source:HGNC Symbol;Acc:HGNC:5393]
COX6C	1.09254e-07	-1.03431	0.532	0.804	0.00366415	AS_B cells-vs-Control_B cells	cytochrome c oxidase subunit 6C [Source:HGNC Symbol;Acc:HGNC:2285]
CD69	1.0987e-07	1.03513	0.79	0.353	0.00368481	AS_B cells-vs-Control_B cells	CD69 molecule [Source:HGNC Symbol;Acc:HGNC:1694]
IER2	1.10197e-07	1.04677	0.938	0.863	0.0036958	AS_B cells-vs-Control_B cells	immediate early response 2 [Source:HGNC Symbol;Acc:HGNC:28871]
BRCA2	1.15496e-07	-0.480617	0.082	0.333	0.0038735	AS_B cells-vs-Control_B cells	BRCA2 DNA repair associated [Source:HGNC Symbol;Acc:HGNC:1101]
PSME2	1.20205e-07	-0.810373	0.308	0.647	0.00403143	AS_B cells-vs-Control_B cells	proteasome activator subunit 2 [Source:HGNC Symbol;Acc:HGNC:9569]
KRTCAP2	1.29139e-07	-0.745637	0.235	0.588	0.00433105	AS_B cells-vs-Control_B cells	keratinocyte associated protein 2 [Source:HGNC Symbol;Acc:HGNC:28942]
NUCB2	1.32126e-07	-0.745467	0.15	0.451	0.00443123	AS_B cells-vs-Control_B cells	nucleobindin 2 [Source:HGNC Symbol;Acc:HGNC:8044]
SMIM19	1.37213e-07	-0.653448	0.122	0.412	0.00460185	AS_B cells-vs-Control_B cells	small integral membrane protein 19 [Source:HGNC Symbol;Acc:HGNC:25166]
IGHD	1.41902e-07	1.64423	0.527	0.098	0.00475911	AS_B cells-vs-Control_B cells	immunoglobulin heavy constant delta [Source:HGNC Symbol;Acc:HGNC:5480]
COX6A1	1.42542e-07	-0.975399	0.432	0.765	0.00478059	AS_B cells-vs-Control_B cells	cytochrome c oxidase subunit 6A1 [Source:HGNC Symbol;Acc:HGNC:2277]
COX6B1	1.44886e-07	-0.818448	0.5	0.784	0.00485919	AS_B cells-vs-Control_B cells	cytochrome c oxidase subunit 6B1 [Source:HGNC Symbol;Acc:HGNC:2280]
SEM1	1.45633e-07	-0.959549	0.32	0.667	0.00488423	AS_B cells-vs-Control_B cells	SEM1 26S proteasome complex subunit [Source:HGNC Symbol;Acc:HGNC:10845]
SWAP70	1.46059e-07	1.10438	0.665	0.294	0.00489852	AS_B cells-vs-Control_B cells	switching B cell complex subunit SWAP70 [Source:HGNC Symbol;Acc:HGNC:17070]
PSMB6	1.48592e-07	-0.945911	0.212	0.529	0.00498346	AS_B cells-vs-Control_B cells	proteasome 20S subunit beta 6 [Source:HGNC Symbol;Acc:HGNC:9543]
SOX4	1.49193e-07	-1.2524	0.358	0.686	0.00500363	AS_B cells-vs-Control_B cells	SRY-box transcription factor 4 [Source:HGNC Symbol;Acc:HGNC:11200]
B2M	1.60379e-07	-0.539257	0.998	1	0.00537879	AS_B cells-vs-Control_B cells	beta-2-microglobulin [Source:HGNC Symbol;Acc:HGNC:914]
RBP1	1.66707e-07	-0.91657	0.135	0.431	0.00559101	AS_B cells-vs-Control_B cells	retinol binding protein 1 [Source:HGNC Symbol;Acc:HGNC:9919]
HEXB	1.72069e-07	-0.479536	0.052	0.255	0.00577084	AS_B cells-vs-Control_B cells	hexosaminidase subunit beta [Source:HGNC Symbol;Acc:HGNC:4879]
LSM1	1.82074e-07	-0.585719	0.13	0.412	0.00610639	AS_B cells-vs-Control_B cells	LSM1 homolog, mRNA degradation associated [Source:HGNC Symbol;Acc:HGNC:20472]
SIK1B	1.8651e-07	-0.442439	0.065	0.294	0.00625517	AS_B cells-vs-Control_B cells	salt inducible kinase 1B (putative) [Source:HGNC Symbol;Acc:HGNC:52389]
H2AFY	1.98121e-07	-0.829203	0.26	0.588	0.00664458	AS_B cells-vs-Control_B cells
ABHD15	2.17529e-07	-0.587198	0.075	0.314	0.0072955	AS_B cells-vs-Control_B cells	abhydrolase domain containing 15 [Source:HGNC Symbol;Acc:HGNC:26971]
RPL31	2.26855e-07	0.724052	0.978	0.882	0.00760826	AS_B cells-vs-Control_B cells	ribosomal protein L31 [Source:HGNC Symbol;Acc:HGNC:10334]
AMZ2	2.30995e-07	-0.578836	0.128	0.412	0.00774711	AS_B cells-vs-Control_B cells	archaelysin family metallopeptidase 2 [Source:HGNC Symbol;Acc:HGNC:28041]
SNX2	2.33182e-07	1.12884	0.583	0.255	0.00782047	AS_B cells-vs-Control_B cells	sorting nexin 2 [Source:HGNC Symbol;Acc:HGNC:11173]
RASD1	2.3441e-07	-1.16315	0.16	0.431	0.00786166	AS_B cells-vs-Control_B cells	ras related dexamethasone induced 1 [Source:HGNC Symbol;Acc:HGNC:15828]
TP53I13	2.44883e-07	-0.621965	0.138	0.431	0.0082129	AS_B cells-vs-Control_B cells	tumor protein p53 inducible protein 13 [Source:HGNC Symbol;Acc:HGNC:25102]
FABP5	2.59086e-07	-0.859924	0.168	0.451	0.00868921	AS_B cells-vs-Control_B cells	fatty acid binding protein 5 [Source:HGNC Symbol;Acc:HGNC:3560]
GADD45A	2.62461e-07	-0.912614	0.202	0.51	0.00880241	AS_B cells-vs-Control_B cells	growth arrest and DNA damage inducible alpha [Source:HGNC Symbol;Acc:HGNC:4095]
ARFGAP3	2.65174e-07	-0.767788	0.185	0.49	0.00889342	AS_B cells-vs-Control_B cells	ADP ribosylation factor GTPase activating protein 3 [Source:HGNC Symbol;Acc:HGNC:661]
MAP7D1	2.74845e-07	-0.628798	0.098	0.353	0.00921776	AS_B cells-vs-Control_B cells	MAP7 domain containing 1 [Source:HGNC Symbol;Acc:HGNC:25514]
PAIP1	2.76619e-07	-0.58553	0.14	0.431	0.00927726	AS_B cells-vs-Control_B cells	poly(A) binding protein interacting protein 1 [Source:HGNC Symbol;Acc:HGNC:16945]
ISCA1	2.77679e-07	-0.885557	0.148	0.431	0.0093128	AS_B cells-vs-Control_B cells	iron-sulfur cluster assembly 1 [Source:HGNC Symbol;Acc:HGNC:28660]
RNASE6	2.77689e-07	-0.690954	0.152	0.451	0.00931314	AS_B cells-vs-Control_B cells	ribonuclease A family member k6 [Source:HGNC Symbol;Acc:HGNC:10048]
RBM47	2.81032e-07	-0.604095	0.055	0.255	0.00942525	AS_B cells-vs-Control_B cells	RNA binding motif protein 47 [Source:HGNC Symbol;Acc:HGNC:30358]
SUMO1	2.8937e-07	-0.872912	0.242	0.569	0.00970489	AS_B cells-vs-Control_B cells	small ubiquitin like modifier 1 [Source:HGNC Symbol;Acc:HGNC:12502]
ZNRF2	2.89557e-07	-0.518861	0.115	0.392	0.00971118	AS_B cells-vs-Control_B cells	zinc and ring finger 2 [Source:HGNC Symbol;Acc:HGNC:22316]
SEPHS1	2.97455e-07	-0.464951	0.052	0.255	0.00997604	AS_B cells-vs-Control_B cells	selenophosphate synthetase 1 [Source:HGNC Symbol;Acc:HGNC:19685]
STMN1	3.10214e-07	-0.768536	0.205	0.529	0.010404	AS_B cells-vs-Control_B cells	stathmin 1 [Source:HGNC Symbol;Acc:HGNC:6510]
GNG5	3.11656e-07	-0.781147	0.36	0.686	0.0104523	AS_B cells-vs-Control_B cells	G protein subunit gamma 5 [Source:HGNC Symbol;Acc:HGNC:4408]
FCRL1	3.38897e-07	1.25681	0.46	0.059	0.0113659	AS_B cells-vs-Control_B cells	Fc receptor like 1 [Source:HGNC Symbol;Acc:HGNC:18509]
COPS9	3.393e-07	-0.71252	0.23	0.549	0.0113794	AS_B cells-vs-Control_B cells	COP9 signalosome subunit 9 [Source:HGNC Symbol;Acc:HGNC:21314]
PSMB3	3.47621e-07	-0.742533	0.268	0.608	0.0116585	AS_B cells-vs-Control_B cells	proteasome 20S subunit beta 3 [Source:HGNC Symbol;Acc:HGNC:9540]
NDUFC2	3.54678e-07	-0.785397	0.198	0.51	0.0118952	AS_B cells-vs-Control_B cells	NADH:ubiquinone oxidoreductase subunit C2 [Source:HGNC Symbol;Acc:HGNC:7706]
GNAS	3.59952e-07	-0.70769	0.81	0.902	0.0120721	AS_B cells-vs-Control_B cells	GNAS complex locus [Source:HGNC Symbol;Acc:HGNC:4392]
ROMO1	3.80193e-07	-0.834711	0.232	0.549	0.0127509	AS_B cells-vs-Control_B cells	reactive oxygen species modulator 1 [Source:HGNC Symbol;Acc:HGNC:16185]
CAPG	3.84825e-07	-0.727766	0.238	0.569	0.0129063	AS_B cells-vs-Control_B cells	capping actin protein, gelsolin like [Source:HGNC Symbol;Acc:HGNC:1474]
P4HB	4.12672e-07	-0.745286	0.255	0.588	0.0138402	AS_B cells-vs-Control_B cells	prolyl 4-hydroxylase subunit beta [Source:HGNC Symbol;Acc:HGNC:8548]
CCDC50	4.31426e-07	-1.05657	0.422	0.686	0.0144691	AS_B cells-vs-Control_B cells	coiled-coil domain containing 50 [Source:HGNC Symbol;Acc:HGNC:18111]
MIF	4.34762e-07	-0.951641	0.4	0.745	0.014581	AS_B cells-vs-Control_B cells	macrophage migration inhibitory factor [Source:HGNC Symbol;Acc:HGNC:7097]
RPN2	4.36552e-07	-0.681744	0.2	0.51	0.0146411	AS_B cells-vs-Control_B cells	ribophorin II [Source:HGNC Symbol;Acc:HGNC:10382]
LIMD2	4.62688e-07	1.10387	0.705	0.49	0.0155176	AS_B cells-vs-Control_B cells	LIM domain containing 2 [Source:HGNC Symbol;Acc:HGNC:28142]
SUMO2	4.64834e-07	-0.695044	0.59	0.804	0.0155896	AS_B cells-vs-Control_B cells	small ubiquitin like modifier 2 [Source:HGNC Symbol;Acc:HGNC:11125]
SELENOK	4.7066e-07	-0.929453	0.38	0.686	0.015785	AS_B cells-vs-Control_B cells	selenoprotein K [Source:HGNC Symbol;Acc:HGNC:30394]
RHEB	4.79423e-07	-0.704258	0.188	0.49	0.0160789	AS_B cells-vs-Control_B cells	Ras homolog, mTORC1 binding [Source:HGNC Symbol;Acc:HGNC:10011]
IRF8	4.85718e-07	-0.971501	0.547	0.765	0.01629	AS_B cells-vs-Control_B cells	interferon regulatory factor 8 [Source:HGNC Symbol;Acc:HGNC:5358]
LRRC59	4.93171e-07	-0.619195	0.115	0.373	0.01654	AS_B cells-vs-Control_B cells	leucine rich repeat containing 59 [Source:HGNC Symbol;Acc:HGNC:28817]
BRI3	4.99743e-07	-0.713413	0.242	0.569	0.0167604	AS_B cells-vs-Control_B cells	brain protein I3 [Source:HGNC Symbol;Acc:HGNC:1109]
RPS28	5.02905e-07	-0.498791	0.985	0.961	0.0168664	AS_B cells-vs-Control_B cells	ribosomal protein S28 [Source:HGNC Symbol;Acc:HGNC:10418]
C3orf58	5.06186e-07	-0.764606	0.175	0.471	0.0169765	AS_B cells-vs-Control_B cells
LYST	5.21998e-07	1.30283	0.42	0.059	0.0175068	AS_B cells-vs-Control_B cells	lysosomal trafficking regulator [Source:HGNC Symbol;Acc:HGNC:1968]
MYADM	5.44674e-07	-0.788862	0.232	0.549	0.0182673	AS_B cells-vs-Control_B cells	myeloid associated differentiation marker [Source:HGNC Symbol;Acc:HGNC:7544]
CHCHD5	5.48262e-07	-0.482666	0.092	0.333	0.0183876	AS_B cells-vs-Control_B cells	coiled-coil-helix-coiled-coil-helix domain containing 5 [Source:HGNC Symbol;Acc:HGNC:17840]
ADAM28	5.87334e-07	1.16292	0.48	0.098	0.019698	AS_B cells-vs-Control_B cells	ADAM metallopeptidase domain 28 [Source:HGNC Symbol;Acc:HGNC:206]
BAG1	6.16967e-07	-0.744542	0.235	0.549	0.0206918	AS_B cells-vs-Control_B cells	BAG cochaperone 1 [Source:HGNC Symbol;Acc:HGNC:937]
SUB1	6.2194e-07	-0.770268	0.637	0.843	0.0208586	AS_B cells-vs-Control_B cells	SUB1 regulator of transcription [Source:HGNC Symbol;Acc:HGNC:19985]
ABRACL	6.32495e-07	-0.671531	0.188	0.49	0.0212126	AS_B cells-vs-Control_B cells	ABRA C-terminal like [Source:HGNC Symbol;Acc:HGNC:21230]
INPP4A	6.48876e-07	-0.494489	0.085	0.314	0.021762	AS_B cells-vs-Control_B cells	inositol polyphosphate-4-phosphatase type I A [Source:HGNC Symbol;Acc:HGNC:6074]
FCGRT	6.59741e-07	-0.699043	0.168	0.451	0.0221264	AS_B cells-vs-Control_B cells	Fc fragment of IgG receptor and transporter [Source:HGNC Symbol;Acc:HGNC:3621]
RNASET2	6.61687e-07	-0.862495	0.615	0.824	0.0221916	AS_B cells-vs-Control_B cells	ribonuclease T2 [Source:HGNC Symbol;Acc:HGNC:21686]
COX7A2	6.65048e-07	-0.823404	0.455	0.765	0.0223044	AS_B cells-vs-Control_B cells	cytochrome c oxidase subunit 7A2 [Source:HGNC Symbol;Acc:HGNC:2288]
UFM1	6.9868e-07	-0.902544	0.292	0.608	0.0234323	AS_B cells-vs-Control_B cells	ubiquitin fold modifier 1 [Source:HGNC Symbol;Acc:HGNC:20597]
IGF2R	7.05213e-07	-0.499249	0.152	0.451	0.0236514	AS_B cells-vs-Control_B cells	insulin like growth factor 2 receptor [Source:HGNC Symbol;Acc:HGNC:5467]
DPYSL2	7.07427e-07	-0.6046	0.17	0.471	0.0237257	AS_B cells-vs-Control_B cells	dihydropyrimidinase like 2 [Source:HGNC Symbol;Acc:HGNC:3014]
UBL5	7.17856e-07	-0.896093	0.55	0.784	0.0240755	AS_B cells-vs-Control_B cells	ubiquitin like 5 [Source:HGNC Symbol;Acc:HGNC:13736]
FOSB	7.37247e-07	-0.934937	0.76	0.922	0.0247258	AS_B cells-vs-Control_B cells	FosB proto-oncogene, AP-1 transcription factor subunit [Source:HGNC Symbol;Acc:HGNC:3797]
ANKRD44	7.40804e-07	0.849211	0.605	0.255	0.0248451	AS_B cells-vs-Control_B cells	ankyrin repeat domain 44 [Source:HGNC Symbol;Acc:HGNC:25259]
NR3C1	7.42647e-07	-0.971854	0.38	0.686	0.0249069	AS_B cells-vs-Control_B cells	nuclear receptor subfamily 3 group C member 1 [Source:HGNC Symbol;Acc:HGNC:7978]
PFDN2	7.5661e-07	-0.701474	0.23	0.569	0.0253752	AS_B cells-vs-Control_B cells	prefoldin subunit 2 [Source:HGNC Symbol;Acc:HGNC:8867]
MIF4GD	8.4691e-07	-0.351258	0.08	0.314	0.0284037	AS_B cells-vs-Control_B cells	MIF4G domain containing [Source:HGNC Symbol;Acc:HGNC:24030]
WNT10A	8.57898e-07	-0.484358	0.065	0.275	0.0287722	AS_B cells-vs-Control_B cells	Wnt family member 10A [Source:HGNC Symbol;Acc:HGNC:13829]
RCSD1	9.11499e-07	1.19529	0.56	0.255	0.0305698	AS_B cells-vs-Control_B cells	RCSD domain containing 1 [Source:HGNC Symbol;Acc:HGNC:28310]
TIMM13	9.48933e-07	-0.555807	0.135	0.412	0.0318253	AS_B cells-vs-Control_B cells	translocase of inner mitochondrial membrane 13 [Source:HGNC Symbol;Acc:HGNC:11816]
MGAT4A	9.53993e-07	-0.471831	0.09	0.333	0.031995	AS_B cells-vs-Control_B cells	alpha-1,3-mannosyl-glycoprotein 4-beta-N-acetylglucosaminyltransferase A [Source:HGNC Symbol;Acc:HGNC:7047]
RAPGEF2	9.61346e-07	-0.458002	0.082	0.314	0.0322416	AS_B cells-vs-Control_B cells	Rap guanine nucleotide exchange factor 2 [Source:HGNC Symbol;Acc:HGNC:16854]
NUDT1	1.02202e-06	-0.609486	0.11	0.353	0.0342766	AS_B cells-vs-Control_B cells	nudix hydrolase 1 [Source:HGNC Symbol;Acc:HGNC:8048]
NARS	1.07459e-06	-0.645995	0.188	0.49	0.0360397	AS_B cells-vs-Control_B cells
ARID3B	1.13268e-06	-0.329321	0.072	0.294	0.0379878	AS_B cells-vs-Control_B cells	AT-rich interaction domain 3B [Source:HGNC Symbol;Acc:HGNC:14350]
CORO1C	1.15137e-06	-0.378413	0.16	0.471	0.0386146	AS_B cells-vs-Control_B cells	coronin 1C [Source:HGNC Symbol;Acc:HGNC:2254]
CLTB	1.18979e-06	-0.550099	0.117	0.373	0.0399032	AS_B cells-vs-Control_B cells	clathrin light chain B [Source:HGNC Symbol;Acc:HGNC:2091]
TRIB1	1.30946e-06	-0.621288	0.088	0.314	0.0439167	AS_B cells-vs-Control_B cells	tribbles pseudokinase 1 [Source:HGNC Symbol;Acc:HGNC:16891]
STRAP	1.31476e-06	-0.627702	0.142	0.412	0.0440944	AS_B cells-vs-Control_B cells	serine/threonine kinase receptor associated protein [Source:HGNC Symbol;Acc:HGNC:30796]
LAPTM4A	1.31749e-06	-0.685283	0.325	0.647	0.0441861	AS_B cells-vs-Control_B cells	lysosomal protein transmembrane 4 alpha [Source:HGNC Symbol;Acc:HGNC:6924]
UQCR10	1.40673e-06	-0.97995	0.372	0.686	0.0471789	AS_B cells-vs-Control_B cells	ubiquinol-cytochrome c reductase, complex III subunit X [Source:HGNC Symbol;Acc:HGNC:30863]
RNF7	1.41637e-06	-0.654551	0.252	0.569	0.0475024	AS_B cells-vs-Control_B cells	ring finger protein 7 [Source:HGNC Symbol;Acc:HGNC:10070]
ZBTB18	1.48741e-06	-0.966387	0.192	0.471	0.0498847	AS_B cells-vs-Control_B cells	zinc finger and BTB domain containing 18 [Source:HGNC Symbol;Acc:HGNC:13030]
MTRNR2L12	8.33334e-259	2.39855	0.994	0.679	2.79484e-254	AS_CD8+ T cells-vs-Control_CD8+ T cells	MT-RNR2 like 12 [Source:HGNC Symbol;Acc:HGNC:37169]
WFDC2	2.01325e-254	-2.41179	0.086	0.683	6.75204e-250	AS_CD8+ T cells-vs-Control_CD8+ T cells	WAP four-disulfide core domain 2 [Source:HGNC Symbol;Acc:HGNC:15939]
CLDN4	1.04104e-170	-1.62156	0.023	0.423	3.49144e-166	AS_CD8+ T cells-vs-Control_CD8+ T cells	claudin 4 [Source:HGNC Symbol;Acc:HGNC:2046]
MT-ATP6	1.99476e-167	0.926849	1	0.996	6.69004e-163	AS_CD8+ T cells-vs-Control_CD8+ T cells	mitochondrially encoded ATP synthase membrane subunit 6 [Source:HGNC Symbol;Acc:HGNC:7414]
MT-CO3	9.22629e-160	0.860485	1	0.997	3.09431e-155	AS_CD8+ T cells-vs-Control_CD8+ T cells	mitochondrially encoded cytochrome c oxidase III [Source:HGNC Symbol;Acc:HGNC:7422]
CLDN3	4.84803e-156	-1.40677	0.018	0.385	1.62593e-151	AS_CD8+ T cells-vs-Control_CD8+ T cells	claudin 3 [Source:HGNC Symbol;Acc:HGNC:2045]
MT-CYB	1.70484e-150	0.883996	1	0.995	5.71769e-146	AS_CD8+ T cells-vs-Control_CD8+ T cells	mitochondrially encoded cytochrome b [Source:HGNC Symbol;Acc:HGNC:7427]
FTH1	3.55278e-140	-1.43698	0.948	0.984	1.19153e-135	AS_CD8+ T cells-vs-Control_CD8+ T cells	ferritin heavy chain 1 [Source:HGNC Symbol;Acc:HGNC:3976]
RPLP1	4.23821e-133	-0.739829	0.994	1	1.42141e-128	AS_CD8+ T cells-vs-Control_CD8+ T cells	ribosomal protein lateral stalk subunit P1 [Source:HGNC Symbol;Acc:HGNC:10372]
PTMA	3.5705e-122	-0.811336	0.995	0.993	1.19748e-117	AS_CD8+ T cells-vs-Control_CD8+ T cells	prothymosin alpha [Source:HGNC Symbol;Acc:HGNC:9623]
MT-ND4	1.52074e-118	0.770079	0.999	0.997	5.10025e-114	AS_CD8+ T cells-vs-Control_CD8+ T cells	mitochondrially encoded NADH:ubiquinone oxidoreductase core subunit 4 [Source:HGNC Symbol;Acc:HGNC:7459]
MT-ND1	1.87879e-109	0.813384	0.999	0.981	6.30108e-105	AS_CD8+ T cells-vs-Control_CD8+ T cells	mitochondrially encoded NADH:ubiquinone oxidoreductase core subunit 1 [Source:HGNC Symbol;Acc:HGNC:7455]
ELF3	2.68673e-108	-1.07387	0.024	0.309	9.01077e-104	AS_CD8+ T cells-vs-Control_CD8+ T cells	E74 like ETS transcription factor 3 [Source:HGNC Symbol;Acc:HGNC:3318]
CD24	3.06662e-108	-1.35176	0.096	0.45	1.02848e-103	AS_CD8+ T cells-vs-Control_CD8+ T cells	CD24 molecule [Source:HGNC Symbol;Acc:HGNC:1645]
TM4SF1	1.12642e-105	-1.20728	0.015	0.277	3.77779e-101	AS_CD8+ T cells-vs-Control_CD8+ T cells	transmembrane 4 L six family member 1 [Source:HGNC Symbol;Acc:HGNC:11853]
MT-CO2	4.33117e-104	0.614604	1	0.999	1.45259e-99	AS_CD8+ T cells-vs-Control_CD8+ T cells	mitochondrially encoded cytochrome c oxidase II [Source:HGNC Symbol;Acc:HGNC:7421]
PLCG2	9.233e-104	1.65821	0.724	0.273	3.09656e-99	AS_CD8+ T cells-vs-Control_CD8+ T cells	phospholipase C gamma 2 [Source:HGNC Symbol;Acc:HGNC:9066]
CXCL8	5.87414e-101	-1.40173	0.108	0.445	1.97007e-96	AS_CD8+ T cells-vs-Control_CD8+ T cells	C-X-C motif chemokine ligand 8 [Source:HGNC Symbol;Acc:HGNC:6025]
KRT19	5.82264e-100	-1.09676	0.029	0.305	1.9528e-95	AS_CD8+ T cells-vs-Control_CD8+ T cells	keratin 19 [Source:HGNC Symbol;Acc:HGNC:6436]
KRT18	2.84002e-98	-1.08992	0.035	0.314	9.52487e-94	AS_CD8+ T cells-vs-Control_CD8+ T cells	keratin 18 [Source:HGNC Symbol;Acc:HGNC:6430]
MT-CO1	4.05108e-92	0.552361	1	0.999	1.35865e-87	AS_CD8+ T cells-vs-Control_CD8+ T cells	mitochondrially encoded cytochrome c oxidase I [Source:HGNC Symbol;Acc:HGNC:7419]
ATF3	5.32232e-90	-1.27179	0.216	0.566	1.785e-85	AS_CD8+ T cells-vs-Control_CD8+ T cells	activating transcription factor 3 [Source:HGNC Symbol;Acc:HGNC:785]
UBC	1.54411e-84	-0.990058	0.98	0.98	5.17864e-80	AS_CD8+ T cells-vs-Control_CD8+ T cells	ubiquitin C [Source:HGNC Symbol;Acc:HGNC:12468]
JUNB	3.13872e-84	0.914543	0.98	0.895	1.05266e-79	AS_CD8+ T cells-vs-Control_CD8+ T cells	JunB proto-oncogene, AP-1 transcription factor subunit [Source:HGNC Symbol;Acc:HGNC:6205]
TMSB10	2.07591e-82	-0.604698	0.99	0.997	6.9622e-78	AS_CD8+ T cells-vs-Control_CD8+ T cells	thymosin beta 10 [Source:HGNC Symbol;Acc:HGNC:11879]
IFI27	2.44407e-82	-1.09708	0.039	0.292	8.19691e-78	AS_CD8+ T cells-vs-Control_CD8+ T cells	interferon alpha inducible protein 27 [Source:HGNC Symbol;Acc:HGNC:5397]
AC245297.3	1.2882e-81	1.21102	0.732	0.333	4.32037e-77	AS_CD8+ T cells-vs-Control_CD8+ T cells	novel transcript
MGST1	7.53737e-81	-1.07976	0.025	0.253	2.52788e-76	AS_CD8+ T cells-vs-Control_CD8+ T cells	microsomal glutathione S-transferase 1 [Source:HGNC Symbol;Acc:HGNC:7061]
MT1G	1.31689e-77	-2.50441	0.067	0.328	4.41657e-73	AS_CD8+ T cells-vs-Control_CD8+ T cells	metallothionein 1G [Source:HGNC Symbol;Acc:HGNC:7399]
HLA-E	1.90878e-77	0.737948	0.964	0.85	6.40165e-73	AS_CD8+ T cells-vs-Control_CD8+ T cells	major histocompatibility complex, class I, E [Source:HGNC Symbol;Acc:HGNC:4962]
CYR61	3.11665e-77	-0.976513	0.051	0.306	1.04526e-72	AS_CD8+ T cells-vs-Control_CD8+ T cells
SAT1	2.42689e-75	-0.879271	0.724	0.893	8.1393e-71	AS_CD8+ T cells-vs-Control_CD8+ T cells	spermidine/spermine N1-acetyltransferase 1 [Source:HGNC Symbol;Acc:HGNC:10540]
TXN	2.48342e-74	-1.12509	0.511	0.742	8.32889e-70	AS_CD8+ T cells-vs-Control_CD8+ T cells	thioredoxin [Source:HGNC Symbol;Acc:HGNC:12435]
IER3	2.93625e-73	-1.18886	0.303	0.609	9.84761e-69	AS_CD8+ T cells-vs-Control_CD8+ T cells	immediate early response 3 [Source:HGNC Symbol;Acc:HGNC:5392]
ID3	1.24562e-71	-1.15789	0.129	0.417	4.17755e-67	AS_CD8+ T cells-vs-Control_CD8+ T cells	inhibitor of DNA binding 3, HLH protein [Source:HGNC Symbol;Acc:HGNC:5362]
GIMAP4	1.14562e-69	1.00797	0.615	0.213	3.84218e-65	AS_CD8+ T cells-vs-Control_CD8+ T cells	GTPase, IMAP family member 4 [Source:HGNC Symbol;Acc:HGNC:21872]
MT-ND3	3.23401e-64	0.455328	0.999	1	1.08462e-59	AS_CD8+ T cells-vs-Control_CD8+ T cells	mitochondrially encoded NADH:ubiquinone oxidoreductase core subunit 3 [Source:HGNC Symbol;Acc:HGNC:7458]
CXCL2	9.9924e-63	-0.962163	0.046	0.257	3.35125e-58	AS_CD8+ T cells-vs-Control_CD8+ T cells	C-X-C motif chemokine ligand 2 [Source:HGNC Symbol;Acc:HGNC:4603]
KIAA1551	2.23871e-61	0.900582	0.804	0.459	7.50819e-57	AS_CD8+ T cells-vs-Control_CD8+ T cells
RPL39	7.67444e-61	-0.488502	0.989	0.997	2.57385e-56	AS_CD8+ T cells-vs-Control_CD8+ T cells	ribosomal protein L39 [Source:HGNC Symbol;Acc:HGNC:10350]
RPS3A	1.29285e-58	-0.494704	0.977	0.987	4.33595e-54	AS_CD8+ T cells-vs-Control_CD8+ T cells	ribosomal protein S3A [Source:HGNC Symbol;Acc:HGNC:10421]
KLRG1	2.17323e-56	1.01501	0.483	0.141	7.28857e-52	AS_CD8+ T cells-vs-Control_CD8+ T cells	killer cell lectin like receptor G1 [Source:HGNC Symbol;Acc:HGNC:6380]
LGALS1	2.67625e-56	-0.87293	0.645	0.83	8.97561e-52	AS_CD8+ T cells-vs-Control_CD8+ T cells	galectin 1 [Source:HGNC Symbol;Acc:HGNC:6561]
SFRP4	3.04603e-56	-1.06673	0.104	0.344	1.02158e-51	AS_CD8+ T cells-vs-Control_CD8+ T cells	secreted frizzled related protein 4 [Source:HGNC Symbol;Acc:HGNC:10778]
HIST1H4C	5.38147e-56	1.1206	0.69	0.386	1.80484e-51	AS_CD8+ T cells-vs-Control_CD8+ T cells
GNLY	1.23168e-55	1.13829	0.604	0.222	4.1308e-51	AS_CD8+ T cells-vs-Control_CD8+ T cells	granulysin [Source:HGNC Symbol;Acc:HGNC:4414]
SLFN5	4.71336e-55	0.848218	0.648	0.278	1.58077e-50	AS_CD8+ T cells-vs-Control_CD8+ T cells	schlafen family member 5 [Source:HGNC Symbol;Acc:HGNC:28286]
TNFAIP8	3.84981e-54	0.813861	0.538	0.184	1.29115e-49	AS_CD8+ T cells-vs-Control_CD8+ T cells	TNF alpha induced protein 8 [Source:HGNC Symbol;Acc:HGNC:17260]
SCGB2A1	8.20192e-54	-1.41212	0.124	0.36	2.75076e-49	AS_CD8+ T cells-vs-Control_CD8+ T cells	secretoglobin family 2A member 1 [Source:HGNC Symbol;Acc:HGNC:7051]
DNAJB1	1.02678e-53	0.836424	0.935	0.767	3.4436e-49	AS_CD8+ T cells-vs-Control_CD8+ T cells	DnaJ heat shock protein family (Hsp40) member B1 [Source:HGNC Symbol;Acc:HGNC:5270]
MT-ND2	2.31612e-53	0.526627	0.999	0.984	7.7678e-49	AS_CD8+ T cells-vs-Control_CD8+ T cells	mitochondrially encoded NADH:ubiquinone oxidoreductase core subunit 2 [Source:HGNC Symbol;Acc:HGNC:7456]
DDX5	4.19682e-53	0.559129	0.991	0.964	1.40753e-48	AS_CD8+ T cells-vs-Control_CD8+ T cells	DEAD-box helicase 5 [Source:HGNC Symbol;Acc:HGNC:2746]
SCGB1D2	5.83975e-53	-1.70903	0.135	0.364	1.95854e-48	AS_CD8+ T cells-vs-Control_CD8+ T cells	secretoglobin family 1D member 2 [Source:HGNC Symbol;Acc:HGNC:18396]
BTG2	1.14046e-52	0.924187	0.888	0.668	3.82488e-48	AS_CD8+ T cells-vs-Control_CD8+ T cells	BTG anti-proliferation factor 2 [Source:HGNC Symbol;Acc:HGNC:1131]
RPL34	8.25343e-52	-0.411273	0.991	0.993	2.76804e-47	AS_CD8+ T cells-vs-Control_CD8+ T cells	ribosomal protein L34 [Source:HGNC Symbol;Acc:HGNC:10340]
MTRNR2L8	1.21284e-51	0.848863	0.781	0.479	4.06761e-47	AS_CD8+ T cells-vs-Control_CD8+ T cells	MT-RNR2 like 8 [Source:HGNC Symbol;Acc:HGNC:37165]
S100A9	1.53093e-51	0.762636	0.275	0.012	5.13444e-47	AS_CD8+ T cells-vs-Control_CD8+ T cells	S100 calcium binding protein A9 [Source:HGNC Symbol;Acc:HGNC:10499]
ANXA1	2.35426e-49	-1.02655	0.726	0.838	7.89573e-45	AS_CD8+ T cells-vs-Control_CD8+ T cells	annexin A1 [Source:HGNC Symbol;Acc:HGNC:533]
MT2A	7.65785e-49	-1.19317	0.558	0.711	2.56829e-44	AS_CD8+ T cells-vs-Control_CD8+ T cells	metallothionein 2A [Source:HGNC Symbol;Acc:HGNC:7406]
RNF213	1.10427e-48	0.677904	0.871	0.636	3.7035e-44	AS_CD8+ T cells-vs-Control_CD8+ T cells	ring finger protein 213 [Source:HGNC Symbol;Acc:HGNC:14539]
GAPDH	2.17279e-48	-0.729156	0.888	0.913	7.28709e-44	AS_CD8+ T cells-vs-Control_CD8+ T cells	glyceraldehyde-3-phosphate dehydrogenase [Source:HGNC Symbol;Acc:HGNC:4141]
HSPA5	3.03949e-48	-0.90967	0.617	0.75	1.01939e-43	AS_CD8+ T cells-vs-Control_CD8+ T cells	heat shock protein family A (Hsp70) member 5 [Source:HGNC Symbol;Acc:HGNC:5238]
FYB1	7.24213e-48	0.666372	0.877	0.615	2.42887e-43	AS_CD8+ T cells-vs-Control_CD8+ T cells	FYN binding protein 1 [Source:HGNC Symbol;Acc:HGNC:4036]
RPL12	8.34557e-48	-0.510788	0.963	0.979	2.79894e-43	AS_CD8+ T cells-vs-Control_CD8+ T cells	ribosomal protein L12 [Source:HGNC Symbol;Acc:HGNC:10302]
GSTP1	6.13086e-47	-0.961724	0.454	0.639	2.05617e-42	AS_CD8+ T cells-vs-Control_CD8+ T cells	glutathione S-transferase pi 1 [Source:HGNC Symbol;Acc:HGNC:4638]
SDR42E2	1.21907e-46	0.964611	0.332	0.059	4.08851e-42	AS_CD8+ T cells-vs-Control_CD8+ T cells	short chain dehydrogenase/reductase family 42E, member 2 [Source:HGNC Symbol;Acc:HGNC:35414]
GZMK	1.4057e-46	0.916157	0.771	0.549	4.71443e-42	AS_CD8+ T cells-vs-Control_CD8+ T cells	granzyme K [Source:HGNC Symbol;Acc:HGNC:4711]
IKZF3	2.13307e-46	0.720935	0.699	0.36	7.1539e-42	AS_CD8+ T cells-vs-Control_CD8+ T cells	IKAROS family zinc finger 3 [Source:HGNC Symbol;Acc:HGNC:13178]
RPL26	2.26289e-46	-0.46015	0.972	0.981	7.58929e-42	AS_CD8+ T cells-vs-Control_CD8+ T cells	ribosomal protein L26 [Source:HGNC Symbol;Acc:HGNC:10327]
RGCC	5.39733e-46	-1.41712	0.326	0.543	1.81016e-41	AS_CD8+ T cells-vs-Control_CD8+ T cells	regulator of cell cycle [Source:HGNC Symbol;Acc:HGNC:20369]
RPS27A	5.67316e-46	-0.402634	0.991	0.991	1.90266e-41	AS_CD8+ T cells-vs-Control_CD8+ T cells	ribosomal protein S27a [Source:HGNC Symbol;Acc:HGNC:10417]
HSPB1	7.18659e-46	-0.777989	0.441	0.652	2.41024e-41	AS_CD8+ T cells-vs-Control_CD8+ T cells	heat shock protein family B (small) member 1 [Source:HGNC Symbol;Acc:HGNC:5246]
LMNA	1.41415e-45	-1.27149	0.171	0.395	4.74279e-41	AS_CD8+ T cells-vs-Control_CD8+ T cells	lamin A/C [Source:HGNC Symbol;Acc:HGNC:6636]
ATM	2.92832e-45	0.75444	0.602	0.265	9.82099e-41	AS_CD8+ T cells-vs-Control_CD8+ T cells	ATM serine/threonine kinase [Source:HGNC Symbol;Acc:HGNC:795]
EZR	6.15156e-45	-1.34675	0.572	0.686	2.06311e-40	AS_CD8+ T cells-vs-Control_CD8+ T cells	ezrin [Source:HGNC Symbol;Acc:HGNC:12691]
PPP1R15A	1.01259e-44	-0.760983	0.691	0.814	3.39601e-40	AS_CD8+ T cells-vs-Control_CD8+ T cells	protein phosphatase 1 regulatory subunit 15A [Source:HGNC Symbol;Acc:HGNC:14375]
SOX4	2.34704e-44	-0.764286	0.122	0.345	7.87149e-40	AS_CD8+ T cells-vs-Control_CD8+ T cells	SRY-box transcription factor 4 [Source:HGNC Symbol;Acc:HGNC:11200]
RPS12	2.77359e-44	-0.398585	0.987	0.996	9.30208e-40	AS_CD8+ T cells-vs-Control_CD8+ T cells	ribosomal protein S12 [Source:HGNC Symbol;Acc:HGNC:10385]
MT-ND5	6.53778e-44	0.477451	0.997	0.968	2.19264e-39	AS_CD8+ T cells-vs-Control_CD8+ T cells	mitochondrially encoded NADH:ubiquinone oxidoreductase core subunit 5 [Source:HGNC Symbol;Acc:HGNC:7461]
CST3	1.81373e-43	-0.9886	0.176	0.394	6.08289e-39	AS_CD8+ T cells-vs-Control_CD8+ T cells	cystatin C [Source:HGNC Symbol;Acc:HGNC:2475]
IL16	3.25639e-43	0.701046	0.452	0.146	1.09213e-38	AS_CD8+ T cells-vs-Control_CD8+ T cells	interleukin 16 [Source:HGNC Symbol;Acc:HGNC:5980]
COX6C	5.08865e-43	-0.794798	0.664	0.759	1.70663e-38	AS_CD8+ T cells-vs-Control_CD8+ T cells	cytochrome c oxidase subunit 6C [Source:HGNC Symbol;Acc:HGNC:2285]
RPS26	8.5002e-43	-0.780909	0.862	0.901	2.8508e-38	AS_CD8+ T cells-vs-Control_CD8+ T cells	ribosomal protein S26 [Source:HGNC Symbol;Acc:HGNC:10414]
AHNAK	1.64997e-42	0.716734	0.785	0.489	5.53368e-38	AS_CD8+ T cells-vs-Control_CD8+ T cells	AHNAK nucleoprotein [Source:HGNC Symbol;Acc:HGNC:347]
CORO1A	1.96398e-42	0.55582	0.858	0.594	6.5868e-38	AS_CD8+ T cells-vs-Control_CD8+ T cells	coronin 1A [Source:HGNC Symbol;Acc:HGNC:2252]
HIST2H2AC	5.19065e-42	0.708321	0.348	0.081	1.74084e-37	AS_CD8+ T cells-vs-Control_CD8+ T cells
RPS7	5.33492e-42	-0.455481	0.971	0.979	1.78923e-37	AS_CD8+ T cells-vs-Control_CD8+ T cells	ribosomal protein S7 [Source:HGNC Symbol;Acc:HGNC:10440]
JUND	5.4787e-42	-0.663333	0.96	0.976	1.83745e-37	AS_CD8+ T cells-vs-Control_CD8+ T cells	JunD proto-oncogene, AP-1 transcription factor subunit [Source:HGNC Symbol;Acc:HGNC:6206]
IFITM3	5.82197e-42	-0.958959	0.173	0.394	1.95257e-37	AS_CD8+ T cells-vs-Control_CD8+ T cells	interferon induced transmembrane protein 3 [Source:HGNC Symbol;Acc:HGNC:5414]
TXNIP	6.05954e-42	0.7086	0.84	0.571	2.03225e-37	AS_CD8+ T cells-vs-Control_CD8+ T cells	thioredoxin interacting protein [Source:HGNC Symbol;Acc:HGNC:16952]
ZNF331	9.04806e-42	1.0653	0.72	0.474	3.03454e-37	AS_CD8+ T cells-vs-Control_CD8+ T cells	zinc finger protein 331 [Source:HGNC Symbol;Acc:HGNC:15489]
ANKRD44	2.12875e-41	0.705497	0.561	0.234	7.13941e-37	AS_CD8+ T cells-vs-Control_CD8+ T cells	ankyrin repeat domain 44 [Source:HGNC Symbol;Acc:HGNC:25259]
AAK1	2.34386e-41	0.643791	0.758	0.439	7.86083e-37	AS_CD8+ T cells-vs-Control_CD8+ T cells	AP2 associated kinase 1 [Source:HGNC Symbol;Acc:HGNC:19679]
GIMAP7	4.05027e-41	0.634654	0.623	0.289	1.35838e-36	AS_CD8+ T cells-vs-Control_CD8+ T cells	GTPase, IMAP family member 7 [Source:HGNC Symbol;Acc:HGNC:22404]
MIF	3.59151e-40	-0.775527	0.548	0.698	1.20452e-35	AS_CD8+ T cells-vs-Control_CD8+ T cells	macrophage migration inhibitory factor [Source:HGNC Symbol;Acc:HGNC:7097]
PIK3IP1	4.86291e-40	0.757169	0.482	0.188	1.63092e-35	AS_CD8+ T cells-vs-Control_CD8+ T cells	phosphoinositide-3-kinase interacting protein 1 [Source:HGNC Symbol;Acc:HGNC:24942]
MT1E	1.83301e-39	-1.05818	0.114	0.308	6.14756e-35	AS_CD8+ T cells-vs-Control_CD8+ T cells	metallothionein 1E [Source:HGNC Symbol;Acc:HGNC:7397]
KLF6	4.56497e-39	-0.664736	0.856	0.917	1.531e-34	AS_CD8+ T cells-vs-Control_CD8+ T cells	Kruppel like factor 6 [Source:HGNC Symbol;Acc:HGNC:2235]
PABPC1	6.93049e-39	0.688936	0.951	0.859	2.32435e-34	AS_CD8+ T cells-vs-Control_CD8+ T cells	poly(A) binding protein cytoplasmic 1 [Source:HGNC Symbol;Acc:HGNC:8554]
RPS18	7.38354e-39	-0.353072	0.994	0.996	2.47629e-34	AS_CD8+ T cells-vs-Control_CD8+ T cells	ribosomal protein S18 [Source:HGNC Symbol;Acc:HGNC:10401]
RSRP1	2.78648e-38	0.6824	0.818	0.563	9.3453e-34	AS_CD8+ T cells-vs-Control_CD8+ T cells	arginine and serine rich protein 1 [Source:HGNC Symbol;Acc:HGNC:25234]
RPLP0	3.34164e-38	-0.538601	0.895	0.92	1.12072e-33	AS_CD8+ T cells-vs-Control_CD8+ T cells	ribosomal protein lateral stalk subunit P0 [Source:HGNC Symbol;Acc:HGNC:10371]
SAMHD1	5.14047e-38	0.657164	0.475	0.176	1.72401e-33	AS_CD8+ T cells-vs-Control_CD8+ T cells	SAM and HD domain containing deoxynucleoside triphosphate triphosphohydrolase 1 [Source:HGNC Symbol;Acc:HGNC:15925]
IL32	8.13663e-38	0.506582	0.979	0.924	2.72886e-33	AS_CD8+ T cells-vs-Control_CD8+ T cells	interleukin 32 [Source:HGNC Symbol;Acc:HGNC:16830]
BTG1	1.33462e-37	0.547956	0.982	0.892	4.47604e-33	AS_CD8+ T cells-vs-Control_CD8+ T cells	BTG anti-proliferation factor 1 [Source:HGNC Symbol;Acc:HGNC:1130]
YBX3	1.98551e-37	-0.81677	0.141	0.342	6.659e-33	AS_CD8+ T cells-vs-Control_CD8+ T cells	Y-box binding protein 3 [Source:HGNC Symbol;Acc:HGNC:2428]
RPL7	6.7479e-37	-0.578924	0.888	0.904	2.26311e-32	AS_CD8+ T cells-vs-Control_CD8+ T cells	ribosomal protein L7 [Source:HGNC Symbol;Acc:HGNC:10363]
SYNRG	6.85007e-37	0.580867	0.592	0.268	2.29738e-32	AS_CD8+ T cells-vs-Control_CD8+ T cells	synergin gamma [Source:HGNC Symbol;Acc:HGNC:557]
LSP1	1.50512e-36	0.652601	0.698	0.411	5.04786e-32	AS_CD8+ T cells-vs-Control_CD8+ T cells	lymphocyte specific protein 1 [Source:HGNC Symbol;Acc:HGNC:6707]
HLA-A	2.11903e-36	0.323472	0.995	0.977	7.10679e-32	AS_CD8+ T cells-vs-Control_CD8+ T cells	major histocompatibility complex, class I, A [Source:HGNC Symbol;Acc:HGNC:4931]
PRMT9	2.44538e-36	0.848156	0.419	0.157	8.2013e-32	AS_CD8+ T cells-vs-Control_CD8+ T cells	protein arginine methyltransferase 9 [Source:HGNC Symbol;Acc:HGNC:25099]
PTPN6	5.7421e-36	0.645922	0.316	0.076	1.92579e-31	AS_CD8+ T cells-vs-Control_CD8+ T cells	protein tyrosine phosphatase non-receptor type 6 [Source:HGNC Symbol;Acc:HGNC:9658]
TECR	1.30858e-35	0.70866	0.473	0.196	4.38871e-31	AS_CD8+ T cells-vs-Control_CD8+ T cells	trans-2,3-enoyl-CoA reductase [Source:HGNC Symbol;Acc:HGNC:4551]
GPSM3	1.73433e-35	0.580886	0.606	0.305	5.81661e-31	AS_CD8+ T cells-vs-Control_CD8+ T cells	G protein signaling modulator 3 [Source:HGNC Symbol;Acc:HGNC:13945]
IKZF1	3.31559e-35	0.623924	0.597	0.304	1.11198e-30	AS_CD8+ T cells-vs-Control_CD8+ T cells	IKAROS family zinc finger 1 [Source:HGNC Symbol;Acc:HGNC:13176]
PLEK	5.15903e-35	0.651002	0.302	0.067	1.73024e-30	AS_CD8+ T cells-vs-Control_CD8+ T cells	pleckstrin [Source:HGNC Symbol;Acc:HGNC:9070]
GADD45A	7.85198e-35	-0.844798	0.274	0.475	2.6334e-30	AS_CD8+ T cells-vs-Control_CD8+ T cells	growth arrest and DNA damage inducible alpha [Source:HGNC Symbol;Acc:HGNC:4095]
PPP1R18	3.36053e-34	0.574595	0.498	0.21	1.12705e-29	AS_CD8+ T cells-vs-Control_CD8+ T cells	protein phosphatase 1 regulatory subunit 18 [Source:HGNC Symbol;Acc:HGNC:29413]
MAP1LC3B	4.18432e-34	-0.776268	0.521	0.65	1.40334e-29	AS_CD8+ T cells-vs-Control_CD8+ T cells	microtubule associated protein 1 light chain 3 beta [Source:HGNC Symbol;Acc:HGNC:13352]
TRAC	4.26074e-34	0.543211	0.811	0.531	1.42897e-29	AS_CD8+ T cells-vs-Control_CD8+ T cells	T cell receptor alpha constant [Source:HGNC Symbol;Acc:HGNC:12029]
EOMES	5.16276e-34	0.701464	0.315	0.083	1.73149e-29	AS_CD8+ T cells-vs-Control_CD8+ T cells	eomesodermin [Source:HGNC Symbol;Acc:HGNC:3372]
GIMAP1	8.8102e-34	0.580065	0.371	0.116	2.95476e-29	AS_CD8+ T cells-vs-Control_CD8+ T cells	GTPase, IMAP family member 1 [Source:HGNC Symbol;Acc:HGNC:23237]
DOCK8	8.96036e-34	0.618367	0.543	0.265	3.00513e-29	AS_CD8+ T cells-vs-Control_CD8+ T cells	dedicator of cytokinesis 8 [Source:HGNC Symbol;Acc:HGNC:19191]
RPS24	9.73114e-34	-0.328264	0.992	0.995	3.26363e-29	AS_CD8+ T cells-vs-Control_CD8+ T cells	ribosomal protein S24 [Source:HGNC Symbol;Acc:HGNC:10411]
TRAF3IP3	1.11693e-33	0.603079	0.434	0.16	3.74596e-29	AS_CD8+ T cells-vs-Control_CD8+ T cells	TRAF3 interacting protein 3 [Source:HGNC Symbol;Acc:HGNC:30766]
SRP14	8.66552e-33	-0.566337	0.826	0.88	2.90624e-28	AS_CD8+ T cells-vs-Control_CD8+ T cells	signal recognition particle 14 [Source:HGNC Symbol;Acc:HGNC:11299]
INPP4B	1.39346e-32	0.585976	0.384	0.13	4.67338e-28	AS_CD8+ T cells-vs-Control_CD8+ T cells	inositol polyphosphate-4-phosphatase type II B [Source:HGNC Symbol;Acc:HGNC:6075]
JUN	1.85102e-32	0.458302	0.99	0.939	6.20797e-28	AS_CD8+ T cells-vs-Control_CD8+ T cells	Jun proto-oncogene, AP-1 transcription factor subunit [Source:HGNC Symbol;Acc:HGNC:6204]
S100A13	2.44494e-32	-0.838335	0.097	0.262	8.19984e-28	AS_CD8+ T cells-vs-Control_CD8+ T cells	S100 calcium binding protein A13 [Source:HGNC Symbol;Acc:HGNC:10490]
GADD45B	1.6696e-31	-0.72104	0.714	0.808	5.59951e-27	AS_CD8+ T cells-vs-Control_CD8+ T cells	growth arrest and DNA damage inducible beta [Source:HGNC Symbol;Acc:HGNC:4096]
ITGB2	2.61007e-31	0.538329	0.649	0.36	8.75364e-27	AS_CD8+ T cells-vs-Control_CD8+ T cells	integrin subunit beta 2 [Source:HGNC Symbol;Acc:HGNC:6155]
SH2D1A	5.95244e-31	0.596681	0.51	0.236	1.99633e-26	AS_CD8+ T cells-vs-Control_CD8+ T cells	SH2 domain containing 1A [Source:HGNC Symbol;Acc:HGNC:10820]
RPS6	7.85122e-31	-0.345479	0.983	0.989	2.63314e-26	AS_CD8+ T cells-vs-Control_CD8+ T cells	ribosomal protein S6 [Source:HGNC Symbol;Acc:HGNC:10429]
BTN3A1	8.64128e-31	0.575802	0.35	0.115	2.89811e-26	AS_CD8+ T cells-vs-Control_CD8+ T cells	butyrophilin subfamily 3 member A1 [Source:HGNC Symbol;Acc:HGNC:1138]
SEC61G	8.64604e-31	-0.818037	0.421	0.561	2.89971e-26	AS_CD8+ T cells-vs-Control_CD8+ T cells	SEC61 translocon subunit gamma [Source:HGNC Symbol;Acc:HGNC:18277]
PRKACB	9.01904e-31	0.567078	0.445	0.186	3.02481e-26	AS_CD8+ T cells-vs-Control_CD8+ T cells	protein kinase cAMP-activated catalytic subunit beta [Source:HGNC Symbol;Acc:HGNC:9381]
ID1	9.18347e-31	-0.825253	0.176	0.362	3.07995e-26	AS_CD8+ T cells-vs-Control_CD8+ T cells	inhibitor of DNA binding 1, HLH protein [Source:HGNC Symbol;Acc:HGNC:5360]
FOS	1.08212e-30	-0.628823	0.873	0.937	3.62922e-26	AS_CD8+ T cells-vs-Control_CD8+ T cells	Fos proto-oncogene, AP-1 transcription factor subunit [Source:HGNC Symbol;Acc:HGNC:3796]
RPS5	1.29562e-30	-0.493747	0.879	0.913	4.34523e-26	AS_CD8+ T cells-vs-Control_CD8+ T cells	ribosomal protein S5 [Source:HGNC Symbol;Acc:HGNC:10426]
UTRN	2.40348e-30	0.575221	0.63	0.344	8.06081e-26	AS_CD8+ T cells-vs-Control_CD8+ T cells	utrophin [Source:HGNC Symbol;Acc:HGNC:12635]
RPL21	3.78106e-30	-0.408927	0.947	0.975	1.26809e-25	AS_CD8+ T cells-vs-Control_CD8+ T cells	ribosomal protein L21 [Source:HGNC Symbol;Acc:HGNC:10313]
RPL35	3.85947e-30	-0.381713	0.97	0.975	1.29439e-25	AS_CD8+ T cells-vs-Control_CD8+ T cells	ribosomal protein L35 [Source:HGNC Symbol;Acc:HGNC:10344]
AC058791.1	3.87283e-30	-0.857029	0.239	0.419	1.29887e-25	AS_CD8+ T cells-vs-Control_CD8+ T cells	novel transcript
NABP1	5.23591e-30	0.751311	0.551	0.296	1.75602e-25	AS_CD8+ T cells-vs-Control_CD8+ T cells	nucleic acid binding protein 1 [Source:HGNC Symbol;Acc:HGNC:26232]
RPS10	1.6084e-29	-0.591371	0.619	0.708	5.39426e-25	AS_CD8+ T cells-vs-Control_CD8+ T cells	ribosomal protein S10 [Source:HGNC Symbol;Acc:HGNC:10383]
EMB	1.67546e-29	0.553639	0.606	0.329	5.61915e-25	AS_CD8+ T cells-vs-Control_CD8+ T cells	embigin [Source:HGNC Symbol;Acc:HGNC:30465]
RPL9	1.98464e-29	-0.365398	0.973	0.976	6.65609e-25	AS_CD8+ T cells-vs-Control_CD8+ T cells	ribosomal protein L9 [Source:HGNC Symbol;Acc:HGNC:10369]
CYFIP2	2.00195e-29	0.506964	0.428	0.174	6.71414e-25	AS_CD8+ T cells-vs-Control_CD8+ T cells	cytoplasmic FMR1 interacting protein 2 [Source:HGNC Symbol;Acc:HGNC:13760]
COX6A1	3.06861e-29	-0.685722	0.535	0.643	1.02915e-24	AS_CD8+ T cells-vs-Control_CD8+ T cells	cytochrome c oxidase subunit 6A1 [Source:HGNC Symbol;Acc:HGNC:2277]
LIMD2	3.50863e-29	0.597788	0.621	0.354	1.17673e-24	AS_CD8+ T cells-vs-Control_CD8+ T cells	LIM domain containing 2 [Source:HGNC Symbol;Acc:HGNC:28142]
SLAMF7	3.75047e-29	0.550266	0.441	0.185	1.25783e-24	AS_CD8+ T cells-vs-Control_CD8+ T cells	SLAM family member 7 [Source:HGNC Symbol;Acc:HGNC:21394]
YWHAE	4.95346e-29	-0.716981	0.386	0.541	1.66129e-24	AS_CD8+ T cells-vs-Control_CD8+ T cells	tyrosine 3-monooxygenase/tryptophan 5-monooxygenase activation protein epsilon [Source:HGNC Symbol;Acc:HGNC:12851]
BIN2	5.41414e-29	0.494115	0.419	0.164	1.81579e-24	AS_CD8+ T cells-vs-Control_CD8+ T cells	bridging integrator 2 [Source:HGNC Symbol;Acc:HGNC:1053]
CHCHD2	5.48266e-29	-0.587801	0.717	0.772	1.83877e-24	AS_CD8+ T cells-vs-Control_CD8+ T cells	coiled-coil-helix-coiled-coil-helix domain containing 2 [Source:HGNC Symbol;Acc:HGNC:21645]
SKAP1	6.25779e-29	0.483586	0.6	0.308	2.09874e-24	AS_CD8+ T cells-vs-Control_CD8+ T cells	src kinase associated phosphoprotein 1 [Source:HGNC Symbol;Acc:HGNC:15605]
ACAP1	7.65591e-29	0.477752	0.725	0.45	2.56764e-24	AS_CD8+ T cells-vs-Control_CD8+ T cells	ArfGAP with coiled-coil, ankyrin repeat and PH domains 1 [Source:HGNC Symbol;Acc:HGNC:16467]
MYL6	7.79523e-29	-0.486146	0.902	0.933	2.61436e-24	AS_CD8+ T cells-vs-Control_CD8+ T cells	myosin light chain 6 [Source:HGNC Symbol;Acc:HGNC:7587]
RPL29	8.14093e-29	-0.382352	0.98	0.976	2.73031e-24	AS_CD8+ T cells-vs-Control_CD8+ T cells	ribosomal protein L29 [Source:HGNC Symbol;Acc:HGNC:10331]
RCSD1	9.6301e-29	0.466246	0.395	0.142	3.22974e-24	AS_CD8+ T cells-vs-Control_CD8+ T cells	RCSD domain containing 1 [Source:HGNC Symbol;Acc:HGNC:28310]
TBC1D10C	1.65614e-28	0.489674	0.511	0.241	5.55438e-24	AS_CD8+ T cells-vs-Control_CD8+ T cells	TBC1 domain family member 10C [Source:HGNC Symbol;Acc:HGNC:24702]
ITGAL	1.88448e-28	0.52179	0.616	0.338	6.32016e-24	AS_CD8+ T cells-vs-Control_CD8+ T cells	integrin subunit alpha L [Source:HGNC Symbol;Acc:HGNC:6148]
RPS13	2.70563e-28	-0.388785	0.936	0.967	9.07415e-24	AS_CD8+ T cells-vs-Control_CD8+ T cells	ribosomal protein S13 [Source:HGNC Symbol;Acc:HGNC:10386]
CD27	3.25651e-28	0.5474	0.442	0.194	1.09217e-23	AS_CD8+ T cells-vs-Control_CD8+ T cells	CD27 molecule [Source:HGNC Symbol;Acc:HGNC:11922]
PYHIN1	3.31664e-28	0.503065	0.501	0.233	1.11233e-23	AS_CD8+ T cells-vs-Control_CD8+ T cells	pyrin and HIN domain family member 1 [Source:HGNC Symbol;Acc:HGNC:28894]
FAU	4.33684e-28	-0.351146	0.973	0.973	1.45449e-23	AS_CD8+ T cells-vs-Control_CD8+ T cells	FAU ubiquitin like and ribosomal protein S30 fusion [Source:HGNC Symbol;Acc:HGNC:3597]
WIPF1	6.25428e-28	0.48419	0.744	0.486	2.09756e-23	AS_CD8+ T cells-vs-Control_CD8+ T cells	WAS/WASL interacting protein family member 1 [Source:HGNC Symbol;Acc:HGNC:12736]
LNPEP	8.32378e-28	0.517634	0.443	0.2	2.79163e-23	AS_CD8+ T cells-vs-Control_CD8+ T cells	leucyl and cystinyl aminopeptidase [Source:HGNC Symbol;Acc:HGNC:6656]
RAC2	1.01142e-27	0.445815	0.786	0.534	3.39211e-23	AS_CD8+ T cells-vs-Control_CD8+ T cells	Rac family small GTPase 2 [Source:HGNC Symbol;Acc:HGNC:9802]
HLA-DPB1	1.02748e-27	0.557387	0.488	0.233	3.44595e-23	AS_CD8+ T cells-vs-Control_CD8+ T cells	major histocompatibility complex, class II, DP beta 1 [Source:HGNC Symbol;Acc:HGNC:4940]
LGALS3	1.17485e-27	-0.836252	0.29	0.469	3.94022e-23	AS_CD8+ T cells-vs-Control_CD8+ T cells	galectin 3 [Source:HGNC Symbol;Acc:HGNC:6563]
CKS2	1.3222e-27	-0.7201	0.158	0.326	4.43439e-23	AS_CD8+ T cells-vs-Control_CD8+ T cells	CDC28 protein kinase regulatory subunit 2 [Source:HGNC Symbol;Acc:HGNC:2000]
LCP2	1.34249e-27	0.494063	0.602	0.313	4.50243e-23	AS_CD8+ T cells-vs-Control_CD8+ T cells	lymphocyte cytosolic protein 2 [Source:HGNC Symbol;Acc:HGNC:6529]
ARPC1B	1.45637e-27	0.558075	0.534	0.273	4.88438e-23	AS_CD8+ T cells-vs-Control_CD8+ T cells	actin related protein 2/3 complex subunit 1B [Source:HGNC Symbol;Acc:HGNC:704]
RPL32	1.47214e-27	-0.304042	0.993	0.997	4.93726e-23	AS_CD8+ T cells-vs-Control_CD8+ T cells	ribosomal protein L32 [Source:HGNC Symbol;Acc:HGNC:10336]
PRMT2	1.90113e-27	0.54041	0.464	0.213	6.37601e-23	AS_CD8+ T cells-vs-Control_CD8+ T cells	protein arginine methyltransferase 2 [Source:HGNC Symbol;Acc:HGNC:5186]
NPM1	2.03814e-27	-0.572866	0.773	0.806	6.8355e-23	AS_CD8+ T cells-vs-Control_CD8+ T cells	nucleophosmin 1 [Source:HGNC Symbol;Acc:HGNC:7910]
HSPA1B	2.67179e-27	0.429906	0.824	0.617	8.96064e-23	AS_CD8+ T cells-vs-Control_CD8+ T cells	heat shock protein family A (Hsp70) member 1B [Source:HGNC Symbol;Acc:HGNC:5233]
MDFIC	2.93984e-27	0.495182	0.513	0.246	9.85965e-23	AS_CD8+ T cells-vs-Control_CD8+ T cells	MyoD family inhibitor domain containing [Source:HGNC Symbol;Acc:HGNC:28870]
DTHD1	3.47462e-27	0.606862	0.28	0.081	1.16532e-22	AS_CD8+ T cells-vs-Control_CD8+ T cells	death domain containing 1 [Source:HGNC Symbol;Acc:HGNC:37261]
PDCD4	3.68376e-27	0.495713	0.769	0.53	1.23546e-22	AS_CD8+ T cells-vs-Control_CD8+ T cells	programmed cell death 4 [Source:HGNC Symbol;Acc:HGNC:8763]
H2AFZ	5.18811e-27	-0.795269	0.594	0.666	1.73999e-22	AS_CD8+ T cells-vs-Control_CD8+ T cells
RASGRP1	7.22307e-27	0.497252	0.553	0.288	2.42247e-22	AS_CD8+ T cells-vs-Control_CD8+ T cells	RAS guanyl releasing protein 1 [Source:HGNC Symbol;Acc:HGNC:9878]
RGS1	8.87897e-27	0.848532	0.752	0.554	2.97783e-22	AS_CD8+ T cells-vs-Control_CD8+ T cells	regulator of G protein signaling 1 [Source:HGNC Symbol;Acc:HGNC:9991]
MLLT6	1.40771e-26	0.4665	0.461	0.209	4.72116e-22	AS_CD8+ T cells-vs-Control_CD8+ T cells	MLLT6, PHD finger containing [Source:HGNC Symbol;Acc:HGNC:7138]
ARHGAP30	2.29328e-26	0.451507	0.462	0.206	7.6912e-22	AS_CD8+ T cells-vs-Control_CD8+ T cells	Rho GTPase activating protein 30 [Source:HGNC Symbol;Acc:HGNC:27414]
NMT1	2.43679e-26	0.456455	0.378	0.149	8.17251e-22	AS_CD8+ T cells-vs-Control_CD8+ T cells	N-myristoyltransferase 1 [Source:HGNC Symbol;Acc:HGNC:7857]
CCND3	2.51637e-26	0.438012	0.409	0.168	8.43941e-22	AS_CD8+ T cells-vs-Control_CD8+ T cells	cyclin D3 [Source:HGNC Symbol;Acc:HGNC:1585]
SAMD3	5.63282e-26	0.603499	0.538	0.296	1.88913e-21	AS_CD8+ T cells-vs-Control_CD8+ T cells	sterile alpha motif domain containing 3 [Source:HGNC Symbol;Acc:HGNC:21574]
NFATC3	6.18685e-26	0.488013	0.354	0.133	2.07495e-21	AS_CD8+ T cells-vs-Control_CD8+ T cells	nuclear factor of activated T cells 3 [Source:HGNC Symbol;Acc:HGNC:7777]
SYNE1	7.53016e-26	0.532709	0.455	0.21	2.52547e-21	AS_CD8+ T cells-vs-Control_CD8+ T cells	spectrin repeat containing nuclear envelope protein 1 [Source:HGNC Symbol;Acc:HGNC:17089]
TPT1	1.6649e-25	-0.262673	0.997	1	5.58374e-21	AS_CD8+ T cells-vs-Control_CD8+ T cells	tumor protein, translationally-controlled 1 [Source:HGNC Symbol;Acc:HGNC:12022]
ARHGAP25	2.33132e-25	0.460535	0.358	0.138	7.81878e-21	AS_CD8+ T cells-vs-Control_CD8+ T cells	Rho GTPase activating protein 25 [Source:HGNC Symbol;Acc:HGNC:28951]
YBX1	4.49214e-25	-0.566398	0.719	0.747	1.50657e-20	AS_CD8+ T cells-vs-Control_CD8+ T cells	Y-box binding protein 1 [Source:HGNC Symbol;Acc:HGNC:8014]
FCMR	5.32019e-25	0.464023	0.253	0.068	1.78428e-20	AS_CD8+ T cells-vs-Control_CD8+ T cells	Fc fragment of IgM receptor [Source:HGNC Symbol;Acc:HGNC:14315]
CD84	9.82093e-25	0.487502	0.344	0.129	3.29374e-20	AS_CD8+ T cells-vs-Control_CD8+ T cells	CD84 molecule [Source:HGNC Symbol;Acc:HGNC:1704]
ANXA6	1.60878e-24	0.438062	0.458	0.21	5.39553e-20	AS_CD8+ T cells-vs-Control_CD8+ T cells	annexin A6 [Source:HGNC Symbol;Acc:HGNC:544]
BCL2	1.62014e-24	0.482216	0.526	0.278	5.43361e-20	AS_CD8+ T cells-vs-Control_CD8+ T cells	BCL2 apoptosis regulator [Source:HGNC Symbol;Acc:HGNC:990]
RPL10	2.10681e-24	-0.272578	0.996	0.999	7.06581e-20	AS_CD8+ T cells-vs-Control_CD8+ T cells	ribosomal protein L10 [Source:HGNC Symbol;Acc:HGNC:10298]
HSP90AA1	2.14417e-24	0.510788	0.995	0.973	7.19112e-20	AS_CD8+ T cells-vs-Control_CD8+ T cells	heat shock protein 90 alpha family class A member 1 [Source:HGNC Symbol;Acc:HGNC:5253]
RPL24	2.44657e-24	-0.324403	0.975	0.976	8.2053e-20	AS_CD8+ T cells-vs-Control_CD8+ T cells	ribosomal protein L24 [Source:HGNC Symbol;Acc:HGNC:10325]
RPL41	2.46297e-24	-0.253802	0.995	0.999	8.26032e-20	AS_CD8+ T cells-vs-Control_CD8+ T cells	ribosomal protein L41 [Source:HGNC Symbol;Acc:HGNC:10354]
RGS2	3.13546e-24	0.738399	0.499	0.277	1.05157e-19	AS_CD8+ T cells-vs-Control_CD8+ T cells	regulator of G protein signaling 2 [Source:HGNC Symbol;Acc:HGNC:9998]
CMC1	3.15493e-24	0.541845	0.39	0.169	1.0581e-19	AS_CD8+ T cells-vs-Control_CD8+ T cells	C-X9-C motif containing 1 [Source:HGNC Symbol;Acc:HGNC:28783]
NIN	3.19346e-24	0.482378	0.419	0.186	1.07102e-19	AS_CD8+ T cells-vs-Control_CD8+ T cells	ninein [Source:HGNC Symbol;Acc:HGNC:14906]
CSK	3.31767e-24	0.411892	0.405	0.174	1.11268e-19	AS_CD8+ T cells-vs-Control_CD8+ T cells	C-terminal Src kinase [Source:HGNC Symbol;Acc:HGNC:2444]
IFITM2	4.6866e-24	-0.738337	0.606	0.68	1.57179e-19	AS_CD8+ T cells-vs-Control_CD8+ T cells	interferon induced transmembrane protein 2 [Source:HGNC Symbol;Acc:HGNC:5413]
CISH	5.43882e-24	0.443262	0.259	0.075	1.82407e-19	AS_CD8+ T cells-vs-Control_CD8+ T cells	cytokine inducible SH2 containing protein [Source:HGNC Symbol;Acc:HGNC:1984]
HSP90AB1	7.57153e-24	-0.595629	0.921	0.913	2.53934e-19	AS_CD8+ T cells-vs-Control_CD8+ T cells	heat shock protein 90 alpha family class B member 1 [Source:HGNC Symbol;Acc:HGNC:5258]
PTPRA	7.90508e-24	0.46438	0.475	0.236	2.65121e-19	AS_CD8+ T cells-vs-Control_CD8+ T cells	protein tyrosine phosphatase receptor type A [Source:HGNC Symbol;Acc:HGNC:9664]
PERP	8.58514e-24	-0.714309	0.114	0.254	2.87929e-19	AS_CD8+ T cells-vs-Control_CD8+ T cells	p53 apoptosis effector related to PMP22 [Source:HGNC Symbol;Acc:HGNC:17637]
LCK	9.88336e-24	0.428442	0.604	0.344	3.31468e-19	AS_CD8+ T cells-vs-Control_CD8+ T cells	LCK proto-oncogene, Src family tyrosine kinase [Source:HGNC Symbol;Acc:HGNC:6524]
MYBL1	1.17688e-23	0.431996	0.415	0.184	3.94701e-19	AS_CD8+ T cells-vs-Control_CD8+ T cells	MYB proto-oncogene like 1 [Source:HGNC Symbol;Acc:HGNC:7547]
PRF1	1.27692e-23	0.440033	0.36	0.146	4.28253e-19	AS_CD8+ T cells-vs-Control_CD8+ T cells	perforin 1 [Source:HGNC Symbol;Acc:HGNC:9360]
SEPT9	1.43777e-23	0.449721	0.534	0.288	4.82199e-19	AS_CD8+ T cells-vs-Control_CD8+ T cells
BTN3A2	1.91005e-23	0.445604	0.476	0.241	6.40594e-19	AS_CD8+ T cells-vs-Control_CD8+ T cells	butyrophilin subfamily 3 member A2 [Source:HGNC Symbol;Acc:HGNC:1139]
TNRC6C	3.16767e-23	0.460729	0.391	0.173	1.06237e-18	AS_CD8+ T cells-vs-Control_CD8+ T cells	trinucleotide repeat containing adaptor 6C [Source:HGNC Symbol;Acc:HGNC:29318]
AKNA	3.21229e-23	0.431413	0.639	0.377	1.07734e-18	AS_CD8+ T cells-vs-Control_CD8+ T cells	AT-hook transcription factor [Source:HGNC Symbol;Acc:HGNC:24108]
CALR	3.45389e-23	-0.697765	0.606	0.67	1.15837e-18	AS_CD8+ T cells-vs-Control_CD8+ T cells	calreticulin [Source:HGNC Symbol;Acc:HGNC:1455]
RPS19	3.95422e-23	-0.279356	0.994	0.996	1.32617e-18	AS_CD8+ T cells-vs-Control_CD8+ T cells	ribosomal protein S19 [Source:HGNC Symbol;Acc:HGNC:10402]
CAP1	4.58249e-23	0.445417	0.607	0.349	1.53687e-18	AS_CD8+ T cells-vs-Control_CD8+ T cells	cyclase associated actin cytoskeleton regulatory protein 1 [Source:HGNC Symbol;Acc:HGNC:20040]
CD74	5.81952e-23	0.56022	0.735	0.522	1.95175e-18	AS_CD8+ T cells-vs-Control_CD8+ T cells	CD74 molecule [Source:HGNC Symbol;Acc:HGNC:1697]
IL2RG	6.46248e-23	0.464615	0.673	0.421	2.16739e-18	AS_CD8+ T cells-vs-Control_CD8+ T cells	interleukin 2 receptor subunit gamma [Source:HGNC Symbol;Acc:HGNC:6010]
AOAH	6.87628e-23	0.473567	0.421	0.198	2.30617e-18	AS_CD8+ T cells-vs-Control_CD8+ T cells	acyloxyacyl hydrolase [Source:HGNC Symbol;Acc:HGNC:548]
LY9	8.18545e-23	0.475873	0.257	0.081	2.74524e-18	AS_CD8+ T cells-vs-Control_CD8+ T cells	lymphocyte antigen 9 [Source:HGNC Symbol;Acc:HGNC:6730]
HSP90B1	1.0152e-22	-0.605471	0.605	0.686	3.40479e-18	AS_CD8+ T cells-vs-Control_CD8+ T cells	heat shock protein 90 beta family member 1 [Source:HGNC Symbol;Acc:HGNC:12028]
LCP1	1.15339e-22	0.373371	0.89	0.715	3.86825e-18	AS_CD8+ T cells-vs-Control_CD8+ T cells	lymphocyte cytosolic protein 1 [Source:HGNC Symbol;Acc:HGNC:6528]
AP2B1	1.16848e-22	0.477819	0.46	0.229	3.91886e-18	AS_CD8+ T cells-vs-Control_CD8+ T cells	adaptor related protein complex 2 subunit beta 1 [Source:HGNC Symbol;Acc:HGNC:563]
PJA2	1.19631e-22	0.413023	0.453	0.221	4.01218e-18	AS_CD8+ T cells-vs-Control_CD8+ T cells	praja ring finger ubiquitin ligase 2 [Source:HGNC Symbol;Acc:HGNC:17481]
GBP5	1.26297e-22	0.480801	0.381	0.168	4.23576e-18	AS_CD8+ T cells-vs-Control_CD8+ T cells	guanylate binding protein 5 [Source:HGNC Symbol;Acc:HGNC:19895]
COQ7	1.49873e-22	0.510762	0.296	0.108	5.02643e-18	AS_CD8+ T cells-vs-Control_CD8+ T cells	coenzyme Q7, hydroxylase [Source:HGNC Symbol;Acc:HGNC:2244]
SHISA5	1.66694e-22	0.410501	0.356	0.145	5.59059e-18	AS_CD8+ T cells-vs-Control_CD8+ T cells	shisa family member 5 [Source:HGNC Symbol;Acc:HGNC:30376]
EPB41	2.59429e-22	0.488938	0.384	0.172	8.70073e-18	AS_CD8+ T cells-vs-Control_CD8+ T cells	erythrocyte membrane protein band 4.1 [Source:HGNC Symbol;Acc:HGNC:3377]
STMN1	2.75958e-22	-0.619631	0.177	0.328	9.25508e-18	AS_CD8+ T cells-vs-Control_CD8+ T cells	stathmin 1 [Source:HGNC Symbol;Acc:HGNC:6510]
RIPOR2	2.79937e-22	0.473068	0.317	0.123	9.38853e-18	AS_CD8+ T cells-vs-Control_CD8+ T cells	RHO family interacting cell polarization regulator 2 [Source:HGNC Symbol;Acc:HGNC:13872]
RAB11FIP1	3.12017e-22	-0.735719	0.29	0.433	1.04644e-17	AS_CD8+ T cells-vs-Control_CD8+ T cells	RAB11 family interacting protein 1 [Source:HGNC Symbol;Acc:HGNC:30265]
PPIB	3.43579e-22	-0.579211	0.651	0.726	1.1523e-17	AS_CD8+ T cells-vs-Control_CD8+ T cells	peptidylprolyl isomerase B [Source:HGNC Symbol;Acc:HGNC:9255]
ADD3	3.5729e-22	0.457614	0.318	0.125	1.19828e-17	AS_CD8+ T cells-vs-Control_CD8+ T cells	adducin 3 [Source:HGNC Symbol;Acc:HGNC:245]
ARID1B	3.64256e-22	0.441512	0.543	0.298	1.22164e-17	AS_CD8+ T cells-vs-Control_CD8+ T cells	AT-rich interaction domain 1B [Source:HGNC Symbol;Acc:HGNC:18040]
CASP4	3.8237e-22	0.435343	0.396	0.18	1.28239e-17	AS_CD8+ T cells-vs-Control_CD8+ T cells	caspase 4 [Source:HGNC Symbol;Acc:HGNC:1505]
RBL2	5.35127e-22	0.40063	0.527	0.277	1.79471e-17	AS_CD8+ T cells-vs-Control_CD8+ T cells	RB transcriptional corepressor like 2 [Source:HGNC Symbol;Acc:HGNC:9894]
YME1L1	5.7014e-22	0.533138	0.713	0.49	1.91214e-17	AS_CD8+ T cells-vs-Control_CD8+ T cells	YME1 like 1 ATPase [Source:HGNC Symbol;Acc:HGNC:12843]
IGFBP7	5.77118e-22	-0.740639	0.118	0.254	1.93554e-17	AS_CD8+ T cells-vs-Control_CD8+ T cells	insulin like growth factor binding protein 7 [Source:HGNC Symbol;Acc:HGNC:5476]
NFATC2	7.25469e-22	0.437478	0.363	0.153	2.43308e-17	AS_CD8+ T cells-vs-Control_CD8+ T cells	nuclear factor of activated T cells 2 [Source:HGNC Symbol;Acc:HGNC:7776]
MACF1	8.06101e-22	0.471365	0.707	0.477	2.7035e-17	AS_CD8+ T cells-vs-Control_CD8+ T cells	microtubule actin crosslinking factor 1 [Source:HGNC Symbol;Acc:HGNC:13664]
RPL10A	1.76185e-21	-0.373498	0.927	0.961	5.90891e-17	AS_CD8+ T cells-vs-Control_CD8+ T cells	ribosomal protein L10a [Source:HGNC Symbol;Acc:HGNC:10299]
XAF1	2.07143e-21	0.390467	0.34	0.14	6.94717e-17	AS_CD8+ T cells-vs-Control_CD8+ T cells	XIAP associated factor 1 [Source:HGNC Symbol;Acc:HGNC:30932]
HLA-F	2.71616e-21	0.415212	0.668	0.447	9.10944e-17	AS_CD8+ T cells-vs-Control_CD8+ T cells	major histocompatibility complex, class I, F [Source:HGNC Symbol;Acc:HGNC:4963]
MT-ATP8	2.87844e-21	0.476632	0.61	0.374	9.65372e-17	AS_CD8+ T cells-vs-Control_CD8+ T cells	mitochondrially encoded ATP synthase membrane subunit 8 [Source:HGNC Symbol;Acc:HGNC:7415]
TAPBP	3.09885e-21	0.408589	0.661	0.419	1.03929e-16	AS_CD8+ T cells-vs-Control_CD8+ T cells	TAP binding protein [Source:HGNC Symbol;Acc:HGNC:11566]
UBTF	3.2334e-21	0.417603	0.416	0.197	1.08442e-16	AS_CD8+ T cells-vs-Control_CD8+ T cells	upstream binding transcription factor [Source:HGNC Symbol;Acc:HGNC:12511]
NSUN6	3.4326e-21	0.537235	0.301	0.117	1.15122e-16	AS_CD8+ T cells-vs-Control_CD8+ T cells	NOP2/Sun RNA methyltransferase 6 [Source:HGNC Symbol;Acc:HGNC:23529]
ARHGAP15	4.74472e-21	0.42291	0.442	0.22	1.59129e-16	AS_CD8+ T cells-vs-Control_CD8+ T cells	Rho GTPase activating protein 15 [Source:HGNC Symbol;Acc:HGNC:21030]
ATP2A3	5.0465e-21	0.378236	0.288	0.104	1.6925e-16	AS_CD8+ T cells-vs-Control_CD8+ T cells	ATPase sarcoplasmic/endoplasmic reticulum Ca2+ transporting 3 [Source:HGNC Symbol;Acc:HGNC:813]
MDK	6.57834e-21	-0.611104	0.129	0.268	2.20624e-16	AS_CD8+ T cells-vs-Control_CD8+ T cells	midkine [Source:HGNC Symbol;Acc:HGNC:6972]
CXCR4	6.58969e-21	0.583541	0.812	0.606	2.21005e-16	AS_CD8+ T cells-vs-Control_CD8+ T cells	C-X-C motif chemokine receptor 4 [Source:HGNC Symbol;Acc:HGNC:2561]
IPCEF1	7.8169e-21	0.450038	0.254	0.085	2.62163e-16	AS_CD8+ T cells-vs-Control_CD8+ T cells	interaction protein for cytohesin exchange factors 1 [Source:HGNC Symbol;Acc:HGNC:21204]
ACTR2	9.09172e-21	0.432212	0.717	0.483	3.04918e-16	AS_CD8+ T cells-vs-Control_CD8+ T cells	actin related protein 2 [Source:HGNC Symbol;Acc:HGNC:169]
DOCK2	1.00855e-20	0.389768	0.431	0.206	3.38248e-16	AS_CD8+ T cells-vs-Control_CD8+ T cells	dedicator of cytokinesis 2 [Source:HGNC Symbol;Acc:HGNC:2988]
GNPTAB	1.06287e-20	0.416846	0.496	0.269	3.56466e-16	AS_CD8+ T cells-vs-Control_CD8+ T cells	N-acetylglucosamine-1-phosphate transferase subunits alpha and beta [Source:HGNC Symbol;Acc:HGNC:29670]
PRDX1	1.11793e-20	-0.669309	0.39	0.505	3.7493e-16	AS_CD8+ T cells-vs-Control_CD8+ T cells	peroxiredoxin 1 [Source:HGNC Symbol;Acc:HGNC:9352]
SKP1	1.4306e-20	-0.514774	0.732	0.748	4.79795e-16	AS_CD8+ T cells-vs-Control_CD8+ T cells	S-phase kinase associated protein 1 [Source:HGNC Symbol;Acc:HGNC:10899]
CD55	1.50079e-20	-0.655559	0.137	0.27	5.03334e-16	AS_CD8+ T cells-vs-Control_CD8+ T cells	CD55 molecule (Cromer blood group) [Source:HGNC Symbol;Acc:HGNC:2665]
MYL12A	1.91985e-20	0.313928	0.899	0.764	6.43881e-16	AS_CD8+ T cells-vs-Control_CD8+ T cells	myosin light chain 12A [Source:HGNC Symbol;Acc:HGNC:16701]
SAMD9L	2.23579e-20	0.381711	0.299	0.113	7.49838e-16	AS_CD8+ T cells-vs-Control_CD8+ T cells	sterile alpha motif domain containing 9 like [Source:HGNC Symbol;Acc:HGNC:1349]
LDHA	2.24345e-20	-0.647783	0.549	0.617	7.52409e-16	AS_CD8+ T cells-vs-Control_CD8+ T cells	lactate dehydrogenase A [Source:HGNC Symbol;Acc:HGNC:6535]
POLR2J3.1	2.62825e-20	0.490929	0.429	0.22	8.81464e-16	AS_CD8+ T cells-vs-Control_CD8+ T cells
DCAF5	3.23826e-20	0.332248	0.3	0.113	1.08605e-15	AS_CD8+ T cells-vs-Control_CD8+ T cells	DDB1 and CUL4 associated factor 5 [Source:HGNC Symbol;Acc:HGNC:20224]
SPN	4.29275e-20	0.435067	0.398	0.193	1.4397e-15	AS_CD8+ T cells-vs-Control_CD8+ T cells	sialophorin [Source:HGNC Symbol;Acc:HGNC:11249]
APOBEC3C	4.73335e-20	0.413644	0.432	0.213	1.58747e-15	AS_CD8+ T cells-vs-Control_CD8+ T cells	apolipoprotein B mRNA editing enzyme catalytic subunit 3C [Source:HGNC Symbol;Acc:HGNC:17353]
UCP2	5.04658e-20	0.384834	0.358	0.156	1.69252e-15	AS_CD8+ T cells-vs-Control_CD8+ T cells	uncoupling protein 2 [Source:HGNC Symbol;Acc:HGNC:12518]
HNRNPH1	6.04921e-20	-0.619677	0.742	0.752	2.02878e-15	AS_CD8+ T cells-vs-Control_CD8+ T cells	heterogeneous nuclear ribonucleoprotein H1 [Source:HGNC Symbol;Acc:HGNC:5041]
TC2N	6.56246e-20	0.45049	0.52	0.297	2.20092e-15	AS_CD8+ T cells-vs-Control_CD8+ T cells	tandem C2 domains, nuclear [Source:HGNC Symbol;Acc:HGNC:19859]
SORL1	6.66863e-20	0.448171	0.266	0.097	2.23652e-15	AS_CD8+ T cells-vs-Control_CD8+ T cells	sortilin related receptor 1 [Source:HGNC Symbol;Acc:HGNC:11185]
PPA1	7.33472e-20	-0.655326	0.268	0.401	2.45992e-15	AS_CD8+ T cells-vs-Control_CD8+ T cells	inorganic pyrophosphatase 1 [Source:HGNC Symbol;Acc:HGNC:9226]
EIF1	9.26356e-20	-0.312871	0.991	0.991	3.10681e-15	AS_CD8+ T cells-vs-Control_CD8+ T cells	eukaryotic translation initiation factor 1 [Source:HGNC Symbol;Acc:HGNC:3249]
CEBPD	1.12401e-19	-0.526381	0.147	0.286	3.7697e-15	AS_CD8+ T cells-vs-Control_CD8+ T cells	CCAAT enhancer binding protein delta [Source:HGNC Symbol;Acc:HGNC:1835]
APBB1IP	1.25354e-19	0.388338	0.585	0.345	4.20412e-15	AS_CD8+ T cells-vs-Control_CD8+ T cells	amyloid beta precursor protein binding family B member 1 interacting protein [Source:HGNC Symbol;Acc:HGNC:17379]
ZBTB38	1.41283e-19	0.442901	0.463	0.249	4.73836e-15	AS_CD8+ T cells-vs-Control_CD8+ T cells	zinc finger and BTB domain containing 38 [Source:HGNC Symbol;Acc:HGNC:26636]
SASH3	1.65895e-19	0.339308	0.307	0.12	5.56379e-15	AS_CD8+ T cells-vs-Control_CD8+ T cells	SAM and SH3 domain containing 3 [Source:HGNC Symbol;Acc:HGNC:15975]
ATP6V1E1	1.97034e-19	0.341921	0.294	0.115	6.60813e-15	AS_CD8+ T cells-vs-Control_CD8+ T cells	ATPase H+ transporting V1 subunit E1 [Source:HGNC Symbol;Acc:HGNC:857]
TRBC2	2.26496e-19	0.443764	0.838	0.643	7.59624e-15	AS_CD8+ T cells-vs-Control_CD8+ T cells	T cell receptor beta constant 2 [Source:HGNC Symbol;Acc:HGNC:12157]
ETS1	2.52149e-19	0.375051	0.768	0.554	8.45659e-15	AS_CD8+ T cells-vs-Control_CD8+ T cells	ETS proto-oncogene 1, transcription factor [Source:HGNC Symbol;Acc:HGNC:3488]
ZBTB20	3.38528e-19	0.531659	0.492	0.282	1.13536e-14	AS_CD8+ T cells-vs-Control_CD8+ T cells	zinc finger and BTB domain containing 20 [Source:HGNC Symbol;Acc:HGNC:13503]
PPP1CB	3.68446e-19	-0.691459	0.418	0.519	1.23569e-14	AS_CD8+ T cells-vs-Control_CD8+ T cells	protein phosphatase 1 catalytic subunit beta [Source:HGNC Symbol;Acc:HGNC:9282]
METRNL	3.98711e-19	-1.0749	0.234	0.358	1.3372e-14	AS_CD8+ T cells-vs-Control_CD8+ T cells	meteorin like, glial cell differentiation regulator [Source:HGNC Symbol;Acc:HGNC:27584]
CD37	4.19626e-19	0.398838	0.653	0.418	1.40734e-14	AS_CD8+ T cells-vs-Control_CD8+ T cells	CD37 molecule [Source:HGNC Symbol;Acc:HGNC:1666]
HMGB1	4.30967e-19	-0.410214	0.911	0.892	1.44538e-14	AS_CD8+ T cells-vs-Control_CD8+ T cells	high mobility group box 1 [Source:HGNC Symbol;Acc:HGNC:4983]
GRK2	4.96683e-19	0.334408	0.387	0.18	1.66577e-14	AS_CD8+ T cells-vs-Control_CD8+ T cells	G protein-coupled receptor kinase 2 [Source:HGNC Symbol;Acc:HGNC:289]
RPL13A	5.53273e-19	0.264614	0.99	0.965	1.85557e-14	AS_CD8+ T cells-vs-Control_CD8+ T cells	ribosomal protein L13a [Source:HGNC Symbol;Acc:HGNC:10304]
S100A11	5.63031e-19	-0.755176	0.526	0.603	1.88829e-14	AS_CD8+ T cells-vs-Control_CD8+ T cells	S100 calcium binding protein A11 [Source:HGNC Symbol;Acc:HGNC:10488]
EIF5A	5.78204e-19	-0.651309	0.38	0.478	1.93918e-14	AS_CD8+ T cells-vs-Control_CD8+ T cells	eukaryotic translation initiation factor 5A [Source:HGNC Symbol;Acc:HGNC:3300]
COX7B	5.82834e-19	-0.654051	0.515	0.579	1.95471e-14	AS_CD8+ T cells-vs-Control_CD8+ T cells	cytochrome c oxidase subunit 7B [Source:HGNC Symbol;Acc:HGNC:2291]
PPP1CA	6.11244e-19	0.375446	0.49	0.27	2.04999e-14	AS_CD8+ T cells-vs-Control_CD8+ T cells	protein phosphatase 1 catalytic subunit alpha [Source:HGNC Symbol;Acc:HGNC:9281]
MYCBP2	6.13907e-19	0.41114	0.606	0.373	2.05892e-14	AS_CD8+ T cells-vs-Control_CD8+ T cells	MYC binding protein 2 [Source:HGNC Symbol;Acc:HGNC:23386]
RASAL3	7.55506e-19	0.372187	0.411	0.202	2.53381e-14	AS_CD8+ T cells-vs-Control_CD8+ T cells	RAS protein activator like 3 [Source:HGNC Symbol;Acc:HGNC:26129]
DDX17	9.02684e-19	0.403989	0.72	0.521	3.02742e-14	AS_CD8+ T cells-vs-Control_CD8+ T cells	DEAD-box helicase 17 [Source:HGNC Symbol;Acc:HGNC:2740]
SUB1	1.0549e-18	-0.480913	0.739	0.754	3.53794e-14	AS_CD8+ T cells-vs-Control_CD8+ T cells	SUB1 regulator of transcription [Source:HGNC Symbol;Acc:HGNC:19985]
NLRC5	1.14792e-18	0.403065	0.311	0.134	3.8499e-14	AS_CD8+ T cells-vs-Control_CD8+ T cells	NLR family CARD domain containing 5 [Source:HGNC Symbol;Acc:HGNC:29933]
MBP	1.20032e-18	0.406309	0.636	0.406	4.02563e-14	AS_CD8+ T cells-vs-Control_CD8+ T cells	myelin basic protein [Source:HGNC Symbol;Acc:HGNC:6925]
CWF19L2	1.38402e-18	0.308751	0.391	0.19	4.64174e-14	AS_CD8+ T cells-vs-Control_CD8+ T cells	CWF19 like cell cycle control factor 2 [Source:HGNC Symbol;Acc:HGNC:26508]
NDUFC2	1.38965e-18	-0.668968	0.216	0.344	4.6606e-14	AS_CD8+ T cells-vs-Control_CD8+ T cells	NADH:ubiquinone oxidoreductase subunit C2 [Source:HGNC Symbol;Acc:HGNC:7706]
BIN1	1.50816e-18	0.3273	0.316	0.133	5.05806e-14	AS_CD8+ T cells-vs-Control_CD8+ T cells	bridging integrator 1 [Source:HGNC Symbol;Acc:HGNC:1052]
PTPN4	1.54387e-18	0.333802	0.43	0.216	5.17782e-14	AS_CD8+ T cells-vs-Control_CD8+ T cells	protein tyrosine phosphatase non-receptor type 4 [Source:HGNC Symbol;Acc:HGNC:9656]
ADD1	1.67497e-18	0.370794	0.366	0.172	5.61751e-14	AS_CD8+ T cells-vs-Control_CD8+ T cells	adducin 1 [Source:HGNC Symbol;Acc:HGNC:243]
CHD9	2.32434e-18	0.364455	0.339	0.152	7.79537e-14	AS_CD8+ T cells-vs-Control_CD8+ T cells	chromodomain helicase DNA binding protein 9 [Source:HGNC Symbol;Acc:HGNC:25701]
SUN2	2.77024e-18	0.406551	0.481	0.262	9.29083e-14	AS_CD8+ T cells-vs-Control_CD8+ T cells	Sad1 and UNC84 domain containing 2 [Source:HGNC Symbol;Acc:HGNC:14210]
BORCS5	2.95345e-18	0.436796	0.354	0.17	9.90527e-14	AS_CD8+ T cells-vs-Control_CD8+ T cells	BLOC-1 related complex subunit 5 [Source:HGNC Symbol;Acc:HGNC:17950]
S100A6	4.23377e-18	-0.488773	0.907	0.909	1.41992e-13	AS_CD8+ T cells-vs-Control_CD8+ T cells	S100 calcium binding protein A6 [Source:HGNC Symbol;Acc:HGNC:10496]
SLC25A3	4.24798e-18	-0.567611	0.493	0.581	1.42469e-13	AS_CD8+ T cells-vs-Control_CD8+ T cells	solute carrier family 25 member 3 [Source:HGNC Symbol;Acc:HGNC:10989]
RSRC1	4.31971e-18	0.295596	0.284	0.112	1.44874e-13	AS_CD8+ T cells-vs-Control_CD8+ T cells	arginine and serine rich coiled-coil 1 [Source:HGNC Symbol;Acc:HGNC:24152]
AC025164.1	5.36294e-18	0.39445	0.281	0.115	1.79862e-13	AS_CD8+ T cells-vs-Control_CD8+ T cells	novel transcript, antisense to BTG1
IRF2	5.59299e-18	0.318618	0.358	0.165	1.87578e-13	AS_CD8+ T cells-vs-Control_CD8+ T cells	interferon regulatory factor 2 [Source:HGNC Symbol;Acc:HGNC:6117]
SCLT1	6.05983e-18	0.382349	0.285	0.119	2.03235e-13	AS_CD8+ T cells-vs-Control_CD8+ T cells	sodium channel and clathrin linker 1 [Source:HGNC Symbol;Acc:HGNC:26406]
ARHGAP18	6.14256e-18	0.350925	0.329	0.148	2.06009e-13	AS_CD8+ T cells-vs-Control_CD8+ T cells	Rho GTPase activating protein 18 [Source:HGNC Symbol;Acc:HGNC:21035]
MAF	8.59488e-18	0.443901	0.44	0.242	2.88255e-13	AS_CD8+ T cells-vs-Control_CD8+ T cells	MAF bZIP transcription factor [Source:HGNC Symbol;Acc:HGNC:6776]
TRBC1	9.67111e-18	0.496431	0.679	0.475	3.2435e-13	AS_CD8+ T cells-vs-Control_CD8+ T cells	T cell receptor beta constant 1 [Source:HGNC Symbol;Acc:HGNC:12156]
CNN2	9.89153e-18	0.366652	0.557	0.336	3.31742e-13	AS_CD8+ T cells-vs-Control_CD8+ T cells	calponin 2 [Source:HGNC Symbol;Acc:HGNC:2156]
RNPEPL1	1.04315e-17	0.348196	0.319	0.142	3.49851e-13	AS_CD8+ T cells-vs-Control_CD8+ T cells	arginyl aminopeptidase like 1 [Source:HGNC Symbol;Acc:HGNC:10079]
CTSC	1.26881e-17	0.321879	0.609	0.374	4.25535e-13	AS_CD8+ T cells-vs-Control_CD8+ T cells	cathepsin C [Source:HGNC Symbol;Acc:HGNC:2528]
GRK6	1.31078e-17	0.295832	0.266	0.103	4.39608e-13	AS_CD8+ T cells-vs-Control_CD8+ T cells	G protein-coupled receptor kinase 6 [Source:HGNC Symbol;Acc:HGNC:4545]
GLG1	1.31696e-17	0.367848	0.372	0.182	4.41682e-13	AS_CD8+ T cells-vs-Control_CD8+ T cells	golgi glycoprotein 1 [Source:HGNC Symbol;Acc:HGNC:4316]
PTPRE	1.42924e-17	0.363488	0.327	0.146	4.79339e-13	AS_CD8+ T cells-vs-Control_CD8+ T cells	protein tyrosine phosphatase receptor type E [Source:HGNC Symbol;Acc:HGNC:9669]
PSD4	1.45084e-17	0.364875	0.284	0.117	4.86581e-13	AS_CD8+ T cells-vs-Control_CD8+ T cells	pleckstrin and Sec7 domain containing 4 [Source:HGNC Symbol;Acc:HGNC:19096]
MYADM	1.79244e-17	-0.669516	0.375	0.487	6.0115e-13	AS_CD8+ T cells-vs-Control_CD8+ T cells	myeloid associated differentiation marker [Source:HGNC Symbol;Acc:HGNC:7544]
ACTR3	1.87917e-17	0.356641	0.638	0.409	6.30235e-13	AS_CD8+ T cells-vs-Control_CD8+ T cells	actin related protein 3 [Source:HGNC Symbol;Acc:HGNC:170]
ATP1B3	2.03951e-17	-1.11987	0.412	0.503	6.84011e-13	AS_CD8+ T cells-vs-Control_CD8+ T cells	ATPase Na+/K+ transporting subunit beta 3 [Source:HGNC Symbol;Acc:HGNC:806]
TAOK3	2.12845e-17	0.3874	0.435	0.233	7.13841e-13	AS_CD8+ T cells-vs-Control_CD8+ T cells	TAO kinase 3 [Source:HGNC Symbol;Acc:HGNC:18133]
JADE2	2.14019e-17	0.387555	0.269	0.109	7.17776e-13	AS_CD8+ T cells-vs-Control_CD8+ T cells	jade family PHD finger 2 [Source:HGNC Symbol;Acc:HGNC:22984]
VPS13C	2.20398e-17	0.365816	0.553	0.332	7.39171e-13	AS_CD8+ T cells-vs-Control_CD8+ T cells	vacuolar protein sorting 13 homolog C [Source:HGNC Symbol;Acc:HGNC:23594]
SSR4	2.71751e-17	-0.555677	0.651	0.699	9.11397e-13	AS_CD8+ T cells-vs-Control_CD8+ T cells	signal sequence receptor subunit 4 [Source:HGNC Symbol;Acc:HGNC:11326]
IER5L	3.22193e-17	-0.749833	0.269	0.393	1.08057e-12	AS_CD8+ T cells-vs-Control_CD8+ T cells	immediate early response 5 like [Source:HGNC Symbol;Acc:HGNC:23679]
SEC61B	3.36152e-17	-0.573698	0.516	0.579	1.12739e-12	AS_CD8+ T cells-vs-Control_CD8+ T cells	SEC61 translocon subunit beta [Source:HGNC Symbol;Acc:HGNC:16993]
RABEP1	3.67963e-17	0.376664	0.273	0.113	1.23407e-12	AS_CD8+ T cells-vs-Control_CD8+ T cells	rabaptin, RAB GTPase binding effector protein 1 [Source:HGNC Symbol;Acc:HGNC:17677]
TRIP11	4.74356e-17	0.360694	0.272	0.112	1.5909e-12	AS_CD8+ T cells-vs-Control_CD8+ T cells	thyroid hormone receptor interactor 11 [Source:HGNC Symbol;Acc:HGNC:12305]
THEMIS	5.13877e-17	0.360645	0.392	0.202	1.72344e-12	AS_CD8+ T cells-vs-Control_CD8+ T cells	thymocyte selection associated [Source:HGNC Symbol;Acc:HGNC:21569]
NEK7	5.32791e-17	0.396351	0.255	0.101	1.78688e-12	AS_CD8+ T cells-vs-Control_CD8+ T cells	NIMA related kinase 7 [Source:HGNC Symbol;Acc:HGNC:13386]
ARHGEF3	5.39247e-17	0.343828	0.293	0.125	1.80853e-12	AS_CD8+ T cells-vs-Control_CD8+ T cells	Rho guanine nucleotide exchange factor 3 [Source:HGNC Symbol;Acc:HGNC:683]
TMC8	5.79892e-17	0.278444	0.35	0.165	1.94484e-12	AS_CD8+ T cells-vs-Control_CD8+ T cells	transmembrane channel like 8 [Source:HGNC Symbol;Acc:HGNC:20474]
EIF5	6.08737e-17	0.419723	0.791	0.589	2.04158e-12	AS_CD8+ T cells-vs-Control_CD8+ T cells	eukaryotic translation initiation factor 5 [Source:HGNC Symbol;Acc:HGNC:3299]
RARRES3	6.41115e-17	0.377101	0.701	0.493	2.15017e-12	AS_CD8+ T cells-vs-Control_CD8+ T cells
ATRX	8.60207e-17	0.404213	0.629	0.419	2.88496e-12	AS_CD8+ T cells-vs-Control_CD8+ T cells	ATRX chromatin remodeler [Source:HGNC Symbol;Acc:HGNC:886]
CD2	9.99937e-17	0.322292	0.906	0.799	3.35359e-12	AS_CD8+ T cells-vs-Control_CD8+ T cells	CD2 molecule [Source:HGNC Symbol;Acc:HGNC:1639]
NCKAP1L	1.18227e-16	0.340676	0.347	0.164	3.96511e-12	AS_CD8+ T cells-vs-Control_CD8+ T cells	NCK associated protein 1 like [Source:HGNC Symbol;Acc:HGNC:4862]
TNRC6B	1.44505e-16	0.362819	0.604	0.382	4.8464e-12	AS_CD8+ T cells-vs-Control_CD8+ T cells	trinucleotide repeat containing adaptor 6B [Source:HGNC Symbol;Acc:HGNC:29190]
APOBEC3G	1.44895e-16	0.360792	0.639	0.406	4.85949e-12	AS_CD8+ T cells-vs-Control_CD8+ T cells	apolipoprotein B mRNA editing enzyme catalytic subunit 3G [Source:HGNC Symbol;Acc:HGNC:17357]
RNF167	1.4731e-16	0.26615	0.337	0.157	4.94049e-12	AS_CD8+ T cells-vs-Control_CD8+ T cells	ring finger protein 167 [Source:HGNC Symbol;Acc:HGNC:24544]
MARCKSL1	1.56584e-16	-0.548978	0.211	0.34	5.2515e-12	AS_CD8+ T cells-vs-Control_CD8+ T cells	MARCKS like 1 [Source:HGNC Symbol;Acc:HGNC:7142]
HINT1	1.63175e-16	-0.427209	0.728	0.762	5.47255e-12	AS_CD8+ T cells-vs-Control_CD8+ T cells	histidine triad nucleotide binding protein 1 [Source:HGNC Symbol;Acc:HGNC:4912]
STK10	1.76756e-16	0.346623	0.51	0.297	5.92804e-12	AS_CD8+ T cells-vs-Control_CD8+ T cells	serine/threonine kinase 10 [Source:HGNC Symbol;Acc:HGNC:11388]
TAF15	1.83909e-16	0.340221	0.393	0.202	6.16795e-12	AS_CD8+ T cells-vs-Control_CD8+ T cells	TATA-box binding protein associated factor 15 [Source:HGNC Symbol;Acc:HGNC:11547]
RBCK1	2.2936e-16	0.269539	0.327	0.149	7.69226e-12	AS_CD8+ T cells-vs-Control_CD8+ T cells	RANBP2-type and C3HC4-type zinc finger containing 1 [Source:HGNC Symbol;Acc:HGNC:15864]
RERE	2.34105e-16	0.327987	0.297	0.133	7.85143e-12	AS_CD8+ T cells-vs-Control_CD8+ T cells	arginine-glutamic acid dipeptide repeats [Source:HGNC Symbol;Acc:HGNC:9965]
RPS29	2.37329e-16	0.358177	0.994	0.995	7.95953e-12	AS_CD8+ T cells-vs-Control_CD8+ T cells	ribosomal protein S29 [Source:HGNC Symbol;Acc:HGNC:10419]
MTREX	2.3837e-16	0.287591	0.273	0.113	7.99446e-12	AS_CD8+ T cells-vs-Control_CD8+ T cells	Mtr4 exosome RNA helicase [Source:HGNC Symbol;Acc:HGNC:18734]
SLC9A3R1	2.69198e-16	0.319465	0.582	0.365	9.02838e-12	AS_CD8+ T cells-vs-Control_CD8+ T cells	SLC9A3 regulator 1 [Source:HGNC Symbol;Acc:HGNC:11075]
DYRK2	2.84203e-16	0.342507	0.28	0.12	9.53161e-12	AS_CD8+ T cells-vs-Control_CD8+ T cells	dual specificity tyrosine phosphorylation regulated kinase 2 [Source:HGNC Symbol;Acc:HGNC:3093]
CARD8	2.87428e-16	0.309679	0.316	0.142	9.63975e-12	AS_CD8+ T cells-vs-Control_CD8+ T cells	caspase recruitment domain family member 8 [Source:HGNC Symbol;Acc:HGNC:17057]
SERPINB9	3.18224e-16	-0.632768	0.184	0.305	1.06726e-11	AS_CD8+ T cells-vs-Control_CD8+ T cells	serpin family B member 9 [Source:HGNC Symbol;Acc:HGNC:8955]
TENT5C	3.35734e-16	0.408744	0.428	0.241	1.12598e-11	AS_CD8+ T cells-vs-Control_CD8+ T cells	terminal nucleotidyltransferase 5C [Source:HGNC Symbol;Acc:HGNC:24712]
SLFN12L	3.65044e-16	0.332224	0.372	0.185	1.22429e-11	AS_CD8+ T cells-vs-Control_CD8+ T cells	schlafen family member 12 like [Source:HGNC Symbol;Acc:HGNC:33920]
AC092683.1	3.73736e-16	0.382921	0.258	0.107	1.25344e-11	AS_CD8+ T cells-vs-Control_CD8+ T cells	novel transcript
MYO1F	4.22207e-16	0.269588	0.346	0.161	1.416e-11	AS_CD8+ T cells-vs-Control_CD8+ T cells	myosin IF [Source:HGNC Symbol;Acc:HGNC:7600]
TRAF1	4.29396e-16	0.352403	0.346	0.169	1.44011e-11	AS_CD8+ T cells-vs-Control_CD8+ T cells	TNF receptor associated factor 1 [Source:HGNC Symbol;Acc:HGNC:12031]
ATP1B1	4.44799e-16	-0.643493	0.178	0.298	1.49177e-11	AS_CD8+ T cells-vs-Control_CD8+ T cells	ATPase Na+/K+ transporting subunit beta 1 [Source:HGNC Symbol;Acc:HGNC:804]
SPRY1	5.11334e-16	-0.573211	0.177	0.31	1.71491e-11	AS_CD8+ T cells-vs-Control_CD8+ T cells	sprouty RTK signaling antagonist 1 [Source:HGNC Symbol;Acc:HGNC:11269]
SERF2	5.35849e-16	-0.309133	0.945	0.923	1.79713e-11	AS_CD8+ T cells-vs-Control_CD8+ T cells	small EDRK-rich factor 2 [Source:HGNC Symbol;Acc:HGNC:10757]
ATP2B4	5.37806e-16	0.327963	0.394	0.206	1.80369e-11	AS_CD8+ T cells-vs-Control_CD8+ T cells	ATPase plasma membrane Ca2+ transporting 4 [Source:HGNC Symbol;Acc:HGNC:817]
TRAF5	6.25684e-16	0.301361	0.338	0.161	2.09842e-11	AS_CD8+ T cells-vs-Control_CD8+ T cells	TNF receptor associated factor 5 [Source:HGNC Symbol;Acc:HGNC:12035]
OPTN	6.25919e-16	0.359644	0.526	0.32	2.09921e-11	AS_CD8+ T cells-vs-Control_CD8+ T cells	optineurin [Source:HGNC Symbol;Acc:HGNC:17142]
CARD16	6.31819e-16	0.290763	0.331	0.156	2.11899e-11	AS_CD8+ T cells-vs-Control_CD8+ T cells	caspase recruitment domain family member 16 [Source:HGNC Symbol;Acc:HGNC:33701]
HERC4	7.905e-16	0.350116	0.286	0.125	2.65118e-11	AS_CD8+ T cells-vs-Control_CD8+ T cells	HECT and RLD domain containing E3 ubiquitin protein ligase 4 [Source:HGNC Symbol;Acc:HGNC:24521]
NDUFA4	8.03236e-16	-0.503529	0.626	0.668	2.69389e-11	AS_CD8+ T cells-vs-Control_CD8+ T cells	NDUFA4 mitochondrial complex associated [Source:HGNC Symbol;Acc:HGNC:7687]
XIAP	8.17721e-16	0.275887	0.254	0.103	2.74247e-11	AS_CD8+ T cells-vs-Control_CD8+ T cells	X-linked inhibitor of apoptosis [Source:HGNC Symbol;Acc:HGNC:592]
IRF3	8.21934e-16	0.317467	0.348	0.169	2.7566e-11	AS_CD8+ T cells-vs-Control_CD8+ T cells	interferon regulatory factor 3 [Source:HGNC Symbol;Acc:HGNC:6118]
GPRIN3	9.20988e-16	0.324331	0.419	0.225	3.08881e-11	AS_CD8+ T cells-vs-Control_CD8+ T cells	GPRIN family member 3 [Source:HGNC Symbol;Acc:HGNC:27733]
CITED2	1.05883e-15	-0.696044	0.399	0.499	3.5511e-11	AS_CD8+ T cells-vs-Control_CD8+ T cells	Cbp/p300 interacting transactivator with Glu/Asp rich carboxy-terminal domain 2 [Source:HGNC Symbol;Acc:HGNC:1987]
VIM	1.21045e-15	-0.452646	0.933	0.919	4.05959e-11	AS_CD8+ T cells-vs-Control_CD8+ T cells	vimentin [Source:HGNC Symbol;Acc:HGNC:12692]
PRKCB	1.23677e-15	0.326031	0.285	0.126	4.14787e-11	AS_CD8+ T cells-vs-Control_CD8+ T cells	protein kinase C beta [Source:HGNC Symbol;Acc:HGNC:9395]
PPP1R10	1.58239e-15	0.40769	0.677	0.471	5.30703e-11	AS_CD8+ T cells-vs-Control_CD8+ T cells	protein phosphatase 1 regulatory subunit 10 [Source:HGNC Symbol;Acc:HGNC:9284]
ARID1A	1.58906e-15	0.322176	0.385	0.197	5.32938e-11	AS_CD8+ T cells-vs-Control_CD8+ T cells	AT-rich interaction domain 1A [Source:HGNC Symbol;Acc:HGNC:11110]
TRA2B	1.75351e-15	0.285415	0.867	0.686	5.88094e-11	AS_CD8+ T cells-vs-Control_CD8+ T cells	transformer 2 beta homolog [Source:HGNC Symbol;Acc:HGNC:10781]
BTF3	1.79744e-15	-0.388491	0.77	0.792	6.02825e-11	AS_CD8+ T cells-vs-Control_CD8+ T cells	basic transcription factor 3 [Source:HGNC Symbol;Acc:HGNC:1125]
SEMA4D	1.84144e-15	0.374904	0.448	0.257	6.17584e-11	AS_CD8+ T cells-vs-Control_CD8+ T cells	semaphorin 4D [Source:HGNC Symbol;Acc:HGNC:10732]
GON4L	2.06553e-15	0.29578	0.34	0.162	6.92737e-11	AS_CD8+ T cells-vs-Control_CD8+ T cells	gon-4 like [Source:HGNC Symbol;Acc:HGNC:25973]
TNRC6A	2.15727e-15	0.327092	0.298	0.134	7.23504e-11	AS_CD8+ T cells-vs-Control_CD8+ T cells	trinucleotide repeat containing adaptor 6A [Source:HGNC Symbol;Acc:HGNC:11969]
ASXL2	2.16331e-15	0.326194	0.288	0.13	7.25529e-11	AS_CD8+ T cells-vs-Control_CD8+ T cells	ASXL transcriptional regulator 2 [Source:HGNC Symbol;Acc:HGNC:23805]
SF3B6	2.19282e-15	-0.541992	0.325	0.437	7.35428e-11	AS_CD8+ T cells-vs-Control_CD8+ T cells	splicing factor 3b subunit 6 [Source:HGNC Symbol;Acc:HGNC:30096]
LAPTM5	2.28346e-15	0.360166	0.69	0.483	7.65826e-11	AS_CD8+ T cells-vs-Control_CD8+ T cells	lysosomal protein transmembrane 5 [Source:HGNC Symbol;Acc:HGNC:29612]
SP110	2.30413e-15	0.325592	0.389	0.205	7.7276e-11	AS_CD8+ T cells-vs-Control_CD8+ T cells	SP110 nuclear body protein [Source:HGNC Symbol;Acc:HGNC:5401]
NCOA2	2.34372e-15	0.308704	0.292	0.13	7.86038e-11	AS_CD8+ T cells-vs-Control_CD8+ T cells	nuclear receptor coactivator 2 [Source:HGNC Symbol;Acc:HGNC:7669]
PSMB9	2.39745e-15	0.26568	0.577	0.354	8.04056e-11	AS_CD8+ T cells-vs-Control_CD8+ T cells	proteasome 20S subunit beta 9 [Source:HGNC Symbol;Acc:HGNC:9546]
SRSF5	2.70209e-15	0.324063	0.894	0.747	9.06228e-11	AS_CD8+ T cells-vs-Control_CD8+ T cells	serine and arginine rich splicing factor 5 [Source:HGNC Symbol;Acc:HGNC:10787]
ATF7IP	2.82478e-15	0.287635	0.492	0.288	9.47373e-11	AS_CD8+ T cells-vs-Control_CD8+ T cells	activating transcription factor 7 interacting protein [Source:HGNC Symbol;Acc:HGNC:20092]
RPL14	3.82113e-15	-0.258869	0.972	0.973	1.28153e-10	AS_CD8+ T cells-vs-Control_CD8+ T cells	ribosomal protein L14 [Source:HGNC Symbol;Acc:HGNC:10305]
INTS6	4.16895e-15	0.485846	0.554	0.356	1.39818e-10	AS_CD8+ T cells-vs-Control_CD8+ T cells	integrator complex subunit 6 [Source:HGNC Symbol;Acc:HGNC:14879]
ARHGAP35	4.62766e-15	0.300037	0.262	0.112	1.55202e-10	AS_CD8+ T cells-vs-Control_CD8+ T cells	Rho GTPase activating protein 35 [Source:HGNC Symbol;Acc:HGNC:4591]
SETX	4.87435e-15	0.336678	0.451	0.257	1.63476e-10	AS_CD8+ T cells-vs-Control_CD8+ T cells	senataxin [Source:HGNC Symbol;Acc:HGNC:445]
CRTAM	4.89246e-15	0.352419	0.426	0.233	1.64083e-10	AS_CD8+ T cells-vs-Control_CD8+ T cells	cytotoxic and regulatory T cell molecule [Source:HGNC Symbol;Acc:HGNC:24313]
WNK1	5.5526e-15	0.333238	0.598	0.386	1.86223e-10	AS_CD8+ T cells-vs-Control_CD8+ T cells	WNK lysine deficient protein kinase 1 [Source:HGNC Symbol;Acc:HGNC:14540]
ZNF638	6.45291e-15	0.340007	0.316	0.153	2.16418e-10	AS_CD8+ T cells-vs-Control_CD8+ T cells	zinc finger protein 638 [Source:HGNC Symbol;Acc:HGNC:17894]
NLRC3	6.65675e-15	0.263723	0.269	0.116	2.23254e-10	AS_CD8+ T cells-vs-Control_CD8+ T cells	NLR family CARD domain containing 3 [Source:HGNC Symbol;Acc:HGNC:29889]
EPRS	7.05827e-15	0.304251	0.279	0.124	2.3672e-10	AS_CD8+ T cells-vs-Control_CD8+ T cells
EVL	7.11966e-15	0.317008	0.743	0.529	2.38779e-10	AS_CD8+ T cells-vs-Control_CD8+ T cells	Enah/Vasp-like [Source:HGNC Symbol;Acc:HGNC:20234]
CCDC69	7.22376e-15	0.298288	0.255	0.108	2.4227e-10	AS_CD8+ T cells-vs-Control_CD8+ T cells	coiled-coil domain containing 69 [Source:HGNC Symbol;Acc:HGNC:24487]
RPS16	7.40588e-15	-0.357036	0.967	0.964	2.48378e-10	AS_CD8+ T cells-vs-Control_CD8+ T cells	ribosomal protein S16 [Source:HGNC Symbol;Acc:HGNC:10396]
WDR82	7.58984e-15	0.344476	0.443	0.253	2.54548e-10	AS_CD8+ T cells-vs-Control_CD8+ T cells	WD repeat domain 82 [Source:HGNC Symbol;Acc:HGNC:28826]
XCL1	7.87074e-15	-1.11076	0.327	0.435	2.63969e-10	AS_CD8+ T cells-vs-Control_CD8+ T cells	X-C motif chemokine ligand 1 [Source:HGNC Symbol;Acc:HGNC:10645]
GNAS	8.7654e-15	-0.375143	0.84	0.82	2.93974e-10	AS_CD8+ T cells-vs-Control_CD8+ T cells	GNAS complex locus [Source:HGNC Symbol;Acc:HGNC:4392]
CDC42	9.05845e-15	-0.380599	0.768	0.76	3.03802e-10	AS_CD8+ T cells-vs-Control_CD8+ T cells	cell division cycle 42 [Source:HGNC Symbol;Acc:HGNC:1736]
GCC2	9.30011e-15	0.32348	0.559	0.357	3.11907e-10	AS_CD8+ T cells-vs-Control_CD8+ T cells	GRIP and coiled-coil domain containing 2 [Source:HGNC Symbol;Acc:HGNC:23218]
CTCF	9.97399e-15	0.271701	0.326	0.16	3.34508e-10	AS_CD8+ T cells-vs-Control_CD8+ T cells	CCCTC-binding factor [Source:HGNC Symbol;Acc:HGNC:13723]
OTUD6B-AS1	1.05187e-14	0.395962	0.397	0.217	3.52778e-10	AS_CD8+ T cells-vs-Control_CD8+ T cells	OTUD6B antisense RNA 1 (head to head) [Source:HGNC Symbol;Acc:HGNC:50466]
RPL8	1.08387e-14	-0.271383	0.96	0.963	3.6351e-10	AS_CD8+ T cells-vs-Control_CD8+ T cells	ribosomal protein L8 [Source:HGNC Symbol;Acc:HGNC:10368]
SELPLG	1.12789e-14	0.340088	0.253	0.111	3.78271e-10	AS_CD8+ T cells-vs-Control_CD8+ T cells	selectin P ligand [Source:HGNC Symbol;Acc:HGNC:10722]
CDV3	1.17458e-14	-0.574817	0.507	0.558	3.93932e-10	AS_CD8+ T cells-vs-Control_CD8+ T cells	CDV3 homolog [Source:HGNC Symbol;Acc:HGNC:26928]
AC007952.4	1.77329e-14	0.426279	0.401	0.222	5.94726e-10	AS_CD8+ T cells-vs-Control_CD8+ T cells	novel transcript
DOCK10	1.88155e-14	0.25257	0.424	0.234	6.31035e-10	AS_CD8+ T cells-vs-Control_CD8+ T cells	dedicator of cytokinesis 10 [Source:HGNC Symbol;Acc:HGNC:23479]
VPS36	1.95657e-14	0.297105	0.264	0.115	6.56193e-10	AS_CD8+ T cells-vs-Control_CD8+ T cells	vacuolar protein sorting 36 homolog [Source:HGNC Symbol;Acc:HGNC:20312]
S100A10	1.96365e-14	-0.434779	0.777	0.791	6.58567e-10	AS_CD8+ T cells-vs-Control_CD8+ T cells	S100 calcium binding protein A10 [Source:HGNC Symbol;Acc:HGNC:10487]
DAZAP2	2.1179e-14	0.34801	0.596	0.387	7.10302e-10	AS_CD8+ T cells-vs-Control_CD8+ T cells	DAZ associated protein 2 [Source:HGNC Symbol;Acc:HGNC:2684]
SENP7	2.13835e-14	0.310996	0.361	0.189	7.17158e-10	AS_CD8+ T cells-vs-Control_CD8+ T cells	SUMO specific peptidase 7 [Source:HGNC Symbol;Acc:HGNC:30402]
CELF2	2.14166e-14	0.30122	0.628	0.402	7.18271e-10	AS_CD8+ T cells-vs-Control_CD8+ T cells	CUGBP Elav-like family member 2 [Source:HGNC Symbol;Acc:HGNC:2550]
ELOB	2.29727e-14	-0.470247	0.694	0.71	7.70458e-10	AS_CD8+ T cells-vs-Control_CD8+ T cells	elongin B [Source:HGNC Symbol;Acc:HGNC:11619]
SLC16A7	3.90691e-14	0.33206	0.26	0.116	1.3103e-09	AS_CD8+ T cells-vs-Control_CD8+ T cells	solute carrier family 16 member 7 [Source:HGNC Symbol;Acc:HGNC:10928]
ITK	4.00351e-14	0.302616	0.387	0.208	1.3427e-09	AS_CD8+ T cells-vs-Control_CD8+ T cells	IL2 inducible T cell kinase [Source:HGNC Symbol;Acc:HGNC:6171]
RBM5	4.04314e-14	0.309601	0.406	0.222	1.35599e-09	AS_CD8+ T cells-vs-Control_CD8+ T cells	RNA binding motif protein 5 [Source:HGNC Symbol;Acc:HGNC:9902]
ST8SIA4	4.25692e-14	0.312376	0.327	0.166	1.42769e-09	AS_CD8+ T cells-vs-Control_CD8+ T cells	ST8 alpha-N-acetyl-neuraminide alpha-2,8-sialyltransferase 4 [Source:HGNC Symbol;Acc:HGNC:10871]
DDX24	4.26123e-14	-0.429707	0.802	0.778	1.42913e-09	AS_CD8+ T cells-vs-Control_CD8+ T cells	DEAD-box helicase 24 [Source:HGNC Symbol;Acc:HGNC:13266]
KDM5A	4.94309e-14	0.310257	0.492	0.298	1.65781e-09	AS_CD8+ T cells-vs-Control_CD8+ T cells	lysine demethylase 5A [Source:HGNC Symbol;Acc:HGNC:9886]
HCLS1	5.52084e-14	0.307012	0.512	0.313	1.85158e-09	AS_CD8+ T cells-vs-Control_CD8+ T cells	hematopoietic cell-specific Lyn substrate 1 [Source:HGNC Symbol;Acc:HGNC:4844]
PCSK7	5.89077e-14	0.35562	0.446	0.264	1.97565e-09	AS_CD8+ T cells-vs-Control_CD8+ T cells	proprotein convertase subtilisin/kexin type 7 [Source:HGNC Symbol;Acc:HGNC:8748]
DYNLL1	6.837e-14	-0.522046	0.686	0.704	2.29299e-09	AS_CD8+ T cells-vs-Control_CD8+ T cells	dynein light chain LC8-type 1 [Source:HGNC Symbol;Acc:HGNC:15476]
ARHGAP45	6.9471e-14	0.300286	0.395	0.216	2.32992e-09	AS_CD8+ T cells-vs-Control_CD8+ T cells	Rho GTPase activating protein 45 [Source:HGNC Symbol;Acc:HGNC:17102]
DGKZ	7.04339e-14	0.310308	0.318	0.161	2.36221e-09	AS_CD8+ T cells-vs-Control_CD8+ T cells	diacylglycerol kinase zeta [Source:HGNC Symbol;Acc:HGNC:2857]
TLN1	7.37413e-14	0.26645	0.66	0.439	2.47314e-09	AS_CD8+ T cells-vs-Control_CD8+ T cells	talin 1 [Source:HGNC Symbol;Acc:HGNC:11845]
GLCCI1	9.25426e-14	0.261934	0.28	0.13	3.10369e-09	AS_CD8+ T cells-vs-Control_CD8+ T cells	glucocorticoid induced 1 [Source:HGNC Symbol;Acc:HGNC:18713]
HERC2	9.72567e-14	0.271897	0.281	0.132	3.2618e-09	AS_CD8+ T cells-vs-Control_CD8+ T cells	HECT and RLD domain containing E3 ubiquitin protein ligase 2 [Source:HGNC Symbol;Acc:HGNC:4868]
CD48	9.74246e-14	0.29129	0.719	0.531	3.26743e-09	AS_CD8+ T cells-vs-Control_CD8+ T cells	CD48 molecule [Source:HGNC Symbol;Acc:HGNC:1683]
PHF11	9.90616e-14	0.286751	0.293	0.141	3.32233e-09	AS_CD8+ T cells-vs-Control_CD8+ T cells	PHD finger protein 11 [Source:HGNC Symbol;Acc:HGNC:17024]
LYST	1.05121e-13	0.392003	0.364	0.204	3.52554e-09	AS_CD8+ T cells-vs-Control_CD8+ T cells	lysosomal trafficking regulator [Source:HGNC Symbol;Acc:HGNC:1968]
USP34	1.07093e-13	0.301992	0.459	0.276	3.59169e-09	AS_CD8+ T cells-vs-Control_CD8+ T cells	ubiquitin specific peptidase 34 [Source:HGNC Symbol;Acc:HGNC:20066]
NKG7	1.08024e-13	0.306118	0.867	0.778	3.62291e-09	AS_CD8+ T cells-vs-Control_CD8+ T cells	natural killer cell granule protein 7 [Source:HGNC Symbol;Acc:HGNC:7830]
EMP3	1.09382e-13	0.280703	0.666	0.449	3.66845e-09	AS_CD8+ T cells-vs-Control_CD8+ T cells	epithelial membrane protein 3 [Source:HGNC Symbol;Acc:HGNC:3335]
PIP4K2A	1.13172e-13	0.358063	0.518	0.328	3.79557e-09	AS_CD8+ T cells-vs-Control_CD8+ T cells	phosphatidylinositol-5-phosphate 4-kinase type 2 alpha [Source:HGNC Symbol;Acc:HGNC:8997]
MYH9	1.16932e-13	0.32525	0.709	0.515	3.92167e-09	AS_CD8+ T cells-vs-Control_CD8+ T cells	myosin heavy chain 9 [Source:HGNC Symbol;Acc:HGNC:7579]
PABPC4	1.23029e-13	0.340157	0.356	0.194	4.12616e-09	AS_CD8+ T cells-vs-Control_CD8+ T cells	poly(A) binding protein cytoplasmic 4 [Source:HGNC Symbol;Acc:HGNC:8557]
NCK1	1.40637e-13	0.315117	0.273	0.129	4.71667e-09	AS_CD8+ T cells-vs-Control_CD8+ T cells	NCK adaptor protein 1 [Source:HGNC Symbol;Acc:HGNC:7664]
TAP1	1.55743e-13	0.278657	0.341	0.176	5.22331e-09	AS_CD8+ T cells-vs-Control_CD8+ T cells	transporter 1, ATP binding cassette subfamily B member [Source:HGNC Symbol;Acc:HGNC:43]
EIF1AX	1.58047e-13	-0.570852	0.545	0.581	5.30059e-09	AS_CD8+ T cells-vs-Control_CD8+ T cells	eukaryotic translation initiation factor 1A X-linked [Source:HGNC Symbol;Acc:HGNC:3250]
STOM	1.58165e-13	0.293089	0.329	0.169	5.30454e-09	AS_CD8+ T cells-vs-Control_CD8+ T cells	stomatin [Source:HGNC Symbol;Acc:HGNC:3383]
FAM172A	1.59856e-13	0.267009	0.262	0.117	5.36125e-09	AS_CD8+ T cells-vs-Control_CD8+ T cells	family with sequence similarity 172 member A [Source:HGNC Symbol;Acc:HGNC:25365]
TUBB4B	1.74065e-13	-0.515927	0.696	0.707	5.83779e-09	AS_CD8+ T cells-vs-Control_CD8+ T cells	tubulin beta 4B class IVb [Source:HGNC Symbol;Acc:HGNC:20771]
SFPQ	1.81712e-13	-0.422165	0.729	0.731	6.09427e-09	AS_CD8+ T cells-vs-Control_CD8+ T cells	splicing factor proline and glutamine rich [Source:HGNC Symbol;Acc:HGNC:10774]
CCSER2	1.85015e-13	0.301148	0.468	0.278	6.20502e-09	AS_CD8+ T cells-vs-Control_CD8+ T cells	coiled-coil serine rich protein 2 [Source:HGNC Symbol;Acc:HGNC:29197]
CD8A	1.97063e-13	0.373771	0.737	0.602	6.6091e-09	AS_CD8+ T cells-vs-Control_CD8+ T cells	CD8a molecule [Source:HGNC Symbol;Acc:HGNC:1706]
ZEB1	2.01123e-13	0.30048	0.303	0.152	6.74526e-09	AS_CD8+ T cells-vs-Control_CD8+ T cells	zinc finger E-box binding homeobox 1 [Source:HGNC Symbol;Acc:HGNC:11642]
MARCH7	2.03626e-13	0.306866	0.339	0.176	6.8292e-09	AS_CD8+ T cells-vs-Control_CD8+ T cells
INPP5D	2.19617e-13	0.278682	0.359	0.192	7.36552e-09	AS_CD8+ T cells-vs-Control_CD8+ T cells	inositol polyphosphate-5-phosphatase D [Source:HGNC Symbol;Acc:HGNC:6079]
PLEC	2.3281e-13	0.321781	0.252	0.115	7.80799e-09	AS_CD8+ T cells-vs-Control_CD8+ T cells	plectin [Source:HGNC Symbol;Acc:HGNC:9069]
FABP5	2.36983e-13	-0.845629	0.22	0.322	7.94794e-09	AS_CD8+ T cells-vs-Control_CD8+ T cells	fatty acid binding protein 5 [Source:HGNC Symbol;Acc:HGNC:3560]
MT-ND4L	2.47217e-13	0.298917	0.886	0.766	8.29117e-09	AS_CD8+ T cells-vs-Control_CD8+ T cells	mitochondrially encoded NADH:ubiquinone oxidoreductase core subunit 4L [Source:HGNC Symbol;Acc:HGNC:7460]
GRAP2	2.52414e-13	0.293774	0.314	0.158	8.46547e-09	AS_CD8+ T cells-vs-Control_CD8+ T cells	GRB2 related adaptor protein 2 [Source:HGNC Symbol;Acc:HGNC:4563]
CTSS	2.5651e-13	0.307344	0.359	0.193	8.60282e-09	AS_CD8+ T cells-vs-Control_CD8+ T cells	cathepsin S [Source:HGNC Symbol;Acc:HGNC:2545]
NCL	2.6136e-13	-0.367997	0.818	0.802	8.7655e-09	AS_CD8+ T cells-vs-Control_CD8+ T cells	nucleolin [Source:HGNC Symbol;Acc:HGNC:7667]
CDK6	2.75662e-13	0.3457	0.378	0.213	9.24514e-09	AS_CD8+ T cells-vs-Control_CD8+ T cells	cyclin dependent kinase 6 [Source:HGNC Symbol;Acc:HGNC:1777]
PPIA	3.04933e-13	-0.338871	0.854	0.846	1.02268e-08	AS_CD8+ T cells-vs-Control_CD8+ T cells	peptidylprolyl isomerase A [Source:HGNC Symbol;Acc:HGNC:9253]
ANP32A	3.5835e-13	0.255153	0.383	0.209	1.20183e-08	AS_CD8+ T cells-vs-Control_CD8+ T cells	acidic nuclear phosphoprotein 32 family member A [Source:HGNC Symbol;Acc:HGNC:13233]
FTL	3.77402e-13	-0.425978	0.892	0.912	1.26573e-08	AS_CD8+ T cells-vs-Control_CD8+ T cells	ferritin light chain [Source:HGNC Symbol;Acc:HGNC:3999]
PDIA3	4.2317e-13	-0.508258	0.505	0.557	1.41923e-08	AS_CD8+ T cells-vs-Control_CD8+ T cells	protein disulfide isomerase family A member 3 [Source:HGNC Symbol;Acc:HGNC:4606]
CD63	4.48222e-13	-0.503797	0.58	0.643	1.50325e-08	AS_CD8+ T cells-vs-Control_CD8+ T cells	CD63 molecule [Source:HGNC Symbol;Acc:HGNC:1692]
DDX6	4.61154e-13	0.302086	0.614	0.414	1.54662e-08	AS_CD8+ T cells-vs-Control_CD8+ T cells	DEAD-box helicase 6 [Source:HGNC Symbol;Acc:HGNC:2747]
KMT2E-AS1	4.75209e-13	0.385932	0.363	0.202	1.59376e-08	AS_CD8+ T cells-vs-Control_CD8+ T cells	KMT2E antisense RNA 1 [Source:HGNC Symbol;Acc:HGNC:40845]
ITM2B	4.92978e-13	-0.39562	0.826	0.82	1.65335e-08	AS_CD8+ T cells-vs-Control_CD8+ T cells	integral membrane protein 2B [Source:HGNC Symbol;Acc:HGNC:6174]
MYLIP	4.9453e-13	0.347133	0.465	0.284	1.65855e-08	AS_CD8+ T cells-vs-Control_CD8+ T cells	myosin regulatory light chain interacting protein [Source:HGNC Symbol;Acc:HGNC:21155]
RSBN1L	5.28089e-13	0.272976	0.436	0.254	1.77111e-08	AS_CD8+ T cells-vs-Control_CD8+ T cells	round spermatid basic protein 1 like [Source:HGNC Symbol;Acc:HGNC:24765]
TGOLN2	5.3606e-13	0.265134	0.535	0.334	1.79784e-08	AS_CD8+ T cells-vs-Control_CD8+ T cells	trans-golgi network protein 2 [Source:HGNC Symbol;Acc:HGNC:15450]
TUBA1B	5.53578e-13	-0.508531	0.56	0.605	1.85659e-08	AS_CD8+ T cells-vs-Control_CD8+ T cells	tubulin alpha 1b [Source:HGNC Symbol;Acc:HGNC:18809]
XRCC5	5.68509e-13	0.263132	0.579	0.379	1.90667e-08	AS_CD8+ T cells-vs-Control_CD8+ T cells	X-ray repair cross complementing 5 [Source:HGNC Symbol;Acc:HGNC:12833]
DIP2A	5.90334e-13	0.27973	0.302	0.15	1.97986e-08	AS_CD8+ T cells-vs-Control_CD8+ T cells	disco interacting protein 2 homolog A [Source:HGNC Symbol;Acc:HGNC:17217]
DEDD2	6.23293e-13	0.346552	0.348	0.192	2.0904e-08	AS_CD8+ T cells-vs-Control_CD8+ T cells	death effector domain containing 2 [Source:HGNC Symbol;Acc:HGNC:24450]
PHIP	6.53158e-13	0.317932	0.419	0.248	2.19056e-08	AS_CD8+ T cells-vs-Control_CD8+ T cells	pleckstrin homology domain interacting protein [Source:HGNC Symbol;Acc:HGNC:15673]
CD3E	6.71666e-13	0.25694	0.843	0.68	2.25263e-08	AS_CD8+ T cells-vs-Control_CD8+ T cells	CD3e molecule [Source:HGNC Symbol;Acc:HGNC:1674]
PHYH	7.72337e-13	0.313865	0.282	0.138	2.59027e-08	AS_CD8+ T cells-vs-Control_CD8+ T cells	phytanoyl-CoA 2-hydroxylase [Source:HGNC Symbol;Acc:HGNC:8940]
CCDC88C	8.01086e-13	0.324089	0.401	0.232	2.68668e-08	AS_CD8+ T cells-vs-Control_CD8+ T cells	coiled-coil domain containing 88C [Source:HGNC Symbol;Acc:HGNC:19967]
TSC22D3	8.36436e-13	-0.649479	0.445	0.513	2.80524e-08	AS_CD8+ T cells-vs-Control_CD8+ T cells	TSC22 domain family member 3 [Source:HGNC Symbol;Acc:HGNC:3051]
STAT3	8.86847e-13	0.30263	0.507	0.312	2.97431e-08	AS_CD8+ T cells-vs-Control_CD8+ T cells	signal transducer and activator of transcription 3 [Source:HGNC Symbol;Acc:HGNC:11364]
FNIP1	9.2445e-13	0.274069	0.267	0.128	3.10042e-08	AS_CD8+ T cells-vs-Control_CD8+ T cells	folliculin interacting protein 1 [Source:HGNC Symbol;Acc:HGNC:29418]
ILF3-DT	9.53933e-13	0.275962	0.372	0.204	3.1993e-08	AS_CD8+ T cells-vs-Control_CD8+ T cells	ILF3 divergent transcript [Source:HGNC Symbol;Acc:HGNC:27115]
PTGDR	1.02819e-12	0.273387	0.254	0.115	3.44834e-08	AS_CD8+ T cells-vs-Control_CD8+ T cells	prostaglandin D2 receptor [Source:HGNC Symbol;Acc:HGNC:9591]
UBE2S	1.04835e-12	-0.596378	0.53	0.577	3.51596e-08	AS_CD8+ T cells-vs-Control_CD8+ T cells	ubiquitin conjugating enzyme E2 S [Source:HGNC Symbol;Acc:HGNC:17895]
RBMX	1.06475e-12	0.363676	0.624	0.438	3.57097e-08	AS_CD8+ T cells-vs-Control_CD8+ T cells	RNA binding motif protein X-linked [Source:HGNC Symbol;Acc:HGNC:9910]
ISCA1	1.20872e-12	-0.540348	0.192	0.293	4.0538e-08	AS_CD8+ T cells-vs-Control_CD8+ T cells	iron-sulfur cluster assembly 1 [Source:HGNC Symbol;Acc:HGNC:28660]
RPL22	1.30966e-12	-0.276817	0.928	0.92	4.39235e-08	AS_CD8+ T cells-vs-Control_CD8+ T cells	ribosomal protein L22 [Source:HGNC Symbol;Acc:HGNC:10315]
RBM6	1.51945e-12	0.289797	0.34	0.186	5.09594e-08	AS_CD8+ T cells-vs-Control_CD8+ T cells	RNA binding motif protein 6 [Source:HGNC Symbol;Acc:HGNC:9903]
RAB5IF	1.64135e-12	-0.548442	0.231	0.329	5.50476e-08	AS_CD8+ T cells-vs-Control_CD8+ T cells	RAB5 interacting factor [Source:HGNC Symbol;Acc:HGNC:15870]
MAT2A	1.65747e-12	0.299118	0.351	0.192	5.55882e-08	AS_CD8+ T cells-vs-Control_CD8+ T cells	methionine adenosyltransferase 2A [Source:HGNC Symbol;Acc:HGNC:6904]
STX16	1.78838e-12	0.266063	0.288	0.141	5.99787e-08	AS_CD8+ T cells-vs-Control_CD8+ T cells	syntaxin 16 [Source:HGNC Symbol;Acc:HGNC:11431]
IL2RB	1.86663e-12	0.372863	0.534	0.354	6.26032e-08	AS_CD8+ T cells-vs-Control_CD8+ T cells	interleukin 2 receptor subunit beta [Source:HGNC Symbol;Acc:HGNC:6009]
LASP1	1.89245e-12	0.271463	0.35	0.19	6.34689e-08	AS_CD8+ T cells-vs-Control_CD8+ T cells	LIM and SH3 protein 1 [Source:HGNC Symbol;Acc:HGNC:6513]
IGFBP2	2.04463e-12	-0.422833	0.157	0.262	6.85727e-08	AS_CD8+ T cells-vs-Control_CD8+ T cells	insulin like growth factor binding protein 2 [Source:HGNC Symbol;Acc:HGNC:5471]
ATXN7L3B	2.0972e-12	0.273808	0.313	0.161	7.03357e-08	AS_CD8+ T cells-vs-Control_CD8+ T cells	ataxin 7 like 3B [Source:HGNC Symbol;Acc:HGNC:37931]
LRBA	2.2259e-12	0.263106	0.264	0.126	7.46521e-08	AS_CD8+ T cells-vs-Control_CD8+ T cells	LPS responsive beige-like anchor protein [Source:HGNC Symbol;Acc:HGNC:1742]
UQCRQ	2.38027e-12	-0.527424	0.468	0.521	7.98295e-08	AS_CD8+ T cells-vs-Control_CD8+ T cells	ubiquinol-cytochrome c reductase complex III subunit VII [Source:HGNC Symbol;Acc:HGNC:29594]
ZBTB7A	2.40684e-12	0.271581	0.437	0.256	8.07205e-08	AS_CD8+ T cells-vs-Control_CD8+ T cells	zinc finger and BTB domain containing 7A [Source:HGNC Symbol;Acc:HGNC:18078]
ETF1	2.57325e-12	-0.527096	0.216	0.317	8.63016e-08	AS_CD8+ T cells-vs-Control_CD8+ T cells	eukaryotic translation termination factor 1 [Source:HGNC Symbol;Acc:HGNC:3477]
MTPN	2.59259e-12	0.284333	0.48	0.297	8.69501e-08	AS_CD8+ T cells-vs-Control_CD8+ T cells	myotrophin [Source:HGNC Symbol;Acc:HGNC:15667]
ATP5MC3	2.99864e-12	-0.587504	0.42	0.478	1.00568e-07	AS_CD8+ T cells-vs-Control_CD8+ T cells	ATP synthase membrane subunit c locus 3 [Source:HGNC Symbol;Acc:HGNC:843]
RPL23	3.26786e-12	-0.287139	0.941	0.939	1.09598e-07	AS_CD8+ T cells-vs-Control_CD8+ T cells	ribosomal protein L23 [Source:HGNC Symbol;Acc:HGNC:10316]
FOSB	3.75979e-12	-0.456089	0.831	0.874	1.26096e-07	AS_CD8+ T cells-vs-Control_CD8+ T cells	FosB proto-oncogene, AP-1 transcription factor subunit [Source:HGNC Symbol;Acc:HGNC:3797]
HNRNPUL1	4.02632e-12	0.319777	0.552	0.37	1.35035e-07	AS_CD8+ T cells-vs-Control_CD8+ T cells	heterogeneous nuclear ribonucleoprotein U like 1 [Source:HGNC Symbol;Acc:HGNC:17011]
IQGAP1	4.08399e-12	0.27804	0.676	0.465	1.36969e-07	AS_CD8+ T cells-vs-Control_CD8+ T cells	IQ motif containing GTPase activating protein 1 [Source:HGNC Symbol;Acc:HGNC:6110]
ZNF276	4.11621e-12	0.273392	0.3	0.154	1.38049e-07	AS_CD8+ T cells-vs-Control_CD8+ T cells	zinc finger protein 276 [Source:HGNC Symbol;Acc:HGNC:23330]
CEBPB	4.32344e-12	-0.519762	0.319	0.411	1.44999e-07	AS_CD8+ T cells-vs-Control_CD8+ T cells	CCAAT enhancer binding protein beta [Source:HGNC Symbol;Acc:HGNC:1834]
KLC1	4.40636e-12	0.260285	0.272	0.133	1.47781e-07	AS_CD8+ T cells-vs-Control_CD8+ T cells	kinesin light chain 1 [Source:HGNC Symbol;Acc:HGNC:6387]
CABIN1	4.9414e-12	0.252943	0.26	0.126	1.65725e-07	AS_CD8+ T cells-vs-Control_CD8+ T cells	calcineurin binding protein 1 [Source:HGNC Symbol;Acc:HGNC:24187]
KIAA2026	4.99805e-12	0.255013	0.323	0.173	1.67625e-07	AS_CD8+ T cells-vs-Control_CD8+ T cells	KIAA2026 [Source:HGNC Symbol;Acc:HGNC:23378]
SRSF7	5.08081e-12	0.338503	0.945	0.877	1.704e-07	AS_CD8+ T cells-vs-Control_CD8+ T cells	serine and arginine rich splicing factor 7 [Source:HGNC Symbol;Acc:HGNC:10789]
SYNE2	5.22549e-12	0.32269	0.649	0.457	1.75252e-07	AS_CD8+ T cells-vs-Control_CD8+ T cells	spectrin repeat containing nuclear envelope protein 2 [Source:HGNC Symbol;Acc:HGNC:17084]
STRAP	5.4623e-12	-0.564018	0.177	0.272	1.83195e-07	AS_CD8+ T cells-vs-Control_CD8+ T cells	serine/threonine kinase receptor associated protein [Source:HGNC Symbol;Acc:HGNC:30796]
MYO1G	5.60722e-12	0.288059	0.327	0.176	1.88055e-07	AS_CD8+ T cells-vs-Control_CD8+ T cells	myosin IG [Source:HGNC Symbol;Acc:HGNC:13880]
AIP	5.60756e-12	0.253302	0.335	0.18	1.88066e-07	AS_CD8+ T cells-vs-Control_CD8+ T cells	aryl hydrocarbon receptor interacting protein [Source:HGNC Symbol;Acc:HGNC:358]
GPR171	6.34069e-12	0.25901	0.264	0.128	2.12654e-07	AS_CD8+ T cells-vs-Control_CD8+ T cells	G protein-coupled receptor 171 [Source:HGNC Symbol;Acc:HGNC:30057]
COX8A	6.53301e-12	-0.504825	0.541	0.577	2.19104e-07	AS_CD8+ T cells-vs-Control_CD8+ T cells	cytochrome c oxidase subunit 8A [Source:HGNC Symbol;Acc:HGNC:2294]
PPP1R12A	6.84213e-12	0.279087	0.551	0.361	2.29472e-07	AS_CD8+ T cells-vs-Control_CD8+ T cells	protein phosphatase 1 regulatory subunit 12A [Source:HGNC Symbol;Acc:HGNC:7618]
CYCS	6.84527e-12	-0.505096	0.63	0.646	2.29577e-07	AS_CD8+ T cells-vs-Control_CD8+ T cells	cytochrome c, somatic [Source:HGNC Symbol;Acc:HGNC:19986]
PHC3	7.04804e-12	0.261143	0.271	0.134	2.36377e-07	AS_CD8+ T cells-vs-Control_CD8+ T cells	polyhomeotic homolog 3 [Source:HGNC Symbol;Acc:HGNC:15682]
RASSF5	7.6783e-12	0.278426	0.383	0.222	2.57515e-07	AS_CD8+ T cells-vs-Control_CD8+ T cells	Ras association domain family member 5 [Source:HGNC Symbol;Acc:HGNC:17609]
IRF1	7.6849e-12	0.370232	0.784	0.622	2.57736e-07	AS_CD8+ T cells-vs-Control_CD8+ T cells	interferon regulatory factor 1 [Source:HGNC Symbol;Acc:HGNC:6116]
DSTN	7.93521e-12	-0.563605	0.401	0.474	2.66131e-07	AS_CD8+ T cells-vs-Control_CD8+ T cells	destrin, actin depolymerizing factor [Source:HGNC Symbol;Acc:HGNC:15750]
SEM1	8.41377e-12	-0.528397	0.444	0.499	2.82181e-07	AS_CD8+ T cells-vs-Control_CD8+ T cells	SEM1 26S proteasome complex subunit [Source:HGNC Symbol;Acc:HGNC:10845]
SEPT6	9.98514e-12	0.269381	0.581	0.383	3.34882e-07	AS_CD8+ T cells-vs-Control_CD8+ T cells
LIMS1	1.0322e-11	-0.547464	0.21	0.306	3.46181e-07	AS_CD8+ T cells-vs-Control_CD8+ T cells	LIM zinc finger domain containing 1 [Source:HGNC Symbol;Acc:HGNC:6616]
SERINC3	1.16684e-11	0.288321	0.311	0.169	3.91335e-07	AS_CD8+ T cells-vs-Control_CD8+ T cells	serine incorporator 3 [Source:HGNC Symbol;Acc:HGNC:11699]
ARGLU1	1.18605e-11	-0.403263	0.686	0.688	3.97777e-07	AS_CD8+ T cells-vs-Control_CD8+ T cells	arginine and glutamate rich 1 [Source:HGNC Symbol;Acc:HGNC:25482]
JOSD1	1.2286e-11	0.310837	0.454	0.277	4.12048e-07	AS_CD8+ T cells-vs-Control_CD8+ T cells	Josephin domain containing 1 [Source:HGNC Symbol;Acc:HGNC:28953]
PIM1	1.46872e-11	0.278425	0.405	0.241	4.9258e-07	AS_CD8+ T cells-vs-Control_CD8+ T cells	Pim-1 proto-oncogene, serine/threonine kinase [Source:HGNC Symbol;Acc:HGNC:8986]
LPIN2	1.56396e-11	0.273006	0.348	0.197	5.2452e-07	AS_CD8+ T cells-vs-Control_CD8+ T cells	lipin 2 [Source:HGNC Symbol;Acc:HGNC:14450]
CCND2	1.79362e-11	0.319264	0.538	0.368	6.01543e-07	AS_CD8+ T cells-vs-Control_CD8+ T cells	cyclin D2 [Source:HGNC Symbol;Acc:HGNC:1583]
NDUFS5	1.81366e-11	-0.467021	0.636	0.647	6.08267e-07	AS_CD8+ T cells-vs-Control_CD8+ T cells	NADH:ubiquinone oxidoreductase subunit S5 [Source:HGNC Symbol;Acc:HGNC:7712]
IL10RA	1.87082e-11	0.261703	0.378	0.217	6.27435e-07	AS_CD8+ T cells-vs-Control_CD8+ T cells	interleukin 10 receptor subunit alpha [Source:HGNC Symbol;Acc:HGNC:5964]
RPL27	2.04636e-11	-0.271793	0.918	0.913	6.86307e-07	AS_CD8+ T cells-vs-Control_CD8+ T cells	ribosomal protein L27 [Source:HGNC Symbol;Acc:HGNC:10328]
STK17B	2.0708e-11	0.273476	0.825	0.667	6.94504e-07	AS_CD8+ T cells-vs-Control_CD8+ T cells	serine/threonine kinase 17b [Source:HGNC Symbol;Acc:HGNC:11396]
TUBA1C	2.34728e-11	-0.548205	0.211	0.305	7.87231e-07	AS_CD8+ T cells-vs-Control_CD8+ T cells	tubulin alpha 1c [Source:HGNC Symbol;Acc:HGNC:20768]
HP1BP3	2.491e-11	0.282576	0.66	0.458	8.3543e-07	AS_CD8+ T cells-vs-Control_CD8+ T cells	heterochromatin protein 1 binding protein 3 [Source:HGNC Symbol;Acc:HGNC:24973]
VPS37B	2.57987e-11	0.340981	0.371	0.224	8.65235e-07	AS_CD8+ T cells-vs-Control_CD8+ T cells	VPS37B subunit of ESCRT-I [Source:HGNC Symbol;Acc:HGNC:25754]
RAB27A	2.76961e-11	0.291009	0.363	0.213	9.28872e-07	AS_CD8+ T cells-vs-Control_CD8+ T cells	RAB27A, member RAS oncogene family [Source:HGNC Symbol;Acc:HGNC:9766]
RPS27L	2.86717e-11	0.298182	0.561	0.382	9.6159e-07	AS_CD8+ T cells-vs-Control_CD8+ T cells	ribosomal protein S27 like [Source:HGNC Symbol;Acc:HGNC:18476]
KLF13	2.87367e-11	0.300944	0.453	0.285	9.63772e-07	AS_CD8+ T cells-vs-Control_CD8+ T cells	Kruppel like factor 13 [Source:HGNC Symbol;Acc:HGNC:13672]
HSPA1A	3.11604e-11	0.333396	0.759	0.667	1.04506e-06	AS_CD8+ T cells-vs-Control_CD8+ T cells	heat shock protein family A (Hsp70) member 1A [Source:HGNC Symbol;Acc:HGNC:5232]
PTPN7	3.17014e-11	0.269121	0.546	0.357	1.0632e-06	AS_CD8+ T cells-vs-Control_CD8+ T cells	protein tyrosine phosphatase non-receptor type 7 [Source:HGNC Symbol;Acc:HGNC:9659]
CAPZB	3.76135e-11	0.253734	0.59	0.391	1.26148e-06	AS_CD8+ T cells-vs-Control_CD8+ T cells	capping actin protein of muscle Z-line subunit beta [Source:HGNC Symbol;Acc:HGNC:1491]
APOL6	3.81168e-11	0.282382	0.451	0.278	1.27836e-06	AS_CD8+ T cells-vs-Control_CD8+ T cells	apolipoprotein L6 [Source:HGNC Symbol;Acc:HGNC:14870]
RSF1	4.08817e-11	0.27012	0.478	0.309	1.37109e-06	AS_CD8+ T cells-vs-Control_CD8+ T cells	remodeling and spacing factor 1 [Source:HGNC Symbol;Acc:HGNC:18118]
TMC6	5.00062e-11	0.278491	0.377	0.224	1.67711e-06	AS_CD8+ T cells-vs-Control_CD8+ T cells	transmembrane channel like 6 [Source:HGNC Symbol;Acc:HGNC:18021]
PGK1	5.03397e-11	-0.518958	0.444	0.498	1.68829e-06	AS_CD8+ T cells-vs-Control_CD8+ T cells	phosphoglycerate kinase 1 [Source:HGNC Symbol;Acc:HGNC:8896]
PMAIP1	5.26427e-11	-0.485634	0.367	0.459	1.76553e-06	AS_CD8+ T cells-vs-Control_CD8+ T cells	phorbol-12-myristate-13-acetate-induced protein 1 [Source:HGNC Symbol;Acc:HGNC:9108]
CD6	5.36651e-11	0.268282	0.403	0.241	1.79982e-06	AS_CD8+ T cells-vs-Control_CD8+ T cells	CD6 molecule [Source:HGNC Symbol;Acc:HGNC:1691]
AKAP9	5.46623e-11	0.291126	0.634	0.465	1.83326e-06	AS_CD8+ T cells-vs-Control_CD8+ T cells	A-kinase anchoring protein 9 [Source:HGNC Symbol;Acc:HGNC:379]
AC026979.2	5.51956e-11	0.346669	0.344	0.202	1.85115e-06	AS_CD8+ T cells-vs-Control_CD8+ T cells	novel transcript
RSL24D1	5.63734e-11	-0.507476	0.435	0.491	1.89065e-06	AS_CD8+ T cells-vs-Control_CD8+ T cells	ribosomal L24 domain containing 1 [Source:HGNC Symbol;Acc:HGNC:18479]
SP100	6.26103e-11	0.26058	0.583	0.401	2.09982e-06	AS_CD8+ T cells-vs-Control_CD8+ T cells	SP100 nuclear antigen [Source:HGNC Symbol;Acc:HGNC:11206]
FOXN3	6.79768e-11	0.250422	0.405	0.242	2.2798e-06	AS_CD8+ T cells-vs-Control_CD8+ T cells	forkhead box N3 [Source:HGNC Symbol;Acc:HGNC:1928]
KIDINS220	7.16041e-11	0.256146	0.293	0.157	2.40146e-06	AS_CD8+ T cells-vs-Control_CD8+ T cells	kinase D interacting substrate 220 [Source:HGNC Symbol;Acc:HGNC:29508]
TOB1	7.5392e-11	-0.56471	0.3	0.386	2.5285e-06	AS_CD8+ T cells-vs-Control_CD8+ T cells	transducer of ERBB2, 1 [Source:HGNC Symbol;Acc:HGNC:11979]
CHORDC1	7.56276e-11	0.311147	0.504	0.332	2.5364e-06	AS_CD8+ T cells-vs-Control_CD8+ T cells	cysteine and histidine rich domain containing 1 [Source:HGNC Symbol;Acc:HGNC:14525]
RAN	7.64972e-11	-0.442195	0.511	0.557	2.56556e-06	AS_CD8+ T cells-vs-Control_CD8+ T cells	RAN, member RAS oncogene family [Source:HGNC Symbol;Acc:HGNC:9846]
NDUFA11	7.85962e-11	-0.536461	0.268	0.354	2.63596e-06	AS_CD8+ T cells-vs-Control_CD8+ T cells	NADH:ubiquinone oxidoreductase subunit A11 [Source:HGNC Symbol;Acc:HGNC:20371]
CAB39	9.1414e-11	0.284242	0.309	0.172	3.06584e-06	AS_CD8+ T cells-vs-Control_CD8+ T cells	calcium binding protein 39 [Source:HGNC Symbol;Acc:HGNC:20292]
DIAPH1	1.03062e-10	0.259476	0.509	0.328	3.45651e-06	AS_CD8+ T cells-vs-Control_CD8+ T cells	diaphanous related formin 1 [Source:HGNC Symbol;Acc:HGNC:2876]
NEMF	1.25661e-10	0.268927	0.306	0.172	4.2144e-06	AS_CD8+ T cells-vs-Control_CD8+ T cells	nuclear export mediator factor [Source:HGNC Symbol;Acc:HGNC:10663]
KIAA1109	1.37515e-10	0.268496	0.331	0.193	4.61199e-06	AS_CD8+ T cells-vs-Control_CD8+ T cells	KIAA1109 [Source:HGNC Symbol;Acc:HGNC:26953]
PPP1R15B	1.45865e-10	0.25979	0.436	0.272	4.89203e-06	AS_CD8+ T cells-vs-Control_CD8+ T cells	protein phosphatase 1 regulatory subunit 15B [Source:HGNC Symbol;Acc:HGNC:14951]
PKN1	2.03496e-10	0.252047	0.264	0.138	6.82486e-06	AS_CD8+ T cells-vs-Control_CD8+ T cells	protein kinase N1 [Source:HGNC Symbol;Acc:HGNC:9405]
OSTC	2.52368e-10	-0.510072	0.223	0.313	8.46393e-06	AS_CD8+ T cells-vs-Control_CD8+ T cells	oligosaccharyltransferase complex non-catalytic subunit [Source:HGNC Symbol;Acc:HGNC:24448]
PRDM1	3.27014e-10	0.267295	0.318	0.182	1.09674e-05	AS_CD8+ T cells-vs-Control_CD8+ T cells	PR/SET domain 1 [Source:HGNC Symbol;Acc:HGNC:9346]
PPP6R2	3.42233e-10	0.250999	0.286	0.158	1.14778e-05	AS_CD8+ T cells-vs-Control_CD8+ T cells	protein phosphatase 6 regulatory subunit 2 [Source:HGNC Symbol;Acc:HGNC:19253]
HMGB2	3.65045e-10	-0.609979	0.401	0.462	1.22429e-05	AS_CD8+ T cells-vs-Control_CD8+ T cells	high mobility group box 2 [Source:HGNC Symbol;Acc:HGNC:5000]
GPBP1	3.97069e-10	-0.482902	0.598	0.61	1.33169e-05	AS_CD8+ T cells-vs-Control_CD8+ T cells	GC-rich promoter binding protein 1 [Source:HGNC Symbol;Acc:HGNC:29520]
ANXA2	4.17695e-10	-0.558084	0.505	0.542	1.40087e-05	AS_CD8+ T cells-vs-Control_CD8+ T cells	annexin A2 [Source:HGNC Symbol;Acc:HGNC:537]
PRDX2	5.96706e-10	-0.483351	0.253	0.341	2.00123e-05	AS_CD8+ T cells-vs-Control_CD8+ T cells	peroxiredoxin 2 [Source:HGNC Symbol;Acc:HGNC:9353]
POLR2L	6.20893e-10	-0.492965	0.59	0.602	2.08235e-05	AS_CD8+ T cells-vs-Control_CD8+ T cells	RNA polymerase II, I and III subunit L [Source:HGNC Symbol;Acc:HGNC:9199]
ODC1	6.28331e-10	-0.467054	0.212	0.302	2.1073e-05	AS_CD8+ T cells-vs-Control_CD8+ T cells	ornithine decarboxylase 1 [Source:HGNC Symbol;Acc:HGNC:8109]
SNU13	6.43908e-10	-0.47705	0.484	0.521	2.15954e-05	AS_CD8+ T cells-vs-Control_CD8+ T cells	small nuclear ribonucleoprotein 13 [Source:HGNC Symbol;Acc:HGNC:7819]
NFKBIZ	6.69681e-10	0.365373	0.521	0.362	2.24598e-05	AS_CD8+ T cells-vs-Control_CD8+ T cells	NFKB inhibitor zeta [Source:HGNC Symbol;Acc:HGNC:29805]
EIF4B	7.279e-10	0.278411	0.553	0.382	2.44123e-05	AS_CD8+ T cells-vs-Control_CD8+ T cells	eukaryotic translation initiation factor 4B [Source:HGNC Symbol;Acc:HGNC:3285]
EIF4A3	9.66559e-10	-0.515817	0.404	0.473	3.24165e-05	AS_CD8+ T cells-vs-Control_CD8+ T cells	eukaryotic translation initiation factor 4A3 [Source:HGNC Symbol;Acc:HGNC:18683]
EIF4A2	1.19736e-09	0.261062	0.821	0.678	4.01572e-05	AS_CD8+ T cells-vs-Control_CD8+ T cells	eukaryotic translation initiation factor 4A2 [Source:HGNC Symbol;Acc:HGNC:3284]
UBB	1.22964e-09	-0.250248	0.937	0.919	4.12395e-05	AS_CD8+ T cells-vs-Control_CD8+ T cells	ubiquitin B [Source:HGNC Symbol;Acc:HGNC:12463]
SET	1.71489e-09	-0.331081	0.774	0.763	5.75138e-05	AS_CD8+ T cells-vs-Control_CD8+ T cells	SET nuclear proto-oncogene [Source:HGNC Symbol;Acc:HGNC:10760]
CCL3L1	2.16647e-09	0.342078	0.274	0.152	7.2659e-05	AS_CD8+ T cells-vs-Control_CD8+ T cells	C-C motif chemokine ligand 3 like 1 [Source:HGNC Symbol;Acc:HGNC:10628]
BICDL1	2.36018e-09	-0.484564	0.227	0.314	7.91557e-05	AS_CD8+ T cells-vs-Control_CD8+ T cells	BICD family like cargo adaptor 1 [Source:HGNC Symbol;Acc:HGNC:28095]
PTMS	2.78781e-09	-0.455435	0.357	0.441	9.34974e-05	AS_CD8+ T cells-vs-Control_CD8+ T cells	parathymosin [Source:HGNC Symbol;Acc:HGNC:9629]
RPL22L1	3.03867e-09	-0.50744	0.367	0.426	0.000101911	AS_CD8+ T cells-vs-Control_CD8+ T cells	ribosomal protein L22 like 1 [Source:HGNC Symbol;Acc:HGNC:27610]
NFKB1	3.05035e-09	-0.561233	0.25	0.328	0.000102303	AS_CD8+ T cells-vs-Control_CD8+ T cells	nuclear factor kappa B subunit 1 [Source:HGNC Symbol;Acc:HGNC:7794]
IER5	3.15401e-09	0.267352	0.605	0.443	0.000105779	AS_CD8+ T cells-vs-Control_CD8+ T cells	immediate early response 5 [Source:HGNC Symbol;Acc:HGNC:5393]
TRMT112	3.9346e-09	-0.411311	0.543	0.561	0.000131959	AS_CD8+ T cells-vs-Control_CD8+ T cells	tRNA methyltransferase subunit 11-2 [Source:HGNC Symbol;Acc:HGNC:26940]
H3F3A	4.25681e-09	-0.268788	0.926	0.891	0.000142765	AS_CD8+ T cells-vs-Control_CD8+ T cells
COX7A2	4.55663e-09	-0.390349	0.608	0.625	0.00015282	AS_CD8+ T cells-vs-Control_CD8+ T cells	cytochrome c oxidase subunit 7A2 [Source:HGNC Symbol;Acc:HGNC:2288]
LTB	5.83123e-09	0.36877	0.68	0.533	0.000195568	AS_CD8+ T cells-vs-Control_CD8+ T cells	lymphotoxin beta [Source:HGNC Symbol;Acc:HGNC:6711]
ELOC	5.99103e-09	-0.483793	0.275	0.348	0.000200927	AS_CD8+ T cells-vs-Control_CD8+ T cells	elongin C [Source:HGNC Symbol;Acc:HGNC:11617]
PDIA6	7.78783e-09	-0.476998	0.306	0.378	0.000261188	AS_CD8+ T cells-vs-Control_CD8+ T cells	protein disulfide isomerase family A member 6 [Source:HGNC Symbol;Acc:HGNC:30168]
CLK1	8.26797e-09	0.263061	0.711	0.539	0.000277291	AS_CD8+ T cells-vs-Control_CD8+ T cells	CDC like kinase 1 [Source:HGNC Symbol;Acc:HGNC:2068]
SRRM1	1.22016e-08	-0.324937	0.738	0.74	0.000409216	AS_CD8+ T cells-vs-Control_CD8+ T cells	serine and arginine repetitive matrix 1 [Source:HGNC Symbol;Acc:HGNC:16638]
SERTAD1	1.53707e-08	-0.46596	0.313	0.382	0.000515501	AS_CD8+ T cells-vs-Control_CD8+ T cells	SERTA domain containing 1 [Source:HGNC Symbol;Acc:HGNC:17932]
DNAJB6	1.58207e-08	-0.453967	0.609	0.605	0.000530596	AS_CD8+ T cells-vs-Control_CD8+ T cells	DnaJ heat shock protein family (Hsp40) member B6 [Source:HGNC Symbol;Acc:HGNC:14888]
TPI1	1.62576e-08	-0.417798	0.511	0.542	0.000545248	AS_CD8+ T cells-vs-Control_CD8+ T cells	triosephosphate isomerase 1 [Source:HGNC Symbol;Acc:HGNC:12009]
ATP5MC2	1.78884e-08	-0.42688	0.621	0.626	0.000599942	AS_CD8+ T cells-vs-Control_CD8+ T cells	ATP synthase membrane subunit c locus 2 [Source:HGNC Symbol;Acc:HGNC:842]
ZFP36	1.833e-08	-0.326062	0.817	0.847	0.000614753	AS_CD8+ T cells-vs-Control_CD8+ T cells	ZFP36 ring finger protein [Source:HGNC Symbol;Acc:HGNC:12862]
ATP5MG	2.34725e-08	-0.305512	0.77	0.766	0.00078722	AS_CD8+ T cells-vs-Control_CD8+ T cells	ATP synthase membrane subunit g [Source:HGNC Symbol;Acc:HGNC:14247]
NFKBIA	2.97009e-08	0.298686	0.855	0.772	0.000996108	AS_CD8+ T cells-vs-Control_CD8+ T cells	NFKB inhibitor alpha [Source:HGNC Symbol;Acc:HGNC:7797]
MAFF	3.06914e-08	-0.476369	0.251	0.324	0.00102933	AS_CD8+ T cells-vs-Control_CD8+ T cells	MAF bZIP transcription factor F [Source:HGNC Symbol;Acc:HGNC:6780]
SDCBP	3.12219e-08	-0.455612	0.275	0.353	0.00104712	AS_CD8+ T cells-vs-Control_CD8+ T cells	syndecan binding protein [Source:HGNC Symbol;Acc:HGNC:10662]
LAPTM4A	4.94646e-08	-0.470562	0.235	0.308	0.00165894	AS_CD8+ T cells-vs-Control_CD8+ T cells	lysosomal protein transmembrane 4 alpha [Source:HGNC Symbol;Acc:HGNC:6924]
TAGLN2	5.08134e-08	-0.456373	0.448	0.482	0.00170418	AS_CD8+ T cells-vs-Control_CD8+ T cells	transgelin 2 [Source:HGNC Symbol;Acc:HGNC:11554]
ARIH1	5.18371e-08	-0.473545	0.318	0.39	0.00173851	AS_CD8+ T cells-vs-Control_CD8+ T cells	ariadne RBR E3 ubiquitin protein ligase 1 [Source:HGNC Symbol;Acc:HGNC:689]
JMJD1C	5.81074e-08	-0.511651	0.515	0.539	0.00194881	AS_CD8+ T cells-vs-Control_CD8+ T cells	jumonji domain containing 1C [Source:HGNC Symbol;Acc:HGNC:12313]
CD83	5.94769e-08	0.299145	0.287	0.178	0.00199474	AS_CD8+ T cells-vs-Control_CD8+ T cells	CD83 molecule [Source:HGNC Symbol;Acc:HGNC:1703]
PRDX6	7.04284e-08	-0.442866	0.337	0.394	0.00236203	AS_CD8+ T cells-vs-Control_CD8+ T cells	peroxiredoxin 6 [Source:HGNC Symbol;Acc:HGNC:16753]
NDUFB2	7.14305e-08	-0.443975	0.489	0.521	0.00239564	AS_CD8+ T cells-vs-Control_CD8+ T cells	NADH:ubiquinone oxidoreductase subunit B2 [Source:HGNC Symbol;Acc:HGNC:7697]
POMP	7.55036e-08	-0.454081	0.477	0.494	0.00253224	AS_CD8+ T cells-vs-Control_CD8+ T cells	proteasome maturation protein [Source:HGNC Symbol;Acc:HGNC:20330]
SRGN	8.31394e-08	-0.533943	0.898	0.819	0.00278833	AS_CD8+ T cells-vs-Control_CD8+ T cells	serglycin [Source:HGNC Symbol;Acc:HGNC:9361]
SOCS3	8.8598e-08	0.264125	0.314	0.197	0.0029714	AS_CD8+ T cells-vs-Control_CD8+ T cells	suppressor of cytokine signaling 3 [Source:HGNC Symbol;Acc:HGNC:19391]
SLIRP	1.11096e-07	-0.475558	0.232	0.297	0.00372594	AS_CD8+ T cells-vs-Control_CD8+ T cells	SRA stem-loop interacting RNA binding protein [Source:HGNC Symbol;Acc:HGNC:20495]
UBL5	1.16574e-07	-0.315468	0.753	0.739	0.00390966	AS_CD8+ T cells-vs-Control_CD8+ T cells	ubiquitin like 5 [Source:HGNC Symbol;Acc:HGNC:13736]
CSRNP1	1.3463e-07	-0.396877	0.316	0.385	0.00451522	AS_CD8+ T cells-vs-Control_CD8+ T cells	cysteine and serine rich nuclear protein 1 [Source:HGNC Symbol;Acc:HGNC:14300]
MINOS1	1.57605e-07	-0.44567	0.29	0.352	0.00528576	AS_CD8+ T cells-vs-Control_CD8+ T cells
PER1	1.8367e-07	-0.406617	0.184	0.256	0.00615992	AS_CD8+ T cells-vs-Control_CD8+ T cells	period circadian regulator 1 [Source:HGNC Symbol;Acc:HGNC:8845]
HNRNPDL	1.87079e-07	-0.280329	0.828	0.803	0.00627426	AS_CD8+ T cells-vs-Control_CD8+ T cells	heterogeneous nuclear ribonucleoprotein D like [Source:HGNC Symbol;Acc:HGNC:5037]
H2AFJ	2.02587e-07	-0.473032	0.29	0.353	0.00679436	AS_CD8+ T cells-vs-Control_CD8+ T cells
OAZ1	2.60619e-07	-0.325944	0.825	0.79	0.00874065	AS_CD8+ T cells-vs-Control_CD8+ T cells	ornithine decarboxylase antizyme 1 [Source:HGNC Symbol;Acc:HGNC:8095]
ELF1	2.65133e-07	-0.419558	0.6	0.597	0.00889204	AS_CD8+ T cells-vs-Control_CD8+ T cells	E74 like ETS transcription factor 1 [Source:HGNC Symbol;Acc:HGNC:3316]
SLC3A2	2.93615e-07	-0.476588	0.294	0.35	0.00984727	AS_CD8+ T cells-vs-Control_CD8+ T cells	solute carrier family 3 member 2 [Source:HGNC Symbol;Acc:HGNC:11026]
MORF4L1	2.98901e-07	-0.277398	0.651	0.652	0.0100246	AS_CD8+ T cells-vs-Control_CD8+ T cells	mortality factor 4 like 1 [Source:HGNC Symbol;Acc:HGNC:16989]
MAP2K3	3.16841e-07	-0.432661	0.197	0.265	0.0106262	AS_CD8+ T cells-vs-Control_CD8+ T cells	mitogen-activated protein kinase kinase 3 [Source:HGNC Symbol;Acc:HGNC:6843]
HNRNPA1	3.3851e-07	-0.253955	0.827	0.798	0.011353	AS_CD8+ T cells-vs-Control_CD8+ T cells	heterogeneous nuclear ribonucleoprotein A1 [Source:HGNC Symbol;Acc:HGNC:5031]
RHOB	3.54083e-07	-0.403787	0.237	0.309	0.0118752	AS_CD8+ T cells-vs-Control_CD8+ T cells	ras homolog family member B [Source:HGNC Symbol;Acc:HGNC:668]
PFDN2	4.44204e-07	-0.458024	0.312	0.365	0.0148977	AS_CD8+ T cells-vs-Control_CD8+ T cells	prefoldin subunit 2 [Source:HGNC Symbol;Acc:HGNC:8867]
NDUFB11	4.9892e-07	-0.442261	0.453	0.473	0.0167328	AS_CD8+ T cells-vs-Control_CD8+ T cells	NADH:ubiquinone oxidoreductase subunit B11 [Source:HGNC Symbol;Acc:HGNC:20372]
SUMO1	5.32484e-07	-0.43497	0.302	0.356	0.0178585	AS_CD8+ T cells-vs-Control_CD8+ T cells	small ubiquitin like modifier 1 [Source:HGNC Symbol;Acc:HGNC:12502]
CD7	5.53606e-07	-0.43778	0.473	0.527	0.0185668	AS_CD8+ T cells-vs-Control_CD8+ T cells	CD7 molecule [Source:HGNC Symbol;Acc:HGNC:1695]
RABAC1	5.55463e-07	-0.437664	0.434	0.458	0.0186291	AS_CD8+ T cells-vs-Control_CD8+ T cells	Rab acceptor 1 [Source:HGNC Symbol;Acc:HGNC:9794]
SF3B5	5.61482e-07	-0.396074	0.481	0.505	0.018831	AS_CD8+ T cells-vs-Control_CD8+ T cells	splicing factor 3b subunit 5 [Source:HGNC Symbol;Acc:HGNC:21083]
KCNQ1OT1	6.97934e-07	0.557597	0.318	0.22	0.0234073	AS_CD8+ T cells-vs-Control_CD8+ T cells	KCNQ1 opposite strand/antisense transcript 1 [Source:HGNC Symbol;Acc:HGNC:6295]
CMTM6	7.29364e-07	-0.407481	0.213	0.277	0.0244614	AS_CD8+ T cells-vs-Control_CD8+ T cells	CKLF like MARVEL transmembrane domain containing 6 [Source:HGNC Symbol;Acc:HGNC:19177]
ZFAS1	7.47676e-07	-0.350765	0.627	0.63	0.0250755	AS_CD8+ T cells-vs-Control_CD8+ T cells	ZNFX1 antisense RNA 1 [Source:HGNC Symbol;Acc:HGNC:33101]
GSPT1	7.53706e-07	-0.545049	0.323	0.369	0.0252778	AS_CD8+ T cells-vs-Control_CD8+ T cells	G1 to S phase transition 1 [Source:HGNC Symbol;Acc:HGNC:4621]
TOR1AIP2	7.76963e-07	-0.408386	0.189	0.257	0.0260578	AS_CD8+ T cells-vs-Control_CD8+ T cells	torsin 1A interacting protein 2 [Source:HGNC Symbol;Acc:HGNC:24055]
B4GALT1	7.77416e-07	-0.530461	0.217	0.276	0.026073	AS_CD8+ T cells-vs-Control_CD8+ T cells	beta-1,4-galactosyltransferase 1 [Source:HGNC Symbol;Acc:HGNC:924]
SAP18	8.34759e-07	-0.368088	0.648	0.628	0.0279962	AS_CD8+ T cells-vs-Control_CD8+ T cells	Sin3A associated protein 18 [Source:HGNC Symbol;Acc:HGNC:10530]
PPP1R14B	8.88048e-07	-0.424077	0.215	0.277	0.0297834	AS_CD8+ T cells-vs-Control_CD8+ T cells	protein phosphatase 1 regulatory inhibitor subunit 14B [Source:HGNC Symbol;Acc:HGNC:9057]
BRD1	1.02424e-06	-0.434677	0.191	0.253	0.0343508	AS_CD8+ T cells-vs-Control_CD8+ T cells	bromodomain containing 1 [Source:HGNC Symbol;Acc:HGNC:1102]
CHD1	1.0425e-06	-0.415312	0.41	0.449	0.0349632	AS_CD8+ T cells-vs-Control_CD8+ T cells	chromodomain helicase DNA binding protein 1 [Source:HGNC Symbol;Acc:HGNC:1915]
CLEC2B	1.14396e-06	-0.542997	0.614	0.599	0.0383663	AS_CD8+ T cells-vs-Control_CD8+ T cells	C-type lectin domain family 2 member B [Source:HGNC Symbol;Acc:HGNC:2053]
SLC38A2	1.25203e-06	-0.289105	0.701	0.723	0.0419904	AS_CD8+ T cells-vs-Control_CD8+ T cells	solute carrier family 38 member 2 [Source:HGNC Symbol;Acc:HGNC:13448]
TPM3	1.29795e-06	-0.26369	0.813	0.804	0.0435306	AS_CD8+ T cells-vs-Control_CD8+ T cells	tropomyosin 3 [Source:HGNC Symbol;Acc:HGNC:12012]
PIM3	1.33715e-06	-0.443185	0.216	0.278	0.0448454	AS_CD8+ T cells-vs-Control_CD8+ T cells	Pim-3 proto-oncogene, serine/threonine kinase [Source:HGNC Symbol;Acc:HGNC:19310]
DDX21	1.34611e-06	-0.356709	0.529	0.549	0.0451457	AS_CD8+ T cells-vs-Control_CD8+ T cells	DExD-box helicase 21 [Source:HGNC Symbol;Acc:HGNC:2744]
CLDN4	7.73714e-47	-1.8945	0.574	0.932	2.59488e-42	AS_Ciliated Epithelium-vs-Control_Ciliated Epithelium	claudin 4 [Source:HGNC Symbol;Acc:HGNC:2046]
COL5A1	7.68242e-39	0.778384	0.265	0.036	2.57653e-34	AS_Ciliated Epithelium-vs-Control_Ciliated Epithelium	collagen type V alpha 1 chain [Source:HGNC Symbol;Acc:HGNC:2209]
SFRP4	6.62946e-35	1.16406	0.36	0.071	2.22339e-30	AS_Ciliated Epithelium-vs-Control_Ciliated Epithelium	secreted frizzled related protein 4 [Source:HGNC Symbol;Acc:HGNC:10778]
MT1G	2.14522e-33	-3.4709	0.309	0.748	7.19462e-29	AS_Ciliated Epithelium-vs-Control_Ciliated Epithelium	metallothionein 1G [Source:HGNC Symbol;Acc:HGNC:7399]
ATF3	3.25421e-33	-1.65649	0.507	0.855	1.0914e-28	AS_Ciliated Epithelium-vs-Control_Ciliated Epithelium	activating transcription factor 3 [Source:HGNC Symbol;Acc:HGNC:785]
CXCL8	1.13288e-32	-2.69506	0.176	0.687	3.79946e-28	AS_Ciliated Epithelium-vs-Control_Ciliated Epithelium	C-X-C motif chemokine ligand 8 [Source:HGNC Symbol;Acc:HGNC:6025]
IER3	7.408e-32	-1.56239	0.537	0.87	2.48449e-27	AS_Ciliated Epithelium-vs-Control_Ciliated Epithelium	immediate early response 3 [Source:HGNC Symbol;Acc:HGNC:5392]
TM4SF1	1.09724e-31	-1.89123	0.287	0.747	3.67993e-27	AS_Ciliated Epithelium-vs-Control_Ciliated Epithelium	transmembrane 4 L six family member 1 [Source:HGNC Symbol;Acc:HGNC:11853]
DEFB1	1.51846e-31	-2.26228	0.125	0.638	5.09262e-27	AS_Ciliated Epithelium-vs-Control_Ciliated Epithelium	defensin beta 1 [Source:HGNC Symbol;Acc:HGNC:2766]
WFDC2	1.38308e-30	-1.49629	0.728	0.975	4.63857e-26	AS_Ciliated Epithelium-vs-Control_Ciliated Epithelium	WAP four-disulfide core domain 2 [Source:HGNC Symbol;Acc:HGNC:15939]
PTGDS	2.05557e-30	1.6101	0.551	0.175	6.89396e-26	AS_Ciliated Epithelium-vs-Control_Ciliated Epithelium	prostaglandin D2 synthase [Source:HGNC Symbol;Acc:HGNC:9592]
FN1	3.24449e-29	0.753527	0.272	0.049	1.08814e-24	AS_Ciliated Epithelium-vs-Control_Ciliated Epithelium	fibronectin 1 [Source:HGNC Symbol;Acc:HGNC:3778]
MT2A	3.27333e-29	-1.98009	0.566	0.882	1.09781e-24	AS_Ciliated Epithelium-vs-Control_Ciliated Epithelium	metallothionein 2A [Source:HGNC Symbol;Acc:HGNC:7406]
COL6A2	9.56862e-29	1.13204	0.39	0.096	3.20912e-24	AS_Ciliated Epithelium-vs-Control_Ciliated Epithelium	collagen type VI alpha 2 chain [Source:HGNC Symbol;Acc:HGNC:2212]
TACSTD2	2.1419e-28	-1.56619	0.36	0.763	7.18351e-24	AS_Ciliated Epithelium-vs-Control_Ciliated Epithelium	tumor associated calcium signal transducer 2 [Source:HGNC Symbol;Acc:HGNC:11530]
MMP2	4.59518e-28	0.663456	0.279	0.053	1.54113e-23	AS_Ciliated Epithelium-vs-Control_Ciliated Epithelium	matrix metallopeptidase 2 [Source:HGNC Symbol;Acc:HGNC:7166]
MT1H	8.74584e-28	-2.71731	0.066	0.566	2.93318e-23	AS_Ciliated Epithelium-vs-Control_Ciliated Epithelium	metallothionein 1H [Source:HGNC Symbol;Acc:HGNC:7400]
COL1A1	2.36779e-27	1.8583	0.676	0.301	7.9411e-23	AS_Ciliated Epithelium-vs-Control_Ciliated Epithelium	collagen type I alpha 1 chain [Source:HGNC Symbol;Acc:HGNC:2197]
RAB11FIP1	3.72101e-27	-1.24641	0.515	0.851	1.24795e-22	AS_Ciliated Epithelium-vs-Control_Ciliated Epithelium	RAB11 family interacting protein 1 [Source:HGNC Symbol;Acc:HGNC:30265]
ANXA1	4.21818e-27	-1.1123	0.875	0.966	1.41469e-22	AS_Ciliated Epithelium-vs-Control_Ciliated Epithelium	annexin A1 [Source:HGNC Symbol;Acc:HGNC:533]
TMTC1	8.91776e-27	0.522259	0.294	0.06	2.99084e-22	AS_Ciliated Epithelium-vs-Control_Ciliated Epithelium	transmembrane O-mannosyltransferase targeting cadherins 1 [Source:HGNC Symbol;Acc:HGNC:24099]
SEMA5A	1.64119e-26	0.610544	0.294	0.061	5.50422e-22	AS_Ciliated Epithelium-vs-Control_Ciliated Epithelium	semaphorin 5A [Source:HGNC Symbol;Acc:HGNC:10736]
ISLR	2.72558e-26	0.653163	0.279	0.056	9.14103e-22	AS_Ciliated Epithelium-vs-Control_Ciliated Epithelium	immunoglobulin superfamily containing leucine rich repeat [Source:HGNC Symbol;Acc:HGNC:6133]
CYR61	1.00685e-25	-1.46418	0.471	0.787	3.37677e-21	AS_Ciliated Epithelium-vs-Control_Ciliated Epithelium
MME	1.83451e-25	0.787666	0.272	0.056	6.15259e-21	AS_Ciliated Epithelium-vs-Control_Ciliated Epithelium	membrane metalloendopeptidase [Source:HGNC Symbol;Acc:HGNC:7154]
CLDN3	7.40939e-25	-1.1186	0.713	0.913	2.48496e-20	AS_Ciliated Epithelium-vs-Control_Ciliated Epithelium	claudin 3 [Source:HGNC Symbol;Acc:HGNC:2045]
PLCG2	1.51717e-24	2.0641	0.691	0.386	5.08829e-20	AS_Ciliated Epithelium-vs-Control_Ciliated Epithelium	phospholipase C gamma 2 [Source:HGNC Symbol;Acc:HGNC:9066]
TNFAIP3	2.03144e-24	-1.50669	0.36	0.745	6.81304e-20	AS_Ciliated Epithelium-vs-Control_Ciliated Epithelium	TNF alpha induced protein 3 [Source:HGNC Symbol;Acc:HGNC:11896]
COL6A1	7.20598e-24	0.995168	0.426	0.132	2.41674e-19	AS_Ciliated Epithelium-vs-Control_Ciliated Epithelium	collagen type VI alpha 1 chain [Source:HGNC Symbol;Acc:HGNC:2211]
GADD45A	3.73293e-23	-1.44982	0.353	0.716	1.25195e-18	AS_Ciliated Epithelium-vs-Control_Ciliated Epithelium	growth arrest and DNA damage inducible alpha [Source:HGNC Symbol;Acc:HGNC:4095]
PLEKHH2	1.15552e-22	0.824751	0.265	0.058	3.8754e-18	AS_Ciliated Epithelium-vs-Control_Ciliated Epithelium	pleckstrin homology, MyTH4 and FERM domain containing H2 [Source:HGNC Symbol;Acc:HGNC:30506]
COL3A1	1.93605e-22	2.15882	0.669	0.34	6.49311e-18	AS_Ciliated Epithelium-vs-Control_Ciliated Epithelium	collagen type III alpha 1 chain [Source:HGNC Symbol;Acc:HGNC:2201]
RPL39	6.24953e-22	-0.89304	0.897	0.981	2.09597e-17	AS_Ciliated Epithelium-vs-Control_Ciliated Epithelium	ribosomal protein L39 [Source:HGNC Symbol;Acc:HGNC:10350]
MT1M	3.13017e-21	-2.07631	0.118	0.527	1.0498e-16	AS_Ciliated Epithelium-vs-Control_Ciliated Epithelium	metallothionein 1M [Source:HGNC Symbol;Acc:HGNC:14296]
CRISPLD2	4.6129e-21	0.764697	0.272	0.066	1.54708e-16	AS_Ciliated Epithelium-vs-Control_Ciliated Epithelium	cysteine rich secretory protein LCCL domain containing 2 [Source:HGNC Symbol;Acc:HGNC:25248]
TCF4	5.5535e-21	0.923974	0.412	0.139	1.86253e-16	AS_Ciliated Epithelium-vs-Control_Ciliated Epithelium	transcription factor 4 [Source:HGNC Symbol;Acc:HGNC:11634]
MT1X	5.83668e-21	-2.19642	0.25	0.629	1.9575e-16	AS_Ciliated Epithelium-vs-Control_Ciliated Epithelium	metallothionein 1X [Source:HGNC Symbol;Acc:HGNC:7405]
PDGFRA	7.02493e-21	0.870814	0.309	0.083	2.35602e-16	AS_Ciliated Epithelium-vs-Control_Ciliated Epithelium	platelet derived growth factor receptor alpha [Source:HGNC Symbol;Acc:HGNC:8803]
ELF3	1.06118e-20	-0.938623	0.581	0.894	3.55899e-16	AS_Ciliated Epithelium-vs-Control_Ciliated Epithelium	E74 like ETS transcription factor 3 [Source:HGNC Symbol;Acc:HGNC:3318]
RND3	1.91488e-20	-1.23046	0.375	0.713	6.42214e-16	AS_Ciliated Epithelium-vs-Control_Ciliated Epithelium	Rho family GTPase 3 [Source:HGNC Symbol;Acc:HGNC:671]
CDKN2AIP	2.46209e-20	-1.32098	0.213	0.579	8.25734e-16	AS_Ciliated Epithelium-vs-Control_Ciliated Epithelium	CDKN2A interacting protein [Source:HGNC Symbol;Acc:HGNC:24325]
LTBP4	3.67499e-20	0.735585	0.368	0.114	1.23252e-15	AS_Ciliated Epithelium-vs-Control_Ciliated Epithelium	latent transforming growth factor beta binding protein 4 [Source:HGNC Symbol;Acc:HGNC:6717]
CXCL2	5.97575e-20	-1.78281	0.206	0.59	2.00415e-15	AS_Ciliated Epithelium-vs-Control_Ciliated Epithelium	C-X-C motif chemokine ligand 2 [Source:HGNC Symbol;Acc:HGNC:4603]
SPARC	1.75161e-19	1.39428	0.537	0.223	5.87456e-15	AS_Ciliated Epithelium-vs-Control_Ciliated Epithelium	secreted protein acidic and cysteine rich [Source:HGNC Symbol;Acc:HGNC:11219]
ZEB1	2.313e-19	0.714565	0.25	0.06	7.75735e-15	AS_Ciliated Epithelium-vs-Control_Ciliated Epithelium	zinc finger E-box binding homeobox 1 [Source:HGNC Symbol;Acc:HGNC:11642]
ETS2	2.65432e-19	-1.20956	0.287	0.621	8.90205e-15	AS_Ciliated Epithelium-vs-Control_Ciliated Epithelium	ETS proto-oncogene 2, transcription factor [Source:HGNC Symbol;Acc:HGNC:3489]
SPARCL1	1.35013e-18	1.23092	0.456	0.17	4.52807e-14	AS_Ciliated Epithelium-vs-Control_Ciliated Epithelium	SPARC like 1 [Source:HGNC Symbol;Acc:HGNC:11220]
APCDD1	1.60475e-18	0.741545	0.485	0.192	5.382e-14	AS_Ciliated Epithelium-vs-Control_Ciliated Epithelium	APC down-regulated 1 [Source:HGNC Symbol;Acc:HGNC:15718]
MAFF	2.08495e-18	-1.14495	0.353	0.679	6.99252e-14	AS_Ciliated Epithelium-vs-Control_Ciliated Epithelium	MAF bZIP transcription factor F [Source:HGNC Symbol;Acc:HGNC:6780]
CD55	6.10464e-18	-1.09363	0.419	0.706	2.04737e-13	AS_Ciliated Epithelium-vs-Control_Ciliated Epithelium	CD55 molecule (Cromer blood group) [Source:HGNC Symbol;Acc:HGNC:2665]
OSR2	6.17554e-18	0.537887	0.257	0.064	2.07115e-13	AS_Ciliated Epithelium-vs-Control_Ciliated Epithelium	odd-skipped related transciption factor 2 [Source:HGNC Symbol;Acc:HGNC:15830]
EPHA2	6.47671e-18	-1.07118	0.088	0.457	2.17216e-13	AS_Ciliated Epithelium-vs-Control_Ciliated Epithelium	EPH receptor A2 [Source:HGNC Symbol;Acc:HGNC:3386]
PLAUR	7.68877e-18	-1.49537	0.096	0.458	2.57866e-13	AS_Ciliated Epithelium-vs-Control_Ciliated Epithelium	plasminogen activator, urokinase receptor [Source:HGNC Symbol;Acc:HGNC:9053]
KLF6	1.69198e-17	-0.803385	0.743	0.901	5.67456e-13	AS_Ciliated Epithelium-vs-Control_Ciliated Epithelium	Kruppel like factor 6 [Source:HGNC Symbol;Acc:HGNC:2235]
NEDD9	2.6374e-17	-1.15432	0.331	0.632	8.84532e-13	AS_Ciliated Epithelium-vs-Control_Ciliated Epithelium	neural precursor cell expressed, developmentally down-regulated 9 [Source:HGNC Symbol;Acc:HGNC:7733]
SAT1	7.3912e-17	-0.640631	0.963	0.995	2.47886e-12	AS_Ciliated Epithelium-vs-Control_Ciliated Epithelium	spermidine/spermine N1-acetyltransferase 1 [Source:HGNC Symbol;Acc:HGNC:10540]
MSANTD4	7.53311e-17	0.40869	0.257	0.069	2.52645e-12	AS_Ciliated Epithelium-vs-Control_Ciliated Epithelium	Myb/SANT DNA binding domain containing 4 with coiled-coils [Source:HGNC Symbol;Acc:HGNC:29383]
RORB	9.92332e-17	1.04133	0.265	0.072	3.32808e-12	AS_Ciliated Epithelium-vs-Control_Ciliated Epithelium	RAR related orphan receptor B [Source:HGNC Symbol;Acc:HGNC:10259]
MAP3K8	3.2053e-16	-1.03082	0.265	0.575	1.07499e-11	AS_Ciliated Epithelium-vs-Control_Ciliated Epithelium	mitogen-activated protein kinase kinase kinase 8 [Source:HGNC Symbol;Acc:HGNC:6860]
RCAN1	5.76118e-16	-1.61101	0.088	0.427	1.93218e-11	AS_Ciliated Epithelium-vs-Control_Ciliated Epithelium	regulator of calcineurin 1 [Source:HGNC Symbol;Acc:HGNC:3040]
MT1E	7.15982e-16	-1.4108	0.368	0.679	2.40126e-11	AS_Ciliated Epithelium-vs-Control_Ciliated Epithelium	metallothionein 1E [Source:HGNC Symbol;Acc:HGNC:7397]
S100A10	8.29117e-16	-0.964513	0.662	0.838	2.78069e-11	AS_Ciliated Epithelium-vs-Control_Ciliated Epithelium	S100 calcium binding protein A10 [Source:HGNC Symbol;Acc:HGNC:10487]
HIST1H4C	1.25672e-15	1.12486	0.61	0.372	4.2148e-11	AS_Ciliated Epithelium-vs-Control_Ciliated Epithelium
C1S	1.47534e-15	0.777487	0.25	0.07	4.94799e-11	AS_Ciliated Epithelium-vs-Control_Ciliated Epithelium	complement C1s [Source:HGNC Symbol;Acc:HGNC:1247]
TNFRSF12A	5.95878e-15	-1.1871	0.132	0.455	1.99846e-10	AS_Ciliated Epithelium-vs-Control_Ciliated Epithelium	TNF receptor superfamily member 12A [Source:HGNC Symbol;Acc:HGNC:18152]
PMAIP1	6.31177e-15	-1.2276	0.382	0.672	2.11684e-10	AS_Ciliated Epithelium-vs-Control_Ciliated Epithelium	phorbol-12-myristate-13-acetate-induced protein 1 [Source:HGNC Symbol;Acc:HGNC:9108]
COL6A3	8.32733e-15	0.70919	0.265	0.079	2.79282e-10	AS_Ciliated Epithelium-vs-Control_Ciliated Epithelium	collagen type VI alpha 3 chain [Source:HGNC Symbol;Acc:HGNC:2213]
NR4A1	1.47653e-14	-1.02722	0.39	0.683	4.95199e-10	AS_Ciliated Epithelium-vs-Control_Ciliated Epithelium	nuclear receptor subfamily 4 group A member 1 [Source:HGNC Symbol;Acc:HGNC:7980]
FRMD4B	1.86275e-14	-1.14693	0.353	0.602	6.2473e-10	AS_Ciliated Epithelium-vs-Control_Ciliated Epithelium	FERM domain containing 4B [Source:HGNC Symbol;Acc:HGNC:24886]
BHLHE40	4.53161e-14	-1.08711	0.309	0.57	1.51981e-09	AS_Ciliated Epithelium-vs-Control_Ciliated Epithelium	basic helix-loop-helix family member e40 [Source:HGNC Symbol;Acc:HGNC:1046]
IGF1	4.59538e-14	1.50407	0.463	0.213	1.5412e-09	AS_Ciliated Epithelium-vs-Control_Ciliated Epithelium	insulin like growth factor 1 [Source:HGNC Symbol;Acc:HGNC:5464]
PAEP	6.82186e-14	-3.64024	0.118	0.418	2.28791e-09	AS_Ciliated Epithelium-vs-Control_Ciliated Epithelium	progestagen associated endometrial protein [Source:HGNC Symbol;Acc:HGNC:8573]
PKHD1L1	9.32526e-14	1.06847	0.485	0.247	3.12751e-09	AS_Ciliated Epithelium-vs-Control_Ciliated Epithelium	PKHD1 like 1 [Source:HGNC Symbol;Acc:HGNC:20313]
MAP2K3	1.32575e-13	-0.902453	0.228	0.519	4.44629e-09	AS_Ciliated Epithelium-vs-Control_Ciliated Epithelium	mitogen-activated protein kinase kinase 3 [Source:HGNC Symbol;Acc:HGNC:6843]
PCAT14	1.35218e-13	0.639505	0.338	0.125	4.53496e-09	AS_Ciliated Epithelium-vs-Control_Ciliated Epithelium	prostate cancer associated transcript 14 [Source:HGNC Symbol;Acc:HGNC:48977]
SFN	2.13738e-13	-1.09588	0.096	0.394	7.16836e-09	AS_Ciliated Epithelium-vs-Control_Ciliated Epithelium	stratifin [Source:HGNC Symbol;Acc:HGNC:10773]
ANKRA2	2.46562e-13	0.652457	0.39	0.162	8.26921e-09	AS_Ciliated Epithelium-vs-Control_Ciliated Epithelium	ankyrin repeat family A member 2 [Source:HGNC Symbol;Acc:HGNC:13208]
MAP3K20	4.39367e-13	0.875426	0.493	0.257	1.47355e-08	AS_Ciliated Epithelium-vs-Control_Ciliated Epithelium	mitogen-activated protein kinase kinase kinase 20 [Source:HGNC Symbol;Acc:HGNC:17797]
AREG	5.38728e-13	-1.20622	0.088	0.393	1.80679e-08	AS_Ciliated Epithelium-vs-Control_Ciliated Epithelium	amphiregulin [Source:HGNC Symbol;Acc:HGNC:651]
MIF	6.82276e-13	-0.853703	0.603	0.8	2.28822e-08	AS_Ciliated Epithelium-vs-Control_Ciliated Epithelium	macrophage migration inhibitory factor [Source:HGNC Symbol;Acc:HGNC:7097]
LMBR1	7.01028e-13	0.572456	0.368	0.153	2.35111e-08	AS_Ciliated Epithelium-vs-Control_Ciliated Epithelium	limb development membrane protein 1 [Source:HGNC Symbol;Acc:HGNC:13243]
NFIX	7.12261e-13	0.457135	0.309	0.112	2.38878e-08	AS_Ciliated Epithelium-vs-Control_Ciliated Epithelium	nuclear factor I X [Source:HGNC Symbol;Acc:HGNC:7788]
TXNIP	8.27186e-13	0.846171	0.743	0.546	2.77422e-08	AS_Ciliated Epithelium-vs-Control_Ciliated Epithelium	thioredoxin interacting protein [Source:HGNC Symbol;Acc:HGNC:16952]
ADH5	1.08815e-12	0.83248	0.699	0.475	3.64945e-08	AS_Ciliated Epithelium-vs-Control_Ciliated Epithelium	alcohol dehydrogenase 5 (class III), chi polypeptide [Source:HGNC Symbol;Acc:HGNC:253]
NR4A3	1.12622e-12	-0.884686	0.103	0.396	3.77712e-08	AS_Ciliated Epithelium-vs-Control_Ciliated Epithelium	nuclear receptor subfamily 4 group A member 3 [Source:HGNC Symbol;Acc:HGNC:7982]
CTGF	1.1987e-12	-0.951122	0.478	0.727	4.02018e-08	AS_Ciliated Epithelium-vs-Control_Ciliated Epithelium
EDN1	1.52796e-12	-1.03574	0.154	0.453	5.12449e-08	AS_Ciliated Epithelium-vs-Control_Ciliated Epithelium	endothelin 1 [Source:HGNC Symbol;Acc:HGNC:3176]
PTEN	1.59732e-12	0.692026	0.507	0.269	5.35708e-08	AS_Ciliated Epithelium-vs-Control_Ciliated Epithelium	phosphatase and tensin homolog [Source:HGNC Symbol;Acc:HGNC:9588]
NAAA	2.60992e-12	0.51929	0.301	0.11	8.75314e-08	AS_Ciliated Epithelium-vs-Control_Ciliated Epithelium	N-acylethanolamine acid amidase [Source:HGNC Symbol;Acc:HGNC:736]
JAZF1	2.62983e-12	0.703268	0.434	0.209	8.81992e-08	AS_Ciliated Epithelium-vs-Control_Ciliated Epithelium	JAZF zinc finger 1 [Source:HGNC Symbol;Acc:HGNC:28917]
LDLR	2.64193e-12	-0.962088	0.11	0.392	8.86049e-08	AS_Ciliated Epithelium-vs-Control_Ciliated Epithelium	low density lipoprotein receptor [Source:HGNC Symbol;Acc:HGNC:6547]
CRYAB	2.94728e-12	-1.27485	0.257	0.525	9.8846e-08	AS_Ciliated Epithelium-vs-Control_Ciliated Epithelium	crystallin alpha B [Source:HGNC Symbol;Acc:HGNC:2389]
GDA	3.43103e-12	-0.81491	0.162	0.449	1.1507e-07	AS_Ciliated Epithelium-vs-Control_Ciliated Epithelium	guanine deaminase [Source:HGNC Symbol;Acc:HGNC:4212]
MIR4435-2HG	3.82099e-12	-0.832342	0.096	0.381	1.28148e-07	AS_Ciliated Epithelium-vs-Control_Ciliated Epithelium	MIR4435-2 host gene [Source:HGNC Symbol;Acc:HGNC:35163]
ELMSAN1	4.49181e-12	-0.909155	0.25	0.525	1.50646e-07	AS_Ciliated Epithelium-vs-Control_Ciliated Epithelium
NID1	4.92729e-12	0.652213	0.265	0.09	1.65251e-07	AS_Ciliated Epithelium-vs-Control_Ciliated Epithelium	nidogen 1 [Source:HGNC Symbol;Acc:HGNC:7821]
JUND	5.09233e-12	-0.543834	0.757	0.9	1.70786e-07	AS_Ciliated Epithelium-vs-Control_Ciliated Epithelium	JunD proto-oncogene, AP-1 transcription factor subunit [Source:HGNC Symbol;Acc:HGNC:6206]
CKS2	5.11593e-12	-1.01482	0.176	0.447	1.71578e-07	AS_Ciliated Epithelium-vs-Control_Ciliated Epithelium	CDC28 protein kinase regulatory subunit 2 [Source:HGNC Symbol;Acc:HGNC:2000]
PNPLA8	6.30274e-12	-0.855247	0.279	0.536	2.11381e-07	AS_Ciliated Epithelium-vs-Control_Ciliated Epithelium	patatin like phospholipase domain containing 8 [Source:HGNC Symbol;Acc:HGNC:28900]
MGST1	6.45467e-12	-1.10161	0.36	0.62	2.16477e-07	AS_Ciliated Epithelium-vs-Control_Ciliated Epithelium	microsomal glutathione S-transferase 1 [Source:HGNC Symbol;Acc:HGNC:7061]
SPAG9	7.60633e-12	-0.905832	0.353	0.594	2.55101e-07	AS_Ciliated Epithelium-vs-Control_Ciliated Epithelium	sperm associated antigen 9 [Source:HGNC Symbol;Acc:HGNC:14524]
EFNA1	8.91861e-12	-0.849743	0.199	0.472	2.99112e-07	AS_Ciliated Epithelium-vs-Control_Ciliated Epithelium	ephrin A1 [Source:HGNC Symbol;Acc:HGNC:3221]
RNF19A	1.08738e-11	-0.892874	0.419	0.631	3.64686e-07	AS_Ciliated Epithelium-vs-Control_Ciliated Epithelium	ring finger protein 19A, RBR E3 ubiquitin protein ligase [Source:HGNC Symbol;Acc:HGNC:13432]
KRT17	1.09147e-11	-1.18797	0	0.261	3.66058e-07	AS_Ciliated Epithelium-vs-Control_Ciliated Epithelium	keratin 17 [Source:HGNC Symbol;Acc:HGNC:6427]
HSPA8	1.10708e-11	0.704905	0.838	0.724	3.71293e-07	AS_Ciliated Epithelium-vs-Control_Ciliated Epithelium	heat shock protein family A (Hsp70) member 8 [Source:HGNC Symbol;Acc:HGNC:5241]
RPS18	1.16072e-11	-0.402603	0.897	0.977	3.89283e-07	AS_Ciliated Epithelium-vs-Control_Ciliated Epithelium	ribosomal protein S18 [Source:HGNC Symbol;Acc:HGNC:10401]
ARMC3	1.18195e-11	0.803469	0.743	0.583	3.96403e-07	AS_Ciliated Epithelium-vs-Control_Ciliated Epithelium	armadillo repeat containing 3 [Source:HGNC Symbol;Acc:HGNC:30964]
TRIB1	1.729e-11	-0.832468	0.162	0.446	5.79872e-07	AS_Ciliated Epithelium-vs-Control_Ciliated Epithelium	tribbles pseudokinase 1 [Source:HGNC Symbol;Acc:HGNC:16891]
WEE1	2.2231e-11	-0.773644	0.368	0.61	7.45582e-07	AS_Ciliated Epithelium-vs-Control_Ciliated Epithelium	WEE1 G2 checkpoint kinase [Source:HGNC Symbol;Acc:HGNC:12761]
COL4A2	2.2452e-11	0.627605	0.316	0.127	7.52994e-07	AS_Ciliated Epithelium-vs-Control_Ciliated Epithelium	collagen type IV alpha 2 chain [Source:HGNC Symbol;Acc:HGNC:2203]
APOE	2.5892e-11	0.933251	0.412	0.189	8.68367e-07	AS_Ciliated Epithelium-vs-Control_Ciliated Epithelium	apolipoprotein E [Source:HGNC Symbol;Acc:HGNC:613]
DSE	3.20704e-11	0.357787	0.265	0.094	1.07558e-06	AS_Ciliated Epithelium-vs-Control_Ciliated Epithelium	dermatan sulfate epimerase [Source:HGNC Symbol;Acc:HGNC:21144]
CDH1	3.32787e-11	-0.815212	0.382	0.616	1.1161e-06	AS_Ciliated Epithelium-vs-Control_Ciliated Epithelium	cadherin 1 [Source:HGNC Symbol;Acc:HGNC:1748]
METRNL	3.52294e-11	-0.80084	0.103	0.359	1.18152e-06	AS_Ciliated Epithelium-vs-Control_Ciliated Epithelium	meteorin like, glial cell differentiation regulator [Source:HGNC Symbol;Acc:HGNC:27584]
TPM2	6.1903e-11	0.860837	0.346	0.149	2.0761e-06	AS_Ciliated Epithelium-vs-Control_Ciliated Epithelium	tropomyosin 2 [Source:HGNC Symbol;Acc:HGNC:12011]
GDF15	8.29216e-11	-1.05283	0.221	0.472	2.78102e-06	AS_Ciliated Epithelium-vs-Control_Ciliated Epithelium	growth differentiation factor 15 [Source:HGNC Symbol;Acc:HGNC:30142]
LIF	8.54101e-11	-0.796785	0.015	0.262	2.86448e-06	AS_Ciliated Epithelium-vs-Control_Ciliated Epithelium	LIF interleukin 6 family cytokine [Source:HGNC Symbol;Acc:HGNC:6596]
CD9	9.0593e-11	-0.701006	0.559	0.753	3.03831e-06	AS_Ciliated Epithelium-vs-Control_Ciliated Epithelium	CD9 molecule [Source:HGNC Symbol;Acc:HGNC:1709]
HNRNPR	9.56111e-11	0.593008	0.676	0.472	3.2066e-06	AS_Ciliated Epithelium-vs-Control_Ciliated Epithelium	heterogeneous nuclear ribonucleoprotein R [Source:HGNC Symbol;Acc:HGNC:5047]
VMP1	9.66689e-11	-0.79823	0.574	0.783	3.24208e-06	AS_Ciliated Epithelium-vs-Control_Ciliated Epithelium	vacuole membrane protein 1 [Source:HGNC Symbol;Acc:HGNC:29559]
DENND2C	1.18633e-10	-0.884284	0.243	0.493	3.97872e-06	AS_Ciliated Epithelium-vs-Control_Ciliated Epithelium	DENN domain containing 2C [Source:HGNC Symbol;Acc:HGNC:24748]
SH3BP5	1.22073e-10	0.437565	0.301	0.121	4.0941e-06	AS_Ciliated Epithelium-vs-Control_Ciliated Epithelium	SH3 domain binding protein 5 [Source:HGNC Symbol;Acc:HGNC:10827]
ID3	1.39203e-10	-0.806987	0.581	0.757	4.6686e-06	AS_Ciliated Epithelium-vs-Control_Ciliated Epithelium	inhibitor of DNA binding 3, HLH protein [Source:HGNC Symbol;Acc:HGNC:5362]
DCN	1.45458e-10	0.931507	0.412	0.198	4.87836e-06	AS_Ciliated Epithelium-vs-Control_Ciliated Epithelium	decorin [Source:HGNC Symbol;Acc:HGNC:2705]
HSP90AA1	2.15465e-10	0.468519	0.993	0.982	7.22627e-06	AS_Ciliated Epithelium-vs-Control_Ciliated Epithelium	heat shock protein 90 alpha family class A member 1 [Source:HGNC Symbol;Acc:HGNC:5253]
SAMHD1	3.22507e-10	1.05516	0.669	0.577	1.08163e-05	AS_Ciliated Epithelium-vs-Control_Ciliated Epithelium	SAM and HD domain containing deoxynucleoside triphosphate triphosphohydrolase 1 [Source:HGNC Symbol;Acc:HGNC:15925]
NCOA7	3.46348e-10	-0.931592	0.279	0.508	1.16158e-05	AS_Ciliated Epithelium-vs-Control_Ciliated Epithelium	nuclear receptor coactivator 7 [Source:HGNC Symbol;Acc:HGNC:21081]
SLC46A2	4.05856e-10	0.471046	0.287	0.114	1.36116e-05	AS_Ciliated Epithelium-vs-Control_Ciliated Epithelium	solute carrier family 46 member 2 [Source:HGNC Symbol;Acc:HGNC:16055]
FAM13C	4.52083e-10	0.510518	0.331	0.146	1.5162e-05	AS_Ciliated Epithelium-vs-Control_Ciliated Epithelium	family with sequence similarity 13 member C [Source:HGNC Symbol;Acc:HGNC:19371]
NR2F2	4.55844e-10	0.988458	0.574	0.38	1.52881e-05	AS_Ciliated Epithelium-vs-Control_Ciliated Epithelium	nuclear receptor subfamily 2 group F member 2 [Source:HGNC Symbol;Acc:HGNC:7976]
ASRGL1	4.75292e-10	0.73082	0.831	0.72	1.59403e-05	AS_Ciliated Epithelium-vs-Control_Ciliated Epithelium	asparaginase and isoaspartyl peptidase 1 [Source:HGNC Symbol;Acc:HGNC:16448]
SLPI	5.60175e-10	-0.798618	0.625	0.801	1.87872e-05	AS_Ciliated Epithelium-vs-Control_Ciliated Epithelium	secretory leukocyte peptidase inhibitor [Source:HGNC Symbol;Acc:HGNC:11092]
IL18	5.69012e-10	-0.801506	0.199	0.449	1.90835e-05	AS_Ciliated Epithelium-vs-Control_Ciliated Epithelium	interleukin 18 [Source:HGNC Symbol;Acc:HGNC:5986]
OVOL1	7.1928e-10	-0.748919	0.132	0.373	2.41232e-05	AS_Ciliated Epithelium-vs-Control_Ciliated Epithelium	ovo like transcriptional repressor 1 [Source:HGNC Symbol;Acc:HGNC:8525]
F11R	7.86919e-10	-0.583365	0.301	0.544	2.63917e-05	AS_Ciliated Epithelium-vs-Control_Ciliated Epithelium	F11 receptor [Source:HGNC Symbol;Acc:HGNC:14685]
FBLN1	8.95953e-10	0.882999	0.522	0.303	3.00485e-05	AS_Ciliated Epithelium-vs-Control_Ciliated Epithelium	fibulin 1 [Source:HGNC Symbol;Acc:HGNC:3600]
HSPB8	9.24404e-10	-0.638355	0.125	0.379	3.10027e-05	AS_Ciliated Epithelium-vs-Control_Ciliated Epithelium	heat shock protein family B (small) member 8 [Source:HGNC Symbol;Acc:HGNC:30171]
STC1	9.89719e-10	-0.996041	0.074	0.312	3.31932e-05	AS_Ciliated Epithelium-vs-Control_Ciliated Epithelium	stanniocalcin 1 [Source:HGNC Symbol;Acc:HGNC:11373]
MT1F	1.07471e-09	-0.849817	0.316	0.565	3.60438e-05	AS_Ciliated Epithelium-vs-Control_Ciliated Epithelium	metallothionein 1F [Source:HGNC Symbol;Acc:HGNC:7398]
KLF5	1.08677e-09	-0.783953	0.441	0.65	3.64482e-05	AS_Ciliated Epithelium-vs-Control_Ciliated Epithelium	Kruppel like factor 5 [Source:HGNC Symbol;Acc:HGNC:6349]
IL6	1.0874e-09	-1.10481	0.029	0.259	3.64691e-05	AS_Ciliated Epithelium-vs-Control_Ciliated Epithelium	interleukin 6 [Source:HGNC Symbol;Acc:HGNC:6018]
NFIC	1.21098e-09	0.638629	0.603	0.415	4.06138e-05	AS_Ciliated Epithelium-vs-Control_Ciliated Epithelium	nuclear factor I C [Source:HGNC Symbol;Acc:HGNC:7786]
CRISP3	1.37848e-09	-1.35832	0.088	0.317	4.62314e-05	AS_Ciliated Epithelium-vs-Control_Ciliated Epithelium	cysteine rich secretory protein 3 [Source:HGNC Symbol;Acc:HGNC:16904]
MYL9	1.39703e-09	0.496196	0.25	0.095	4.68535e-05	AS_Ciliated Epithelium-vs-Control_Ciliated Epithelium	myosin light chain 9 [Source:HGNC Symbol;Acc:HGNC:15754]
TLE4	1.57414e-09	-0.90357	0.529	0.691	5.27936e-05	AS_Ciliated Epithelium-vs-Control_Ciliated Epithelium	TLE family member 4, transcriptional corepressor [Source:HGNC Symbol;Acc:HGNC:11840]
RPLP1	1.68718e-09	-0.48679	0.934	0.985	5.65848e-05	AS_Ciliated Epithelium-vs-Control_Ciliated Epithelium	ribosomal protein lateral stalk subunit P1 [Source:HGNC Symbol;Acc:HGNC:10372]
WDFY2	1.75188e-09	0.429499	0.368	0.173	5.87544e-05	AS_Ciliated Epithelium-vs-Control_Ciliated Epithelium	WD repeat and FYVE domain containing 2 [Source:HGNC Symbol;Acc:HGNC:20482]
SIAH3	1.78654e-09	0.593894	0.426	0.219	5.99169e-05	AS_Ciliated Epithelium-vs-Control_Ciliated Epithelium	siah E3 ubiquitin protein ligase family member 3 [Source:HGNC Symbol;Acc:HGNC:30553]
MET	1.84717e-09	-0.689599	0.081	0.306	6.19503e-05	AS_Ciliated Epithelium-vs-Control_Ciliated Epithelium	MET proto-oncogene, receptor tyrosine kinase [Source:HGNC Symbol;Acc:HGNC:7029]
CREB1	1.93274e-09	0.370895	0.353	0.164	6.48203e-05	AS_Ciliated Epithelium-vs-Control_Ciliated Epithelium	cAMP responsive element binding protein 1 [Source:HGNC Symbol;Acc:HGNC:2345]
NFIA	2.45373e-09	0.789196	0.596	0.424	8.22933e-05	AS_Ciliated Epithelium-vs-Control_Ciliated Epithelium	nuclear factor I A [Source:HGNC Symbol;Acc:HGNC:7784]
RIPK4	2.76241e-09	-0.731075	0.176	0.41	9.26458e-05	AS_Ciliated Epithelium-vs-Control_Ciliated Epithelium	receptor interacting serine/threonine kinase 4 [Source:HGNC Symbol;Acc:HGNC:496]
MT-ND3	3.28627e-09	-0.721899	0.926	0.972	0.000110215	AS_Ciliated Epithelium-vs-Control_Ciliated Epithelium	mitochondrially encoded NADH:ubiquinone oxidoreductase core subunit 3 [Source:HGNC Symbol;Acc:HGNC:7458]
B4GALT1	3.6856e-09	-0.755223	0.257	0.464	0.000123608	AS_Ciliated Epithelium-vs-Control_Ciliated Epithelium	beta-1,4-galactosyltransferase 1 [Source:HGNC Symbol;Acc:HGNC:924]
ACTG1	3.75252e-09	-0.462454	0.801	0.913	0.000125852	AS_Ciliated Epithelium-vs-Control_Ciliated Epithelium	actin gamma 1 [Source:HGNC Symbol;Acc:HGNC:144]
RIMKLB	4.15735e-09	-1.10194	0.404	0.585	0.000139429	AS_Ciliated Epithelium-vs-Control_Ciliated Epithelium	ribosomal modification protein rimK like family member B [Source:HGNC Symbol;Acc:HGNC:29228]
CITED4	4.43033e-09	-0.679516	0.478	0.678	0.000148584	AS_Ciliated Epithelium-vs-Control_Ciliated Epithelium	Cbp/p300 interacting transactivator with Glu/Asp rich carboxy-terminal domain 4 [Source:HGNC Symbol;Acc:HGNC:18696]
PTN	4.87875e-09	1.08508	0.346	0.169	0.000163623	AS_Ciliated Epithelium-vs-Control_Ciliated Epithelium	pleiotrophin [Source:HGNC Symbol;Acc:HGNC:9630]
SEC61G	4.93648e-09	-0.696506	0.529	0.685	0.00016556	AS_Ciliated Epithelium-vs-Control_Ciliated Epithelium	SEC61 translocon subunit gamma [Source:HGNC Symbol;Acc:HGNC:18277]
TUFT1	5.25182e-09	-0.644168	0.103	0.325	0.000176136	AS_Ciliated Epithelium-vs-Control_Ciliated Epithelium	tuftelin 1 [Source:HGNC Symbol;Acc:HGNC:12422]
TSC22D2	5.70061e-09	-0.679605	0.184	0.405	0.000191187	AS_Ciliated Epithelium-vs-Control_Ciliated Epithelium	TSC22 domain family member 2 [Source:HGNC Symbol;Acc:HGNC:29095]
JHY	6.84758e-09	0.694898	0.471	0.286	0.000229654	AS_Ciliated Epithelium-vs-Control_Ciliated Epithelium	junctional cadherin complex regulator [Source:HGNC Symbol;Acc:HGNC:26288]
SLC20A1	7.01767e-09	-0.738101	0.265	0.485	0.000235359	AS_Ciliated Epithelium-vs-Control_Ciliated Epithelium	solute carrier family 20 member 1 [Source:HGNC Symbol;Acc:HGNC:10946]
BMPR1A	7.64488e-09	0.358289	0.257	0.104	0.000256394	AS_Ciliated Epithelium-vs-Control_Ciliated Epithelium	bone morphogenetic protein receptor type 1A [Source:HGNC Symbol;Acc:HGNC:1076]
TJP1	9.02361e-09	-0.659014	0.353	0.56	0.000302634	AS_Ciliated Epithelium-vs-Control_Ciliated Epithelium	tight junction protein 1 [Source:HGNC Symbol;Acc:HGNC:11827]
CCNL1	1.04588e-08	-0.640291	0.581	0.784	0.000350767	AS_Ciliated Epithelium-vs-Control_Ciliated Epithelium	cyclin L1 [Source:HGNC Symbol;Acc:HGNC:20569]
OCLN	1.10243e-08	-0.717466	0.213	0.429	0.000369734	AS_Ciliated Epithelium-vs-Control_Ciliated Epithelium	occludin [Source:HGNC Symbol;Acc:HGNC:8104]
TBC1D4	1.20542e-08	0.322223	0.294	0.126	0.000404272	AS_Ciliated Epithelium-vs-Control_Ciliated Epithelium	TBC1 domain family member 4 [Source:HGNC Symbol;Acc:HGNC:19165]
ZNF148	1.26581e-08	0.616514	0.412	0.224	0.000424527	AS_Ciliated Epithelium-vs-Control_Ciliated Epithelium	zinc finger protein 148 [Source:HGNC Symbol;Acc:HGNC:12933]
ADM	1.5988e-08	-0.649968	0.132	0.359	0.000536204	AS_Ciliated Epithelium-vs-Control_Ciliated Epithelium	adrenomedullin [Source:HGNC Symbol;Acc:HGNC:259]
GCNT2	1.77051e-08	-0.591609	0.191	0.422	0.000593794	AS_Ciliated Epithelium-vs-Control_Ciliated Epithelium	glucosaminyl (N-acetyl) transferase 2 (I blood group) [Source:HGNC Symbol;Acc:HGNC:4204]
AMOTL2	1.80242e-08	-0.645407	0.147	0.364	0.000604496	AS_Ciliated Epithelium-vs-Control_Ciliated Epithelium	angiomotin like 2 [Source:HGNC Symbol;Acc:HGNC:17812]
RPS7	1.84834e-08	-0.593735	0.838	0.912	0.000619896	AS_Ciliated Epithelium-vs-Control_Ciliated Epithelium	ribosomal protein S7 [Source:HGNC Symbol;Acc:HGNC:10440]
NFKB1	1.99062e-08	-0.770183	0.169	0.375	0.000667613	AS_Ciliated Epithelium-vs-Control_Ciliated Epithelium	nuclear factor kappa B subunit 1 [Source:HGNC Symbol;Acc:HGNC:7794]
ATF7IP	2.04135e-08	0.644248	0.449	0.256	0.000684629	AS_Ciliated Epithelium-vs-Control_Ciliated Epithelium	activating transcription factor 7 interacting protein [Source:HGNC Symbol;Acc:HGNC:20092]
PIP5K1A	2.10626e-08	-0.718417	0.199	0.411	0.000706398	AS_Ciliated Epithelium-vs-Control_Ciliated Epithelium	phosphatidylinositol-4-phosphate 5-kinase type 1 alpha [Source:HGNC Symbol;Acc:HGNC:8994]
MYB	2.11556e-08	0.613799	0.375	0.196	0.000709517	AS_Ciliated Epithelium-vs-Control_Ciliated Epithelium	MYB proto-oncogene, transcription factor [Source:HGNC Symbol;Acc:HGNC:7545]
COX5B	2.18858e-08	-0.627715	0.603	0.727	0.000734006	AS_Ciliated Epithelium-vs-Control_Ciliated Epithelium	cytochrome c oxidase subunit 5B [Source:HGNC Symbol;Acc:HGNC:2269]
GPBP1	2.34552e-08	-0.58779	0.544	0.711	0.000786641	AS_Ciliated Epithelium-vs-Control_Ciliated Epithelium	GC-rich promoter binding protein 1 [Source:HGNC Symbol;Acc:HGNC:29520]
ARG2	2.38497e-08	-0.749871	0.176	0.381	0.000799871	AS_Ciliated Epithelium-vs-Control_Ciliated Epithelium	arginase 2 [Source:HGNC Symbol;Acc:HGNC:664]
BOC	2.70765e-08	0.343682	0.257	0.109	0.00090809	AS_Ciliated Epithelium-vs-Control_Ciliated Epithelium	BOC cell adhesion associated, oncogene regulated [Source:HGNC Symbol;Acc:HGNC:17173]
FOSB	2.81191e-08	-0.700159	0.676	0.829	0.000943058	AS_Ciliated Epithelium-vs-Control_Ciliated Epithelium	FosB proto-oncogene, AP-1 transcription factor subunit [Source:HGNC Symbol;Acc:HGNC:3797]
RAMP2	2.84509e-08	0.478178	0.25	0.107	0.000954185	AS_Ciliated Epithelium-vs-Control_Ciliated Epithelium	receptor activity modifying protein 2 [Source:HGNC Symbol;Acc:HGNC:9844]
KRT7	2.8575e-08	-0.631816	0.096	0.319	0.000958349	AS_Ciliated Epithelium-vs-Control_Ciliated Epithelium	keratin 7 [Source:HGNC Symbol;Acc:HGNC:6445]
NUAK2	2.85859e-08	-0.464722	0.081	0.304	0.000958713	AS_Ciliated Epithelium-vs-Control_Ciliated Epithelium	NUAK family kinase 2 [Source:HGNC Symbol;Acc:HGNC:29558]
VIM	2.93537e-08	0.469542	0.838	0.758	0.000984463	AS_Ciliated Epithelium-vs-Control_Ciliated Epithelium	vimentin [Source:HGNC Symbol;Acc:HGNC:12692]
DMTF1	3.02212e-08	0.451008	0.324	0.151	0.00101356	AS_Ciliated Epithelium-vs-Control_Ciliated Epithelium	cyclin D binding myb like transcription factor 1 [Source:HGNC Symbol;Acc:HGNC:14603]
GCC2	3.04595e-08	0.70446	0.75	0.684	0.00102155	AS_Ciliated Epithelium-vs-Control_Ciliated Epithelium	GRIP and coiled-coil domain containing 2 [Source:HGNC Symbol;Acc:HGNC:23218]
USP53	3.4007e-08	-0.727333	0.382	0.596	0.00114053	AS_Ciliated Epithelium-vs-Control_Ciliated Epithelium	ubiquitin specific peptidase 53 [Source:HGNC Symbol;Acc:HGNC:29255]
SOX5	3.43582e-08	0.491551	0.331	0.16	0.0011523	AS_Ciliated Epithelium-vs-Control_Ciliated Epithelium	SRY-box transcription factor 5 [Source:HGNC Symbol;Acc:HGNC:11201]
SLC3A2	3.55536e-08	-0.645256	0.279	0.486	0.0011924	AS_Ciliated Epithelium-vs-Control_Ciliated Epithelium	solute carrier family 3 member 2 [Source:HGNC Symbol;Acc:HGNC:11026]
WASHC2A	3.62658e-08	0.910898	0.449	0.268	0.00121628	AS_Ciliated Epithelium-vs-Control_Ciliated Epithelium	WASH complex subunit 2A [Source:HGNC Symbol;Acc:HGNC:23416]
ATM	4.09981e-08	0.492461	0.301	0.14	0.00137499	AS_Ciliated Epithelium-vs-Control_Ciliated Epithelium	ATM serine/threonine kinase [Source:HGNC Symbol;Acc:HGNC:795]
SPINT2	4.76457e-08	-0.565193	0.559	0.733	0.00159794	AS_Ciliated Epithelium-vs-Control_Ciliated Epithelium	serine peptidase inhibitor, Kunitz type 2 [Source:HGNC Symbol;Acc:HGNC:11247]
TDRD9	5.24496e-08	0.69672	0.368	0.189	0.00175905	AS_Ciliated Epithelium-vs-Control_Ciliated Epithelium	tudor domain containing 9 [Source:HGNC Symbol;Acc:HGNC:20122]
ORAI3	5.6107e-08	0.301311	0.272	0.121	0.00188172	AS_Ciliated Epithelium-vs-Control_Ciliated Epithelium	ORAI calcium release-activated calcium modulator 3 [Source:HGNC Symbol;Acc:HGNC:28185]
SERTAD2	5.73406e-08	-0.502566	0.14	0.358	0.00192309	AS_Ciliated Epithelium-vs-Control_Ciliated Epithelium	SERTA domain containing 2 [Source:HGNC Symbol;Acc:HGNC:30784]
ACSL5	6.22142e-08	0.868902	0.654	0.533	0.00208654	AS_Ciliated Epithelium-vs-Control_Ciliated Epithelium	acyl-CoA synthetase long chain family member 5 [Source:HGNC Symbol;Acc:HGNC:16526]
TAGLN	6.49897e-08	0.776891	0.272	0.123	0.00217963	AS_Ciliated Epithelium-vs-Control_Ciliated Epithelium	transgelin [Source:HGNC Symbol;Acc:HGNC:11553]
SLC26A2	6.90858e-08	-1.15189	0.279	0.473	0.002317	AS_Ciliated Epithelium-vs-Control_Ciliated Epithelium	solute carrier family 26 member 2 [Source:HGNC Symbol;Acc:HGNC:10994]
TGIF1	7.41412e-08	-0.660521	0.404	0.559	0.00248655	AS_Ciliated Epithelium-vs-Control_Ciliated Epithelium	TGFB induced factor homeobox 1 [Source:HGNC Symbol;Acc:HGNC:11776]
LDLRAD4	7.48064e-08	0.308339	0.331	0.158	0.00250886	AS_Ciliated Epithelium-vs-Control_Ciliated Epithelium	low density lipoprotein receptor class A domain containing 4 [Source:HGNC Symbol;Acc:HGNC:1224]
PPP1R15A	7.53759e-08	-0.493164	0.654	0.817	0.00252796	AS_Ciliated Epithelium-vs-Control_Ciliated Epithelium	protein phosphatase 1 regulatory subunit 15A [Source:HGNC Symbol;Acc:HGNC:14375]
GPRC5C	7.9371e-08	-0.601581	0.154	0.352	0.00266195	AS_Ciliated Epithelium-vs-Control_Ciliated Epithelium	G protein-coupled receptor class C group 5 member C [Source:HGNC Symbol;Acc:HGNC:13309]
GPRC5A	8.04552e-08	-0.674023	0.074	0.275	0.00269831	AS_Ciliated Epithelium-vs-Control_Ciliated Epithelium	G protein-coupled receptor class C group 5 member A [Source:HGNC Symbol;Acc:HGNC:9836]
EID1	8.60278e-08	0.603339	0.618	0.454	0.0028852	AS_Ciliated Epithelium-vs-Control_Ciliated Epithelium	EP300 interacting inhibitor of differentiation 1 [Source:HGNC Symbol;Acc:HGNC:1191]
NFIB	9.90894e-08	0.787549	0.676	0.572	0.00332326	AS_Ciliated Epithelium-vs-Control_Ciliated Epithelium	nuclear factor I B [Source:HGNC Symbol;Acc:HGNC:7785]
FAM84B	1.04917e-07	-0.675239	0.199	0.401	0.00351872	AS_Ciliated Epithelium-vs-Control_Ciliated Epithelium
SERPINB9	1.05725e-07	-0.598037	0.118	0.328	0.0035458	AS_Ciliated Epithelium-vs-Control_Ciliated Epithelium	serpin family B member 9 [Source:HGNC Symbol;Acc:HGNC:8955]
MYL6	1.06265e-07	-0.42101	0.875	0.939	0.00356392	AS_Ciliated Epithelium-vs-Control_Ciliated Epithelium	myosin light chain 6 [Source:HGNC Symbol;Acc:HGNC:7587]
MT-ND5	1.14201e-07	-0.680573	0.882	0.901	0.00383007	AS_Ciliated Epithelium-vs-Control_Ciliated Epithelium	mitochondrially encoded NADH:ubiquinone oxidoreductase core subunit 5 [Source:HGNC Symbol;Acc:HGNC:7461]
RIPK2	1.17044e-07	-0.65472	0.162	0.362	0.00392544	AS_Ciliated Epithelium-vs-Control_Ciliated Epithelium	receptor interacting serine/threonine kinase 2 [Source:HGNC Symbol;Acc:HGNC:10020]
ARL5B	1.18893e-07	-0.688794	0.287	0.502	0.00398744	AS_Ciliated Epithelium-vs-Control_Ciliated Epithelium	ADP ribosylation factor like GTPase 5B [Source:HGNC Symbol;Acc:HGNC:23052]
FKBP5	1.20686e-07	0.685761	0.493	0.32	0.00404757	AS_Ciliated Epithelium-vs-Control_Ciliated Epithelium	FKBP prolyl isomerase 5 [Source:HGNC Symbol;Acc:HGNC:3721]
CEBPB	1.29709e-07	-0.5656	0.529	0.699	0.0043502	AS_Ciliated Epithelium-vs-Control_Ciliated Epithelium	CCAAT enhancer binding protein beta [Source:HGNC Symbol;Acc:HGNC:1834]
RAP2B	1.32766e-07	-0.659642	0.199	0.416	0.00445272	AS_Ciliated Epithelium-vs-Control_Ciliated Epithelium	RAP2B, member of RAS oncogene family [Source:HGNC Symbol;Acc:HGNC:9862]
PHLDA2	1.33181e-07	-0.634209	0.096	0.303	0.00446662	AS_Ciliated Epithelium-vs-Control_Ciliated Epithelium	pleckstrin homology like domain family A member 2 [Source:HGNC Symbol;Acc:HGNC:12385]
RPS28	1.38277e-07	-0.449291	0.89	0.951	0.00463753	AS_Ciliated Epithelium-vs-Control_Ciliated Epithelium	ribosomal protein S28 [Source:HGNC Symbol;Acc:HGNC:10418]
PLEKHG1	1.59757e-07	0.433001	0.338	0.174	0.00535793	AS_Ciliated Epithelium-vs-Control_Ciliated Epithelium	pleckstrin homology and RhoGEF domain containing G1 [Source:HGNC Symbol;Acc:HGNC:20884]
AGR2	1.71157e-07	-0.723055	0.331	0.552	0.00574028	AS_Ciliated Epithelium-vs-Control_Ciliated Epithelium	anterior gradient 2, protein disulphide isomerase family member [Source:HGNC Symbol;Acc:HGNC:328]
SRSF5	1.73882e-07	0.473765	0.772	0.667	0.00583166	AS_Ciliated Epithelium-vs-Control_Ciliated Epithelium	serine and arginine rich splicing factor 5 [Source:HGNC Symbol;Acc:HGNC:10787]
PPP1R12B	1.74914e-07	0.402449	0.36	0.184	0.00586625	AS_Ciliated Epithelium-vs-Control_Ciliated Epithelium	protein phosphatase 1 regulatory subunit 12B [Source:HGNC Symbol;Acc:HGNC:7619]
CSRNP1	1.80023e-07	-0.653149	0.316	0.504	0.0060376	AS_Ciliated Epithelium-vs-Control_Ciliated Epithelium	cysteine and serine rich nuclear protein 1 [Source:HGNC Symbol;Acc:HGNC:14300]
ITPR2	1.91311e-07	0.383002	0.25	0.108	0.00641618	AS_Ciliated Epithelium-vs-Control_Ciliated Epithelium	inositol 1,4,5-trisphosphate receptor type 2 [Source:HGNC Symbol;Acc:HGNC:6181]
COX6C	1.92731e-07	-0.629569	0.713	0.792	0.00646383	AS_Ciliated Epithelium-vs-Control_Ciliated Epithelium	cytochrome c oxidase subunit 6C [Source:HGNC Symbol;Acc:HGNC:2285]
ZNF322	2.01693e-07	0.32932	0.272	0.125	0.00676439	AS_Ciliated Epithelium-vs-Control_Ciliated Epithelium	zinc finger protein 322 [Source:HGNC Symbol;Acc:HGNC:23640]
PRKX	2.03916e-07	0.736904	0.699	0.571	0.00683892	AS_Ciliated Epithelium-vs-Control_Ciliated Epithelium	protein kinase X-linked [Source:HGNC Symbol;Acc:HGNC:9441]
TCIM	2.12982e-07	-0.495017	0.279	0.499	0.00714299	AS_Ciliated Epithelium-vs-Control_Ciliated Epithelium	transcriptional and immune response regulator [Source:HGNC Symbol;Acc:HGNC:1357]
ZNF165	2.18591e-07	-0.584116	0.088	0.28	0.00733111	AS_Ciliated Epithelium-vs-Control_Ciliated Epithelium	zinc finger protein 165 [Source:HGNC Symbol;Acc:HGNC:12953]
RRAD	2.2666e-07	-0.908954	0.471	0.622	0.00760171	AS_Ciliated Epithelium-vs-Control_Ciliated Epithelium	RRAD, Ras related glycolysis inhibitor and calcium channel regulator [Source:HGNC Symbol;Acc:HGNC:10446]
HSPH1	2.40579e-07	0.552717	0.779	0.691	0.00806853	AS_Ciliated Epithelium-vs-Control_Ciliated Epithelium	heat shock protein family H (Hsp110) member 1 [Source:HGNC Symbol;Acc:HGNC:16969]
SLC38A2	2.57431e-07	-0.567273	0.471	0.66	0.00863374	AS_Ciliated Epithelium-vs-Control_Ciliated Epithelium	solute carrier family 38 member 2 [Source:HGNC Symbol;Acc:HGNC:13448]
LUM	2.73098e-07	0.699006	0.287	0.14	0.00915917	AS_Ciliated Epithelium-vs-Control_Ciliated Epithelium	lumican [Source:HGNC Symbol;Acc:HGNC:6724]
ARID5B	2.814e-07	-0.769578	0.39	0.545	0.00943759	AS_Ciliated Epithelium-vs-Control_Ciliated Epithelium	AT-rich interaction domain 5B [Source:HGNC Symbol;Acc:HGNC:17362]
ANKRD35	2.8201e-07	0.658526	0.478	0.31	0.00945806	AS_Ciliated Epithelium-vs-Control_Ciliated Epithelium	ankyrin repeat domain 35 [Source:HGNC Symbol;Acc:HGNC:26323]
ITPKC	2.90541e-07	-0.667948	0.162	0.361	0.00974417	AS_Ciliated Epithelium-vs-Control_Ciliated Epithelium	inositol-trisphosphate 3-kinase C [Source:HGNC Symbol;Acc:HGNC:14897]
MGA	3.18338e-07	0.368381	0.309	0.153	0.0106764	AS_Ciliated Epithelium-vs-Control_Ciliated Epithelium	MAX dimerization protein MGA [Source:HGNC Symbol;Acc:HGNC:14010]
COL5A2	3.24679e-07	0.473337	0.346	0.176	0.0108891	AS_Ciliated Epithelium-vs-Control_Ciliated Epithelium	collagen type V alpha 2 chain [Source:HGNC Symbol;Acc:HGNC:2210]
CHMP1B	3.24729e-07	-0.64584	0.346	0.516	0.0108908	AS_Ciliated Epithelium-vs-Control_Ciliated Epithelium	charged multivesicular body protein 1B [Source:HGNC Symbol;Acc:HGNC:24287]
MT-CO2	3.28523e-07	-0.632362	0.978	0.961	0.011018	AS_Ciliated Epithelium-vs-Control_Ciliated Epithelium	mitochondrially encoded cytochrome c oxidase II [Source:HGNC Symbol;Acc:HGNC:7421]
LAMB3	3.28783e-07	-0.517853	0.096	0.292	0.0110267	AS_Ciliated Epithelium-vs-Control_Ciliated Epithelium	laminin subunit beta 3 [Source:HGNC Symbol;Acc:HGNC:6490]
SULF2	3.29111e-07	0.534516	0.331	0.169	0.0110377	AS_Ciliated Epithelium-vs-Control_Ciliated Epithelium	sulfatase 2 [Source:HGNC Symbol;Acc:HGNC:20392]
UBC	3.43049e-07	-0.438635	0.956	0.966	0.0115052	AS_Ciliated Epithelium-vs-Control_Ciliated Epithelium	ubiquitin C [Source:HGNC Symbol;Acc:HGNC:12468]
BBC3	3.44773e-07	-0.542663	0.118	0.316	0.011563	AS_Ciliated Epithelium-vs-Control_Ciliated Epithelium	BCL2 binding component 3 [Source:HGNC Symbol;Acc:HGNC:17868]
KCNB1	3.46298e-07	0.493924	0.331	0.168	0.0116142	AS_Ciliated Epithelium-vs-Control_Ciliated Epithelium	potassium voltage-gated channel subfamily B member 1 [Source:HGNC Symbol;Acc:HGNC:6231]
RNMT	3.95115e-07	-0.508898	0.287	0.476	0.0132514	AS_Ciliated Epithelium-vs-Control_Ciliated Epithelium	RNA guanine-7 methyltransferase [Source:HGNC Symbol;Acc:HGNC:10075]
ECI2	4.02442e-07	0.585188	0.485	0.311	0.0134971	AS_Ciliated Epithelium-vs-Control_Ciliated Epithelium	enoyl-CoA delta isomerase 2 [Source:HGNC Symbol;Acc:HGNC:14601]
ZNF91	4.0659e-07	0.469828	0.36	0.198	0.0136362	AS_Ciliated Epithelium-vs-Control_Ciliated Epithelium	zinc finger protein 91 [Source:HGNC Symbol;Acc:HGNC:13166]
YOD1	4.28242e-07	-0.520501	0.125	0.321	0.0143624	AS_Ciliated Epithelium-vs-Control_Ciliated Epithelium	YOD1 deubiquitinase [Source:HGNC Symbol;Acc:HGNC:25035]
TTC30B	4.7532e-07	0.294345	0.257	0.116	0.0159413	AS_Ciliated Epithelium-vs-Control_Ciliated Epithelium	tetratricopeptide repeat domain 30B [Source:HGNC Symbol;Acc:HGNC:26425]
ZC3H12A	5.29711e-07	-0.520255	0.162	0.364	0.0177654	AS_Ciliated Epithelium-vs-Control_Ciliated Epithelium	zinc finger CCCH-type containing 12A [Source:HGNC Symbol;Acc:HGNC:26259]
ARMC9	5.31879e-07	0.565412	0.368	0.2	0.0178382	AS_Ciliated Epithelium-vs-Control_Ciliated Epithelium	armadillo repeat containing 9 [Source:HGNC Symbol;Acc:HGNC:20730]
CCDC40	5.65721e-07	0.633956	0.574	0.408	0.0189731	AS_Ciliated Epithelium-vs-Control_Ciliated Epithelium	coiled-coil domain containing 40 [Source:HGNC Symbol;Acc:HGNC:26090]
CSAD	5.74762e-07	0.407427	0.272	0.124	0.0192764	AS_Ciliated Epithelium-vs-Control_Ciliated Epithelium	cysteine sulfinic acid decarboxylase [Source:HGNC Symbol;Acc:HGNC:18966]
TRIM13	6.33645e-07	0.370928	0.353	0.186	0.0212512	AS_Ciliated Epithelium-vs-Control_Ciliated Epithelium	tripartite motif containing 13 [Source:HGNC Symbol;Acc:HGNC:9976]
JMJD1C	6.46052e-07	-0.573395	0.412	0.598	0.0216673	AS_Ciliated Epithelium-vs-Control_Ciliated Epithelium	jumonji domain containing 1C [Source:HGNC Symbol;Acc:HGNC:12313]
UGCG	7.0487e-07	-0.655586	0.316	0.498	0.0236399	AS_Ciliated Epithelium-vs-Control_Ciliated Epithelium	UDP-glucose ceramide glucosyltransferase [Source:HGNC Symbol;Acc:HGNC:12524]
COL4A1	7.19001e-07	0.990301	0.265	0.13	0.0241139	AS_Ciliated Epithelium-vs-Control_Ciliated Epithelium	collagen type IV alpha 1 chain [Source:HGNC Symbol;Acc:HGNC:2202]
NFKBIA	7.25071e-07	-0.5407	0.632	0.815	0.0243174	AS_Ciliated Epithelium-vs-Control_Ciliated Epithelium	NFKB inhibitor alpha [Source:HGNC Symbol;Acc:HGNC:7797]
TCF12	7.40952e-07	0.484744	0.382	0.221	0.02485	AS_Ciliated Epithelium-vs-Control_Ciliated Epithelium	transcription factor 12 [Source:HGNC Symbol;Acc:HGNC:11623]
RPS16	7.55333e-07	-0.449697	0.846	0.918	0.0253323	AS_Ciliated Epithelium-vs-Control_Ciliated Epithelium	ribosomal protein S16 [Source:HGNC Symbol;Acc:HGNC:10396]
MAFK	7.57943e-07	-0.575141	0.184	0.376	0.0254199	AS_Ciliated Epithelium-vs-Control_Ciliated Epithelium	MAF bZIP transcription factor K [Source:HGNC Symbol;Acc:HGNC:6782]
CDV3	8.64379e-07	-0.604628	0.36	0.53	0.0289895	AS_Ciliated Epithelium-vs-Control_Ciliated Epithelium	CDV3 homolog [Source:HGNC Symbol;Acc:HGNC:26928]
KLF4	8.78738e-07	-0.582185	0.36	0.529	0.0294711	AS_Ciliated Epithelium-vs-Control_Ciliated Epithelium	Kruppel like factor 4 [Source:HGNC Symbol;Acc:HGNC:6348]
CEP164	9.02362e-07	0.509693	0.412	0.233	0.0302634	AS_Ciliated Epithelium-vs-Control_Ciliated Epithelium	centrosomal protein 164 [Source:HGNC Symbol;Acc:HGNC:29182]
ERICH3	9.40913e-07	0.730101	0.632	0.543	0.0315563	AS_Ciliated Epithelium-vs-Control_Ciliated Epithelium	glutamate rich 3 [Source:HGNC Symbol;Acc:HGNC:25346]
OSER1	9.5967e-07	-0.502612	0.25	0.44	0.0321854	AS_Ciliated Epithelium-vs-Control_Ciliated Epithelium	oxidative stress responsive serine rich 1 [Source:HGNC Symbol;Acc:HGNC:16105]
CFAP206	1.06298e-06	0.389938	0.279	0.136	0.0356502	AS_Ciliated Epithelium-vs-Control_Ciliated Epithelium	cilia and flagella associated protein 206 [Source:HGNC Symbol;Acc:HGNC:21405]
MAP1LC3B	1.08976e-06	-0.588444	0.537	0.66	0.0365485	AS_Ciliated Epithelium-vs-Control_Ciliated Epithelium	microtubule associated protein 1 light chain 3 beta [Source:HGNC Symbol;Acc:HGNC:13352]
PARD6B	1.12504e-06	-0.441785	0.324	0.504	0.0377317	AS_Ciliated Epithelium-vs-Control_Ciliated Epithelium	par-6 family cell polarity regulator beta [Source:HGNC Symbol;Acc:HGNC:16245]
TNFRSF10B	1.19518e-06	-0.478843	0.096	0.275	0.0400841	AS_Ciliated Epithelium-vs-Control_Ciliated Epithelium	TNF receptor superfamily member 10b [Source:HGNC Symbol;Acc:HGNC:11905]
MT-ND4L	1.20029e-06	-0.591068	0.721	0.851	0.0402553	AS_Ciliated Epithelium-vs-Control_Ciliated Epithelium	mitochondrially encoded NADH:ubiquinone oxidoreductase core subunit 4L [Source:HGNC Symbol;Acc:HGNC:7460]
TFPI2	1.20628e-06	-0.506904	0.287	0.496	0.0404561	AS_Ciliated Epithelium-vs-Control_Ciliated Epithelium	tissue factor pathway inhibitor 2 [Source:HGNC Symbol;Acc:HGNC:11761]
LAMB1	1.21286e-06	0.632895	0.346	0.193	0.040677	AS_Ciliated Epithelium-vs-Control_Ciliated Epithelium	laminin subunit beta 1 [Source:HGNC Symbol;Acc:HGNC:6486]
EZR	1.31378e-06	-0.370295	0.75	0.872	0.0440614	AS_Ciliated Epithelium-vs-Control_Ciliated Epithelium	ezrin [Source:HGNC Symbol;Acc:HGNC:12691]
PPP1CB	1.33629e-06	0.516476	0.838	0.743	0.0448166	AS_Ciliated Epithelium-vs-Control_Ciliated Epithelium	protein phosphatase 1 catalytic subunit beta [Source:HGNC Symbol;Acc:HGNC:9282]
NORAD	1.34821e-06	0.542771	0.588	0.445	0.0452161	AS_Ciliated Epithelium-vs-Control_Ciliated Epithelium	non-coding RNA activated by DNA damage [Source:HGNC Symbol;Acc:HGNC:44311]
HMGCR	1.35766e-06	-0.558507	0.294	0.476	0.0455332	AS_Ciliated Epithelium-vs-Control_Ciliated Epithelium	3-hydroxy-3-methylglutaryl-CoA reductase [Source:HGNC Symbol;Acc:HGNC:5006]
FAM216B	1.39556e-06	0.702028	0.632	0.509	0.0468043	AS_Ciliated Epithelium-vs-Control_Ciliated Epithelium	family with sequence similarity 216 member B [Source:HGNC Symbol;Acc:HGNC:26883]
CCDC146	1.43634e-06	0.540278	0.809	0.785	0.048172	AS_Ciliated Epithelium-vs-Control_Ciliated Epithelium	coiled-coil domain containing 146 [Source:HGNC Symbol;Acc:HGNC:29296]
C11orf88	1.47727e-06	0.547508	0.831	0.735	0.0495445	AS_Ciliated Epithelium-vs-Control_Ciliated Epithelium
ENKUR	1.48527e-06	0.600135	0.588	0.465	0.0498128	AS_Ciliated Epithelium-vs-Control_Ciliated Epithelium	enkurin, TRPC channel interacting protein [Source:HGNC Symbol;Acc:HGNC:28388]
SP140	8.26853e-13	-1.98799	0.05	0.8	2.7731e-08	AS_Cycling cells-vs-Control_Cycling cells	SP140 nuclear body protein [Source:HGNC Symbol;Acc:HGNC:17133]
CYP2D6	1.05246e-10	-1.29578	0.012	0.4	3.52973e-06	AS_Cycling cells-vs-Control_Cycling cells	cytochrome P450 family 2 subfamily D member 6 [Source:HGNC Symbol;Acc:HGNC:2625]
TNFRSF14-AS1	2.64138e-09	-1.95108	0.04	0.6	8.85864e-05	AS_Cycling cells-vs-Control_Cycling cells	TNFRSF14 antisense RNA 1 [Source:HGNC Symbol;Acc:HGNC:26966]
IL18RAP	3.16776e-09	-0.969488	0.016	0.4	0.00010624	AS_Cycling cells-vs-Control_Cycling cells	interleukin 18 receptor accessory protein [Source:HGNC Symbol;Acc:HGNC:5989]
S1PR4	2.44365e-07	-1.85111	0.053	0.6	0.0081955	AS_Cycling cells-vs-Control_Cycling cells	sphingosine-1-phosphate receptor 4 [Source:HGNC Symbol;Acc:HGNC:3170]
HCG27	2.5331e-07	-1.35954	0.022	0.4	0.0084955	AS_Cycling cells-vs-Control_Cycling cells	HLA complex group 27 [Source:HGNC Symbol;Acc:HGNC:27366]
CSF2	3.03045e-07	-0.919943	0.022	0.4	0.0101635	AS_Cycling cells-vs-Control_Cycling cells	colony stimulating factor 2 [Source:HGNC Symbol;Acc:HGNC:2434]
ARHGAP9	1.18085e-06	-2.38886	0.118	0.8	0.0396034	AS_Cycling cells-vs-Control_Cycling cells	Rho GTPase activating protein 9 [Source:HGNC Symbol;Acc:HGNC:14130]
CD300A	1.18428e-06	-0.602066	0.025	0.4	0.0397185	AS_Cycling cells-vs-Control_Cycling cells	CD300a molecule [Source:HGNC Symbol;Acc:HGNC:19319]
ARHGAP30	1.24957e-06	-2.11747	0.115	0.8	0.0419081	AS_Cycling cells-vs-Control_Cycling cells	Rho GTPase activating protein 30 [Source:HGNC Symbol;Acc:HGNC:27414]
WFDC2	4.14122e-80	-2.69063	0.087	0.683	1.38888e-75	AS_Cytotoxic NK-vs-Control_Cytotoxic NK	WAP four-disulfide core domain 2 [Source:HGNC Symbol;Acc:HGNC:15939]
MTRNR2L12	5.02293e-78	2.53205	0.997	0.665	1.68459e-73	AS_Cytotoxic NK-vs-Control_Cytotoxic NK	MT-RNR2 like 12 [Source:HGNC Symbol;Acc:HGNC:37169]
CLDN4	1.39899e-72	-1.77574	0.013	0.455	4.69193e-68	AS_Cytotoxic NK-vs-Control_Cytotoxic NK	claudin 4 [Source:HGNC Symbol;Acc:HGNC:2046]
KRT19	5.80765e-51	-1.61014	0.016	0.353	1.94777e-46	AS_Cytotoxic NK-vs-Control_Cytotoxic NK	keratin 19 [Source:HGNC Symbol;Acc:HGNC:6436]
CLDN3	1.77762e-49	-1.56855	0.012	0.329	5.96178e-45	AS_Cytotoxic NK-vs-Control_Cytotoxic NK	claudin 3 [Source:HGNC Symbol;Acc:HGNC:2045]
MT1G	1.11433e-47	-3.00629	0.047	0.425	3.73723e-43	AS_Cytotoxic NK-vs-Control_Cytotoxic NK	metallothionein 1G [Source:HGNC Symbol;Acc:HGNC:7399]
SCGB1D2	1.75494e-46	-2.52668	0.075	0.479	5.88571e-42	AS_Cytotoxic NK-vs-Control_Cytotoxic NK	secretoglobin family 1D member 2 [Source:HGNC Symbol;Acc:HGNC:18396]
TM4SF1	5.56365e-45	-1.49116	0.009	0.293	1.86594e-40	AS_Cytotoxic NK-vs-Control_Cytotoxic NK	transmembrane 4 L six family member 1 [Source:HGNC Symbol;Acc:HGNC:11853]
MT-ATP6	4.37714e-44	0.812489	1	1	1.46801e-39	AS_Cytotoxic NK-vs-Control_Cytotoxic NK	mitochondrially encoded ATP synthase membrane subunit 6 [Source:HGNC Symbol;Acc:HGNC:7414]
CD24	8.79468e-41	-1.54692	0.068	0.437	2.94956e-36	AS_Cytotoxic NK-vs-Control_Cytotoxic NK	CD24 molecule [Source:HGNC Symbol;Acc:HGNC:1645]
AC245297.3	6.81353e-40	1.65093	0.809	0.204	2.28512e-35	AS_Cytotoxic NK-vs-Control_Cytotoxic NK	novel transcript
FTH1	1.69173e-36	-1.19591	0.945	0.964	5.67373e-32	AS_Cytotoxic NK-vs-Control_Cytotoxic NK	ferritin heavy chain 1 [Source:HGNC Symbol;Acc:HGNC:3976]
ELF3	1.98975e-35	-1.09481	0.014	0.263	6.67321e-31	AS_Cytotoxic NK-vs-Control_Cytotoxic NK	E74 like ETS transcription factor 3 [Source:HGNC Symbol;Acc:HGNC:3318]
PLCG2	2.83702e-34	1.44996	0.891	0.401	9.51481e-30	AS_Cytotoxic NK-vs-Control_Cytotoxic NK	phospholipase C gamma 2 [Source:HGNC Symbol;Acc:HGNC:9066]
KRT18	3.14005e-34	-1.21409	0.018	0.269	1.05311e-29	AS_Cytotoxic NK-vs-Control_Cytotoxic NK	keratin 18 [Source:HGNC Symbol;Acc:HGNC:6430]
ATF3	5.41371e-33	-1.52968	0.125	0.485	1.81565e-28	AS_Cytotoxic NK-vs-Control_Cytotoxic NK	activating transcription factor 3 [Source:HGNC Symbol;Acc:HGNC:785]
SAT1	4.214e-32	-1.31216	0.708	0.91	1.41329e-27	AS_Cytotoxic NK-vs-Control_Cytotoxic NK	spermidine/spermine N1-acetyltransferase 1 [Source:HGNC Symbol;Acc:HGNC:10540]
CYR61	1.56683e-31	-0.929558	0.024	0.275	5.25483e-27	AS_Cytotoxic NK-vs-Control_Cytotoxic NK
MT-CO3	6.28889e-29	0.593181	1	0.994	2.10917e-24	AS_Cytotoxic NK-vs-Control_Cytotoxic NK	mitochondrially encoded cytochrome c oxidase III [Source:HGNC Symbol;Acc:HGNC:7422]
MT-ND4	1.74066e-28	0.631026	1	0.988	5.83784e-24	AS_Cytotoxic NK-vs-Control_Cytotoxic NK	mitochondrially encoded NADH:ubiquinone oxidoreductase core subunit 4 [Source:HGNC Symbol;Acc:HGNC:7459]
GNLY	3.43858e-28	0.962608	0.991	0.934	1.15323e-23	AS_Cytotoxic NK-vs-Control_Cytotoxic NK	granulysin [Source:HGNC Symbol;Acc:HGNC:4414]
SCGB2A1	1.41478e-27	-1.52416	0.089	0.389	4.74489e-23	AS_Cytotoxic NK-vs-Control_Cytotoxic NK	secretoglobin family 2A member 1 [Source:HGNC Symbol;Acc:HGNC:7051]
HLA-E	6.93727e-27	0.767834	0.984	0.898	2.32662e-22	AS_Cytotoxic NK-vs-Control_Cytotoxic NK	major histocompatibility complex, class I, E [Source:HGNC Symbol;Acc:HGNC:4962]
MT-ND1	4.24689e-26	0.746126	0.996	0.958	1.42432e-21	AS_Cytotoxic NK-vs-Control_Cytotoxic NK	mitochondrially encoded NADH:ubiquinone oxidoreductase core subunit 1 [Source:HGNC Symbol;Acc:HGNC:7455]
FOS	3.28054e-25	-1.02377	0.721	0.91	1.10023e-20	AS_Cytotoxic NK-vs-Control_Cytotoxic NK	Fos proto-oncogene, AP-1 transcription factor subunit [Source:HGNC Symbol;Acc:HGNC:3796]
MT-CYB	3.5619e-24	0.579857	0.999	1	1.19459e-19	AS_Cytotoxic NK-vs-Control_Cytotoxic NK	mitochondrially encoded cytochrome b [Source:HGNC Symbol;Acc:HGNC:7427]
MTRNR2L8	1.85241e-23	1.073	0.834	0.395	6.21261e-19	AS_Cytotoxic NK-vs-Control_Cytotoxic NK	MT-RNR2 like 8 [Source:HGNC Symbol;Acc:HGNC:37165]
HIST1H4C	3.08732e-23	1.04279	0.771	0.287	1.03542e-18	AS_Cytotoxic NK-vs-Control_Cytotoxic NK
TMSB10	4.82672e-23	-0.512112	0.997	1	1.61879e-18	AS_Cytotoxic NK-vs-Control_Cytotoxic NK	thymosin beta 10 [Source:HGNC Symbol;Acc:HGNC:11879]
RPLP1	8.71012e-23	-0.530132	0.996	1	2.9212e-18	AS_Cytotoxic NK-vs-Control_Cytotoxic NK	ribosomal protein lateral stalk subunit P1 [Source:HGNC Symbol;Acc:HGNC:10372]
MT1E	9.66419e-23	-1.54755	0.131	0.413	3.24118e-18	AS_Cytotoxic NK-vs-Control_Cytotoxic NK	metallothionein 1E [Source:HGNC Symbol;Acc:HGNC:7397]
FOSB	3.04134e-22	-1.14576	0.56	0.796	1.02e-17	AS_Cytotoxic NK-vs-Control_Cytotoxic NK	FosB proto-oncogene, AP-1 transcription factor subunit [Source:HGNC Symbol;Acc:HGNC:3797]
PTMA	3.10215e-22	-0.578094	0.996	0.988	1.0404e-17	AS_Cytotoxic NK-vs-Control_Cytotoxic NK	prothymosin alpha [Source:HGNC Symbol;Acc:HGNC:9623]
UBC	3.95224e-22	-0.899467	0.97	0.976	1.3255e-17	AS_Cytotoxic NK-vs-Control_Cytotoxic NK	ubiquitin C [Source:HGNC Symbol;Acc:HGNC:12468]
AHNAK	1.09055e-21	0.968285	0.862	0.467	3.65747e-17	AS_Cytotoxic NK-vs-Control_Cytotoxic NK	AHNAK nucleoprotein [Source:HGNC Symbol;Acc:HGNC:347]
PABPC1	1.22248e-21	0.838653	0.947	0.749	4.09994e-17	AS_Cytotoxic NK-vs-Control_Cytotoxic NK	poly(A) binding protein cytoplasmic 1 [Source:HGNC Symbol;Acc:HGNC:8554]
MT-ND3	4.10996e-21	0.545449	1	0.994	1.3784e-16	AS_Cytotoxic NK-vs-Control_Cytotoxic NK	mitochondrially encoded NADH:ubiquinone oxidoreductase core subunit 3 [Source:HGNC Symbol;Acc:HGNC:7458]
PRMT2	4.37421e-21	0.9576	0.761	0.305	1.46702e-16	AS_Cytotoxic NK-vs-Control_Cytotoxic NK	protein arginine methyltransferase 2 [Source:HGNC Symbol;Acc:HGNC:5186]
RPS3A	6.81765e-21	-0.545444	0.989	0.982	2.2865e-16	AS_Cytotoxic NK-vs-Control_Cytotoxic NK	ribosomal protein S3A [Source:HGNC Symbol;Acc:HGNC:10421]
ID3	1.06188e-20	-0.985474	0.057	0.281	3.56132e-16	AS_Cytotoxic NK-vs-Control_Cytotoxic NK	inhibitor of DNA binding 3, HLH protein [Source:HGNC Symbol;Acc:HGNC:5362]
MT-CO2	1.20863e-20	0.420458	1	1	4.05349e-16	AS_Cytotoxic NK-vs-Control_Cytotoxic NK	mitochondrially encoded cytochrome c oxidase II [Source:HGNC Symbol;Acc:HGNC:7421]
MBP	1.25195e-20	0.822483	0.884	0.491	4.1988e-16	AS_Cytotoxic NK-vs-Control_Cytotoxic NK	myelin basic protein [Source:HGNC Symbol;Acc:HGNC:6925]
S100A9	7.23571e-20	0.961529	0.375	0.006	2.42671e-15	AS_Cytotoxic NK-vs-Control_Cytotoxic NK	S100 calcium binding protein A9 [Source:HGNC Symbol;Acc:HGNC:10499]
CXCL2	2.65307e-19	-1.09062	0.051	0.257	8.89786e-15	AS_Cytotoxic NK-vs-Control_Cytotoxic NK	C-X-C motif chemokine ligand 2 [Source:HGNC Symbol;Acc:HGNC:4603]
ID1	1.29507e-18	-1.13222	0.091	0.329	4.34342e-14	AS_Cytotoxic NK-vs-Control_Cytotoxic NK	inhibitor of DNA binding 1, HLH protein [Source:HGNC Symbol;Acc:HGNC:5360]
RORA	2.96811e-18	0.899927	0.745	0.311	9.95445e-14	AS_Cytotoxic NK-vs-Control_Cytotoxic NK	RAR related orphan receptor A [Source:HGNC Symbol;Acc:HGNC:10258]
GBP5	3.65218e-18	0.810501	0.595	0.156	1.22487e-13	AS_Cytotoxic NK-vs-Control_Cytotoxic NK	guanylate binding protein 5 [Source:HGNC Symbol;Acc:HGNC:19895]
MT2A	9.35498e-18	-1.19591	0.647	0.784	3.13747e-13	AS_Cytotoxic NK-vs-Control_Cytotoxic NK	metallothionein 2A [Source:HGNC Symbol;Acc:HGNC:7406]
NEAT1	1.22447e-17	0.692698	0.978	0.814	4.10663e-13	AS_Cytotoxic NK-vs-Control_Cytotoxic NK	nuclear paraspeckle assembly transcript 1 [Source:HGNC Symbol;Acc:HGNC:30815]
RNF213	2.11581e-17	0.721705	0.949	0.695	7.096e-13	AS_Cytotoxic NK-vs-Control_Cytotoxic NK	ring finger protein 213 [Source:HGNC Symbol;Acc:HGNC:14539]
MT-CO1	2.20551e-17	0.359132	1	1	7.39683e-13	AS_Cytotoxic NK-vs-Control_Cytotoxic NK	mitochondrially encoded cytochrome c oxidase I [Source:HGNC Symbol;Acc:HGNC:7419]
RIPOR2	2.92208e-17	0.820544	0.821	0.395	9.80006e-13	AS_Cytotoxic NK-vs-Control_Cytotoxic NK	RHO family interacting cell polarization regulator 2 [Source:HGNC Symbol;Acc:HGNC:13872]
GIMAP4	3.84101e-17	0.821454	0.72	0.275	1.2882e-12	AS_Cytotoxic NK-vs-Control_Cytotoxic NK	GTPase, IMAP family member 4 [Source:HGNC Symbol;Acc:HGNC:21872]
HSPA5	6.6295e-17	-1.13259	0.698	0.772	2.2234e-12	AS_Cytotoxic NK-vs-Control_Cytotoxic NK	heat shock protein family A (Hsp70) member 5 [Source:HGNC Symbol;Acc:HGNC:5238]
HIST2H2AC	1.0293e-16	0.834151	0.372	0.03	3.45208e-12	AS_Cytotoxic NK-vs-Control_Cytotoxic NK
HLA-B	2.10861e-16	0.428602	0.996	0.994	7.07186e-12	AS_Cytotoxic NK-vs-Control_Cytotoxic NK	major histocompatibility complex, class I, B [Source:HGNC Symbol;Acc:HGNC:4932]
RPL26	3.20272e-16	-0.565618	0.975	0.97	1.07413e-11	AS_Cytotoxic NK-vs-Control_Cytotoxic NK	ribosomal protein L26 [Source:HGNC Symbol;Acc:HGNC:10327]
RPS7	3.47985e-16	-0.601571	0.974	0.964	1.16707e-11	AS_Cytotoxic NK-vs-Control_Cytotoxic NK	ribosomal protein S7 [Source:HGNC Symbol;Acc:HGNC:10440]
ZFP36L2	4.28552e-16	0.810455	0.916	0.593	1.43728e-11	AS_Cytotoxic NK-vs-Control_Cytotoxic NK	ZFP36 ring finger protein like 2 [Source:HGNC Symbol;Acc:HGNC:1108]
RPS24	4.81982e-16	-0.433553	0.992	0.988	1.61647e-11	AS_Cytotoxic NK-vs-Control_Cytotoxic NK	ribosomal protein S24 [Source:HGNC Symbol;Acc:HGNC:10411]
JUND	5.19055e-16	-0.941752	0.905	0.922	1.74081e-11	AS_Cytotoxic NK-vs-Control_Cytotoxic NK	JunD proto-oncogene, AP-1 transcription factor subunit [Source:HGNC Symbol;Acc:HGNC:6206]
MIF	6.75025e-16	-1.05122	0.507	0.653	2.2639e-11	AS_Cytotoxic NK-vs-Control_Cytotoxic NK	macrophage migration inhibitory factor [Source:HGNC Symbol;Acc:HGNC:7097]
HSP90AB1	9.53816e-16	-0.944223	0.907	0.898	3.19891e-11	AS_Cytotoxic NK-vs-Control_Cytotoxic NK	heat shock protein 90 alpha family class B member 1 [Source:HGNC Symbol;Acc:HGNC:5258]
NFKBIA	1.14383e-15	0.962734	0.88	0.635	3.83617e-11	AS_Cytotoxic NK-vs-Control_Cytotoxic NK	NFKB inhibitor alpha [Source:HGNC Symbol;Acc:HGNC:7797]
SLFN5	2.15375e-15	0.841008	0.72	0.311	7.22325e-11	AS_Cytotoxic NK-vs-Control_Cytotoxic NK	schlafen family member 5 [Source:HGNC Symbol;Acc:HGNC:28286]
RHOG	2.7877e-15	0.751839	0.428	0.078	9.3494e-11	AS_Cytotoxic NK-vs-Control_Cytotoxic NK	ras homolog family member G [Source:HGNC Symbol;Acc:HGNC:672]
CXCL8	4.08784e-15	-1.20913	0.133	0.347	1.37098e-10	AS_Cytotoxic NK-vs-Control_Cytotoxic NK	C-X-C motif chemokine ligand 8 [Source:HGNC Symbol;Acc:HGNC:6025]
TXNIP	4.151e-15	0.740984	0.947	0.754	1.39216e-10	AS_Cytotoxic NK-vs-Control_Cytotoxic NK	thioredoxin interacting protein [Source:HGNC Symbol;Acc:HGNC:16952]
IKZF3	5.13258e-15	0.793607	0.724	0.329	1.72137e-10	AS_Cytotoxic NK-vs-Control_Cytotoxic NK	IKAROS family zinc finger 3 [Source:HGNC Symbol;Acc:HGNC:13178]
EIF1	5.35892e-15	-0.544987	0.988	0.994	1.79727e-10	AS_Cytotoxic NK-vs-Control_Cytotoxic NK	eukaryotic translation initiation factor 1 [Source:HGNC Symbol;Acc:HGNC:3249]
PIK3IP1	7.13603e-15	0.828668	0.485	0.12	2.39328e-10	AS_Cytotoxic NK-vs-Control_Cytotoxic NK	phosphoinositide-3-kinase interacting protein 1 [Source:HGNC Symbol;Acc:HGNC:24942]
P2RY8	7.36371e-15	0.864614	0.393	0.066	2.46964e-10	AS_Cytotoxic NK-vs-Control_Cytotoxic NK	P2Y receptor family member 8 [Source:HGNC Symbol;Acc:HGNC:15524]
LMNA	9.6676e-15	-1.00792	0.07	0.257	3.24232e-10	AS_Cytotoxic NK-vs-Control_Cytotoxic NK	lamin A/C [Source:HGNC Symbol;Acc:HGNC:6636]
IGKC	9.76412e-15	0.749093	0.283	0	3.27469e-10	AS_Cytotoxic NK-vs-Control_Cytotoxic NK	immunoglobulin kappa constant [Source:HGNC Symbol;Acc:HGNC:5716]
HLA-A	2.00959e-14	0.443371	0.993	0.982	6.73977e-10	AS_Cytotoxic NK-vs-Control_Cytotoxic NK	major histocompatibility complex, class I, A [Source:HGNC Symbol;Acc:HGNC:4931]
SRP14	2.02578e-14	-0.728725	0.867	0.874	6.79405e-10	AS_Cytotoxic NK-vs-Control_Cytotoxic NK	signal recognition particle 14 [Source:HGNC Symbol;Acc:HGNC:11299]
SDR42E2	2.39161e-14	0.868278	0.35	0.042	8.02097e-10	AS_Cytotoxic NK-vs-Control_Cytotoxic NK	short chain dehydrogenase/reductase family 42E, member 2 [Source:HGNC Symbol;Acc:HGNC:35414]
IKZF1	5.24528e-14	0.717162	0.746	0.341	1.75916e-09	AS_Cytotoxic NK-vs-Control_Cytotoxic NK	IKAROS family zinc finger 1 [Source:HGNC Symbol;Acc:HGNC:13176]
S100A8	9.45127e-14	0.751166	0.265	0	3.16977e-09	AS_Cytotoxic NK-vs-Control_Cytotoxic NK	S100 calcium binding protein A8 [Source:HGNC Symbol;Acc:HGNC:10498]
AOAH	1.40612e-13	0.727482	0.528	0.162	4.71585e-09	AS_Cytotoxic NK-vs-Control_Cytotoxic NK	acyloxyacyl hydrolase [Source:HGNC Symbol;Acc:HGNC:548]
RPL9	1.50445e-13	-0.420576	0.972	0.964	5.04563e-09	AS_Cytotoxic NK-vs-Control_Cytotoxic NK	ribosomal protein L9 [Source:HGNC Symbol;Acc:HGNC:10369]
CXCR4	1.69289e-13	1.02589	0.565	0.222	5.67762e-09	AS_Cytotoxic NK-vs-Control_Cytotoxic NK	C-X-C motif chemokine receptor 4 [Source:HGNC Symbol;Acc:HGNC:2561]
TXN	2.84538e-13	-1.16041	0.422	0.581	9.54283e-09	AS_Cytotoxic NK-vs-Control_Cytotoxic NK	thioredoxin [Source:HGNC Symbol;Acc:HGNC:12435]
LSP1	3.73582e-13	0.621977	0.778	0.359	1.25292e-08	AS_Cytotoxic NK-vs-Control_Cytotoxic NK	lymphocyte specific protein 1 [Source:HGNC Symbol;Acc:HGNC:6707]
MT-ND2	3.86331e-13	0.486523	0.996	0.988	1.29568e-08	AS_Cytotoxic NK-vs-Control_Cytotoxic NK	mitochondrially encoded NADH:ubiquinone oxidoreductase core subunit 2 [Source:HGNC Symbol;Acc:HGNC:7456]
SELPLG	7.14646e-13	0.588625	0.512	0.156	2.39678e-08	AS_Cytotoxic NK-vs-Control_Cytotoxic NK	selectin P ligand [Source:HGNC Symbol;Acc:HGNC:10722]
TMSB4X	7.93747e-13	-0.412816	1	1	2.66207e-08	AS_Cytotoxic NK-vs-Control_Cytotoxic NK	thymosin beta 4 X-linked [Source:HGNC Symbol;Acc:HGNC:11881]
GLG1	8.41093e-13	0.685123	0.523	0.168	2.82086e-08	AS_Cytotoxic NK-vs-Control_Cytotoxic NK	golgi glycoprotein 1 [Source:HGNC Symbol;Acc:HGNC:4316]
RBMX	9.4144e-13	0.684922	0.702	0.353	3.1574e-08	AS_Cytotoxic NK-vs-Control_Cytotoxic NK	RNA binding motif protein X-linked [Source:HGNC Symbol;Acc:HGNC:9910]
DOCK8	9.49898e-13	0.630447	0.541	0.18	3.18577e-08	AS_Cytotoxic NK-vs-Control_Cytotoxic NK	dedicator of cytokinesis 8 [Source:HGNC Symbol;Acc:HGNC:19191]
ITGB1	1.00401e-12	0.691986	0.83	0.527	3.36723e-08	AS_Cytotoxic NK-vs-Control_Cytotoxic NK	integrin subunit beta 1 [Source:HGNC Symbol;Acc:HGNC:6153]
SPN	1.25276e-12	0.639313	0.754	0.377	4.20152e-08	AS_Cytotoxic NK-vs-Control_Cytotoxic NK	sialophorin [Source:HGNC Symbol;Acc:HGNC:11249]
RUNX3	1.73304e-12	0.613917	0.821	0.461	5.81227e-08	AS_Cytotoxic NK-vs-Control_Cytotoxic NK	RUNX family transcription factor 3 [Source:HGNC Symbol;Acc:HGNC:10473]
AP2B1	1.82664e-12	0.653553	0.541	0.192	6.12618e-08	AS_Cytotoxic NK-vs-Control_Cytotoxic NK	adaptor related protein complex 2 subunit beta 1 [Source:HGNC Symbol;Acc:HGNC:563]
CFLAR	2.13379e-12	0.586452	0.704	0.323	7.15629e-08	AS_Cytotoxic NK-vs-Control_Cytotoxic NK	CASP8 and FADD like apoptosis regulator [Source:HGNC Symbol;Acc:HGNC:1876]
BTG1	2.40262e-12	0.575153	0.955	0.826	8.0579e-08	AS_Cytotoxic NK-vs-Control_Cytotoxic NK	BTG anti-proliferation factor 1 [Source:HGNC Symbol;Acc:HGNC:1130]
TPT1	2.48012e-12	-0.355657	1	1	8.31782e-08	AS_Cytotoxic NK-vs-Control_Cytotoxic NK	tumor protein, translationally-controlled 1 [Source:HGNC Symbol;Acc:HGNC:12022]
RPLP0	2.93576e-12	-0.569668	0.88	0.862	9.84597e-08	AS_Cytotoxic NK-vs-Control_Cytotoxic NK	ribosomal protein lateral stalk subunit P0 [Source:HGNC Symbol;Acc:HGNC:10371]
EGR1	6.59651e-12	-1.10949	0.284	0.485	2.21234e-07	AS_Cytotoxic NK-vs-Control_Cytotoxic NK	early growth response 1 [Source:HGNC Symbol;Acc:HGNC:3238]
HLA-DPB1	6.65414e-12	0.741169	0.506	0.18	2.23166e-07	AS_Cytotoxic NK-vs-Control_Cytotoxic NK	major histocompatibility complex, class II, DP beta 1 [Source:HGNC Symbol;Acc:HGNC:4940]
TECR	7.51791e-12	0.699066	0.523	0.186	2.52136e-07	AS_Cytotoxic NK-vs-Control_Cytotoxic NK	trans-2,3-enoyl-CoA reductase [Source:HGNC Symbol;Acc:HGNC:4551]
PPP1R15A	8.14266e-12	-0.818303	0.7	0.784	2.73088e-07	AS_Cytotoxic NK-vs-Control_Cytotoxic NK	protein phosphatase 1 regulatory subunit 15A [Source:HGNC Symbol;Acc:HGNC:14375]
MLLT6	9.85916e-12	0.57648	0.628	0.251	3.30657e-07	AS_Cytotoxic NK-vs-Control_Cytotoxic NK	MLLT6, PHD finger containing [Source:HGNC Symbol;Acc:HGNC:7138]
DNAJB1	1.35623e-11	0.848862	0.815	0.497	4.54854e-07	AS_Cytotoxic NK-vs-Control_Cytotoxic NK	DnaJ heat shock protein family (Hsp40) member B1 [Source:HGNC Symbol;Acc:HGNC:5270]
FYB1	1.83665e-11	0.630809	0.807	0.467	6.15976e-07	AS_Cytotoxic NK-vs-Control_Cytotoxic NK	FYN binding protein 1 [Source:HGNC Symbol;Acc:HGNC:4036]
HNRNPUL1	2.44475e-11	0.605055	0.574	0.216	8.19919e-07	AS_Cytotoxic NK-vs-Control_Cytotoxic NK	heterogeneous nuclear ribonucleoprotein U like 1 [Source:HGNC Symbol;Acc:HGNC:17011]
HSPB1	2.53528e-11	-0.673653	0.401	0.599	8.50283e-07	AS_Cytotoxic NK-vs-Control_Cytotoxic NK	heat shock protein family B (small) member 1 [Source:HGNC Symbol;Acc:HGNC:5246]
AL354733.3	3.58122e-11	0.652705	0.414	0.114	1.20107e-06	AS_Cytotoxic NK-vs-Control_Cytotoxic NK	novel transcript
A2M-AS1	3.63134e-11	0.686535	0.288	0.036	1.21788e-06	AS_Cytotoxic NK-vs-Control_Cytotoxic NK	A2M antisense RNA 1 [Source:HGNC Symbol;Acc:HGNC:27057]
CCDC88C	4.16087e-11	0.584816	0.577	0.222	1.39547e-06	AS_Cytotoxic NK-vs-Control_Cytotoxic NK	coiled-coil domain containing 88C [Source:HGNC Symbol;Acc:HGNC:19967]
HLA-F	4.92911e-11	0.482271	0.774	0.413	1.65313e-06	AS_Cytotoxic NK-vs-Control_Cytotoxic NK	major histocompatibility complex, class I, F [Source:HGNC Symbol;Acc:HGNC:4963]
KLRG1	5.45166e-11	0.659624	0.606	0.251	1.82838e-06	AS_Cytotoxic NK-vs-Control_Cytotoxic NK	killer cell lectin like receptor G1 [Source:HGNC Symbol;Acc:HGNC:6380]
ZEB2	9.22296e-11	0.467734	0.874	0.563	3.0932e-06	AS_Cytotoxic NK-vs-Control_Cytotoxic NK	zinc finger E-box binding homeobox 2 [Source:HGNC Symbol;Acc:HGNC:14881]
NLRC5	9.31947e-11	0.628025	0.369	0.09	3.12556e-06	AS_Cytotoxic NK-vs-Control_Cytotoxic NK	NLR family CARD domain containing 5 [Source:HGNC Symbol;Acc:HGNC:29933]
BTN3A1	1.11272e-10	0.602335	0.453	0.144	3.73185e-06	AS_Cytotoxic NK-vs-Control_Cytotoxic NK	butyrophilin subfamily 3 member A1 [Source:HGNC Symbol;Acc:HGNC:1138]
MIAT	1.31393e-10	0.705722	0.339	0.078	4.40666e-06	AS_Cytotoxic NK-vs-Control_Cytotoxic NK	myocardial infarction associated transcript [Source:HGNC Symbol;Acc:HGNC:33425]
LIMD2	1.33089e-10	0.513429	0.758	0.419	4.46352e-06	AS_Cytotoxic NK-vs-Control_Cytotoxic NK	LIM domain containing 2 [Source:HGNC Symbol;Acc:HGNC:28142]
CX3CR1	1.54584e-10	0.488382	0.673	0.317	5.18445e-06	AS_Cytotoxic NK-vs-Control_Cytotoxic NK	C-X3-C motif chemokine receptor 1 [Source:HGNC Symbol;Acc:HGNC:2558]
BTN3A2	1.67736e-10	0.475649	0.654	0.287	5.62552e-06	AS_Cytotoxic NK-vs-Control_Cytotoxic NK	butyrophilin subfamily 3 member A2 [Source:HGNC Symbol;Acc:HGNC:1139]
LGALS3	1.71613e-10	-1.17265	0.183	0.365	5.75557e-06	AS_Cytotoxic NK-vs-Control_Cytotoxic NK	galectin 3 [Source:HGNC Symbol;Acc:HGNC:6563]
YBX3	2.29617e-10	-0.869775	0.089	0.251	7.70089e-06	AS_Cytotoxic NK-vs-Control_Cytotoxic NK	Y-box binding protein 3 [Source:HGNC Symbol;Acc:HGNC:2428]
MOB3A	2.64813e-10	0.529022	0.423	0.132	8.88129e-06	AS_Cytotoxic NK-vs-Control_Cytotoxic NK	MOB kinase activator 3A [Source:HGNC Symbol;Acc:HGNC:29802]
NPM1	2.76792e-10	-0.776076	0.749	0.76	9.28306e-06	AS_Cytotoxic NK-vs-Control_Cytotoxic NK	nucleophosmin 1 [Source:HGNC Symbol;Acc:HGNC:7910]
S1PR4	2.90086e-10	0.553621	0.388	0.108	9.72891e-06	AS_Cytotoxic NK-vs-Control_Cytotoxic NK	sphingosine-1-phosphate receptor 4 [Source:HGNC Symbol;Acc:HGNC:3170]
AKAP13	3.08137e-10	0.526594	0.849	0.539	1.03343e-05	AS_Cytotoxic NK-vs-Control_Cytotoxic NK	A-kinase anchoring protein 13 [Source:HGNC Symbol;Acc:HGNC:371]
RPL41	3.60954e-10	-0.333194	0.999	0.994	1.21057e-05	AS_Cytotoxic NK-vs-Control_Cytotoxic NK	ribosomal protein L41 [Source:HGNC Symbol;Acc:HGNC:10354]
ATP2B4	3.70723e-10	0.516552	0.539	0.204	1.24333e-05	AS_Cytotoxic NK-vs-Control_Cytotoxic NK	ATPase plasma membrane Ca2+ transporting 4 [Source:HGNC Symbol;Acc:HGNC:817]
DIAPH1	3.80443e-10	0.516405	0.694	0.341	1.27593e-05	AS_Cytotoxic NK-vs-Control_Cytotoxic NK	diaphanous related formin 1 [Source:HGNC Symbol;Acc:HGNC:2876]
PTPRA	3.85517e-10	0.535619	0.686	0.341	1.29295e-05	AS_Cytotoxic NK-vs-Control_Cytotoxic NK	protein tyrosine phosphatase receptor type A [Source:HGNC Symbol;Acc:HGNC:9664]
STAT1	4.03572e-10	0.642134	0.353	0.09	1.3535e-05	AS_Cytotoxic NK-vs-Control_Cytotoxic NK	signal transducer and activator of transcription 1 [Source:HGNC Symbol;Acc:HGNC:11362]
ZBTB7A	4.07068e-10	0.492752	0.553	0.216	1.36522e-05	AS_Cytotoxic NK-vs-Control_Cytotoxic NK	zinc finger and BTB domain containing 7A [Source:HGNC Symbol;Acc:HGNC:18078]
SLAMF7	4.16072e-10	0.50992	0.603	0.263	1.39542e-05	AS_Cytotoxic NK-vs-Control_Cytotoxic NK	SLAM family member 7 [Source:HGNC Symbol;Acc:HGNC:21394]
IL32	4.52141e-10	0.584418	0.9	0.784	1.51639e-05	AS_Cytotoxic NK-vs-Control_Cytotoxic NK	interleukin 32 [Source:HGNC Symbol;Acc:HGNC:16830]
RPL7	4.63812e-10	-0.530694	0.93	0.916	1.55553e-05	AS_Cytotoxic NK-vs-Control_Cytotoxic NK	ribosomal protein L7 [Source:HGNC Symbol;Acc:HGNC:10363]
LRBA	5.10064e-10	0.537653	0.339	0.078	1.71065e-05	AS_Cytotoxic NK-vs-Control_Cytotoxic NK	LPS responsive beige-like anchor protein [Source:HGNC Symbol;Acc:HGNC:1742]
SYNE1	5.22021e-10	0.565551	0.832	0.497	1.75076e-05	AS_Cytotoxic NK-vs-Control_Cytotoxic NK	spectrin repeat containing nuclear envelope protein 1 [Source:HGNC Symbol;Acc:HGNC:17089]
CHD6	5.43485e-10	0.552802	0.357	0.09	1.82274e-05	AS_Cytotoxic NK-vs-Control_Cytotoxic NK	chromodomain helicase DNA binding protein 6 [Source:HGNC Symbol;Acc:HGNC:19057]
NFATC3	6.05961e-10	0.527968	0.57	0.246	2.03227e-05	AS_Cytotoxic NK-vs-Control_Cytotoxic NK	nuclear factor of activated T cells 3 [Source:HGNC Symbol;Acc:HGNC:7777]
RPS6	6.61476e-10	-0.348967	0.993	0.976	2.21846e-05	AS_Cytotoxic NK-vs-Control_Cytotoxic NK	ribosomal protein S6 [Source:HGNC Symbol;Acc:HGNC:10429]
S1PR5	8.5306e-10	0.482312	0.566	0.24	2.86099e-05	AS_Cytotoxic NK-vs-Control_Cytotoxic NK	sphingosine-1-phosphate receptor 5 [Source:HGNC Symbol;Acc:HGNC:14299]
MAP1LC3B	8.66355e-10	-0.95626	0.509	0.593	2.90558e-05	AS_Cytotoxic NK-vs-Control_Cytotoxic NK	microtubule associated protein 1 light chain 3 beta [Source:HGNC Symbol;Acc:HGNC:13352]
EMB	9.13291e-10	0.58612	0.573	0.246	3.063e-05	AS_Cytotoxic NK-vs-Control_Cytotoxic NK	embigin [Source:HGNC Symbol;Acc:HGNC:30465]
PRDM1	9.16799e-10	0.512314	0.516	0.198	3.07476e-05	AS_Cytotoxic NK-vs-Control_Cytotoxic NK	PR/SET domain 1 [Source:HGNC Symbol;Acc:HGNC:9346]
ATXN1	9.17418e-10	0.523687	0.403	0.12	3.07684e-05	AS_Cytotoxic NK-vs-Control_Cytotoxic NK	ataxin 1 [Source:HGNC Symbol;Acc:HGNC:10548]
WDR70	9.56194e-10	0.547766	0.3	0.06	3.20688e-05	AS_Cytotoxic NK-vs-Control_Cytotoxic NK	WD repeat domain 70 [Source:HGNC Symbol;Acc:HGNC:25495]
TNFAIP8	9.57616e-10	0.447458	0.468	0.162	3.21165e-05	AS_Cytotoxic NK-vs-Control_Cytotoxic NK	TNF alpha induced protein 8 [Source:HGNC Symbol;Acc:HGNC:17260]
CD6	9.64941e-10	0.654067	0.335	0.084	3.23622e-05	AS_Cytotoxic NK-vs-Control_Cytotoxic NK	CD6 molecule [Source:HGNC Symbol;Acc:HGNC:1691]
MT1X	9.87774e-10	-1.14553	0.154	0.317	3.3128e-05	AS_Cytotoxic NK-vs-Control_Cytotoxic NK	metallothionein 1X [Source:HGNC Symbol;Acc:HGNC:7405]
RPL12	1.06067e-09	-0.47836	0.979	0.958	3.55729e-05	AS_Cytotoxic NK-vs-Control_Cytotoxic NK	ribosomal protein L12 [Source:HGNC Symbol;Acc:HGNC:10302]
RPS27A	1.07268e-09	-0.348654	0.993	0.994	3.59755e-05	AS_Cytotoxic NK-vs-Control_Cytotoxic NK	ribosomal protein S27a [Source:HGNC Symbol;Acc:HGNC:10417]
ARHGEF3	1.26357e-09	0.567783	0.488	0.186	4.23777e-05	AS_Cytotoxic NK-vs-Control_Cytotoxic NK	Rho guanine nucleotide exchange factor 3 [Source:HGNC Symbol;Acc:HGNC:683]
ARHGAP45	1.26983e-09	0.48745	0.428	0.138	4.25877e-05	AS_Cytotoxic NK-vs-Control_Cytotoxic NK	Rho GTPase activating protein 45 [Source:HGNC Symbol;Acc:HGNC:17102]
RPL24	1.36388e-09	-0.39738	0.975	0.964	4.5742e-05	AS_Cytotoxic NK-vs-Control_Cytotoxic NK	ribosomal protein L24 [Source:HGNC Symbol;Acc:HGNC:10325]
SLC9A3R1	1.42394e-09	0.466693	0.767	0.419	4.77561e-05	AS_Cytotoxic NK-vs-Control_Cytotoxic NK	SLC9A3 regulator 1 [Source:HGNC Symbol;Acc:HGNC:11075]
IRF1	1.42678e-09	0.599887	0.887	0.593	4.78512e-05	AS_Cytotoxic NK-vs-Control_Cytotoxic NK	interferon regulatory factor 1 [Source:HGNC Symbol;Acc:HGNC:6116]
APOBEC3C	1.63927e-09	0.455991	0.47	0.168	5.4978e-05	AS_Cytotoxic NK-vs-Control_Cytotoxic NK	apolipoprotein B mRNA editing enzyme catalytic subunit 3C [Source:HGNC Symbol;Acc:HGNC:17353]
APBB1IP	1.71108e-09	0.393691	0.641	0.287	5.73863e-05	AS_Cytotoxic NK-vs-Control_Cytotoxic NK	amyloid beta precursor protein binding family B member 1 interacting protein [Source:HGNC Symbol;Acc:HGNC:17379]
EIF4E3	1.89689e-09	0.45329	0.272	0.048	6.36178e-05	AS_Cytotoxic NK-vs-Control_Cytotoxic NK	eukaryotic translation initiation factor 4E family member 3 [Source:HGNC Symbol;Acc:HGNC:31837]
ANXA6	2.00244e-09	0.434685	0.552	0.228	6.71577e-05	AS_Cytotoxic NK-vs-Control_Cytotoxic NK	annexin A6 [Source:HGNC Symbol;Acc:HGNC:544]
SAP18	2.56189e-09	-0.967811	0.665	0.665	8.59205e-05	AS_Cytotoxic NK-vs-Control_Cytotoxic NK	Sin3A associated protein 18 [Source:HGNC Symbol;Acc:HGNC:10530]
PCNX1	2.61531e-09	0.454541	0.394	0.12	8.77121e-05	AS_Cytotoxic NK-vs-Control_Cytotoxic NK	pecanex 1 [Source:HGNC Symbol;Acc:HGNC:19740]
AAK1	3.10908e-09	0.511271	0.808	0.515	0.000104272	AS_Cytotoxic NK-vs-Control_Cytotoxic NK	AP2 associated kinase 1 [Source:HGNC Symbol;Acc:HGNC:19679]
HINT1	3.12727e-09	-0.737262	0.661	0.671	0.000104882	AS_Cytotoxic NK-vs-Control_Cytotoxic NK	histidine triad nucleotide binding protein 1 [Source:HGNC Symbol;Acc:HGNC:4912]
MAF	3.16708e-09	0.721966	0.384	0.126	0.000106217	AS_Cytotoxic NK-vs-Control_Cytotoxic NK	MAF bZIP transcription factor [Source:HGNC Symbol;Acc:HGNC:6776]
FGR	3.22266e-09	0.556868	0.382	0.12	0.000108081	AS_Cytotoxic NK-vs-Control_Cytotoxic NK	FGR proto-oncogene, Src family tyrosine kinase [Source:HGNC Symbol;Acc:HGNC:3697]
PRF1	3.24737e-09	0.492863	0.913	0.677	0.00010891	AS_Cytotoxic NK-vs-Control_Cytotoxic NK	perforin 1 [Source:HGNC Symbol;Acc:HGNC:9360]
TRBC2	3.44325e-09	0.60555	0.763	0.449	0.00011548	AS_Cytotoxic NK-vs-Control_Cytotoxic NK	T cell receptor beta constant 2 [Source:HGNC Symbol;Acc:HGNC:12157]
SEPT9	3.56519e-09	0.466152	0.54	0.222	0.000119569	AS_Cytotoxic NK-vs-Control_Cytotoxic NK
RPL10A	3.60305e-09	-0.487285	0.936	0.94	0.000120839	AS_Cytotoxic NK-vs-Control_Cytotoxic NK	ribosomal protein L10a [Source:HGNC Symbol;Acc:HGNC:10299]
NMT1	3.67626e-09	0.537338	0.512	0.204	0.000123295	AS_Cytotoxic NK-vs-Control_Cytotoxic NK	N-myristoyltransferase 1 [Source:HGNC Symbol;Acc:HGNC:7857]
SERF2	3.76981e-09	-0.454275	0.963	0.964	0.000126432	AS_Cytotoxic NK-vs-Control_Cytotoxic NK	small EDRK-rich factor 2 [Source:HGNC Symbol;Acc:HGNC:10757]
CCL4L2	4.40151e-09	1.37784	0.466	0.192	0.000147618	AS_Cytotoxic NK-vs-Control_Cytotoxic NK	C-C motif chemokine ligand 4 like 2 [Source:HGNC Symbol;Acc:HGNC:24066]
MT-ND5	4.53908e-09	0.332437	0.992	0.964	0.000152232	AS_Cytotoxic NK-vs-Control_Cytotoxic NK	mitochondrially encoded NADH:ubiquinone oxidoreductase core subunit 5 [Source:HGNC Symbol;Acc:HGNC:7461]
ST6GAL1	5.34335e-09	0.445579	0.321	0.078	0.000179205	AS_Cytotoxic NK-vs-Control_Cytotoxic NK	ST6 beta-galactoside alpha-2,6-sialyltransferase 1 [Source:HGNC Symbol;Acc:HGNC:10860]
JADE2	5.80185e-09	0.451281	0.309	0.072	0.000194582	AS_Cytotoxic NK-vs-Control_Cytotoxic NK	jade family PHD finger 2 [Source:HGNC Symbol;Acc:HGNC:22984]
BIN2	6.06643e-09	0.471376	0.715	0.377	0.000203456	AS_Cytotoxic NK-vs-Control_Cytotoxic NK	bridging integrator 2 [Source:HGNC Symbol;Acc:HGNC:1053]
TNRC6C	6.16562e-09	0.396245	0.41	0.138	0.000206782	AS_Cytotoxic NK-vs-Control_Cytotoxic NK	trinucleotide repeat containing adaptor 6C [Source:HGNC Symbol;Acc:HGNC:29318]
DCAF5	6.31936e-09	0.447137	0.355	0.102	0.000211939	AS_Cytotoxic NK-vs-Control_Cytotoxic NK	DDB1 and CUL4 associated factor 5 [Source:HGNC Symbol;Acc:HGNC:20224]
MT1F	6.89536e-09	-1.04821	0.12	0.269	0.000231257	AS_Cytotoxic NK-vs-Control_Cytotoxic NK	metallothionein 1F [Source:HGNC Symbol;Acc:HGNC:7398]
ADRB2	7.31559e-09	0.365495	0.427	0.15	0.00024535	AS_Cytotoxic NK-vs-Control_Cytotoxic NK	adrenoceptor beta 2 [Source:HGNC Symbol;Acc:HGNC:286]
CD96	7.44552e-09	0.4807	0.473	0.186	0.000249708	AS_Cytotoxic NK-vs-Control_Cytotoxic NK	CD96 molecule [Source:HGNC Symbol;Acc:HGNC:16892]
SUN2	8.65602e-09	0.426823	0.698	0.347	0.000290306	AS_Cytotoxic NK-vs-Control_Cytotoxic NK	Sad1 and UNC84 domain containing 2 [Source:HGNC Symbol;Acc:HGNC:14210]
RSBN1L	9.05472e-09	0.47125	0.516	0.216	0.000303677	AS_Cytotoxic NK-vs-Control_Cytotoxic NK	round spermatid basic protein 1 like [Source:HGNC Symbol;Acc:HGNC:24765]
KCNAB2	9.3578e-09	0.359664	0.31	0.072	0.000313842	AS_Cytotoxic NK-vs-Control_Cytotoxic NK	potassium voltage-gated channel subfamily A regulatory beta subunit 2 [Source:HGNC Symbol;Acc:HGNC:6229]
PTPN6	9.68534e-09	0.402591	0.469	0.168	0.000324827	AS_Cytotoxic NK-vs-Control_Cytotoxic NK	protein tyrosine phosphatase non-receptor type 6 [Source:HGNC Symbol;Acc:HGNC:9658]
NLRC3	9.96075e-09	0.492898	0.33	0.09	0.000334064	AS_Cytotoxic NK-vs-Control_Cytotoxic NK	NLR family CARD domain containing 3 [Source:HGNC Symbol;Acc:HGNC:29889]
CHST12	1.11614e-08	0.413035	0.507	0.198	0.00037433	AS_Cytotoxic NK-vs-Control_Cytotoxic NK	carbohydrate sulfotransferase 12 [Source:HGNC Symbol;Acc:HGNC:17423]
SLFN12L	1.12958e-08	0.421045	0.439	0.156	0.000378838	AS_Cytotoxic NK-vs-Control_Cytotoxic NK	schlafen family member 12 like [Source:HGNC Symbol;Acc:HGNC:33920]
SYNRG	1.27048e-08	0.39032	0.551	0.228	0.000426094	AS_Cytotoxic NK-vs-Control_Cytotoxic NK	synergin gamma [Source:HGNC Symbol;Acc:HGNC:557]
MAT2B	1.34898e-08	0.4602	0.435	0.156	0.000452421	AS_Cytotoxic NK-vs-Control_Cytotoxic NK	methionine adenosyltransferase 2B [Source:HGNC Symbol;Acc:HGNC:6905]
MYO1G	1.47583e-08	0.320954	0.528	0.222	0.000494963	AS_Cytotoxic NK-vs-Control_Cytotoxic NK	myosin IG [Source:HGNC Symbol;Acc:HGNC:13880]
RPL7A	1.52915e-08	-0.349052	0.984	0.97	0.000512845	AS_Cytotoxic NK-vs-Control_Cytotoxic NK	ribosomal protein L7a [Source:HGNC Symbol;Acc:HGNC:10364]
GIMAP7	1.54017e-08	0.366813	0.784	0.437	0.000516543	AS_Cytotoxic NK-vs-Control_Cytotoxic NK	GTPase, IMAP family member 7 [Source:HGNC Symbol;Acc:HGNC:22404]
RPS18	1.56519e-08	-0.305601	0.993	0.988	0.000524935	AS_Cytotoxic NK-vs-Control_Cytotoxic NK	ribosomal protein S18 [Source:HGNC Symbol;Acc:HGNC:10401]
MYSM1	1.57622e-08	0.469553	0.317	0.084	0.000528632	AS_Cytotoxic NK-vs-Control_Cytotoxic NK	Myb like, SWIRM and MPN domains 1 [Source:HGNC Symbol;Acc:HGNC:29401]
ITGAL	1.64506e-08	0.477096	0.783	0.461	0.000551719	AS_Cytotoxic NK-vs-Control_Cytotoxic NK	integrin subunit alpha L [Source:HGNC Symbol;Acc:HGNC:6148]
KIAA1551	1.71867e-08	0.493604	0.695	0.365	0.000576407	AS_Cytotoxic NK-vs-Control_Cytotoxic NK
PLEKHF1	1.98486e-08	0.410859	0.368	0.12	0.000665681	AS_Cytotoxic NK-vs-Control_Cytotoxic NK	pleckstrin homology and FYVE domain containing 1 [Source:HGNC Symbol;Acc:HGNC:20764]
GATA3	2.07812e-08	0.490354	0.279	0.06	0.00069696	AS_Cytotoxic NK-vs-Control_Cytotoxic NK	GATA binding protein 3 [Source:HGNC Symbol;Acc:HGNC:4172]
ZBTB38	2.17262e-08	0.500862	0.512	0.228	0.000728653	AS_Cytotoxic NK-vs-Control_Cytotoxic NK	zinc finger and BTB domain containing 38 [Source:HGNC Symbol;Acc:HGNC:26636]
GSTP1	2.2055e-08	-0.725578	0.636	0.677	0.000739682	AS_Cytotoxic NK-vs-Control_Cytotoxic NK	glutathione S-transferase pi 1 [Source:HGNC Symbol;Acc:HGNC:4638]
RPL35A	2.22852e-08	-0.400016	0.971	0.988	0.000747401	AS_Cytotoxic NK-vs-Control_Cytotoxic NK	ribosomal protein L35a [Source:HGNC Symbol;Acc:HGNC:10345]
RPS13	2.26775e-08	-0.38023	0.962	0.94	0.000760557	AS_Cytotoxic NK-vs-Control_Cytotoxic NK	ribosomal protein S13 [Source:HGNC Symbol;Acc:HGNC:10386]
LNPEP	2.31032e-08	0.505246	0.537	0.24	0.000774834	AS_Cytotoxic NK-vs-Control_Cytotoxic NK	leucyl and cystinyl aminopeptidase [Source:HGNC Symbol;Acc:HGNC:6656]
DYNLL1	2.53412e-08	-0.658184	0.648	0.695	0.000849894	AS_Cytotoxic NK-vs-Control_Cytotoxic NK	dynein light chain LC8-type 1 [Source:HGNC Symbol;Acc:HGNC:15476]
SPOCK2	2.60618e-08	0.476502	0.444	0.174	0.000874059	AS_Cytotoxic NK-vs-Control_Cytotoxic NK	SPARC (osteonectin), cwcv and kazal like domains proteoglycan 2 [Source:HGNC Symbol;Acc:HGNC:13564]
SLAMF6	2.72031e-08	0.427009	0.304	0.078	0.000912337	AS_Cytotoxic NK-vs-Control_Cytotoxic NK	SLAM family member 6 [Source:HGNC Symbol;Acc:HGNC:21392]
STAT3	3.05595e-08	0.483006	0.614	0.293	0.00102491	AS_Cytotoxic NK-vs-Control_Cytotoxic NK	signal transducer and activator of transcription 3 [Source:HGNC Symbol;Acc:HGNC:11364]
PHYH	3.15866e-08	0.505014	0.289	0.072	0.00105935	AS_Cytotoxic NK-vs-Control_Cytotoxic NK	phytanoyl-CoA 2-hydroxylase [Source:HGNC Symbol;Acc:HGNC:8940]
EPB41	3.17628e-08	0.553513	0.449	0.186	0.00106526	AS_Cytotoxic NK-vs-Control_Cytotoxic NK	erythrocyte membrane protein band 4.1 [Source:HGNC Symbol;Acc:HGNC:3377]
GNAI2	3.3599e-08	0.418173	0.778	0.461	0.00112684	AS_Cytotoxic NK-vs-Control_Cytotoxic NK	G protein subunit alpha i2 [Source:HGNC Symbol;Acc:HGNC:4385]
MDFIC	3.40572e-08	0.43823	0.315	0.084	0.00114221	AS_Cytotoxic NK-vs-Control_Cytotoxic NK	MyoD family inhibitor domain containing [Source:HGNC Symbol;Acc:HGNC:28870]
RGS1	3.59907e-08	0.732961	0.336	0.108	0.00120706	AS_Cytotoxic NK-vs-Control_Cytotoxic NK	regulator of G protein signaling 1 [Source:HGNC Symbol;Acc:HGNC:9991]
XAF1	3.60448e-08	0.368514	0.426	0.168	0.00120887	AS_Cytotoxic NK-vs-Control_Cytotoxic NK	XIAP associated factor 1 [Source:HGNC Symbol;Acc:HGNC:30932]
WDR82	3.75286e-08	0.369269	0.518	0.21	0.00125863	AS_Cytotoxic NK-vs-Control_Cytotoxic NK	WD repeat domain 82 [Source:HGNC Symbol;Acc:HGNC:28826]
ARHGAP30	4.04514e-08	0.442264	0.583	0.275	0.00135666	AS_Cytotoxic NK-vs-Control_Cytotoxic NK	Rho GTPase activating protein 30 [Source:HGNC Symbol;Acc:HGNC:27414]
STK38	4.04616e-08	0.434876	0.457	0.186	0.001357	AS_Cytotoxic NK-vs-Control_Cytotoxic NK	serine/threonine kinase 38 [Source:HGNC Symbol;Acc:HGNC:17847]
LCP2	4.40579e-08	0.498624	0.539	0.246	0.00147761	AS_Cytotoxic NK-vs-Control_Cytotoxic NK	lymphocyte cytosolic protein 2 [Source:HGNC Symbol;Acc:HGNC:6529]
RPS29	4.43637e-08	0.397962	0.995	0.988	0.00148787	AS_Cytotoxic NK-vs-Control_Cytotoxic NK	ribosomal protein S29 [Source:HGNC Symbol;Acc:HGNC:10419]
MYO9B	4.53144e-08	0.447802	0.385	0.132	0.00151975	AS_Cytotoxic NK-vs-Control_Cytotoxic NK	myosin IXB [Source:HGNC Symbol;Acc:HGNC:7609]
DAZAP2	4.65526e-08	0.458957	0.677	0.365	0.00156128	AS_Cytotoxic NK-vs-Control_Cytotoxic NK	DAZ associated protein 2 [Source:HGNC Symbol;Acc:HGNC:2684]
AC243960.1	4.67695e-08	0.56276	0.351	0.114	0.00156855	AS_Cytotoxic NK-vs-Control_Cytotoxic NK	novel transcript, sense intronic to CEACAM21
PDCD4	4.86119e-08	0.377621	0.577	0.263	0.00163035	AS_Cytotoxic NK-vs-Control_Cytotoxic NK	programmed cell death 4 [Source:HGNC Symbol;Acc:HGNC:8763]
UBTF	5.15933e-08	0.468997	0.443	0.174	0.00173034	AS_Cytotoxic NK-vs-Control_Cytotoxic NK	upstream binding transcription factor [Source:HGNC Symbol;Acc:HGNC:12511]
RPL34	6.09646e-08	-0.345018	0.997	0.976	0.00204463	AS_Cytotoxic NK-vs-Control_Cytotoxic NK	ribosomal protein L34 [Source:HGNC Symbol;Acc:HGNC:10340]
MT-ATP8	6.41094e-08	0.535001	0.668	0.365	0.0021501	AS_Cytotoxic NK-vs-Control_Cytotoxic NK	mitochondrially encoded ATP synthase membrane subunit 8 [Source:HGNC Symbol;Acc:HGNC:7415]
CD226	6.50642e-08	0.482325	0.495	0.216	0.00218212	AS_Cytotoxic NK-vs-Control_Cytotoxic NK	CD226 molecule [Source:HGNC Symbol;Acc:HGNC:16961]
SHISA5	6.57956e-08	0.415558	0.414	0.15	0.00220665	AS_Cytotoxic NK-vs-Control_Cytotoxic NK	shisa family member 5 [Source:HGNC Symbol;Acc:HGNC:30376]
TGFBR3	6.80617e-08	0.398063	0.585	0.275	0.00228265	AS_Cytotoxic NK-vs-Control_Cytotoxic NK	transforming growth factor beta receptor 3 [Source:HGNC Symbol;Acc:HGNC:11774]
PIP4K2A	7.08324e-08	0.488921	0.645	0.341	0.00237558	AS_Cytotoxic NK-vs-Control_Cytotoxic NK	phosphatidylinositol-5-phosphate 4-kinase type 2 alpha [Source:HGNC Symbol;Acc:HGNC:8997]
STK10	7.29108e-08	0.412917	0.632	0.341	0.00244528	AS_Cytotoxic NK-vs-Control_Cytotoxic NK	serine/threonine kinase 10 [Source:HGNC Symbol;Acc:HGNC:11388]
MTREX	7.40748e-08	0.385664	0.356	0.114	0.00248432	AS_Cytotoxic NK-vs-Control_Cytotoxic NK	Mtr4 exosome RNA helicase [Source:HGNC Symbol;Acc:HGNC:18734]
GATAD1	7.5336e-08	0.460428	0.252	0.054	0.00252662	AS_Cytotoxic NK-vs-Control_Cytotoxic NK	GATA zinc finger domain containing 1 [Source:HGNC Symbol;Acc:HGNC:29941]
SCML4	8.08457e-08	0.47208	0.269	0.066	0.0027114	AS_Cytotoxic NK-vs-Control_Cytotoxic NK	Scm polycomb group protein like 4 [Source:HGNC Symbol;Acc:HGNC:21397]
CTSS	8.17416e-08	0.414973	0.447	0.174	0.00274145	AS_Cytotoxic NK-vs-Control_Cytotoxic NK	cathepsin S [Source:HGNC Symbol;Acc:HGNC:2545]
KLHDC4	8.20108e-08	0.465471	0.321	0.096	0.00275048	AS_Cytotoxic NK-vs-Control_Cytotoxic NK	kelch domain containing 4 [Source:HGNC Symbol;Acc:HGNC:25272]
IER3	8.25792e-08	-0.644948	0.363	0.527	0.00276954	AS_Cytotoxic NK-vs-Control_Cytotoxic NK	immediate early response 3 [Source:HGNC Symbol;Acc:HGNC:5392]
MYL6	8.52373e-08	-0.425591	0.943	0.916	0.00285869	AS_Cytotoxic NK-vs-Control_Cytotoxic NK	myosin light chain 6 [Source:HGNC Symbol;Acc:HGNC:7587]
BCL9L	8.53852e-08	0.426778	0.359	0.12	0.00286365	AS_Cytotoxic NK-vs-Control_Cytotoxic NK	BCL9 like [Source:HGNC Symbol;Acc:HGNC:23688]
FAM133B	8.80842e-08	0.327082	0.623	0.305	0.00295417	AS_Cytotoxic NK-vs-Control_Cytotoxic NK	family with sequence similarity 133 member B [Source:HGNC Symbol;Acc:HGNC:28629]
PATL2	8.85025e-08	0.413633	0.322	0.096	0.0029682	AS_Cytotoxic NK-vs-Control_Cytotoxic NK	PAT1 homolog 2 [Source:HGNC Symbol;Acc:HGNC:33630]
FAU	9.79545e-08	-0.355451	0.962	0.97	0.0032852	AS_Cytotoxic NK-vs-Control_Cytotoxic NK	FAU ubiquitin like and ribosomal protein S30 fusion [Source:HGNC Symbol;Acc:HGNC:3597]
INPP4A	1.00003e-07	0.431614	0.385	0.138	0.00335391	AS_Cytotoxic NK-vs-Control_Cytotoxic NK	inositol polyphosphate-4-phosphatase type I A [Source:HGNC Symbol;Acc:HGNC:6074]
CYFIP2	1.01136e-07	0.372919	0.548	0.251	0.00339191	AS_Cytotoxic NK-vs-Control_Cytotoxic NK	cytoplasmic FMR1 interacting protein 2 [Source:HGNC Symbol;Acc:HGNC:13760]
FLNA	1.03401e-07	0.331923	0.901	0.593	0.00346788	AS_Cytotoxic NK-vs-Control_Cytotoxic NK	filamin A [Source:HGNC Symbol;Acc:HGNC:3754]
SH3BP1	1.08135e-07	0.380479	0.296	0.078	0.00362662	AS_Cytotoxic NK-vs-Control_Cytotoxic NK	SH3 domain binding protein 1 [Source:HGNC Symbol;Acc:HGNC:10824]
CYTIP	1.08318e-07	0.420076	0.599	0.287	0.00363276	AS_Cytotoxic NK-vs-Control_Cytotoxic NK	cytohesin 1 interacting protein [Source:HGNC Symbol;Acc:HGNC:9506]
CCDC69	1.09101e-07	0.443223	0.401	0.15	0.00365902	AS_Cytotoxic NK-vs-Control_Cytotoxic NK	coiled-coil domain containing 69 [Source:HGNC Symbol;Acc:HGNC:24487]
PRPF6	1.21641e-07	0.410073	0.356	0.12	0.0040796	AS_Cytotoxic NK-vs-Control_Cytotoxic NK	pre-mRNA processing factor 6 [Source:HGNC Symbol;Acc:HGNC:15860]
FGL2	1.22151e-07	0.461201	0.301	0.084	0.00409671	AS_Cytotoxic NK-vs-Control_Cytotoxic NK	fibrinogen like 2 [Source:HGNC Symbol;Acc:HGNC:3696]
PTPN18	1.22264e-07	0.306302	0.378	0.132	0.00410051	AS_Cytotoxic NK-vs-Control_Cytotoxic NK	protein tyrosine phosphatase non-receptor type 18 [Source:HGNC Symbol;Acc:HGNC:9649]
PARP4	1.3023e-07	0.372522	0.292	0.078	0.00436765	AS_Cytotoxic NK-vs-Control_Cytotoxic NK	poly(ADP-ribose) polymerase family member 4 [Source:HGNC Symbol;Acc:HGNC:271]
HSP90B1	1.31701e-07	-0.611579	0.735	0.743	0.004417	AS_Cytotoxic NK-vs-Control_Cytotoxic NK	heat shock protein 90 beta family member 1 [Source:HGNC Symbol;Acc:HGNC:12028]
IREB2	1.31938e-07	0.424871	0.306	0.09	0.00442493	AS_Cytotoxic NK-vs-Control_Cytotoxic NK	iron responsive element binding protein 2 [Source:HGNC Symbol;Acc:HGNC:6115]
RASGRP1	1.36776e-07	0.46327	0.555	0.275	0.00458721	AS_Cytotoxic NK-vs-Control_Cytotoxic NK	RAS guanyl releasing protein 1 [Source:HGNC Symbol;Acc:HGNC:9878]
SOX4	1.37709e-07	-0.775206	0.12	0.263	0.00461848	AS_Cytotoxic NK-vs-Control_Cytotoxic NK	SRY-box transcription factor 4 [Source:HGNC Symbol;Acc:HGNC:11200]
AKAP9	1.40686e-07	0.497804	0.696	0.389	0.00471834	AS_Cytotoxic NK-vs-Control_Cytotoxic NK	A-kinase anchoring protein 9 [Source:HGNC Symbol;Acc:HGNC:379]
ANKRD12	1.40832e-07	0.457544	0.757	0.467	0.00472324	AS_Cytotoxic NK-vs-Control_Cytotoxic NK	ankyrin repeat domain 12 [Source:HGNC Symbol;Acc:HGNC:29135]
FIP1L1	1.40881e-07	0.338812	0.323	0.096	0.00472486	AS_Cytotoxic NK-vs-Control_Cytotoxic NK	factor interacting with PAPOLA and CPSF1 [Source:HGNC Symbol;Acc:HGNC:19124]
HIST1H1E	1.44429e-07	0.476301	0.305	0.09	0.00484385	AS_Cytotoxic NK-vs-Control_Cytotoxic NK
CDC40	1.47189e-07	0.380039	0.309	0.09	0.00493643	AS_Cytotoxic NK-vs-Control_Cytotoxic NK	cell division cycle 40 [Source:HGNC Symbol;Acc:HGNC:17350]
KPNA6	1.49601e-07	0.400979	0.286	0.078	0.00501733	AS_Cytotoxic NK-vs-Control_Cytotoxic NK	karyopherin subunit alpha 6 [Source:HGNC Symbol;Acc:HGNC:6399]
TNRC6B	1.59658e-07	0.479976	0.608	0.335	0.00535462	AS_Cytotoxic NK-vs-Control_Cytotoxic NK	trinucleotide repeat containing adaptor 6B [Source:HGNC Symbol;Acc:HGNC:29190]
PPP1CA	1.59856e-07	0.390209	0.627	0.317	0.00536124	AS_Cytotoxic NK-vs-Control_Cytotoxic NK	protein phosphatase 1 catalytic subunit alpha [Source:HGNC Symbol;Acc:HGNC:9281]
TSPAN14	1.60236e-07	0.383183	0.461	0.192	0.00537401	AS_Cytotoxic NK-vs-Control_Cytotoxic NK	tetraspanin 14 [Source:HGNC Symbol;Acc:HGNC:23303]
NCKAP1L	1.62161e-07	0.480292	0.464	0.204	0.00543856	AS_Cytotoxic NK-vs-Control_Cytotoxic NK	NCK associated protein 1 like [Source:HGNC Symbol;Acc:HGNC:4862]
RPL22	1.81793e-07	-0.391732	0.955	0.916	0.00609697	AS_Cytotoxic NK-vs-Control_Cytotoxic NK	ribosomal protein L22 [Source:HGNC Symbol;Acc:HGNC:10315]
DYRK2	1.8727e-07	0.356317	0.317	0.096	0.00628066	AS_Cytotoxic NK-vs-Control_Cytotoxic NK	dual specificity tyrosine phosphorylation regulated kinase 2 [Source:HGNC Symbol;Acc:HGNC:3093]
CHD8	1.88851e-07	0.294906	0.35	0.114	0.00633369	AS_Cytotoxic NK-vs-Control_Cytotoxic NK	chromodomain helicase DNA binding protein 8 [Source:HGNC Symbol;Acc:HGNC:20153]
LITAF	2.09918e-07	0.364466	0.783	0.449	0.00704022	AS_Cytotoxic NK-vs-Control_Cytotoxic NK	lipopolysaccharide induced TNF factor [Source:HGNC Symbol;Acc:HGNC:16841]
POLR2J3.1	2.10235e-07	0.369311	0.522	0.246	0.00705085	AS_Cytotoxic NK-vs-Control_Cytotoxic NK
MBNL1	2.15889e-07	0.405894	0.883	0.605	0.00724049	AS_Cytotoxic NK-vs-Control_Cytotoxic NK	muscleblind like splicing regulator 1 [Source:HGNC Symbol;Acc:HGNC:6923]
RPL39	2.24712e-07	-0.324671	0.996	0.976	0.0075364	AS_Cytotoxic NK-vs-Control_Cytotoxic NK	ribosomal protein L39 [Source:HGNC Symbol;Acc:HGNC:10350]
CYTH4	2.44069e-07	0.319541	0.373	0.132	0.0081856	AS_Cytotoxic NK-vs-Control_Cytotoxic NK	cytohesin 4 [Source:HGNC Symbol;Acc:HGNC:9505]
ST3GAL5	2.48218e-07	0.409629	0.302	0.09	0.00832473	AS_Cytotoxic NK-vs-Control_Cytotoxic NK	ST3 beta-galactoside alpha-2,3-sialyltransferase 5 [Source:HGNC Symbol;Acc:HGNC:10872]
NDE1	2.49675e-07	0.387361	0.284	0.078	0.00837359	AS_Cytotoxic NK-vs-Control_Cytotoxic NK	nudE neurodevelopment protein 1 [Source:HGNC Symbol;Acc:HGNC:17619]
CPT1A	2.5511e-07	0.37325	0.365	0.126	0.00855588	AS_Cytotoxic NK-vs-Control_Cytotoxic NK	carnitine palmitoyltransferase 1A [Source:HGNC Symbol;Acc:HGNC:2328]
PPM1M	2.55627e-07	0.432418	0.269	0.072	0.00857323	AS_Cytotoxic NK-vs-Control_Cytotoxic NK	protein phosphatase, Mg2+/Mn2+ dependent 1M [Source:HGNC Symbol;Acc:HGNC:26506]
PTPRE	2.62077e-07	0.459115	0.576	0.281	0.00878954	AS_Cytotoxic NK-vs-Control_Cytotoxic NK	protein tyrosine phosphatase receptor type E [Source:HGNC Symbol;Acc:HGNC:9669]
IER5L	2.66146e-07	-0.800064	0.162	0.305	0.00892601	AS_Cytotoxic NK-vs-Control_Cytotoxic NK	immediate early response 5 like [Source:HGNC Symbol;Acc:HGNC:23679]
RBM6	2.72955e-07	0.434107	0.413	0.162	0.00915438	AS_Cytotoxic NK-vs-Control_Cytotoxic NK	RNA binding motif protein 6 [Source:HGNC Symbol;Acc:HGNC:9903]
UCP2	2.74678e-07	0.381184	0.544	0.251	0.00921214	AS_Cytotoxic NK-vs-Control_Cytotoxic NK	uncoupling protein 2 [Source:HGNC Symbol;Acc:HGNC:12518]
TRAC	2.762e-07	0.601313	0.459	0.222	0.0092632	AS_Cytotoxic NK-vs-Control_Cytotoxic NK	T cell receptor alpha constant [Source:HGNC Symbol;Acc:HGNC:12029]
PTP4A2	2.80602e-07	0.38833	0.778	0.479	0.00941083	AS_Cytotoxic NK-vs-Control_Cytotoxic NK	protein tyrosine phosphatase 4A2 [Source:HGNC Symbol;Acc:HGNC:9635]
SAR1B	2.87825e-07	0.357234	0.273	0.072	0.00965309	AS_Cytotoxic NK-vs-Control_Cytotoxic NK	secretion associated Ras related GTPase 1B [Source:HGNC Symbol;Acc:HGNC:10535]
NFKBID	2.96557e-07	0.43778	0.25	0.06	0.00994592	AS_Cytotoxic NK-vs-Control_Cytotoxic NK	NFKB inhibitor delta [Source:HGNC Symbol;Acc:HGNC:15671]
SLC15A4	2.9815e-07	0.404786	0.399	0.156	0.00999937	AS_Cytotoxic NK-vs-Control_Cytotoxic NK	solute carrier family 15 member 4 [Source:HGNC Symbol;Acc:HGNC:23090]
FGD3	3.01158e-07	0.305855	0.372	0.132	0.0101002	AS_Cytotoxic NK-vs-Control_Cytotoxic NK	FYVE, RhoGEF and PH domain containing 3 [Source:HGNC Symbol;Acc:HGNC:16027]
PRKCQ	3.23699e-07	0.458158	0.321	0.108	0.0108562	AS_Cytotoxic NK-vs-Control_Cytotoxic NK	protein kinase C theta [Source:HGNC Symbol;Acc:HGNC:9410]
RAB27A	3.26811e-07	0.300204	0.413	0.156	0.0109606	AS_Cytotoxic NK-vs-Control_Cytotoxic NK	RAB27A, member RAS oncogene family [Source:HGNC Symbol;Acc:HGNC:9766]
GADD45A	3.41729e-07	-0.840767	0.166	0.305	0.0114609	AS_Cytotoxic NK-vs-Control_Cytotoxic NK	growth arrest and DNA damage inducible alpha [Source:HGNC Symbol;Acc:HGNC:4095]
PRR5L	3.46676e-07	0.250492	0.38	0.138	0.0116268	AS_Cytotoxic NK-vs-Control_Cytotoxic NK	proline rich 5 like [Source:HGNC Symbol;Acc:HGNC:25878]
IRF3	3.53696e-07	0.355308	0.436	0.18	0.0118622	AS_Cytotoxic NK-vs-Control_Cytotoxic NK	interferon regulatory factor 3 [Source:HGNC Symbol;Acc:HGNC:6118]
KLF13	3.63104e-07	0.305265	0.603	0.281	0.0121778	AS_Cytotoxic NK-vs-Control_Cytotoxic NK	Kruppel like factor 13 [Source:HGNC Symbol;Acc:HGNC:13672]
UBB	3.87266e-07	-0.597946	0.933	0.886	0.0129881	AS_Cytotoxic NK-vs-Control_Cytotoxic NK	ubiquitin B [Source:HGNC Symbol;Acc:HGNC:12463]
CCDC107	3.89748e-07	0.412013	0.485	0.216	0.0130714	AS_Cytotoxic NK-vs-Control_Cytotoxic NK	coiled-coil domain containing 107 [Source:HGNC Symbol;Acc:HGNC:28465]
MYH9	3.89796e-07	0.282779	0.721	0.419	0.013073	AS_Cytotoxic NK-vs-Control_Cytotoxic NK	myosin heavy chain 9 [Source:HGNC Symbol;Acc:HGNC:7579]
ZNF91	3.92662e-07	0.389649	0.305	0.096	0.0131691	AS_Cytotoxic NK-vs-Control_Cytotoxic NK	zinc finger protein 91 [Source:HGNC Symbol;Acc:HGNC:13166]
IL16	4.00044e-07	0.320761	0.405	0.156	0.0134167	AS_Cytotoxic NK-vs-Control_Cytotoxic NK	interleukin 16 [Source:HGNC Symbol;Acc:HGNC:5980]
LPIN1	4.01895e-07	0.413685	0.285	0.084	0.0134788	AS_Cytotoxic NK-vs-Control_Cytotoxic NK	lipin 1 [Source:HGNC Symbol;Acc:HGNC:13345]
IL10RA	4.18811e-07	0.386224	0.474	0.21	0.0140461	AS_Cytotoxic NK-vs-Control_Cytotoxic NK	interleukin 10 receptor subunit alpha [Source:HGNC Symbol;Acc:HGNC:5964]
GON4L	4.20416e-07	0.283628	0.393	0.15	0.0140999	AS_Cytotoxic NK-vs-Control_Cytotoxic NK	gon-4 like [Source:HGNC Symbol;Acc:HGNC:25973]
BRD9	4.27805e-07	0.316682	0.409	0.156	0.0143477	AS_Cytotoxic NK-vs-Control_Cytotoxic NK	bromodomain containing 9 [Source:HGNC Symbol;Acc:HGNC:25818]
ARL4C	4.30021e-07	0.407613	0.919	0.754	0.014422	AS_Cytotoxic NK-vs-Control_Cytotoxic NK	ADP ribosylation factor like GTPase 4C [Source:HGNC Symbol;Acc:HGNC:698]
S100A6	4.42827e-07	-0.480718	0.915	0.904	0.0148515	AS_Cytotoxic NK-vs-Control_Cytotoxic NK	S100 calcium binding protein A6 [Source:HGNC Symbol;Acc:HGNC:10496]
CRBN	4.91535e-07	0.456687	0.394	0.156	0.0164851	AS_Cytotoxic NK-vs-Control_Cytotoxic NK	cereblon [Source:HGNC Symbol;Acc:HGNC:30185]
NSD1	4.99578e-07	0.315164	0.359	0.126	0.0167548	AS_Cytotoxic NK-vs-Control_Cytotoxic NK	nuclear receptor binding SET domain protein 1 [Source:HGNC Symbol;Acc:HGNC:14234]
CBLB	5.085e-07	0.350888	0.453	0.192	0.0170541	AS_Cytotoxic NK-vs-Control_Cytotoxic NK	Cbl proto-oncogene B [Source:HGNC Symbol;Acc:HGNC:1542]
CDC25B	5.15799e-07	0.396816	0.315	0.102	0.0172989	AS_Cytotoxic NK-vs-Control_Cytotoxic NK	cell division cycle 25B [Source:HGNC Symbol;Acc:HGNC:1726]
CHD4	5.23513e-07	0.394348	0.509	0.24	0.0175576	AS_Cytotoxic NK-vs-Control_Cytotoxic NK	chromodomain helicase DNA binding protein 4 [Source:HGNC Symbol;Acc:HGNC:1919]
ALOX5AP	5.24104e-07	0.313582	0.435	0.186	0.0175774	AS_Cytotoxic NK-vs-Control_Cytotoxic NK	arachidonate 5-lipoxygenase activating protein [Source:HGNC Symbol;Acc:HGNC:436]
WNK1	5.44203e-07	0.32348	0.534	0.251	0.0182515	AS_Cytotoxic NK-vs-Control_Cytotoxic NK	WNK lysine deficient protein kinase 1 [Source:HGNC Symbol;Acc:HGNC:14540]
SLA	5.59802e-07	0.447177	0.576	0.293	0.0187746	AS_Cytotoxic NK-vs-Control_Cytotoxic NK	Src like adaptor [Source:HGNC Symbol;Acc:HGNC:10902]
RPS12	5.65121e-07	-0.30981	0.992	0.994	0.018953	AS_Cytotoxic NK-vs-Control_Cytotoxic NK	ribosomal protein S12 [Source:HGNC Symbol;Acc:HGNC:10385]
PLEKHG3	5.86098e-07	0.417848	0.263	0.072	0.0196566	AS_Cytotoxic NK-vs-Control_Cytotoxic NK	pleckstrin homology and RhoGEF domain containing G3 [Source:HGNC Symbol;Acc:HGNC:20364]
TSC22D4	5.9051e-07	0.366582	0.305	0.096	0.0198045	AS_Cytotoxic NK-vs-Control_Cytotoxic NK	TSC22 domain family member 4 [Source:HGNC Symbol;Acc:HGNC:21696]
PTGDS	5.92142e-07	0.71396	0.368	0.144	0.0198593	AS_Cytotoxic NK-vs-Control_Cytotoxic NK	prostaglandin D2 synthase [Source:HGNC Symbol;Acc:HGNC:9592]
SCAMP2	5.98366e-07	0.331031	0.317	0.102	0.020068	AS_Cytotoxic NK-vs-Control_Cytotoxic NK	secretory carrier membrane protein 2 [Source:HGNC Symbol;Acc:HGNC:10564]
AC091271.1	6.1256e-07	0.438654	0.293	0.09	0.0205441	AS_Cytotoxic NK-vs-Control_Cytotoxic NK	novel transcript
RPL21	6.17244e-07	-0.327084	0.98	0.964	0.0207011	AS_Cytotoxic NK-vs-Control_Cytotoxic NK	ribosomal protein L21 [Source:HGNC Symbol;Acc:HGNC:10313]
SCLT1	6.1989e-07	0.411745	0.34	0.12	0.0207899	AS_Cytotoxic NK-vs-Control_Cytotoxic NK	sodium channel and clathrin linker 1 [Source:HGNC Symbol;Acc:HGNC:26406]
ATP2B1-AS1	6.22203e-07	0.429417	0.311	0.102	0.0208675	AS_Cytotoxic NK-vs-Control_Cytotoxic NK	ATP2B1 antisense RNA 1 [Source:HGNC Symbol;Acc:HGNC:27883]
PPA1	6.42619e-07	-0.898661	0.258	0.383	0.0215522	AS_Cytotoxic NK-vs-Control_Cytotoxic NK	inorganic pyrophosphatase 1 [Source:HGNC Symbol;Acc:HGNC:9226]
KAT6A	6.48871e-07	0.335792	0.428	0.18	0.0217618	AS_Cytotoxic NK-vs-Control_Cytotoxic NK	lysine acetyltransferase 6A [Source:HGNC Symbol;Acc:HGNC:13013]
CD2	6.57273e-07	0.42963	0.783	0.539	0.0220436	AS_Cytotoxic NK-vs-Control_Cytotoxic NK	CD2 molecule [Source:HGNC Symbol;Acc:HGNC:1639]
TAF7	6.78189e-07	0.281926	0.595	0.287	0.0227451	AS_Cytotoxic NK-vs-Control_Cytotoxic NK	TATA-box binding protein associated factor 7 [Source:HGNC Symbol;Acc:HGNC:11541]
RHBDF2	6.82868e-07	0.387376	0.252	0.066	0.022902	AS_Cytotoxic NK-vs-Control_Cytotoxic NK	rhomboid 5 homolog 2 [Source:HGNC Symbol;Acc:HGNC:20788]
ANXA1	7.01399e-07	-0.615165	0.845	0.79	0.0235235	AS_Cytotoxic NK-vs-Control_Cytotoxic NK	annexin A1 [Source:HGNC Symbol;Acc:HGNC:533]
DDX6	7.54332e-07	0.35592	0.644	0.341	0.0252988	AS_Cytotoxic NK-vs-Control_Cytotoxic NK	DEAD-box helicase 6 [Source:HGNC Symbol;Acc:HGNC:2747]
ETS1	7.89565e-07	0.35399	0.823	0.497	0.0264804	AS_Cytotoxic NK-vs-Control_Cytotoxic NK	ETS proto-oncogene 1, transcription factor [Source:HGNC Symbol;Acc:HGNC:3488]
MED15	8.11914e-07	0.309751	0.39	0.15	0.02723	AS_Cytotoxic NK-vs-Control_Cytotoxic NK	mediator complex subunit 15 [Source:HGNC Symbol;Acc:HGNC:14248]
VAMP2	8.24133e-07	0.44619	0.582	0.311	0.0276398	AS_Cytotoxic NK-vs-Control_Cytotoxic NK	vesicle associated membrane protein 2 [Source:HGNC Symbol;Acc:HGNC:12643]
ARPC1B	8.25864e-07	0.384111	0.665	0.371	0.0276978	AS_Cytotoxic NK-vs-Control_Cytotoxic NK	actin related protein 2/3 complex subunit 1B [Source:HGNC Symbol;Acc:HGNC:704]
APOL6	8.36464e-07	0.432088	0.577	0.293	0.0280533	AS_Cytotoxic NK-vs-Control_Cytotoxic NK	apolipoprotein L6 [Source:HGNC Symbol;Acc:HGNC:14870]
COX6A1	8.91625e-07	-0.695745	0.562	0.599	0.0299033	AS_Cytotoxic NK-vs-Control_Cytotoxic NK	cytochrome c oxidase subunit 6A1 [Source:HGNC Symbol;Acc:HGNC:2277]
PRSS23	9.11214e-07	0.377874	0.338	0.12	0.0305603	AS_Cytotoxic NK-vs-Control_Cytotoxic NK	serine protease 23 [Source:HGNC Symbol;Acc:HGNC:14370]
VPS37B	9.21356e-07	0.38468	0.409	0.174	0.0309004	AS_Cytotoxic NK-vs-Control_Cytotoxic NK	VPS37B subunit of ESCRT-I [Source:HGNC Symbol;Acc:HGNC:25754]
MT-ND4L	9.26361e-07	0.400047	0.921	0.772	0.0310683	AS_Cytotoxic NK-vs-Control_Cytotoxic NK	mitochondrially encoded NADH:ubiquinone oxidoreductase core subunit 4L [Source:HGNC Symbol;Acc:HGNC:7460]
ITPR2	1.01919e-06	0.384943	0.284	0.09	0.0341818	AS_Cytotoxic NK-vs-Control_Cytotoxic NK	inositol 1,4,5-trisphosphate receptor type 2 [Source:HGNC Symbol;Acc:HGNC:6181]
RAPGEF1	1.04395e-06	0.327103	0.42	0.168	0.0350119	AS_Cytotoxic NK-vs-Control_Cytotoxic NK	Rap guanine nucleotide exchange factor 1 [Source:HGNC Symbol;Acc:HGNC:4568]
RSBN1	1.04662e-06	0.419245	0.369	0.15	0.0351016	AS_Cytotoxic NK-vs-Control_Cytotoxic NK	round spermatid basic protein 1 [Source:HGNC Symbol;Acc:HGNC:25642]
RSRC1	1.04793e-06	0.378107	0.335	0.12	0.0351454	AS_Cytotoxic NK-vs-Control_Cytotoxic NK	arginine and serine rich coiled-coil 1 [Source:HGNC Symbol;Acc:HGNC:24152]
AP3B1	1.05344e-06	0.304007	0.327	0.114	0.0353303	AS_Cytotoxic NK-vs-Control_Cytotoxic NK	adaptor related protein complex 3 subunit beta 1 [Source:HGNC Symbol;Acc:HGNC:566]
ATP6V1E1	1.0698e-06	0.36034	0.344	0.126	0.035879	AS_Cytotoxic NK-vs-Control_Cytotoxic NK	ATPase H+ transporting V1 subunit E1 [Source:HGNC Symbol;Acc:HGNC:857]
IL2RB	1.07517e-06	0.332708	0.616	0.323	0.0360589	AS_Cytotoxic NK-vs-Control_Cytotoxic NK	interleukin 2 receptor subunit beta [Source:HGNC Symbol;Acc:HGNC:6009]
PUM2	1.07924e-06	0.297812	0.359	0.132	0.0361957	AS_Cytotoxic NK-vs-Control_Cytotoxic NK	pumilio RNA binding family member 2 [Source:HGNC Symbol;Acc:HGNC:14958]
ARHGAP15	1.08924e-06	0.328949	0.392	0.156	0.0365308	AS_Cytotoxic NK-vs-Control_Cytotoxic NK	Rho GTPase activating protein 15 [Source:HGNC Symbol;Acc:HGNC:21030]
GNPTAB	1.10953e-06	0.391501	0.716	0.425	0.0372116	AS_Cytotoxic NK-vs-Control_Cytotoxic NK	N-acetylglucosamine-1-phosphate transferase subunits alpha and beta [Source:HGNC Symbol;Acc:HGNC:29670]
ATM	1.10962e-06	0.278306	0.761	0.461	0.0372143	AS_Cytotoxic NK-vs-Control_Cytotoxic NK	ATM serine/threonine kinase [Source:HGNC Symbol;Acc:HGNC:795]
TAOK3	1.13027e-06	0.271523	0.652	0.347	0.0379071	AS_Cytotoxic NK-vs-Control_Cytotoxic NK	TAO kinase 3 [Source:HGNC Symbol;Acc:HGNC:18133]
ADAR	1.16057e-06	0.285255	0.497	0.222	0.0389232	AS_Cytotoxic NK-vs-Control_Cytotoxic NK	adenosine deaminase RNA specific [Source:HGNC Symbol;Acc:HGNC:225]
RBM5	1.23946e-06	0.353447	0.503	0.24	0.0415689	AS_Cytotoxic NK-vs-Control_Cytotoxic NK	RNA binding motif protein 5 [Source:HGNC Symbol;Acc:HGNC:9902]
AKNA	1.2801e-06	0.294543	0.724	0.425	0.0429319	AS_Cytotoxic NK-vs-Control_Cytotoxic NK	AT-hook transcription factor [Source:HGNC Symbol;Acc:HGNC:24108]
ACTG1	1.29342e-06	-0.369524	0.947	0.928	0.0433789	AS_Cytotoxic NK-vs-Control_Cytotoxic NK	actin gamma 1 [Source:HGNC Symbol;Acc:HGNC:144]
GIMAP1	1.29769e-06	0.378034	0.402	0.168	0.0435218	AS_Cytotoxic NK-vs-Control_Cytotoxic NK	GTPase, IMAP family member 1 [Source:HGNC Symbol;Acc:HGNC:23237]
NUP210	1.30691e-06	0.346441	0.29	0.09	0.0438312	AS_Cytotoxic NK-vs-Control_Cytotoxic NK	nucleoporin 210 [Source:HGNC Symbol;Acc:HGNC:30052]
APOBR	1.35312e-06	0.281587	0.26	0.072	0.0453809	AS_Cytotoxic NK-vs-Control_Cytotoxic NK	apolipoprotein B receptor [Source:HGNC Symbol;Acc:HGNC:24087]
NKTR	1.37588e-06	0.460727	0.725	0.425	0.0461442	AS_Cytotoxic NK-vs-Control_Cytotoxic NK	natural killer cell triggering receptor [Source:HGNC Symbol;Acc:HGNC:7833]
OPTN	1.40547e-06	0.304285	0.511	0.24	0.0471365	AS_Cytotoxic NK-vs-Control_Cytotoxic NK	optineurin [Source:HGNC Symbol;Acc:HGNC:17142]
ARHGAP25	1.43384e-06	0.413373	0.469	0.216	0.0480883	AS_Cytotoxic NK-vs-Control_Cytotoxic NK	Rho GTPase activating protein 25 [Source:HGNC Symbol;Acc:HGNC:28951]
TRAPPC10	1.43771e-06	0.393556	0.47	0.216	0.0482178	AS_Cytotoxic NK-vs-Control_Cytotoxic NK	trafficking protein particle complex 10 [Source:HGNC Symbol;Acc:HGNC:11868]
NCOA3	1.46832e-06	0.337935	0.273	0.084	0.0492447	AS_Cytotoxic NK-vs-Control_Cytotoxic NK	nuclear receptor coactivator 3 [Source:HGNC Symbol;Acc:HGNC:7670]
LCK	1.47579e-06	0.329906	0.64	0.323	0.0494949	AS_Cytotoxic NK-vs-Control_Cytotoxic NK	LCK proto-oncogene, Src family tyrosine kinase [Source:HGNC Symbol;Acc:HGNC:6524]
WFDC2	1.27016e-29	-2.22593	0.238	0.635	4.25986e-25	AS_DC-vs-Control_DC	WAP four-disulfide core domain 2 [Source:HGNC Symbol;Acc:HGNC:15939]
RPL39	4.29557e-25	-0.668349	0.995	0.995	1.44065e-20	AS_DC-vs-Control_DC	ribosomal protein L39 [Source:HGNC Symbol;Acc:HGNC:10350]
GNLY	8.40197e-25	1.93971	0.526	0.106	2.81785e-20	AS_DC-vs-Control_DC	granulysin [Source:HGNC Symbol;Acc:HGNC:4414]
MTRNR2L12	2.51992e-24	1.53859	0.912	0.774	8.45132e-20	AS_DC-vs-Control_DC	MT-RNR2 like 12 [Source:HGNC Symbol;Acc:HGNC:37169]
PLCG2	2.09883e-23	1.95167	0.707	0.337	7.03905e-19	AS_DC-vs-Control_DC	phospholipase C gamma 2 [Source:HGNC Symbol;Acc:HGNC:9066]
ZFP36L2	3.01675e-23	1.17447	0.825	0.5	1.01176e-18	AS_DC-vs-Control_DC	ZFP36 ring finger protein like 2 [Source:HGNC Symbol;Acc:HGNC:1108]
JUNB	3.14654e-22	0.960374	0.945	0.837	1.05529e-17	AS_DC-vs-Control_DC	JunB proto-oncogene, AP-1 transcription factor subunit [Source:HGNC Symbol;Acc:HGNC:6205]
TXN	8.22649e-21	-1.71993	0.644	0.841	2.759e-16	AS_DC-vs-Control_DC	thioredoxin [Source:HGNC Symbol;Acc:HGNC:12435]
CLDN4	1.1794e-20	-1.3247	0.178	0.51	3.95548e-16	AS_DC-vs-Control_DC	claudin 4 [Source:HGNC Symbol;Acc:HGNC:2046]
MT1H	3.80184e-20	-1.81636	0.028	0.269	1.27506e-15	AS_DC-vs-Control_DC	metallothionein 1H [Source:HGNC Symbol;Acc:HGNC:7400]
RGS2	1.00838e-19	1.28726	0.792	0.514	3.38191e-15	AS_DC-vs-Control_DC	regulator of G protein signaling 2 [Source:HGNC Symbol;Acc:HGNC:9998]
EGR1	1.50472e-18	1.46057	0.855	0.601	5.04653e-14	AS_DC-vs-Control_DC	early growth response 1 [Source:HGNC Symbol;Acc:HGNC:3238]
TMSB10	4.29598e-18	-0.629202	0.995	1	1.44079e-13	AS_DC-vs-Control_DC	thymosin beta 10 [Source:HGNC Symbol;Acc:HGNC:11879]
MCL1	4.48299e-18	0.966627	0.84	0.62	1.50351e-13	AS_DC-vs-Control_DC	MCL1 apoptosis regulator, BCL2 family member [Source:HGNC Symbol;Acc:HGNC:6943]
PABPC1	5.36069e-18	0.960652	0.942	0.832	1.79787e-13	AS_DC-vs-Control_DC	poly(A) binding protein cytoplasmic 1 [Source:HGNC Symbol;Acc:HGNC:8554]
ZFP36L1	1.47917e-17	0.926187	0.882	0.678	4.96085e-13	AS_DC-vs-Control_DC	ZFP36 ring finger protein like 1 [Source:HGNC Symbol;Acc:HGNC:1107]
S100A11	1.8135e-17	-0.991607	0.892	0.928	6.08212e-13	AS_DC-vs-Control_DC	S100 calcium binding protein A11 [Source:HGNC Symbol;Acc:HGNC:10488]
MT1G	3.15998e-17	-2.69724	0.261	0.519	1.05979e-12	AS_DC-vs-Control_DC	metallothionein 1G [Source:HGNC Symbol;Acc:HGNC:7399]
A2M	5.37062e-17	1.1923	0.619	0.274	1.8012e-12	AS_DC-vs-Control_DC	alpha-2-macroglobulin [Source:HGNC Symbol;Acc:HGNC:7]
RIMKLB	8.91826e-17	-1.13841	0.058	0.298	2.99101e-12	AS_DC-vs-Control_DC	ribosomal modification protein rimK like family member B [Source:HGNC Symbol;Acc:HGNC:29228]
SRP14	1.18702e-16	-0.69954	0.885	0.909	3.98104e-12	AS_DC-vs-Control_DC	signal recognition particle 14 [Source:HGNC Symbol;Acc:HGNC:11299]
FYB1	1.40599e-16	1.06597	0.684	0.389	4.7154e-12	AS_DC-vs-Control_DC	FYN binding protein 1 [Source:HGNC Symbol;Acc:HGNC:4036]
HBA1	4.03983e-16	1.71048	0.286	0.01	1.35488e-11	AS_DC-vs-Control_DC	hemoglobin subunit alpha 1 [Source:HGNC Symbol;Acc:HGNC:4823]
KRT19	4.74589e-16	-1.06075	0.075	0.317	1.59168e-11	AS_DC-vs-Control_DC	keratin 19 [Source:HGNC Symbol;Acc:HGNC:6436]
LGALS1	7.78421e-16	-0.867344	0.877	0.933	2.61067e-11	AS_DC-vs-Control_DC	galectin 1 [Source:HGNC Symbol;Acc:HGNC:6561]
CXCL14	1.20104e-15	-0.900168	0.053	0.279	4.02803e-11	AS_DC-vs-Control_DC	C-X-C motif chemokine ligand 14 [Source:HGNC Symbol;Acc:HGNC:10640]
SEC61G	1.23877e-15	-0.984857	0.521	0.707	4.15459e-11	AS_DC-vs-Control_DC	SEC61 translocon subunit gamma [Source:HGNC Symbol;Acc:HGNC:18277]
DEFB1	1.26488e-15	-1.63611	0.103	0.351	4.24216e-11	AS_DC-vs-Control_DC	defensin beta 1 [Source:HGNC Symbol;Acc:HGNC:2766]
POU2F2	1.28107e-15	0.903939	0.484	0.163	4.29646e-11	AS_DC-vs-Control_DC	POU class 2 homeobox 2 [Source:HGNC Symbol;Acc:HGNC:9213]
MARCH1	1.92117e-15	0.844808	0.589	0.269	6.44322e-11	AS_DC-vs-Control_DC
MGST1	2.84488e-15	-1.12242	0.115	0.375	9.54117e-11	AS_DC-vs-Control_DC	microsomal glutathione S-transferase 1 [Source:HGNC Symbol;Acc:HGNC:7061]
CLDN3	9.59766e-15	-1.17951	0.163	0.438	3.21886e-10	AS_DC-vs-Control_DC	claudin 3 [Source:HGNC Symbol;Acc:HGNC:2045]
S100A10	1.0381e-14	-1.16994	0.707	0.779	3.48156e-10	AS_DC-vs-Control_DC	S100 calcium binding protein A10 [Source:HGNC Symbol;Acc:HGNC:10487]
KCTD12	1.35866e-14	0.792294	0.687	0.394	4.55667e-10	AS_DC-vs-Control_DC	potassium channel tetramerization domain containing 12 [Source:HGNC Symbol;Acc:HGNC:14678]
MIF	2.52491e-14	-0.923388	0.574	0.755	8.46806e-10	AS_DC-vs-Control_DC	macrophage migration inhibitory factor [Source:HGNC Symbol;Acc:HGNC:7097]
SAMHD1	7.18156e-14	1.03049	0.754	0.558	2.40855e-09	AS_DC-vs-Control_DC	SAM and HD domain containing deoxynucleoside triphosphate triphosphohydrolase 1 [Source:HGNC Symbol;Acc:HGNC:15925]
TCF4	1.34444e-13	0.77776	0.609	0.284	4.50897e-09	AS_DC-vs-Control_DC	transcription factor 4 [Source:HGNC Symbol;Acc:HGNC:11634]
COX8A	1.65333e-13	-0.88297	0.654	0.755	5.54493e-09	AS_DC-vs-Control_DC	cytochrome c oxidase subunit 8A [Source:HGNC Symbol;Acc:HGNC:2294]
COL3A1	1.72466e-13	0.941563	0.742	0.404	5.78418e-09	AS_DC-vs-Control_DC	collagen type III alpha 1 chain [Source:HGNC Symbol;Acc:HGNC:2201]
ACTA2	3.90102e-13	1.5493	0.333	0.072	1.30833e-08	AS_DC-vs-Control_DC	actin alpha 2, smooth muscle [Source:HGNC Symbol;Acc:HGNC:130]
CXCL8	8.61648e-13	-1.14915	0.627	0.798	2.8898e-08	AS_DC-vs-Control_DC	C-X-C motif chemokine ligand 8 [Source:HGNC Symbol;Acc:HGNC:6025]
FGL2	9.57921e-13	0.942461	0.769	0.562	3.21268e-08	AS_DC-vs-Control_DC	fibrinogen like 2 [Source:HGNC Symbol;Acc:HGNC:3696]
COX7B	1.09572e-12	-0.807545	0.682	0.769	3.67483e-08	AS_DC-vs-Control_DC	cytochrome c oxidase subunit 7B [Source:HGNC Symbol;Acc:HGNC:2291]
MYL6	1.11389e-12	-0.5309	0.925	0.962	3.73576e-08	AS_DC-vs-Control_DC	myosin light chain 6 [Source:HGNC Symbol;Acc:HGNC:7587]
HIST2H2AC	2.35136e-12	0.512444	0.409	0.125	7.88599e-08	AS_DC-vs-Control_DC
MT2A	2.6428e-12	-1.44158	0.521	0.721	8.86341e-08	AS_DC-vs-Control_DC	metallothionein 2A [Source:HGNC Symbol;Acc:HGNC:7406]
NOP53	5.10646e-12	0.586815	0.692	0.389	1.71261e-07	AS_DC-vs-Control_DC	NOP53 ribosome biogenesis factor [Source:HGNC Symbol;Acc:HGNC:4333]
PABPC4	5.86351e-12	0.854891	0.702	0.476	1.9665e-07	AS_DC-vs-Control_DC	poly(A) binding protein cytoplasmic 4 [Source:HGNC Symbol;Acc:HGNC:8557]
HLA-DRB5	6.10172e-12	0.507337	0.875	0.543	2.04639e-07	AS_DC-vs-Control_DC	major histocompatibility complex, class II, DR beta 5 [Source:HGNC Symbol;Acc:HGNC:4953]
EEF1A1	9.35579e-12	0.313519	1	0.995	3.13774e-07	AS_DC-vs-Control_DC	eukaryotic translation elongation factor 1 alpha 1 [Source:HGNC Symbol;Acc:HGNC:3189]
SYK	9.87933e-12	0.624398	0.524	0.245	3.31333e-07	AS_DC-vs-Control_DC	spleen associated tyrosine kinase [Source:HGNC Symbol;Acc:HGNC:11491]
MT-ATP6	1.13475e-11	0.610361	0.995	0.99	3.80572e-07	AS_DC-vs-Control_DC	mitochondrially encoded ATP synthase membrane subunit 6 [Source:HGNC Symbol;Acc:HGNC:7414]
RPL31	1.16949e-11	0.499096	0.965	0.889	3.92224e-07	AS_DC-vs-Control_DC	ribosomal protein L31 [Source:HGNC Symbol;Acc:HGNC:10334]
MT1X	1.18194e-11	-1.38645	0.208	0.418	3.964e-07	AS_DC-vs-Control_DC	metallothionein 1X [Source:HGNC Symbol;Acc:HGNC:7405]
ATP5MC3	1.24854e-11	-0.777999	0.624	0.731	4.18737e-07	AS_DC-vs-Control_DC	ATP synthase membrane subunit c locus 3 [Source:HGNC Symbol;Acc:HGNC:843]
CIITA	1.28998e-11	0.836002	0.584	0.317	4.32635e-07	AS_DC-vs-Control_DC	class II major histocompatibility complex transactivator [Source:HGNC Symbol;Acc:HGNC:7067]
KLF2	1.49102e-11	0.938669	0.614	0.322	5.00059e-07	AS_DC-vs-Control_DC	Kruppel like factor 2 [Source:HGNC Symbol;Acc:HGNC:6347]
SERF2	1.93535e-11	-0.472675	0.975	0.966	6.49079e-07	AS_DC-vs-Control_DC	small EDRK-rich factor 2 [Source:HGNC Symbol;Acc:HGNC:10757]
SLPI	2.22833e-11	-0.744764	0.158	0.413	7.47338e-07	AS_DC-vs-Control_DC	secretory leukocyte peptidase inhibitor [Source:HGNC Symbol;Acc:HGNC:11092]
NDUFA4	2.25803e-11	-0.757816	0.722	0.793	7.57298e-07	AS_DC-vs-Control_DC	NDUFA4 mitochondrial complex associated [Source:HGNC Symbol;Acc:HGNC:7687]
ZBTB20	3.43839e-11	0.570207	0.524	0.226	1.15317e-06	AS_DC-vs-Control_DC	zinc finger and BTB domain containing 20 [Source:HGNC Symbol;Acc:HGNC:13503]
IGFBP5	4.32553e-11	0.836972	0.361	0.106	1.4507e-06	AS_DC-vs-Control_DC	insulin like growth factor binding protein 5 [Source:HGNC Symbol;Acc:HGNC:5474]
COX6C	4.90896e-11	-0.637722	0.767	0.817	1.64637e-06	AS_DC-vs-Control_DC	cytochrome c oxidase subunit 6C [Source:HGNC Symbol;Acc:HGNC:2285]
RPL36	5.79758e-11	-0.456471	0.977	0.986	1.94439e-06	AS_DC-vs-Control_DC	ribosomal protein L36 [Source:HGNC Symbol;Acc:HGNC:13631]
MEF2C	6.01209e-11	0.545805	0.694	0.399	2.01633e-06	AS_DC-vs-Control_DC	myocyte enhancer factor 2C [Source:HGNC Symbol;Acc:HGNC:6996]
TAGLN	6.26532e-11	1.8065	0.376	0.135	2.10126e-06	AS_DC-vs-Control_DC	transgelin [Source:HGNC Symbol;Acc:HGNC:11553]
RPLP1	6.51019e-11	-0.395798	0.995	1	2.18339e-06	AS_DC-vs-Control_DC	ribosomal protein lateral stalk subunit P1 [Source:HGNC Symbol;Acc:HGNC:10372]
HIST1H4C	7.76712e-11	0.616635	0.659	0.361	2.60494e-06	AS_DC-vs-Control_DC
COL1A1	8.05974e-11	1.12777	0.629	0.337	2.70308e-06	AS_DC-vs-Control_DC	collagen type I alpha 1 chain [Source:HGNC Symbol;Acc:HGNC:2197]
PHACTR1	8.26914e-11	0.789394	0.634	0.394	2.7733e-06	AS_DC-vs-Control_DC	phosphatase and actin regulator 1 [Source:HGNC Symbol;Acc:HGNC:20990]
PTGDS	9.64524e-11	0.779837	0.504	0.216	3.23482e-06	AS_DC-vs-Control_DC	prostaglandin D2 synthase [Source:HGNC Symbol;Acc:HGNC:9592]
STAT3	1.02464e-10	0.491207	0.619	0.322	3.43644e-06	AS_DC-vs-Control_DC	signal transducer and activator of transcription 3 [Source:HGNC Symbol;Acc:HGNC:11364]
AKAP9	1.14562e-10	0.731799	0.642	0.385	3.8422e-06	AS_DC-vs-Control_DC	A-kinase anchoring protein 9 [Source:HGNC Symbol;Acc:HGNC:379]
MT-CYB	1.43792e-10	0.562572	0.99	0.971	4.82248e-06	AS_DC-vs-Control_DC	mitochondrially encoded cytochrome b [Source:HGNC Symbol;Acc:HGNC:7427]
PLXNC1	1.46458e-10	0.666327	0.471	0.216	4.9119e-06	AS_DC-vs-Control_DC	plexin C1 [Source:HGNC Symbol;Acc:HGNC:9106]
SLC2A3	1.5221e-10	0.667905	0.566	0.298	5.10481e-06	AS_DC-vs-Control_DC	solute carrier family 2 member 3 [Source:HGNC Symbol;Acc:HGNC:11007]
SOCS3	1.7302e-10	0.857388	0.727	0.471	5.80276e-06	AS_DC-vs-Control_DC	suppressor of cytokine signaling 3 [Source:HGNC Symbol;Acc:HGNC:19391]
ADA2	1.76737e-10	0.592456	0.491	0.221	5.92741e-06	AS_DC-vs-Control_DC	adenosine deaminase 2 [Source:HGNC Symbol;Acc:HGNC:1839]
CX3CR1	2.19646e-10	0.924587	0.328	0.106	7.36648e-06	AS_DC-vs-Control_DC	C-X3-C motif chemokine receptor 1 [Source:HGNC Symbol;Acc:HGNC:2558]
HSPE1	2.47381e-10	-0.890736	0.722	0.793	8.29667e-06	AS_DC-vs-Control_DC	heat shock protein family E (Hsp10) member 1 [Source:HGNC Symbol;Acc:HGNC:5269]
COL6A1	3.19405e-10	0.560025	0.414	0.144	1.07122e-05	AS_DC-vs-Control_DC	collagen type VI alpha 1 chain [Source:HGNC Symbol;Acc:HGNC:2211]
CD24	3.25194e-10	-1.02015	0.266	0.471	1.09063e-05	AS_DC-vs-Control_DC	CD24 molecule [Source:HGNC Symbol;Acc:HGNC:1645]
EIF4B	3.35532e-10	0.612928	0.722	0.481	1.12531e-05	AS_DC-vs-Control_DC	eukaryotic translation initiation factor 4B [Source:HGNC Symbol;Acc:HGNC:3285]
SMARCA2	4.00598e-10	0.541718	0.459	0.202	1.34353e-05	AS_DC-vs-Control_DC	SWI/SNF related, matrix associated, actin dependent regulator of chromatin, subfamily a, member 2 [Source:HGNC Symbol;Acc:HGNC:11098]
ATP5F1E	4.02113e-10	-0.471547	0.947	0.957	1.34861e-05	AS_DC-vs-Control_DC	ATP synthase F1 subunit epsilon [Source:HGNC Symbol;Acc:HGNC:838]
HLA-DOA	4.39721e-10	0.502906	0.476	0.221	1.47474e-05	AS_DC-vs-Control_DC	major histocompatibility complex, class II, DO alpha [Source:HGNC Symbol;Acc:HGNC:4936]
GADD45A	4.72606e-10	-0.816348	0.233	0.457	1.58502e-05	AS_DC-vs-Control_DC	growth arrest and DNA damage inducible alpha [Source:HGNC Symbol;Acc:HGNC:4095]
TBC1D9	4.84157e-10	0.424305	0.439	0.173	1.62377e-05	AS_DC-vs-Control_DC	TBC1 domain family member 9 [Source:HGNC Symbol;Acc:HGNC:21710]
RNF213	4.98043e-10	0.681953	0.599	0.361	1.67034e-05	AS_DC-vs-Control_DC	ring finger protein 213 [Source:HGNC Symbol;Acc:HGNC:14539]
CSF1R	4.99156e-10	0.674178	0.607	0.341	1.67407e-05	AS_DC-vs-Control_DC	colony stimulating factor 1 receptor [Source:HGNC Symbol;Acc:HGNC:2433]
MBNL1	6.3435e-10	0.620726	0.747	0.538	2.12748e-05	AS_DC-vs-Control_DC	muscleblind like splicing regulator 1 [Source:HGNC Symbol;Acc:HGNC:6923]
MDM4	6.53182e-10	0.41446	0.564	0.274	2.19064e-05	AS_DC-vs-Control_DC	MDM4 regulator of p53 [Source:HGNC Symbol;Acc:HGNC:6974]
CYTH4	6.80945e-10	0.409221	0.376	0.13	2.28375e-05	AS_DC-vs-Control_DC	cytohesin 4 [Source:HGNC Symbol;Acc:HGNC:9505]
SP110	7.72568e-10	0.490623	0.446	0.202	2.59104e-05	AS_DC-vs-Control_DC	SP110 nuclear body protein [Source:HGNC Symbol;Acc:HGNC:5401]
HLA-A	9.53428e-10	0.474373	0.982	0.875	3.19761e-05	AS_DC-vs-Control_DC	major histocompatibility complex, class I, A [Source:HGNC Symbol;Acc:HGNC:4931]
RPL35	1.04853e-09	-0.439585	0.957	0.966	3.51657e-05	AS_DC-vs-Control_DC	ribosomal protein L35 [Source:HGNC Symbol;Acc:HGNC:10344]
ELF3	1.11685e-09	-0.915312	0.118	0.308	3.7457e-05	AS_DC-vs-Control_DC	E74 like ETS transcription factor 3 [Source:HGNC Symbol;Acc:HGNC:3318]
SEM1	1.17366e-09	-0.767207	0.612	0.716	3.93622e-05	AS_DC-vs-Control_DC	SEM1 26S proteasome complex subunit [Source:HGNC Symbol;Acc:HGNC:10845]
WNK1	1.20355e-09	0.563187	0.549	0.303	4.03647e-05	AS_DC-vs-Control_DC	WNK lysine deficient protein kinase 1 [Source:HGNC Symbol;Acc:HGNC:14540]
ZKSCAN1	1.22816e-09	0.514351	0.351	0.12	4.11901e-05	AS_DC-vs-Control_DC	zinc finger with KRAB and SCAN domains 1 [Source:HGNC Symbol;Acc:HGNC:13101]
ATP5MPL	1.28486e-09	-0.71228	0.634	0.74	4.30916e-05	AS_DC-vs-Control_DC	ATP synthase membrane subunit 6.8PL [Source:HGNC Symbol;Acc:HGNC:1188]
NKG7	1.36299e-09	0.626451	0.278	0.067	4.57121e-05	AS_DC-vs-Control_DC	natural killer cell granule protein 7 [Source:HGNC Symbol;Acc:HGNC:7830]
ZNF609	1.47863e-09	0.337649	0.278	0.067	4.95904e-05	AS_DC-vs-Control_DC	zinc finger protein 609 [Source:HGNC Symbol;Acc:HGNC:29003]
ARHGEF2	1.65552e-09	0.419177	0.348	0.12	5.55229e-05	AS_DC-vs-Control_DC	Rho/Rac guanine nucleotide exchange factor 2 [Source:HGNC Symbol;Acc:HGNC:682]
PTAFR	1.66127e-09	0.568727	0.356	0.135	5.57156e-05	AS_DC-vs-Control_DC	platelet activating factor receptor [Source:HGNC Symbol;Acc:HGNC:9582]
DDX5	1.76809e-09	0.425205	0.96	0.875	5.9298e-05	AS_DC-vs-Control_DC	DEAD-box helicase 5 [Source:HGNC Symbol;Acc:HGNC:2746]
CST3	1.86387e-09	-0.569541	0.99	0.981	6.25105e-05	AS_DC-vs-Control_DC	cystatin C [Source:HGNC Symbol;Acc:HGNC:2475]
RASSF4	2.08229e-09	0.496373	0.551	0.298	6.9836e-05	AS_DC-vs-Control_DC	Ras association domain family member 4 [Source:HGNC Symbol;Acc:HGNC:20793]
TBC1D14	2.3967e-09	0.374939	0.276	0.072	8.03807e-05	AS_DC-vs-Control_DC	TBC1 domain family member 14 [Source:HGNC Symbol;Acc:HGNC:29246]
NAIP	2.43112e-09	0.562397	0.496	0.245	8.15348e-05	AS_DC-vs-Control_DC	NLR family apoptosis inhibitory protein [Source:HGNC Symbol;Acc:HGNC:7634]
PPIA	2.52412e-09	-0.483447	0.907	0.909	8.46538e-05	AS_DC-vs-Control_DC	peptidylprolyl isomerase A [Source:HGNC Symbol;Acc:HGNC:9253]
ATM	2.69021e-09	0.490022	0.479	0.226	9.02244e-05	AS_DC-vs-Control_DC	ATM serine/threonine kinase [Source:HGNC Symbol;Acc:HGNC:795]
CYBA	2.78273e-09	-0.572733	0.89	0.885	9.33273e-05	AS_DC-vs-Control_DC	cytochrome b-245 alpha chain [Source:HGNC Symbol;Acc:HGNC:2577]
ARPC3	2.87185e-09	-0.50411	0.88	0.841	9.6316e-05	AS_DC-vs-Control_DC	actin related protein 2/3 complex subunit 3 [Source:HGNC Symbol;Acc:HGNC:706]
SNX29	3.22769e-09	0.437721	0.371	0.139	0.00010825	AS_DC-vs-Control_DC	sorting nexin 29 [Source:HGNC Symbol;Acc:HGNC:30542]
HLA-DRB1	3.24735e-09	-0.69427	0.977	0.971	0.00010891	AS_DC-vs-Control_DC	major histocompatibility complex, class II, DR beta 1 [Source:HGNC Symbol;Acc:HGNC:4948]
PECAM1	3.30751e-09	0.313622	0.411	0.173	0.000110927	AS_DC-vs-Control_DC	platelet and endothelial cell adhesion molecule 1 [Source:HGNC Symbol;Acc:HGNC:8823]
CCL20	3.45669e-09	-0.997075	0.085	0.264	0.00011593	AS_DC-vs-Control_DC	C-C motif chemokine ligand 20 [Source:HGNC Symbol;Acc:HGNC:10619]
CCDC88A	3.77244e-09	0.581794	0.719	0.5	0.00012652	AS_DC-vs-Control_DC	coiled-coil domain containing 88A [Source:HGNC Symbol;Acc:HGNC:25523]
PHF3	3.8127e-09	0.45833	0.504	0.245	0.00012787	AS_DC-vs-Control_DC	PHD finger protein 3 [Source:HGNC Symbol;Acc:HGNC:8921]
CKS2	4.05521e-09	-0.865281	0.321	0.524	0.000136004	AS_DC-vs-Control_DC	CDC28 protein kinase regulatory subunit 2 [Source:HGNC Symbol;Acc:HGNC:2000]
COX5B	4.07053e-09	-0.690288	0.674	0.75	0.000136518	AS_DC-vs-Control_DC	cytochrome c oxidase subunit 5B [Source:HGNC Symbol;Acc:HGNC:2269]
C3	4.29415e-09	1.16924	0.268	0.072	0.000144017	AS_DC-vs-Control_DC	complement C3 [Source:HGNC Symbol;Acc:HGNC:1318]
TCF12	4.35946e-09	0.447796	0.381	0.154	0.000146208	AS_DC-vs-Control_DC	transcription factor 12 [Source:HGNC Symbol;Acc:HGNC:11623]
USF2	4.41271e-09	0.448202	0.574	0.332	0.000147994	AS_DC-vs-Control_DC	upstream transcription factor 2, c-fos interacting [Source:HGNC Symbol;Acc:HGNC:12594]
DST	4.87713e-09	0.464587	0.546	0.288	0.000163569	AS_DC-vs-Control_DC	dystonin [Source:HGNC Symbol;Acc:HGNC:1090]
PARM1	5.37922e-09	0.401457	0.331	0.111	0.000180408	AS_DC-vs-Control_DC	prostate androgen-regulated mucin-like protein 1 [Source:HGNC Symbol;Acc:HGNC:24536]
AKNA	5.60342e-09	0.424683	0.393	0.163	0.000187928	AS_DC-vs-Control_DC	AT-hook transcription factor [Source:HGNC Symbol;Acc:HGNC:24108]
RNF149	5.66223e-09	0.472422	0.444	0.212	0.0001899	AS_DC-vs-Control_DC	ring finger protein 149 [Source:HGNC Symbol;Acc:HGNC:23137]
INPP5D	5.92455e-09	0.538013	0.484	0.245	0.000198698	AS_DC-vs-Control_DC	inositol polyphosphate-5-phosphatase D [Source:HGNC Symbol;Acc:HGNC:6079]
ZNF24	5.95863e-09	0.326086	0.348	0.125	0.000199841	AS_DC-vs-Control_DC	zinc finger protein 24 [Source:HGNC Symbol;Acc:HGNC:13032]
MIDN	6.17809e-09	0.593768	0.644	0.438	0.000207201	AS_DC-vs-Control_DC	midnolin [Source:HGNC Symbol;Acc:HGNC:16298]
TUBA1A	6.18346e-09	0.650638	0.744	0.476	0.000207381	AS_DC-vs-Control_DC	tubulin alpha 1a [Source:HGNC Symbol;Acc:HGNC:20766]
ATP5MF	6.29442e-09	-0.690114	0.657	0.712	0.000211102	AS_DC-vs-Control_DC	ATP synthase membrane subunit f [Source:HGNC Symbol;Acc:HGNC:848]
RPS28	6.57254e-09	-0.401139	0.99	0.995	0.00022043	AS_DC-vs-Control_DC	ribosomal protein S28 [Source:HGNC Symbol;Acc:HGNC:10418]
NFATC2	6.62952e-09	0.400624	0.311	0.101	0.000222341	AS_DC-vs-Control_DC	nuclear factor of activated T cells 2 [Source:HGNC Symbol;Acc:HGNC:7776]
XAF1	6.81135e-09	0.559692	0.409	0.183	0.000228439	AS_DC-vs-Control_DC	XIAP associated factor 1 [Source:HGNC Symbol;Acc:HGNC:30932]
ZNF148	7.19568e-09	0.360414	0.376	0.139	0.000241329	AS_DC-vs-Control_DC	zinc finger protein 148 [Source:HGNC Symbol;Acc:HGNC:12933]
SESN3	7.22763e-09	0.391928	0.376	0.154	0.0002424	AS_DC-vs-Control_DC	sestrin 3 [Source:HGNC Symbol;Acc:HGNC:23060]
ZFP36	7.81279e-09	0.532024	0.902	0.769	0.000262025	AS_DC-vs-Control_DC	ZFP36 ring finger protein [Source:HGNC Symbol;Acc:HGNC:12862]
ITSN2	8.14957e-09	0.493711	0.531	0.288	0.00027332	AS_DC-vs-Control_DC	intersectin 2 [Source:HGNC Symbol;Acc:HGNC:6184]
TBC1D1	8.2281e-09	0.444676	0.481	0.24	0.000275954	AS_DC-vs-Control_DC	TBC1 domain family member 1 [Source:HGNC Symbol;Acc:HGNC:11578]
MPEG1	9.25548e-09	0.648153	0.589	0.356	0.00031041	AS_DC-vs-Control_DC	macrophage expressed 1 [Source:HGNC Symbol;Acc:HGNC:29619]
MAT2A	9.25857e-09	0.533223	0.549	0.298	0.000310514	AS_DC-vs-Control_DC	methionine adenosyltransferase 2A [Source:HGNC Symbol;Acc:HGNC:6904]
PLEKHA2	9.39284e-09	0.489841	0.459	0.221	0.000315017	AS_DC-vs-Control_DC	pleckstrin homology domain containing A2 [Source:HGNC Symbol;Acc:HGNC:14336]
BTG2	9.83517e-09	0.61874	0.777	0.577	0.000329852	AS_DC-vs-Control_DC	BTG anti-proliferation factor 2 [Source:HGNC Symbol;Acc:HGNC:1131]
ANXA2	1.02915e-08	-0.673982	0.699	0.764	0.000345157	AS_DC-vs-Control_DC	annexin A2 [Source:HGNC Symbol;Acc:HGNC:537]
PLCB2	1.07099e-08	0.34738	0.391	0.159	0.00035919	AS_DC-vs-Control_DC	phospholipase C beta 2 [Source:HGNC Symbol;Acc:HGNC:9055]
COL6A2	1.11335e-08	0.631043	0.328	0.111	0.000373395	AS_DC-vs-Control_DC	collagen type VI alpha 2 chain [Source:HGNC Symbol;Acc:HGNC:2212]
BEST1	1.11719e-08	0.334396	0.273	0.072	0.000374682	AS_DC-vs-Control_DC	bestrophin 1 [Source:HGNC Symbol;Acc:HGNC:12703]
ZNF217	1.17389e-08	0.400677	0.419	0.183	0.000393698	AS_DC-vs-Control_DC	zinc finger protein 217 [Source:HGNC Symbol;Acc:HGNC:13009]
RPL11	1.19081e-08	-0.359281	0.992	0.995	0.000399373	AS_DC-vs-Control_DC	ribosomal protein L11 [Source:HGNC Symbol;Acc:HGNC:10301]
EVL	1.28958e-08	0.501642	0.499	0.264	0.000432499	AS_DC-vs-Control_DC	Enah/Vasp-like [Source:HGNC Symbol;Acc:HGNC:20234]
UTRN	1.40272e-08	0.591235	0.549	0.322	0.000470443	AS_DC-vs-Control_DC	utrophin [Source:HGNC Symbol;Acc:HGNC:12635]
CRTAP	1.42502e-08	0.476202	0.439	0.212	0.000477922	AS_DC-vs-Control_DC	cartilage associated protein [Source:HGNC Symbol;Acc:HGNC:2379]
SCAF11	1.44106e-08	0.54672	0.669	0.457	0.000483303	AS_DC-vs-Control_DC	SR-related CTD associated factor 11 [Source:HGNC Symbol;Acc:HGNC:10784]
GPRIN3	1.70213e-08	0.495967	0.459	0.231	0.000570862	AS_DC-vs-Control_DC	GPRIN family member 3 [Source:HGNC Symbol;Acc:HGNC:27733]
SNX18	1.77916e-08	0.416054	0.351	0.135	0.000596694	AS_DC-vs-Control_DC	sorting nexin 18 [Source:HGNC Symbol;Acc:HGNC:19245]
RPS7	1.82582e-08	-0.399515	0.967	0.966	0.000612345	AS_DC-vs-Control_DC	ribosomal protein S7 [Source:HGNC Symbol;Acc:HGNC:10440]
HSP90AB1	1.90858e-08	-0.674056	0.945	0.942	0.000640099	AS_DC-vs-Control_DC	heat shock protein 90 alpha family class B member 1 [Source:HGNC Symbol;Acc:HGNC:5258]
NCOA2	1.98287e-08	0.392621	0.258	0.072	0.000665016	AS_DC-vs-Control_DC	nuclear receptor coactivator 2 [Source:HGNC Symbol;Acc:HGNC:7669]
COL18A1	2.06611e-08	0.525275	0.283	0.082	0.000692932	AS_DC-vs-Control_DC	collagen type XVIII alpha 1 chain [Source:HGNC Symbol;Acc:HGNC:2195]
RPS24	2.08875e-08	-0.355264	0.992	0.976	0.000700524	AS_DC-vs-Control_DC	ribosomal protein S24 [Source:HGNC Symbol;Acc:HGNC:10411]
LSM7	2.12133e-08	-0.757918	0.506	0.63	0.000711453	AS_DC-vs-Control_DC	LSM7 homolog, U6 small nuclear RNA and mRNA degradation associated [Source:HGNC Symbol;Acc:HGNC:20470]
TMSB4X	2.1424e-08	-0.382392	1	1	0.00071852	AS_DC-vs-Control_DC	thymosin beta 4 X-linked [Source:HGNC Symbol;Acc:HGNC:11881]
TXNIP	2.23587e-08	0.521974	0.847	0.601	0.000749865	AS_DC-vs-Control_DC	thioredoxin interacting protein [Source:HGNC Symbol;Acc:HGNC:16952]
ITGAX	2.25922e-08	0.587815	0.549	0.327	0.000757698	AS_DC-vs-Control_DC	integrin subunit alpha X [Source:HGNC Symbol;Acc:HGNC:6152]
ARHGEF6	2.37736e-08	0.304849	0.346	0.13	0.000797318	AS_DC-vs-Control_DC	Rac/Cdc42 guanine nucleotide exchange factor 6 [Source:HGNC Symbol;Acc:HGNC:685]
NCKAP1L	2.45508e-08	0.452857	0.551	0.312	0.000823384	AS_DC-vs-Control_DC	NCK associated protein 1 like [Source:HGNC Symbol;Acc:HGNC:4862]
PPP1R9B	2.55055e-08	0.411665	0.306	0.106	0.000855403	AS_DC-vs-Control_DC	protein phosphatase 1 regulatory subunit 9B [Source:HGNC Symbol;Acc:HGNC:9298]
TPP2	2.84285e-08	0.432515	0.331	0.125	0.000953437	AS_DC-vs-Control_DC	tripeptidyl peptidase 2 [Source:HGNC Symbol;Acc:HGNC:12016]
CEP85L	2.87657e-08	0.329126	0.296	0.096	0.000964744	AS_DC-vs-Control_DC	centrosomal protein 85 like [Source:HGNC Symbol;Acc:HGNC:21638]
STK17B	3.03331e-08	0.65917	0.594	0.394	0.00101731	AS_DC-vs-Control_DC	serine/threonine kinase 17b [Source:HGNC Symbol;Acc:HGNC:11396]
MYO9B	3.04952e-08	0.519999	0.564	0.327	0.00102275	AS_DC-vs-Control_DC	myosin IXB [Source:HGNC Symbol;Acc:HGNC:7609]
TUT4	3.10579e-08	0.402411	0.454	0.221	0.00104162	AS_DC-vs-Control_DC	terminal uridylyl transferase 4 [Source:HGNC Symbol;Acc:HGNC:28981]
UQCRH	3.1124e-08	-0.628943	0.677	0.745	0.00104384	AS_DC-vs-Control_DC	ubiquinol-cytochrome c reductase hinge protein [Source:HGNC Symbol;Acc:HGNC:12590]
MOB1B	3.1228e-08	0.364362	0.318	0.111	0.00104732	AS_DC-vs-Control_DC	MOB kinase activator 1B [Source:HGNC Symbol;Acc:HGNC:29801]
VPS13C	3.15409e-08	0.328617	0.642	0.389	0.00105782	AS_DC-vs-Control_DC	vacuolar protein sorting 13 homolog C [Source:HGNC Symbol;Acc:HGNC:23594]
ZFHX3	3.20336e-08	0.380323	0.551	0.308	0.00107434	AS_DC-vs-Control_DC	zinc finger homeobox 3 [Source:HGNC Symbol;Acc:HGNC:777]
FGR	3.31142e-08	0.457081	0.281	0.091	0.00111058	AS_DC-vs-Control_DC	FGR proto-oncogene, Src family tyrosine kinase [Source:HGNC Symbol;Acc:HGNC:3697]
MAFF	3.45453e-08	-0.849452	0.451	0.601	0.00115858	AS_DC-vs-Control_DC	MAF bZIP transcription factor F [Source:HGNC Symbol;Acc:HGNC:6780]
PAEP	3.56515e-08	-2.81464	0.206	0.38	0.00119568	AS_DC-vs-Control_DC	progestagen associated endometrial protein [Source:HGNC Symbol;Acc:HGNC:8573]
FAM118A	4.04809e-08	0.39572	0.286	0.091	0.00135765	AS_DC-vs-Control_DC	family with sequence similarity 118 member A [Source:HGNC Symbol;Acc:HGNC:1313]
MYL9	4.06697e-08	1.04558	0.351	0.149	0.00136398	AS_DC-vs-Control_DC	myosin light chain 9 [Source:HGNC Symbol;Acc:HGNC:15754]
CEBPD	4.15864e-08	0.630964	0.812	0.625	0.00139472	AS_DC-vs-Control_DC	CCAAT enhancer binding protein delta [Source:HGNC Symbol;Acc:HGNC:1835]
SEC61B	4.55519e-08	-0.579415	0.699	0.74	0.00152772	AS_DC-vs-Control_DC	SEC61 translocon subunit beta [Source:HGNC Symbol;Acc:HGNC:16993]
SSR1	4.95012e-08	0.325273	0.607	0.346	0.00166017	AS_DC-vs-Control_DC	signal sequence receptor subunit 1 [Source:HGNC Symbol;Acc:HGNC:11323]
DOCK10	5.02375e-08	0.553004	0.546	0.332	0.00168487	AS_DC-vs-Control_DC	dedicator of cytokinesis 10 [Source:HGNC Symbol;Acc:HGNC:23479]
RGS1	5.0638e-08	0.684418	0.805	0.606	0.0016983	AS_DC-vs-Control_DC	regulator of G protein signaling 1 [Source:HGNC Symbol;Acc:HGNC:9991]
C3AR1	5.3045e-08	0.518932	0.366	0.163	0.00177902	AS_DC-vs-Control_DC	complement C3a receptor 1 [Source:HGNC Symbol;Acc:HGNC:1319]
GLG1	5.30889e-08	0.437398	0.429	0.212	0.0017805	AS_DC-vs-Control_DC	golgi glycoprotein 1 [Source:HGNC Symbol;Acc:HGNC:4316]
UBE2G2	5.42946e-08	0.363513	0.429	0.207	0.00182093	AS_DC-vs-Control_DC	ubiquitin conjugating enzyme E2 G2 [Source:HGNC Symbol;Acc:HGNC:12483]
ATRX	5.70781e-08	0.556023	0.627	0.418	0.00191428	AS_DC-vs-Control_DC	ATRX chromatin remodeler [Source:HGNC Symbol;Acc:HGNC:886]
CPT1A	5.97955e-08	0.301972	0.283	0.087	0.00200542	AS_DC-vs-Control_DC	carnitine palmitoyltransferase 1A [Source:HGNC Symbol;Acc:HGNC:2328]
HINT1	6.07537e-08	-0.615177	0.724	0.779	0.00203756	AS_DC-vs-Control_DC	histidine triad nucleotide binding protein 1 [Source:HGNC Symbol;Acc:HGNC:4912]
ANKRD44	6.1725e-08	0.433461	0.466	0.231	0.00207013	AS_DC-vs-Control_DC	ankyrin repeat domain 44 [Source:HGNC Symbol;Acc:HGNC:25259]
GNG5	6.30645e-08	-0.699049	0.727	0.731	0.00211506	AS_DC-vs-Control_DC	G protein subunit gamma 5 [Source:HGNC Symbol;Acc:HGNC:4408]
OAZ1	6.58503e-08	-0.434474	0.917	0.885	0.00220849	AS_DC-vs-Control_DC	ornithine decarboxylase antizyme 1 [Source:HGNC Symbol;Acc:HGNC:8095]
ATP5MC2	6.87545e-08	-0.576672	0.805	0.808	0.00230589	AS_DC-vs-Control_DC	ATP synthase membrane subunit c locus 2 [Source:HGNC Symbol;Acc:HGNC:842]
TLR7	6.89707e-08	0.362131	0.291	0.096	0.00231314	AS_DC-vs-Control_DC	toll like receptor 7 [Source:HGNC Symbol;Acc:HGNC:15631]
ITPR2	7.59782e-08	0.747393	0.551	0.346	0.00254816	AS_DC-vs-Control_DC	inositol 1,4,5-trisphosphate receptor type 2 [Source:HGNC Symbol;Acc:HGNC:6181]
ARHGAP25	7.88414e-08	0.411003	0.328	0.13	0.00264418	AS_DC-vs-Control_DC	Rho GTPase activating protein 25 [Source:HGNC Symbol;Acc:HGNC:28951]
CPQ	8.69849e-08	0.435848	0.393	0.183	0.0029173	AS_DC-vs-Control_DC	carboxypeptidase Q [Source:HGNC Symbol;Acc:HGNC:16910]
TLR1	8.9029e-08	0.417172	0.316	0.12	0.00298585	AS_DC-vs-Control_DC	toll like receptor 1 [Source:HGNC Symbol;Acc:HGNC:11847]
NIN	9.30274e-08	0.296895	0.446	0.207	0.00311995	AS_DC-vs-Control_DC	ninein [Source:HGNC Symbol;Acc:HGNC:14906]
SH3KBP1	9.49017e-08	0.50923	0.501	0.288	0.00318281	AS_DC-vs-Control_DC	SH3 domain containing kinase binding protein 1 [Source:HGNC Symbol;Acc:HGNC:13867]
FCHO2	9.49264e-08	0.358301	0.293	0.101	0.00318364	AS_DC-vs-Control_DC	FCH and mu domain containing endocytic adaptor 2 [Source:HGNC Symbol;Acc:HGNC:25180]
EFR3A	9.71193e-08	0.310407	0.341	0.135	0.00325719	AS_DC-vs-Control_DC	EFR3 homolog A [Source:HGNC Symbol;Acc:HGNC:28970]
LPP	9.76751e-08	0.501811	0.491	0.264	0.00327583	AS_DC-vs-Control_DC	LIM domain containing preferred translocation partner in lipoma [Source:HGNC Symbol;Acc:HGNC:6679]
IL16	9.7696e-08	0.361446	0.361	0.149	0.00327653	AS_DC-vs-Control_DC	interleukin 16 [Source:HGNC Symbol;Acc:HGNC:5980]
SUB1	9.87022e-08	-0.513426	0.784	0.788	0.00331027	AS_DC-vs-Control_DC	SUB1 regulator of transcription [Source:HGNC Symbol;Acc:HGNC:19985]
BTG1	1.01433e-07	0.599427	0.855	0.683	0.00340187	AS_DC-vs-Control_DC	BTG anti-proliferation factor 1 [Source:HGNC Symbol;Acc:HGNC:1130]
CHD9	1.03656e-07	0.358853	0.566	0.341	0.00347641	AS_DC-vs-Control_DC	chromodomain helicase DNA binding protein 9 [Source:HGNC Symbol;Acc:HGNC:25701]
ZEB2	1.04705e-07	0.633508	0.699	0.471	0.00351159	AS_DC-vs-Control_DC	zinc finger E-box binding homeobox 2 [Source:HGNC Symbol;Acc:HGNC:14881]
GNB4	1.04799e-07	0.460252	0.368	0.163	0.00351473	AS_DC-vs-Control_DC	G protein subunit beta 4 [Source:HGNC Symbol;Acc:HGNC:20731]
PARP4	1.07291e-07	0.375825	0.296	0.106	0.00359833	AS_DC-vs-Control_DC	poly(ADP-ribose) polymerase family member 4 [Source:HGNC Symbol;Acc:HGNC:271]
FOXN3	1.10229e-07	0.590149	0.544	0.337	0.00369684	AS_DC-vs-Control_DC	forkhead box N3 [Source:HGNC Symbol;Acc:HGNC:1928]
ANXA1	1.11916e-07	-0.673398	0.734	0.812	0.00375344	AS_DC-vs-Control_DC	annexin A1 [Source:HGNC Symbol;Acc:HGNC:533]
EPN1	1.15658e-07	0.353845	0.426	0.207	0.00387893	AS_DC-vs-Control_DC	epsin 1 [Source:HGNC Symbol;Acc:HGNC:21604]
RSF1	1.18922e-07	0.360289	0.476	0.25	0.00398841	AS_DC-vs-Control_DC	remodeling and spacing factor 1 [Source:HGNC Symbol;Acc:HGNC:18118]
AFF3	1.21327e-07	0.405397	0.308	0.115	0.00406908	AS_DC-vs-Control_DC	AF4/FMR2 family member 3 [Source:HGNC Symbol;Acc:HGNC:6473]
ANKRD28	1.2908e-07	-0.593097	0.115	0.279	0.00432908	AS_DC-vs-Control_DC	ankyrin repeat domain 28 [Source:HGNC Symbol;Acc:HGNC:29024]
MT1E	1.34011e-07	-1.05289	0.188	0.356	0.00449445	AS_DC-vs-Control_DC	metallothionein 1E [Source:HGNC Symbol;Acc:HGNC:7397]
PREX1	1.36207e-07	0.338088	0.526	0.303	0.00456812	AS_DC-vs-Control_DC	phosphatidylinositol-3,4,5-trisphosphate dependent Rac exchange factor 1 [Source:HGNC Symbol;Acc:HGNC:32594]
HSP90B1	1.36732e-07	-0.475366	0.799	0.827	0.0045857	AS_DC-vs-Control_DC	heat shock protein 90 beta family member 1 [Source:HGNC Symbol;Acc:HGNC:12028]
MIS18BP1	1.41177e-07	0.477864	0.579	0.327	0.00473478	AS_DC-vs-Control_DC	MIS18 binding protein 1 [Source:HGNC Symbol;Acc:HGNC:20190]
RBMX	1.47332e-07	0.434704	0.634	0.428	0.00494122	AS_DC-vs-Control_DC	RNA binding motif protein X-linked [Source:HGNC Symbol;Acc:HGNC:9910]
RPS19	1.47968e-07	-0.388793	0.992	0.986	0.00496255	AS_DC-vs-Control_DC	ribosomal protein S19 [Source:HGNC Symbol;Acc:HGNC:10402]
ADD1	1.52567e-07	0.340802	0.398	0.183	0.0051168	AS_DC-vs-Control_DC	adducin 1 [Source:HGNC Symbol;Acc:HGNC:243]
LNPEP	1.57338e-07	0.438763	0.363	0.159	0.00527682	AS_DC-vs-Control_DC	leucyl and cystinyl aminopeptidase [Source:HGNC Symbol;Acc:HGNC:6656]
GIT2	1.59651e-07	0.333008	0.366	0.159	0.00535437	AS_DC-vs-Control_DC	GIT ArfGAP 2 [Source:HGNC Symbol;Acc:HGNC:4273]
LILRB1	1.59764e-07	0.366945	0.356	0.154	0.00535818	AS_DC-vs-Control_DC	leukocyte immunoglobulin like receptor B1 [Source:HGNC Symbol;Acc:HGNC:6605]
PIAS1	1.60596e-07	0.407402	0.419	0.202	0.00538608	AS_DC-vs-Control_DC	protein inhibitor of activated STAT 1 [Source:HGNC Symbol;Acc:HGNC:2752]
IFI16	1.61789e-07	0.469744	0.717	0.495	0.00542607	AS_DC-vs-Control_DC	interferon gamma inducible protein 16 [Source:HGNC Symbol;Acc:HGNC:5395]
ATP5PF	1.73157e-07	-0.575609	0.627	0.726	0.00580735	AS_DC-vs-Control_DC	ATP synthase peripheral stalk subunit F6 [Source:HGNC Symbol;Acc:HGNC:847]
KIAA0930	1.79633e-07	0.416388	0.414	0.202	0.00602453	AS_DC-vs-Control_DC	KIAA0930 [Source:HGNC Symbol;Acc:HGNC:1314]
RPS15	1.88856e-07	-0.358425	0.98	0.976	0.00633387	AS_DC-vs-Control_DC	ribosomal protein S15 [Source:HGNC Symbol;Acc:HGNC:10388]
AOAH	1.88971e-07	0.472026	0.426	0.216	0.00633771	AS_DC-vs-Control_DC	acyloxyacyl hydrolase [Source:HGNC Symbol;Acc:HGNC:548]
CXCL2	1.97043e-07	-0.742959	0.351	0.548	0.00660842	AS_DC-vs-Control_DC	C-X-C motif chemokine ligand 2 [Source:HGNC Symbol;Acc:HGNC:4603]
NR4A2	1.97557e-07	0.857564	0.657	0.505	0.00662566	AS_DC-vs-Control_DC	nuclear receptor subfamily 4 group A member 2 [Source:HGNC Symbol;Acc:HGNC:7981]
SETX	2.07092e-07	0.496969	0.494	0.274	0.00694544	AS_DC-vs-Control_DC	senataxin [Source:HGNC Symbol;Acc:HGNC:445]
STK38L	2.11294e-07	0.394774	0.358	0.159	0.00708639	AS_DC-vs-Control_DC	serine/threonine kinase 38 like [Source:HGNC Symbol;Acc:HGNC:17848]
EEF2	2.20813e-07	0.35266	0.867	0.716	0.00740563	AS_DC-vs-Control_DC	eukaryotic translation elongation factor 2 [Source:HGNC Symbol;Acc:HGNC:3214]
CD4	2.33066e-07	0.434229	0.599	0.385	0.00781658	AS_DC-vs-Control_DC	CD4 molecule [Source:HGNC Symbol;Acc:HGNC:1678]
PHACTR2	2.4479e-07	0.498162	0.454	0.255	0.00820976	AS_DC-vs-Control_DC	phosphatase and actin regulator 2 [Source:HGNC Symbol;Acc:HGNC:20956]
TBC1D5	2.4827e-07	0.295256	0.383	0.173	0.00832648	AS_DC-vs-Control_DC	TBC1 domain family member 5 [Source:HGNC Symbol;Acc:HGNC:19166]
RPS6KA3	2.53598e-07	0.46298	0.454	0.24	0.00850518	AS_DC-vs-Control_DC	ribosomal protein S6 kinase A3 [Source:HGNC Symbol;Acc:HGNC:10432]
ZNF331	2.74782e-07	1.04397	0.501	0.312	0.00921565	AS_DC-vs-Control_DC	zinc finger protein 331 [Source:HGNC Symbol;Acc:HGNC:15489]
ARL5A	3.03765e-07	0.325606	0.318	0.125	0.0101877	AS_DC-vs-Control_DC	ADP ribosylation factor like GTPase 5A [Source:HGNC Symbol;Acc:HGNC:696]
JAK2	3.06146e-07	0.327153	0.373	0.163	0.0102675	AS_DC-vs-Control_DC	Janus kinase 2 [Source:HGNC Symbol;Acc:HGNC:6192]
MRC2	3.15385e-07	0.405137	0.363	0.159	0.0105774	AS_DC-vs-Control_DC	mannose receptor C type 2 [Source:HGNC Symbol;Acc:HGNC:16875]
CCR1	3.19933e-07	0.360668	0.366	0.163	0.0107299	AS_DC-vs-Control_DC	C-C motif chemokine receptor 1 [Source:HGNC Symbol;Acc:HGNC:1602]
EVI2B	3.31314e-07	0.494855	0.591	0.404	0.0111116	AS_DC-vs-Control_DC	ecotropic viral integration site 2B [Source:HGNC Symbol;Acc:HGNC:3500]
GLUL	3.42605e-07	0.649758	0.644	0.428	0.0114903	AS_DC-vs-Control_DC	glutamate-ammonia ligase [Source:HGNC Symbol;Acc:HGNC:4341]
IER3	3.5183e-07	-0.634594	0.744	0.856	0.0117997	AS_DC-vs-Control_DC	immediate early response 3 [Source:HGNC Symbol;Acc:HGNC:5392]
MYH9	3.63361e-07	0.391784	0.674	0.447	0.0121864	AS_DC-vs-Control_DC	myosin heavy chain 9 [Source:HGNC Symbol;Acc:HGNC:7579]
GATAD1	3.63531e-07	0.305435	0.326	0.13	0.0121921	AS_DC-vs-Control_DC	GATA zinc finger domain containing 1 [Source:HGNC Symbol;Acc:HGNC:29941]
GBP4	3.7309e-07	0.440134	0.318	0.13	0.0125127	AS_DC-vs-Control_DC	guanylate binding protein 4 [Source:HGNC Symbol;Acc:HGNC:20480]
TPM3	3.93501e-07	-0.435632	0.797	0.817	0.0131972	AS_DC-vs-Control_DC	tropomyosin 3 [Source:HGNC Symbol;Acc:HGNC:12012]
MS4A7	4.2864e-07	0.572431	0.514	0.293	0.0143757	AS_DC-vs-Control_DC	membrane spanning 4-domains A7 [Source:HGNC Symbol;Acc:HGNC:13378]
NKTR	4.3123e-07	0.504273	0.531	0.308	0.0144626	AS_DC-vs-Control_DC	natural killer cell triggering receptor [Source:HGNC Symbol;Acc:HGNC:7833]
UBE2E2	4.39204e-07	0.310175	0.368	0.163	0.01473	AS_DC-vs-Control_DC	ubiquitin conjugating enzyme E2 E2 [Source:HGNC Symbol;Acc:HGNC:12478]
KIAA0355	4.4078e-07	0.32513	0.251	0.077	0.0147829	AS_DC-vs-Control_DC
LITAF	4.44803e-07	0.472671	0.742	0.534	0.0149178	AS_DC-vs-Control_DC	lipopolysaccharide induced TNF factor [Source:HGNC Symbol;Acc:HGNC:16841]
RNF130	4.4644e-07	0.312924	0.596	0.375	0.0149727	AS_DC-vs-Control_DC	ring finger protein 130 [Source:HGNC Symbol;Acc:HGNC:18280]
KIAA1551	4.48317e-07	0.480026	0.479	0.264	0.0150357	AS_DC-vs-Control_DC
[truncated: 6,628 more rows]
