# Supplementary material for: Decoding the endometrial niche of Asherman’s Syndrome at single-cell resolution
Source: Nat Commun. 2023 Sep 21;14:5890. doi: 10.1038/s41467-023-41656-1 (PMC10514053; doi:10.1038/s41467-023-41656-1)
Supplement: Supplementary file 8 — Supplementary Data 6 [file 41467_2023_41656_MOESM8_ESM.xlsx]

## Sheet: supp_table6_mod_final
Supplementary Data 6. Differentially expressed genes between AS and window of implantation (WOI) controls. Wilcoxon test two-sided was applied and P values were corrected using FDR.
gene	p_val	avg_log2FC	pct.1	pct.2	p_val_adj	diffexp	RNA_ambient_contamination	description
GPX3	1.08519e-138	-3.81591	0.078	0.949	3.63952e-134	AS_AS-Epithelium-vs-WOI Control_AS-Epithelium	4.65861	glutathione peroxidase 3 [Source:HGNC Symbol;Acc:HGNC:4555]
PAEP	1.39898e-112	-6.34226	0.267	0.974	4.69189e-108	AS_AS-Epithelium-vs-WOI Control_AS-Epithelium	6.14255	progestagen associated endometrial protein [Source:HGNC Symbol;Acc:HGNC:8573]
IRX3	4.4031e-109	-1.92544	0.025	0.73	1.47671e-104	AS_AS-Epithelium-vs-WOI Control_AS-Epithelium	3.30619	iroquois homeobox 3 [Source:HGNC Symbol;Acc:HGNC:14360]
SLC15A1	1.08223e-100	-1.34838	0.016	0.668	3.62957e-96	AS_AS-Epithelium-vs-WOI Control_AS-Epithelium	5.78213	solute carrier family 15 member 1 [Source:HGNC Symbol;Acc:HGNC:10920]
CDH1	1.09815e-99	-1.45725	0.076	0.852	3.68296e-95	AS_AS-Epithelium-vs-WOI Control_AS-Epithelium	3.64638	cadherin 1 [Source:HGNC Symbol;Acc:HGNC:1748]
C2CD4A	5.65538e-94	-1.90545	0.051	0.75	1.8967e-89	AS_AS-Epithelium-vs-WOI Control_AS-Epithelium	4.98019	C2 calcium dependent domain containing 4A [Source:HGNC Symbol;Acc:HGNC:33627]
CXCL14	2.70225e-93	-3.80242	0.206	0.923	9.06279e-89	AS_AS-Epithelium-vs-WOI Control_AS-Epithelium	4.97683	C-X-C motif chemokine ligand 14 [Source:HGNC Symbol;Acc:HGNC:10640]
RETREG1	7.09117e-93	-1.4513	0.042	0.714	2.37824e-88	AS_AS-Epithelium-vs-WOI Control_AS-Epithelium	3.46338	reticulophagy regulator 1 [Source:HGNC Symbol;Acc:HGNC:25964]
C4BPA	1.97941e-92	-1.13075	0.015	0.617	6.63854e-88	AS_AS-Epithelium-vs-WOI Control_AS-Epithelium	6.2157	complement component 4 binding protein alpha [Source:HGNC Symbol;Acc:HGNC:1325]
C12orf75	2.52199e-91	-1.74376	0.118	0.918	8.45827e-87	AS_AS-Epithelium-vs-WOI Control_AS-Epithelium	3.74613	chromosome 12 open reading frame 75 [Source:HGNC Symbol;Acc:HGNC:35164]
DPP4	2.91513e-91	-1.43211	0.009	0.582	9.77676e-87	AS_AS-Epithelium-vs-WOI Control_AS-Epithelium	3.46729	dipeptidyl peptidase 4 [Source:HGNC Symbol;Acc:HGNC:3009]
VIM	3.66351e-91	3.11431	0.988	0.791	1.22867e-86	AS_AS-Epithelium-vs-WOI Control_AS-Epithelium	2.67129	vimentin [Source:HGNC Symbol;Acc:HGNC:12692]
SLC1A1	1.10063e-89	-1.24377	0.016	0.607	3.69129e-85	AS_AS-Epithelium-vs-WOI Control_AS-Epithelium	4.6908	solute carrier family 1 member 1 [Source:HGNC Symbol;Acc:HGNC:10939]
MTRNR2L8	8.0914e-89	-3.11862	0.21	0.969	2.7137e-84	AS_AS-Epithelium-vs-WOI Control_AS-Epithelium	0.720066	MT-RNR2 like 8 [Source:HGNC Symbol;Acc:HGNC:37165]
TSPAN1	2.12306e-87	-1.49552	0.088	0.832	7.12033e-83	AS_AS-Epithelium-vs-WOI Control_AS-Epithelium	3.39447	tetraspanin 1 [Source:HGNC Symbol;Acc:HGNC:20657]
PLA2G16	1.7203e-86	-1.4661	0.079	0.806	5.76956e-82	AS_AS-Epithelium-vs-WOI Control_AS-Epithelium	6.06504	NA
DEPTOR	1.79773e-86	-1.14953	0.045	0.689	6.02924e-82	AS_AS-Epithelium-vs-WOI Control_AS-Epithelium	3.54634	DEP domain containing MTOR interacting protein [Source:HGNC Symbol;Acc:HGNC:22953]
DEFB1	2.42959e-85	-2.52872	0.215	0.929	8.14835e-81	AS_AS-Epithelium-vs-WOI Control_AS-Epithelium	15.64	defensin beta 1 [Source:HGNC Symbol;Acc:HGNC:2766]
SFN	5.61981e-85	-1.48634	0.064	0.745	1.88477e-80	AS_AS-Epithelium-vs-WOI Control_AS-Epithelium	3.37982	stratifin [Source:HGNC Symbol;Acc:HGNC:10773]
SLC44A1	6.17338e-84	-1.41242	0.081	0.791	2.07043e-79	AS_AS-Epithelium-vs-WOI Control_AS-Epithelium	3.24754	solute carrier family 44 member 1 [Source:HGNC Symbol;Acc:HGNC:18798]
RAB11FIP1	6.41758e-81	-1.88273	0.148	0.898	2.15233e-76	AS_AS-Epithelium-vs-WOI Control_AS-Epithelium	4.63708	RAB11 family interacting protein 1 [Source:HGNC Symbol;Acc:HGNC:30265]
FAM84B	9.78116e-81	-0.981077	0.045	0.673	3.28041e-76	AS_AS-Epithelium-vs-WOI Control_AS-Epithelium	6.27087	NA
PARD6B	1.06743e-80	-1.04331	0.037	0.628	3.57993e-76	AS_AS-Epithelium-vs-WOI Control_AS-Epithelium	2.56478	par-6 family cell polarity regulator beta [Source:HGNC Symbol;Acc:HGNC:16245]
DDX52	5.1132e-80	-1.40786	0.101	0.811	1.71487e-75	AS_AS-Epithelium-vs-WOI Control_AS-Epithelium	4.7505	DExD-box helicase 52 [Source:HGNC Symbol;Acc:HGNC:20038]
ABCC3	8.31601e-80	-1.05307	0.037	0.633	2.78902e-75	AS_AS-Epithelium-vs-WOI Control_AS-Epithelium	1.40106	ATP binding cassette subfamily C member 3 [Source:HGNC Symbol;Acc:HGNC:54]
DHRS3	2.73261e-79	-1.28869	0.094	0.796	9.16462e-75	AS_AS-Epithelium-vs-WOI Control_AS-Epithelium	0.656663	dehydrogenase/reductase 3 [Source:HGNC Symbol;Acc:HGNC:17693]
SLC44A4	2.89474e-79	-0.774687	0.055	0.699	9.70839e-75	AS_AS-Epithelium-vs-WOI Control_AS-Epithelium	3.71493	solute carrier family 44 member 4 [Source:HGNC Symbol;Acc:HGNC:13941]
AGR2	3.023e-79	-1.57808	0.122	0.852	1.01386e-74	AS_AS-Epithelium-vs-WOI Control_AS-Epithelium	6.78657	anterior gradient 2, protein disulphide isomerase family member [Source:HGNC Symbol;Acc:HGNC:328]
COMP	4.20289e-79	-1.43343	0.003	0.49	1.40956e-74	AS_AS-Epithelium-vs-WOI Control_AS-Epithelium	2.4249	cartilage oligomeric matrix protein [Source:HGNC Symbol;Acc:HGNC:2227]
HNMT	1.48474e-78	-1.29624	0.1	0.816	4.97952e-74	AS_AS-Epithelium-vs-WOI Control_AS-Epithelium	3.53475	histamine N-methyltransferase [Source:HGNC Symbol;Acc:HGNC:5028]
TMC5	4.02586e-78	-0.965334	0.03	0.592	1.35019e-73	AS_AS-Epithelium-vs-WOI Control_AS-Epithelium	3.11446	transmembrane channel like 5 [Source:HGNC Symbol;Acc:HGNC:22999]
MAOA	1.04948e-76	-1.47222	0.076	0.73	3.51975e-72	AS_AS-Epithelium-vs-WOI Control_AS-Epithelium	4.17189	monoamine oxidase A [Source:HGNC Symbol;Acc:HGNC:6833]
NABP1	1.73131e-76	-0.968008	0.061	0.694	5.80646e-72	AS_AS-Epithelium-vs-WOI Control_AS-Epithelium	1.50636	nucleic acid binding protein 1 [Source:HGNC Symbol;Acc:HGNC:26232]
RIPK4	3.1641e-76	-1.04288	0.054	0.658	1.06118e-71	AS_AS-Epithelium-vs-WOI Control_AS-Epithelium	4.76909	receptor interacting serine/threonine kinase 4 [Source:HGNC Symbol;Acc:HGNC:496]
LAMB3	5.49448e-76	-1.06953	0.06	0.689	1.84274e-71	AS_AS-Epithelium-vs-WOI Control_AS-Epithelium	3.61636	laminin subunit beta 3 [Source:HGNC Symbol;Acc:HGNC:6490]
PHYHIPL	2.38844e-74	-1.0125	0.037	0.597	8.01035e-70	AS_AS-Epithelium-vs-WOI Control_AS-Epithelium	5.06143	phytanoyl-CoA 2-hydroxylase interacting protein like [Source:HGNC Symbol;Acc:HGNC:29378]
RHPN2	5.45783e-74	-0.800001	0.061	0.679	1.83045e-69	AS_AS-Epithelium-vs-WOI Control_AS-Epithelium	3.57629	rhophilin Rho GTPase binding protein 2 [Source:HGNC Symbol;Acc:HGNC:19974]
LINC02532	1.59621e-73	-0.734768	0	0.444	5.35335e-69	AS_AS-Epithelium-vs-WOI Control_AS-Epithelium	3.02784	long intergenic non-protein coding RNA 2532 [Source:HGNC Symbol;Acc:HGNC:53549]
RUNX1	1.87749e-73	-0.895624	0.06	0.668	6.29672e-69	AS_AS-Epithelium-vs-WOI Control_AS-Epithelium	2.6182	RUNX family transcription factor 1 [Source:HGNC Symbol;Acc:HGNC:10471]
JPT2	9.76238e-73	-0.949046	0.06	0.663	3.27411e-68	AS_AS-Epithelium-vs-WOI Control_AS-Epithelium	3.27504	Jupiter microtubule associated homolog 2 [Source:HGNC Symbol;Acc:HGNC:14137]
GADD45A	6.76466e-72	-2.1092	0.334	0.974	2.26873e-67	AS_AS-Epithelium-vs-WOI Control_AS-Epithelium	4.82641	growth arrest and DNA damage inducible alpha [Source:HGNC Symbol;Acc:HGNC:4095]
TC2N	6.99742e-72	-0.926001	0.084	0.735	2.34679e-67	AS_AS-Epithelium-vs-WOI Control_AS-Epithelium	4.13095	tandem C2 domains, nuclear [Source:HGNC Symbol;Acc:HGNC:19859]
SLC3A1	7.29688e-72	-0.928331	0.037	0.587	2.44723e-67	AS_AS-Epithelium-vs-WOI Control_AS-Epithelium	5.71523	solute carrier family 3 member 1 [Source:HGNC Symbol;Acc:HGNC:11025]
CLDN3	1.33788e-71	-1.9464	0.413	0.985	4.48697e-67	AS_AS-Epithelium-vs-WOI Control_AS-Epithelium	9.35911	claudin 3 [Source:HGNC Symbol;Acc:HGNC:2045]
MAL2	1.82156e-71	-0.837658	0.069	0.689	6.10914e-67	AS_AS-Epithelium-vs-WOI Control_AS-Epithelium	3.10315	mal, T cell differentiation protein 2 [Source:HGNC Symbol;Acc:HGNC:13634]
AC016831.1	3.72318e-71	-0.812742	0.051	0.638	1.24868e-66	AS_AS-Epithelium-vs-WOI Control_AS-Epithelium	1.05784	novel transcript
IL6ST	1.88122e-70	-1.99025	0.213	0.913	6.30925e-66	AS_AS-Epithelium-vs-WOI Control_AS-Epithelium	4.04585	interleukin 6 signal transducer [Source:HGNC Symbol;Acc:HGNC:6021]
WWC1	2.46292e-70	-0.906305	0.039	0.577	8.26014e-66	AS_AS-Epithelium-vs-WOI Control_AS-Epithelium	2.76726	WW and C2 domain containing 1 [Source:HGNC Symbol;Acc:HGNC:29435]
PERP	1.04603e-69	-1.57872	0.221	0.954	3.50818e-65	AS_AS-Epithelium-vs-WOI Control_AS-Epithelium	7.11274	p53 apoptosis effector related to PMP22 [Source:HGNC Symbol;Acc:HGNC:17637]
FOS	1.10089e-69	1.47606	0.997	0.98	3.69217e-65	AS_AS-Epithelium-vs-WOI Control_AS-Epithelium	3.67562	Fos proto-oncogene, AP-1 transcription factor subunit [Source:HGNC Symbol;Acc:HGNC:3796]
MT-ND3	3.09446e-69	-2.07047	0.939	1	1.03782e-64	AS_AS-Epithelium-vs-WOI Control_AS-Epithelium	2.86635	mitochondrially encoded NADH:ubiquinone oxidoreductase core subunit 3 [Source:HGNC Symbol;Acc:HGNC:7458]
KIF13B	1.01497e-68	-0.694025	0.04	0.582	3.40402e-64	AS_AS-Epithelium-vs-WOI Control_AS-Epithelium	2.34885	kinesin family member 13B [Source:HGNC Symbol;Acc:HGNC:14405]
COX20	1.4265e-68	-1.13279	0.121	0.816	4.78419e-64	AS_AS-Epithelium-vs-WOI Control_AS-Epithelium	0.884608	cytochrome c oxidase assembly factor COX20 [Source:HGNC Symbol;Acc:HGNC:26970]
SNX29	2.17563e-68	-0.675904	0.027	0.526	7.29662e-64	AS_AS-Epithelium-vs-WOI Control_AS-Epithelium	0.257833	sorting nexin 29 [Source:HGNC Symbol;Acc:HGNC:30542]
RIMKLB	3.66361e-68	-2.1047	0.24	0.923	1.2287e-63	AS_AS-Epithelium-vs-WOI Control_AS-Epithelium	6.07301	ribosomal modification protein rimK like family member B [Source:HGNC Symbol;Acc:HGNC:29228]
PAX8	1.1178e-67	-1.56036	0.199	0.929	3.74889e-63	AS_AS-Epithelium-vs-WOI Control_AS-Epithelium	3.82076	paired box 8 [Source:HGNC Symbol;Acc:HGNC:8622]
MT-ND5	1.57441e-67	-2.22599	0.584	0.98	5.28025e-63	AS_AS-Epithelium-vs-WOI Control_AS-Epithelium	1.95759	mitochondrially encoded NADH:ubiquinone oxidoreductase core subunit 5 [Source:HGNC Symbol;Acc:HGNC:7461]
ZBTB43	2.50102e-67	-0.779735	0.052	0.612	8.38793e-63	AS_AS-Epithelium-vs-WOI Control_AS-Epithelium	0.449219	zinc finger and BTB domain containing 43 [Source:HGNC Symbol;Acc:HGNC:17908]
SHROOM3	3.06035e-67	-1.10436	0.093	0.735	1.02638e-62	AS_AS-Epithelium-vs-WOI Control_AS-Epithelium	3.09035	shroom family member 3 [Source:HGNC Symbol;Acc:HGNC:30422]
LMO7	7.24241e-67	-0.999553	0.052	0.602	2.42896e-62	AS_AS-Epithelium-vs-WOI Control_AS-Epithelium	2.24813	LIM domain 7 [Source:HGNC Symbol;Acc:HGNC:6646]
RAB21	9.24165e-67	-0.633067	0.079	0.694	3.09946e-62	AS_AS-Epithelium-vs-WOI Control_AS-Epithelium	0.129363	RAB21, member RAS oncogene family [Source:HGNC Symbol;Acc:HGNC:18263]
GRN	1.23896e-66	-1.46224	0.164	0.878	4.15523e-62	AS_AS-Epithelium-vs-WOI Control_AS-Epithelium	2.48063	granulin precursor [Source:HGNC Symbol;Acc:HGNC:4601]
ADGRF1	1.85449e-66	-0.850469	0.006	0.434	6.21958e-62	AS_AS-Epithelium-vs-WOI Control_AS-Epithelium	4.45484	adhesion G protein-coupled receptor F1 [Source:HGNC Symbol;Acc:HGNC:18990]
G0S2	2.30803e-66	-1.81633	0.07	0.653	7.74066e-62	AS_AS-Epithelium-vs-WOI Control_AS-Epithelium	2.78261	G0/G1 switch 2 [Source:HGNC Symbol;Acc:HGNC:30229]
CLDN10	1.14027e-65	-1.42514	0.137	0.827	3.82424e-61	AS_AS-Epithelium-vs-WOI Control_AS-Epithelium	4.27696	claudin 10 [Source:HGNC Symbol;Acc:HGNC:2033]
LIF	2.87632e-65	-0.967876	0.036	0.546	9.6466e-61	AS_AS-Epithelium-vs-WOI Control_AS-Epithelium	2.55487	LIF interleukin 6 family cytokine [Source:HGNC Symbol;Acc:HGNC:6596]
ARID5B	4.28858e-65	-1.3491	0.166	0.878	1.43831e-60	AS_AS-Epithelium-vs-WOI Control_AS-Epithelium	2.53062	AT-rich interaction domain 5B [Source:HGNC Symbol;Acc:HGNC:17362]
RIOK3	4.67408e-65	-1.03454	0.103	0.74	1.56759e-60	AS_AS-Epithelium-vs-WOI Control_AS-Epithelium	0.703681	RIO kinase 3 [Source:HGNC Symbol;Acc:HGNC:11451]
SYNE2	4.88567e-65	-1.50197	0.203	0.934	1.63856e-60	AS_AS-Epithelium-vs-WOI Control_AS-Epithelium	2.58652	spectrin repeat containing nuclear envelope protein 2 [Source:HGNC Symbol;Acc:HGNC:17084]
MT-ND4L	4.90392e-65	-1.70358	0.281	0.944	1.64468e-60	AS_AS-Epithelium-vs-WOI Control_AS-Epithelium	0.404045	mitochondrially encoded NADH:ubiquinone oxidoreductase core subunit 4L [Source:HGNC Symbol;Acc:HGNC:7460]
ATP6V1A	5.56422e-65	-0.815182	0.058	0.617	1.86613e-60	AS_AS-Epithelium-vs-WOI Control_AS-Epithelium	1.97516	ATPase H+ transporting V1 subunit A [Source:HGNC Symbol;Acc:HGNC:851]
F11R	5.79876e-65	-0.708108	0.063	0.633	1.94479e-60	AS_AS-Epithelium-vs-WOI Control_AS-Epithelium	3.69201	F11 receptor [Source:HGNC Symbol;Acc:HGNC:14685]
FLNB	1.25256e-64	-0.657558	0.076	0.679	4.20084e-60	AS_AS-Epithelium-vs-WOI Control_AS-Epithelium	1.35072	filamin B [Source:HGNC Symbol;Acc:HGNC:3755]
GPR160	1.52794e-64	-0.759394	0.03	0.52	5.12441e-60	AS_AS-Epithelium-vs-WOI Control_AS-Epithelium	2.96583	G protein-coupled receptor 160 [Source:HGNC Symbol;Acc:HGNC:23693]
NNMT	1.75407e-64	-1.33617	0.087	0.699	5.8828e-60	AS_AS-Epithelium-vs-WOI Control_AS-Epithelium	1.80949	nicotinamide N-methyltransferase [Source:HGNC Symbol;Acc:HGNC:7861]
CPEB4	1.88776e-64	-0.758398	0.067	0.643	6.33117e-60	AS_AS-Epithelium-vs-WOI Control_AS-Epithelium	1.53296	cytoplasmic polyadenylation element binding protein 4 [Source:HGNC Symbol;Acc:HGNC:21747]
MT-ND4	3.67533e-64	-1.92261	0.913	0.995	1.23263e-59	AS_AS-Epithelium-vs-WOI Control_AS-Epithelium	2.81378	mitochondrially encoded NADH:ubiquinone oxidoreductase core subunit 4 [Source:HGNC Symbol;Acc:HGNC:7459]
TM4SF1	4.49942e-64	-2.47186	0.276	0.918	1.50902e-59	AS_AS-Epithelium-vs-WOI Control_AS-Epithelium	9.92927	transmembrane 4 L six family member 1 [Source:HGNC Symbol;Acc:HGNC:11853]
AIMP1	5.64556e-64	-1.13773	0.106	0.745	1.89341e-59	AS_AS-Epithelium-vs-WOI Control_AS-Epithelium	0.953036	aminoacyl tRNA synthetase complex interacting multifunctional protein 1 [Source:HGNC Symbol;Acc:HGNC:10648]
MT-ATP8	6.02016e-64	-0.92837	0.116	0.796	2.01904e-59	AS_AS-Epithelium-vs-WOI Control_AS-Epithelium	0.00269401	mitochondrially encoded ATP synthase membrane subunit 8 [Source:HGNC Symbol;Acc:HGNC:7415]
CTSA	6.59021e-64	-0.681158	0.058	0.617	2.21022e-59	AS_AS-Epithelium-vs-WOI Control_AS-Epithelium	0.253343	cathepsin A [Source:HGNC Symbol;Acc:HGNC:9251]
S100A1	1.16289e-63	-1.24945	0.07	0.638	3.90011e-59	AS_AS-Epithelium-vs-WOI Control_AS-Epithelium	3.17877	S100 calcium binding protein A1 [Source:HGNC Symbol;Acc:HGNC:10486]
B4GALNT3	1.44078e-63	-0.76389	0.025	0.495	4.83209e-59	AS_AS-Epithelium-vs-WOI Control_AS-Epithelium	3.81175	beta-1,4-N-acetyl-galactosaminyltransferase 3 [Source:HGNC Symbol;Acc:HGNC:24137]
KLF5	1.7157e-63	-1.27382	0.133	0.806	5.75411e-59	AS_AS-Epithelium-vs-WOI Control_AS-Epithelium	3.4698	Kruppel like factor 5 [Source:HGNC Symbol;Acc:HGNC:6349]
MAP3K5	2.58478e-63	-0.607894	0.04	0.561	8.66885e-59	AS_AS-Epithelium-vs-WOI Control_AS-Epithelium	1.13254	mitogen-activated protein kinase kinase kinase 5 [Source:HGNC Symbol;Acc:HGNC:6857]
MET	6.59694e-63	-0.675396	0.052	0.592	2.21248e-58	AS_AS-Epithelium-vs-WOI Control_AS-Epithelium	3.15972	MET proto-oncogene, receptor tyrosine kinase [Source:HGNC Symbol;Acc:HGNC:7029]
ITPKC	7.78785e-63	-1.01421	0.087	0.694	2.61189e-58	AS_AS-Epithelium-vs-WOI Control_AS-Epithelium	1.39449	inositol-trisphosphate 3-kinase C [Source:HGNC Symbol;Acc:HGNC:14897]
SLC7A2	9.27936e-63	-1.00944	0.07	0.648	3.11211e-58	AS_AS-Epithelium-vs-WOI Control_AS-Epithelium	2.13324	solute carrier family 7 member 2 [Source:HGNC Symbol;Acc:HGNC:11060]
JUP	9.63065e-63	-0.960809	0.125	0.811	3.22993e-58	AS_AS-Epithelium-vs-WOI Control_AS-Epithelium	3.26169	junction plakoglobin [Source:HGNC Symbol;Acc:HGNC:6207]
FXYD2	1.26641e-62	-0.911521	0.001	0.388	4.24729e-58	AS_AS-Epithelium-vs-WOI Control_AS-Epithelium	2.89968	FXYD domain containing ion transport regulator 2 [Source:HGNC Symbol;Acc:HGNC:4026]
CDYL2	2.83952e-62	-0.662171	0.025	0.49	9.52318e-58	AS_AS-Epithelium-vs-WOI Control_AS-Epithelium	4.75804	chromodomain Y like 2 [Source:HGNC Symbol;Acc:HGNC:23030]
SLC20A1	5.081e-62	-0.894227	0.113	0.776	1.70407e-57	AS_AS-Epithelium-vs-WOI Control_AS-Epithelium	2.02476	solute carrier family 20 member 1 [Source:HGNC Symbol;Acc:HGNC:10946]
SDCBP2	6.81141e-62	-0.632009	0.033	0.52	2.28441e-57	AS_AS-Epithelium-vs-WOI Control_AS-Epithelium	4.92851	syndecan binding protein 2 [Source:HGNC Symbol;Acc:HGNC:15756]
DIAPH1	7.78807e-62	-0.626424	0.057	0.592	2.61196e-57	AS_AS-Epithelium-vs-WOI Control_AS-Epithelium	0.494938	diaphanous related formin 1 [Source:HGNC Symbol;Acc:HGNC:2876]
ELK4	1.18706e-61	-0.693171	0.057	0.592	3.98117e-57	AS_AS-Epithelium-vs-WOI Control_AS-Epithelium	1.61597	ETS transcription factor ELK4 [Source:HGNC Symbol;Acc:HGNC:3326]
TSPAN8	1.69401e-61	-0.799252	0.015	0.444	5.68137e-57	AS_AS-Epithelium-vs-WOI Control_AS-Epithelium	3.6194	tetraspanin 8 [Source:HGNC Symbol;Acc:HGNC:11855]
MAFK	2.01928e-61	-0.588972	0.052	0.587	6.77224e-57	AS_AS-Epithelium-vs-WOI Control_AS-Epithelium	2.74258	MAF bZIP transcription factor K [Source:HGNC Symbol;Acc:HGNC:6782]
EZR	2.33213e-61	-1.53605	0.246	0.944	7.82148e-57	AS_AS-Epithelium-vs-WOI Control_AS-Epithelium	4.24147	ezrin [Source:HGNC Symbol;Acc:HGNC:12691]
VNN1	4.49849e-61	-0.764491	0.01	0.418	1.5087e-56	AS_AS-Epithelium-vs-WOI Control_AS-Epithelium	3.87083	vanin 1 [Source:HGNC Symbol;Acc:HGNC:12705]
PNP	7.77501e-61	-0.588809	0.051	0.571	2.60758e-56	AS_AS-Epithelium-vs-WOI Control_AS-Epithelium	2.67779	purine nucleoside phosphorylase [Source:HGNC Symbol;Acc:HGNC:7892]
VAMP8	1.05976e-60	-0.944271	0.133	0.796	3.55422e-56	AS_AS-Epithelium-vs-WOI Control_AS-Epithelium	4.29837	vesicle associated membrane protein 8 [Source:HGNC Symbol;Acc:HGNC:12647]
COL3A1	1.10524e-60	3.02664	0.869	0.551	3.70676e-56	AS_AS-Epithelium-vs-WOI Control_AS-Epithelium	2.07056	collagen type III alpha 1 chain [Source:HGNC Symbol;Acc:HGNC:2201]
TES	1.218e-60	-0.768279	0.087	0.684	4.08494e-56	AS_AS-Epithelium-vs-WOI Control_AS-Epithelium	1.69377	testin LIM domain protein [Source:HGNC Symbol;Acc:HGNC:14620]
TMPRSS4	1.22767e-60	-0.609295	0.043	0.541	4.11735e-56	AS_AS-Epithelium-vs-WOI Control_AS-Epithelium	3.01313	transmembrane serine protease 4 [Source:HGNC Symbol;Acc:HGNC:11878]
OCLN	1.71251e-60	-0.647729	0.037	0.515	5.74343e-56	AS_AS-Epithelium-vs-WOI Control_AS-Epithelium	2.78705	occludin [Source:HGNC Symbol;Acc:HGNC:8104]
TMC4	2.2234e-60	-0.604471	0.051	0.566	7.45685e-56	AS_AS-Epithelium-vs-WOI Control_AS-Epithelium	3.00442	transmembrane channel like 4 [Source:HGNC Symbol;Acc:HGNC:22998]
RASEF	2.94711e-60	-0.58427	0.027	0.485	9.88401e-56	AS_AS-Epithelium-vs-WOI Control_AS-Epithelium	3.51934	RAS and EF-hand domain containing [Source:HGNC Symbol;Acc:HGNC:26464]
PRRG4	5.49656e-60	-0.503707	0.031	0.495	1.84344e-55	AS_AS-Epithelium-vs-WOI Control_AS-Epithelium	3.00215	proline rich and Gla domain 4 [Source:HGNC Symbol;Acc:HGNC:30799]
SPP1	5.62914e-60	-2.16606	0.118	0.709	1.8879e-55	AS_AS-Epithelium-vs-WOI Control_AS-Epithelium	7.26483	secreted phosphoprotein 1 [Source:HGNC Symbol;Acc:HGNC:11255]
CRB3	5.91129e-60	-0.562735	0.037	0.51	1.98253e-55	AS_AS-Epithelium-vs-WOI Control_AS-Epithelium	2.92088	crumbs cell polarity complex component 3 [Source:HGNC Symbol;Acc:HGNC:20237]
CLDN4	6.29125e-60	-1.83904	0.609	0.98	2.10996e-55	AS_AS-Epithelium-vs-WOI Control_AS-Epithelium	10.7135	claudin 4 [Source:HGNC Symbol;Acc:HGNC:2046]
PPFIBP2	9.70179e-60	-0.543314	0.027	0.485	3.25379e-55	AS_AS-Epithelium-vs-WOI Control_AS-Epithelium	3.51074	PPFIA binding protein 2 [Source:HGNC Symbol;Acc:HGNC:9250]
SDC4	1.01658e-59	-0.8417	0.121	0.77	3.40941e-55	AS_AS-Epithelium-vs-WOI Control_AS-Epithelium	3.56411	syndecan 4 [Source:HGNC Symbol;Acc:HGNC:10661]
SLC18A2	1.3417e-59	-0.817059	0.022	0.464	4.4998e-55	AS_AS-Epithelium-vs-WOI Control_AS-Epithelium	7.34237	solute carrier family 18 member A2 [Source:HGNC Symbol;Acc:HGNC:10935]
ARG2	1.41024e-59	-0.758787	0.104	0.74	4.72966e-55	AS_AS-Epithelium-vs-WOI Control_AS-Epithelium	4.67094	arginase 2 [Source:HGNC Symbol;Acc:HGNC:664]
NUPR1	1.55164e-59	-1.87433	0.325	0.929	5.2039e-55	AS_AS-Epithelium-vs-WOI Control_AS-Epithelium	4.95994	nuclear protein 1, transcriptional regulator [Source:HGNC Symbol;Acc:HGNC:29990]
HNF1B	2.20597e-59	-0.571072	0.024	0.464	7.39839e-55	AS_AS-Epithelium-vs-WOI Control_AS-Epithelium	3.63923	HNF1 homeobox B [Source:HGNC Symbol;Acc:HGNC:11630]
SESTD1	2.30761e-59	-0.696329	0.085	0.668	7.73926e-55	AS_AS-Epithelium-vs-WOI Control_AS-Epithelium	1.78148	SEC14 and spectrin domain containing 1 [Source:HGNC Symbol;Acc:HGNC:18379]
ATP11A	2.36597e-59	-0.701203	0.07	0.617	7.93498e-55	AS_AS-Epithelium-vs-WOI Control_AS-Epithelium	1.54957	ATPase phospholipid transporting 11A [Source:HGNC Symbol;Acc:HGNC:13552]
LGALS1	2.42181e-59	2.40074	0.91	0.847	8.12227e-55	AS_AS-Epithelium-vs-WOI Control_AS-Epithelium	3.86003	galectin 1 [Source:HGNC Symbol;Acc:HGNC:6561]
SLC15A4	3.34825e-59	-0.596323	0.042	0.531	1.12294e-54	AS_AS-Epithelium-vs-WOI Control_AS-Epithelium	2.25711	solute carrier family 15 member 4 [Source:HGNC Symbol;Acc:HGNC:23090]
KIAA1522	6.52412e-59	-0.438577	0.042	0.531	2.18806e-54	AS_AS-Epithelium-vs-WOI Control_AS-Epithelium	2.73469	KIAA1522 [Source:HGNC Symbol;Acc:HGNC:29301]
GRAMD1C	1.07602e-58	-0.652453	0.045	0.536	3.60876e-54	AS_AS-Epithelium-vs-WOI Control_AS-Epithelium	4.62514	GRAM domain containing 1C [Source:HGNC Symbol;Acc:HGNC:25252]
CD68	1.10927e-58	-0.387689	0.018	0.444	3.72028e-54	AS_AS-Epithelium-vs-WOI Control_AS-Epithelium	1.06963	CD68 molecule [Source:HGNC Symbol;Acc:HGNC:1693]
SINHCAF	1.3139e-58	-0.694486	0.118	0.76	4.40656e-54	AS_AS-Epithelium-vs-WOI Control_AS-Epithelium	0.711904	SIN3-HDAC complex associated factor [Source:HGNC Symbol;Acc:HGNC:30702]
C2CD4B	1.49319e-58	-1.68711	0.16	0.791	5.00786e-54	AS_AS-Epithelium-vs-WOI Control_AS-Epithelium	3.72582	C2 calcium dependent domain containing 4B [Source:HGNC Symbol;Acc:HGNC:33628]
EHF	1.49564e-58	-0.875747	0.127	0.796	5.01606e-54	AS_AS-Epithelium-vs-WOI Control_AS-Epithelium	2.60967	ETS homologous factor [Source:HGNC Symbol;Acc:HGNC:3246]
CRISP3	2.45336e-58	-1.16759	0.042	0.52	8.22807e-54	AS_AS-Epithelium-vs-WOI Control_AS-Epithelium	7.95047	cysteine rich secretory protein 3 [Source:HGNC Symbol;Acc:HGNC:16904]
MT-CO1	2.90598e-58	-1.60764	1	0.995	9.74608e-54	AS_AS-Epithelium-vs-WOI Control_AS-Epithelium	2.66233	mitochondrially encoded cytochrome c oxidase I [Source:HGNC Symbol;Acc:HGNC:7419]
ELF3	3.60164e-58	-1.59886	0.437	0.974	1.20792e-53	AS_AS-Epithelium-vs-WOI Control_AS-Epithelium	6.09255	E74 like ETS transcription factor 3 [Source:HGNC Symbol;Acc:HGNC:3318]
CLEC4E	5.25446e-58	-0.688038	0.009	0.398	1.76224e-53	AS_AS-Epithelium-vs-WOI Control_AS-Epithelium	4.7617	C-type lectin domain family 4 member E [Source:HGNC Symbol;Acc:HGNC:14555]
PPP1R3B	7.14738e-58	-0.515536	0.028	0.474	2.39709e-53	AS_AS-Epithelium-vs-WOI Control_AS-Epithelium	0.8632	protein phosphatase 1 regulatory subunit 3B [Source:HGNC Symbol;Acc:HGNC:14942]
VCAN	7.59155e-58	-1.39861	0.191	0.878	2.54605e-53	AS_AS-Epithelium-vs-WOI Control_AS-Epithelium	1.73186	versican [Source:HGNC Symbol;Acc:HGNC:2464]
VAT1	9.39381e-58	-0.505657	0.057	0.577	3.1505e-53	AS_AS-Epithelium-vs-WOI Control_AS-Epithelium	0.343178	vesicle amine transport 1 [Source:HGNC Symbol;Acc:HGNC:16919]
RAB11A	1.05589e-57	-1.1709	0.178	0.867	3.54123e-53	AS_AS-Epithelium-vs-WOI Control_AS-Epithelium	3.35629	RAB11A, member RAS oncogene family [Source:HGNC Symbol;Acc:HGNC:9760]
HOXB6	2.17492e-57	-0.517999	0.072	0.617	7.29425e-53	AS_AS-Epithelium-vs-WOI Control_AS-Epithelium	3.55145	homeobox B6 [Source:HGNC Symbol;Acc:HGNC:5117]
YOD1	5.30616e-57	-0.735363	0.025	0.454	1.77958e-52	AS_AS-Epithelium-vs-WOI Control_AS-Epithelium	4.02276	YOD1 deubiquitinase [Source:HGNC Symbol;Acc:HGNC:25035]
SPAG9	6.51756e-57	-0.985987	0.125	0.745	2.18586e-52	AS_AS-Epithelium-vs-WOI Control_AS-Epithelium	0.140938	sperm associated antigen 9 [Source:HGNC Symbol;Acc:HGNC:14524]
SRD5A3	8.31874e-57	-0.9024	0.101	0.704	2.78994e-52	AS_AS-Epithelium-vs-WOI Control_AS-Epithelium	4.47878	steroid 5 alpha-reductase 3 [Source:HGNC Symbol;Acc:HGNC:25812]
RAP2B	8.3896e-57	-0.837833	0.073	0.607	2.81371e-52	AS_AS-Epithelium-vs-WOI Control_AS-Epithelium	0.861495	RAP2B, member of RAS oncogene family [Source:HGNC Symbol;Acc:HGNC:9862]
PDZK1IP1	8.57051e-57	-0.677068	0.033	0.48	2.87438e-52	AS_AS-Epithelium-vs-WOI Control_AS-Epithelium	3.61312	PDZK1 interacting protein 1 [Source:HGNC Symbol;Acc:HGNC:16887]
DCDC2	9.72613e-57	-0.751428	0.064	0.582	3.26195e-52	AS_AS-Epithelium-vs-WOI Control_AS-Epithelium	2.21651	doublecortin domain containing 2 [Source:HGNC Symbol;Acc:HGNC:18141]
LLGL2	1.07597e-56	-0.640344	0.078	0.622	3.60859e-52	AS_AS-Epithelium-vs-WOI Control_AS-Epithelium	3.19902	LLGL scribble cell polarity complex component 2 [Source:HGNC Symbol;Acc:HGNC:6629]
ANXA4	1.35067e-56	-1.4597	0.219	0.883	4.52989e-52	AS_AS-Epithelium-vs-WOI Control_AS-Epithelium	5.93811	annexin A4 [Source:HGNC Symbol;Acc:HGNC:542]
DSP	1.57201e-56	-0.797521	0.122	0.77	5.2722e-52	AS_AS-Epithelium-vs-WOI Control_AS-Epithelium	3.16582	desmoplakin [Source:HGNC Symbol;Acc:HGNC:3052]
CALM3	1.72231e-56	-0.499758	0.1	0.704	5.77628e-52	AS_AS-Epithelium-vs-WOI Control_AS-Epithelium	0.3465	calmodulin 3 [Source:HGNC Symbol;Acc:HGNC:1449]
DAPK1	2.02444e-56	-0.480037	0.048	0.541	6.78957e-52	AS_AS-Epithelium-vs-WOI Control_AS-Epithelium	4.49918	death associated protein kinase 1 [Source:HGNC Symbol;Acc:HGNC:2674]
SLC40A1	2.14643e-56	-1.15006	0.109	0.709	7.19869e-52	AS_AS-Epithelium-vs-WOI Control_AS-Epithelium	3.90815	solute carrier family 40 member 1 [Source:HGNC Symbol;Acc:HGNC:10909]
MAPK6	3.59474e-56	-0.515911	0.066	0.592	1.20561e-51	AS_AS-Epithelium-vs-WOI Control_AS-Epithelium	0.498177	mitogen-activated protein kinase 6 [Source:HGNC Symbol;Acc:HGNC:6879]
EXPH5	3.60748e-56	-0.608166	0.039	0.5	1.20988e-51	AS_AS-Epithelium-vs-WOI Control_AS-Epithelium	3.13048	exophilin 5 [Source:HGNC Symbol;Acc:HGNC:30578]
TGIF1	4.86778e-56	-0.935651	0.14	0.796	1.63256e-51	AS_AS-Epithelium-vs-WOI Control_AS-Epithelium	2.7554	TGFB induced factor homeobox 1 [Source:HGNC Symbol;Acc:HGNC:11776]
CTNNAL1	5.16964e-56	-0.618462	0.094	0.673	1.73379e-51	AS_AS-Epithelium-vs-WOI Control_AS-Epithelium	2.37184	catenin alpha like 1 [Source:HGNC Symbol;Acc:HGNC:2512]
TMEM92	5.41635e-56	-0.543712	0.012	0.398	1.81653e-51	AS_AS-Epithelium-vs-WOI Control_AS-Epithelium	2.80765	transmembrane protein 92 [Source:HGNC Symbol;Acc:HGNC:26579]
MT1H	6.79727e-56	-1.69007	0.064	0.577	2.27967e-51	AS_AS-Epithelium-vs-WOI Control_AS-Epithelium	11.9605	metallothionein 1H [Source:HGNC Symbol;Acc:HGNC:7400]
MUC16	7.81577e-56	-1.1106	0.14	0.791	2.62125e-51	AS_AS-Epithelium-vs-WOI Control_AS-Epithelium	3.48847	mucin 16, cell surface associated [Source:HGNC Symbol;Acc:HGNC:15582]
WEE1	7.84906e-56	-0.940191	0.127	0.75	2.63242e-51	AS_AS-Epithelium-vs-WOI Control_AS-Epithelium	0.802554	WEE1 G2 checkpoint kinase [Source:HGNC Symbol;Acc:HGNC:12761]
ABHD11	1.05548e-55	-0.777421	0.11	0.709	3.53986e-51	AS_AS-Epithelium-vs-WOI Control_AS-Epithelium	2.64546	abhydrolase domain containing 11 [Source:HGNC Symbol;Acc:HGNC:16407]
AL121944.1	1.75104e-55	-0.583185	0.027	0.449	5.87263e-51	AS_AS-Epithelium-vs-WOI Control_AS-Epithelium	4.12797	novel transcript, antisense to ZNF165
GRB7	1.8645e-55	-0.478557	0.04	0.505	6.25317e-51	AS_AS-Epithelium-vs-WOI Control_AS-Epithelium	4.29379	growth factor receptor bound protein 7 [Source:HGNC Symbol;Acc:HGNC:4567]
MT-ND2	1.97289e-55	-1.76074	0.734	0.995	6.61667e-51	AS_AS-Epithelium-vs-WOI Control_AS-Epithelium	2.23276	mitochondrially encoded NADH:ubiquinone oxidoreductase core subunit 2 [Source:HGNC Symbol;Acc:HGNC:7456]
DLGAP1	2.00688e-55	-0.514636	0.028	0.459	6.73067e-51	AS_AS-Epithelium-vs-WOI Control_AS-Epithelium	4.06701	DLG associated protein 1 [Source:HGNC Symbol;Acc:HGNC:2905]
AGPAT5	2.26663e-55	-0.713401	0.057	0.556	7.60184e-51	AS_AS-Epithelium-vs-WOI Control_AS-Epithelium	2.61278	1-acylglycerol-3-phosphate O-acyltransferase 5 [Source:HGNC Symbol;Acc:HGNC:20886]
PLK3	2.76618e-55	-0.58599	0.084	0.638	9.27723e-51	AS_AS-Epithelium-vs-WOI Control_AS-Epithelium	0.309722	polo like kinase 3 [Source:HGNC Symbol;Acc:HGNC:2154]
SVIP	4.23183e-55	-0.426918	0.066	0.587	1.41927e-50	AS_AS-Epithelium-vs-WOI Control_AS-Epithelium	3.32287	small VCP interacting protein [Source:HGNC Symbol;Acc:HGNC:25238]
REL	5.55348e-55	-0.743916	0.091	0.653	1.86252e-50	AS_AS-Epithelium-vs-WOI Control_AS-Epithelium	0.271973	REL proto-oncogene, NF-kB subunit [Source:HGNC Symbol;Acc:HGNC:9954]
TOR1AIP2	6.00817e-55	-0.651553	0.076	0.617	2.01502e-50	AS_AS-Epithelium-vs-WOI Control_AS-Epithelium	0.265093	torsin 1A interacting protein 2 [Source:HGNC Symbol;Acc:HGNC:24055]
DUSP5	6.31495e-55	-1.13735	0.119	0.73	2.11791e-50	AS_AS-Epithelium-vs-WOI Control_AS-Epithelium	3.53512	dual specificity phosphatase 5 [Source:HGNC Symbol;Acc:HGNC:3071]
SDF2L1	8.52458e-55	-0.556328	0.052	0.541	2.85897e-50	AS_AS-Epithelium-vs-WOI Control_AS-Epithelium	0.737589	stromal cell derived factor 2 like 1 [Source:HGNC Symbol;Acc:HGNC:10676]
KMT2C	9.2136e-55	-0.575061	0.093	0.658	3.09006e-50	AS_AS-Epithelium-vs-WOI Control_AS-Epithelium	0.0284252	lysine methyltransferase 2C [Source:HGNC Symbol;Acc:HGNC:13726]
MAP2K3	1.10986e-54	-0.875598	0.087	0.633	3.72226e-50	AS_AS-Epithelium-vs-WOI Control_AS-Epithelium	1.38359	mitogen-activated protein kinase kinase 3 [Source:HGNC Symbol;Acc:HGNC:6843]
TCN1	1.11799e-54	-0.819181	0.004	0.357	3.74952e-50	AS_AS-Epithelium-vs-WOI Control_AS-Epithelium	4.28512	transcobalamin 1 [Source:HGNC Symbol;Acc:HGNC:11652]
RPS6KA5	1.37139e-54	-0.508228	0.057	0.551	4.59936e-50	AS_AS-Epithelium-vs-WOI Control_AS-Epithelium	3.20543	ribosomal protein S6 kinase A5 [Source:HGNC Symbol;Acc:HGNC:10434]
SPEN	1.57136e-54	-0.672065	0.084	0.628	5.27003e-50	AS_AS-Epithelium-vs-WOI Control_AS-Epithelium	0.0468009	spen family transcriptional repressor [Source:HGNC Symbol;Acc:HGNC:17575]
CDKN2AIP	1.61711e-54	-1.12252	0.133	0.745	5.42348e-50	AS_AS-Epithelium-vs-WOI Control_AS-Epithelium	2.85884	CDKN2A interacting protein [Source:HGNC Symbol;Acc:HGNC:24325]
UGT2B7	2.2287e-54	-0.562573	0.076	0.612	7.47462e-50	AS_AS-Epithelium-vs-WOI Control_AS-Epithelium	3.36581	UDP glucuronosyltransferase family 2 member B7 [Source:HGNC Symbol;Acc:HGNC:12554]
GCNT2	2.33305e-54	-0.660466	0.048	0.515	7.82457e-50	AS_AS-Epithelium-vs-WOI Control_AS-Epithelium	2.48867	glucosaminyl (N-acetyl) transferase 2 (I blood group) [Source:HGNC Symbol;Acc:HGNC:4204]
ZNF217	2.66832e-54	-0.495045	0.081	0.628	8.94901e-50	AS_AS-Epithelium-vs-WOI Control_AS-Epithelium	1.87062	zinc finger protein 217 [Source:HGNC Symbol;Acc:HGNC:13009]
PRSS8	2.96306e-54	-0.470709	0.063	0.566	9.93751e-50	AS_AS-Epithelium-vs-WOI Control_AS-Epithelium	4.34329	serine protease 8 [Source:HGNC Symbol;Acc:HGNC:9491]
S100A6	3.51337e-54	1.7945	0.939	0.944	1.17832e-49	AS_AS-Epithelium-vs-WOI Control_AS-Epithelium	4.62789	S100 calcium binding protein A6 [Source:HGNC Symbol;Acc:HGNC:10496]
MT-CO2	3.53399e-54	-1.53799	0.991	0.995	1.18523e-49	AS_AS-Epithelium-vs-WOI Control_AS-Epithelium	2.66512	mitochondrially encoded cytochrome c oxidase II [Source:HGNC Symbol;Acc:HGNC:7421]
NDRG1	3.76092e-54	-0.729071	0.119	0.73	1.26134e-49	AS_AS-Epithelium-vs-WOI Control_AS-Epithelium	0.384042	N-myc downstream regulated 1 [Source:HGNC Symbol;Acc:HGNC:7679]
HOOK1	4.46505e-54	-0.509781	0.052	0.536	1.49749e-49	AS_AS-Epithelium-vs-WOI Control_AS-Epithelium	3.38082	hook microtubule tethering protein 1 [Source:HGNC Symbol;Acc:HGNC:19884]
MAP7	5.20143e-54	-0.48373	0.042	0.495	1.74445e-49	AS_AS-Epithelium-vs-WOI Control_AS-Epithelium	3.61959	microtubule associated protein 7 [Source:HGNC Symbol;Acc:HGNC:6869]
SERINC2	6.06658e-54	-0.814763	0.107	0.694	2.03461e-49	AS_AS-Epithelium-vs-WOI Control_AS-Epithelium	4.18295	serine incorporator 2 [Source:HGNC Symbol;Acc:HGNC:23231]
VPS37B	7.17892e-54	-0.599383	0.078	0.607	2.40767e-49	AS_AS-Epithelium-vs-WOI Control_AS-Epithelium	1.53494	VPS37B subunit of ESCRT-I [Source:HGNC Symbol;Acc:HGNC:25754]
ERBB3	7.20453e-54	-0.581717	0.073	0.597	2.41626e-49	AS_AS-Epithelium-vs-WOI Control_AS-Epithelium	4.00541	erb-b2 receptor tyrosine kinase 3 [Source:HGNC Symbol;Acc:HGNC:3431]
TUT7	8.27687e-54	-0.692047	0.072	0.592	2.7759e-49	AS_AS-Epithelium-vs-WOI Control_AS-Epithelium	0.741568	terminal uridylyl transferase 7 [Source:HGNC Symbol;Acc:HGNC:25817]
GDF15	1.37563e-53	-1.62653	0.091	0.617	4.61359e-49	AS_AS-Epithelium-vs-WOI Control_AS-Epithelium	5.00121	growth differentiation factor 15 [Source:HGNC Symbol;Acc:HGNC:30142]
HOXB7	1.84004e-53	-0.446429	0.063	0.566	6.17113e-49	AS_AS-Epithelium-vs-WOI Control_AS-Epithelium	3.25994	homeobox B7 [Source:HGNC Symbol;Acc:HGNC:5118]
CRYAB	2.23447e-53	-2.38993	0.297	0.898	7.49396e-49	AS_AS-Epithelium-vs-WOI Control_AS-Epithelium	8.79674	crystallin alpha B [Source:HGNC Symbol;Acc:HGNC:2389]
MYO1C	2.64847e-53	-0.575772	0.073	0.597	8.88243e-49	AS_AS-Epithelium-vs-WOI Control_AS-Epithelium	0.161689	myosin IC [Source:HGNC Symbol;Acc:HGNC:7597]
HMGA1	2.7115e-53	-0.581139	0.082	0.622	9.09382e-49	AS_AS-Epithelium-vs-WOI Control_AS-Epithelium	2.81427	high mobility group AT-hook 1 [Source:HGNC Symbol;Acc:HGNC:5010]
FOXP1	3.28411e-53	-0.599891	0.116	0.719	1.10142e-48	AS_AS-Epithelium-vs-WOI Control_AS-Epithelium	0.680901	forkhead box P1 [Source:HGNC Symbol;Acc:HGNC:3823]
DUSP23	4.39423e-53	-0.817843	0.101	0.663	1.47374e-48	AS_AS-Epithelium-vs-WOI Control_AS-Epithelium	4.08554	dual specificity phosphatase 23 [Source:HGNC Symbol;Acc:HGNC:21480]
TSPAN15	5.26318e-53	-0.632282	0.042	0.49	1.76516e-48	AS_AS-Epithelium-vs-WOI Control_AS-Epithelium	3.15835	tetraspanin 15 [Source:HGNC Symbol;Acc:HGNC:23298]
SYAP1	5.43074e-53	-0.538059	0.121	0.73	1.82136e-48	AS_AS-Epithelium-vs-WOI Control_AS-Epithelium	0.344311	synapse associated protein 1 [Source:HGNC Symbol;Acc:HGNC:16273]
CD55	6.78602e-53	-1.34404	0.23	0.898	2.27589e-48	AS_AS-Epithelium-vs-WOI Control_AS-Epithelium	5.39983	CD55 molecule (Cromer blood group) [Source:HGNC Symbol;Acc:HGNC:2665]
ADM	7.4159e-53	-1.04608	0.134	0.75	2.48714e-48	AS_AS-Epithelium-vs-WOI Control_AS-Epithelium	3.43956	adrenomedullin [Source:HGNC Symbol;Acc:HGNC:259]
MT-ND1	8.83305e-53	-1.60554	0.782	0.99	2.96243e-48	AS_AS-Epithelium-vs-WOI Control_AS-Epithelium	2.38769	mitochondrially encoded NADH:ubiquinone oxidoreductase core subunit 1 [Source:HGNC Symbol;Acc:HGNC:7455]
SCCPDH	1.12572e-52	-0.821747	0.106	0.684	3.77543e-48	AS_AS-Epithelium-vs-WOI Control_AS-Epithelium	1.78274	saccharopine dehydrogenase (putative) [Source:HGNC Symbol;Acc:HGNC:24275]
MALAT1	1.30397e-52	-1.91994	0.999	1	4.37324e-48	AS_AS-Epithelium-vs-WOI Control_AS-Epithelium	3.3674	metastasis associated lung adenocarcinoma transcript 1 [Source:HGNC Symbol;Acc:HGNC:29665]
MTRNR2L12	2.00135e-52	-1.52901	0.406	0.969	6.71212e-48	AS_AS-Epithelium-vs-WOI Control_AS-Epithelium	1.05431	MT-RNR2 like 12 [Source:HGNC Symbol;Acc:HGNC:37169]
KLF6	2.04477e-52	-1.43174	0.579	0.974	6.85775e-48	AS_AS-Epithelium-vs-WOI Control_AS-Epithelium	4.36082	Kruppel like factor 6 [Source:HGNC Symbol;Acc:HGNC:2235]
SLC6A6	2.92679e-52	-0.421018	0.082	0.628	9.81585e-48	AS_AS-Epithelium-vs-WOI Control_AS-Epithelium	1.88725	solute carrier family 6 member 6 [Source:HGNC Symbol;Acc:HGNC:11052]
HKDC1	3.76415e-52	-0.649763	0.01	0.367	1.26242e-47	AS_AS-Epithelium-vs-WOI Control_AS-Epithelium	3.05188	hexokinase domain containing 1 [Source:HGNC Symbol;Acc:HGNC:23302]
CWC25	4.38894e-52	-0.459075	0.064	0.561	1.47196e-47	AS_AS-Epithelium-vs-WOI Control_AS-Epithelium	0.127124	CWC25 spliceosome associated protein homolog [Source:HGNC Symbol;Acc:HGNC:25989]
TST	4.58567e-52	-0.438111	0.088	0.633	1.53794e-47	AS_AS-Epithelium-vs-WOI Control_AS-Epithelium	2.13543	thiosulfate sulfurtransferase [Source:HGNC Symbol;Acc:HGNC:12388]
ARHGAP29	7.6932e-52	-0.580475	0.052	0.51	2.58015e-47	AS_AS-Epithelium-vs-WOI Control_AS-Epithelium	2.04344	Rho GTPase activating protein 29 [Source:HGNC Symbol;Acc:HGNC:30207]
CA12	1.09151e-51	-0.552179	0.046	0.5	3.66069e-47	AS_AS-Epithelium-vs-WOI Control_AS-Epithelium	2.35476	carbonic anhydrase 12 [Source:HGNC Symbol;Acc:HGNC:1371]
SLC34A2	1.11755e-51	-0.825191	0.149	0.791	3.74804e-47	AS_AS-Epithelium-vs-WOI Control_AS-Epithelium	5.45735	solute carrier family 34 member 2 [Source:HGNC Symbol;Acc:HGNC:11020]
CCDC47	1.26633e-51	-0.450383	0.091	0.638	4.24703e-47	AS_AS-Epithelium-vs-WOI Control_AS-Epithelium	0.132097	coiled-coil domain containing 47 [Source:HGNC Symbol;Acc:HGNC:24856]
SGPL1	1.36384e-51	-0.397852	0.039	0.474	4.57405e-47	AS_AS-Epithelium-vs-WOI Control_AS-Epithelium	1.69712	sphingosine-1-phosphate lyase 1 [Source:HGNC Symbol;Acc:HGNC:10817]
KDM6B	1.86941e-51	-0.745036	0.099	0.658	6.26962e-47	AS_AS-Epithelium-vs-WOI Control_AS-Epithelium	0.103169	lysine demethylase 6B [Source:HGNC Symbol;Acc:HGNC:29012]
IER3	2.07336e-51	-1.56893	0.746	0.99	6.95364e-47	AS_AS-Epithelium-vs-WOI Control_AS-Epithelium	8.0106	immediate early response 3 [Source:HGNC Symbol;Acc:HGNC:5392]
CHP1	2.33471e-51	-0.530134	0.081	0.612	7.83014e-47	AS_AS-Epithelium-vs-WOI Control_AS-Epithelium	0.835742	calcineurin like EF-hand protein 1 [Source:HGNC Symbol;Acc:HGNC:17433]
KLF3	3.1e-51	-0.602507	0.116	0.699	1.03968e-46	AS_AS-Epithelium-vs-WOI Control_AS-Epithelium	0.23777	Kruppel like factor 3 [Source:HGNC Symbol;Acc:HGNC:16516]
PIGR	6.88588e-51	-1.0583	0.143	0.745	2.30939e-46	AS_AS-Epithelium-vs-WOI Control_AS-Epithelium	4.6739	polymeric immunoglobulin receptor [Source:HGNC Symbol;Acc:HGNC:8968]
ATP6V1D	8.68104e-51	-0.305719	0.082	0.607	2.91145e-46	AS_AS-Epithelium-vs-WOI Control_AS-Epithelium	0.322107	ATPase H+ transporting V1 subunit D [Source:HGNC Symbol;Acc:HGNC:13527]
TMEM45B	1.05974e-50	-0.427907	0.007	0.347	3.55417e-46	AS_AS-Epithelium-vs-WOI Control_AS-Epithelium	3.43124	transmembrane protein 45B [Source:HGNC Symbol;Acc:HGNC:25194]
CASZ1	1.07072e-50	-0.510724	0.042	0.474	3.59097e-46	AS_AS-Epithelium-vs-WOI Control_AS-Epithelium	2.87415	castor zinc finger 1 [Source:HGNC Symbol;Acc:HGNC:26002]
C6orf132	1.42084e-50	-0.624319	0.054	0.515	4.76522e-46	AS_AS-Epithelium-vs-WOI Control_AS-Epithelium	2.35038	chromosome 6 open reading frame 132 [Source:HGNC Symbol;Acc:HGNC:21288]
SEC11C	1.63201e-50	-0.623864	0.11	0.684	5.47344e-46	AS_AS-Epithelium-vs-WOI Control_AS-Epithelium	4.35011	SEC11 homolog C, signal peptidase complex subunit [Source:HGNC Symbol;Acc:HGNC:23400]
LGMN	1.65262e-50	-0.576019	0.113	0.694	5.54255e-46	AS_AS-Epithelium-vs-WOI Control_AS-Epithelium	3.53111	legumain [Source:HGNC Symbol;Acc:HGNC:9472]
PLEKHA1	2.75389e-50	-0.515018	0.082	0.602	9.23599e-46	AS_AS-Epithelium-vs-WOI Control_AS-Epithelium	0.177954	pleckstrin homology domain containing A1 [Source:HGNC Symbol;Acc:HGNC:14335]
ABI1	3.33786e-50	-0.371896	0.085	0.612	1.11945e-45	AS_AS-Epithelium-vs-WOI Control_AS-Epithelium	0.218066	abl interactor 1 [Source:HGNC Symbol;Acc:HGNC:11320]
MGAT4B	4.40774e-50	-0.415182	0.075	0.577	1.47827e-45	AS_AS-Epithelium-vs-WOI Control_AS-Epithelium	1.34867	alpha-1,3-mannosyl-glycoprotein 4-beta-N-acetylglucosaminyltransferase B [Source:HGNC Symbol;Acc:HGNC:7048]
CDC42SE2	7.98074e-50	-0.397611	0.094	0.633	2.67658e-45	AS_AS-Epithelium-vs-WOI Control_AS-Epithelium	1.37385	CDC42 small effector 2 [Source:HGNC Symbol;Acc:HGNC:18547]
CHMP4B	9.82544e-50	-0.473208	0.1	0.653	3.29525e-45	AS_AS-Epithelium-vs-WOI Control_AS-Epithelium	0.313307	charged multivesicular body protein 4B [Source:HGNC Symbol;Acc:HGNC:16171]
SECISBP2L	9.90458e-50	-0.505015	0.103	0.663	3.3218e-45	AS_AS-Epithelium-vs-WOI Control_AS-Epithelium	0.432867	SECIS binding protein 2 like [Source:HGNC Symbol;Acc:HGNC:28997]
PHACTR4	1.0578e-49	-0.64773	0.113	0.689	3.54765e-45	AS_AS-Epithelium-vs-WOI Control_AS-Epithelium	0.11865	phosphatase and actin regulator 4 [Source:HGNC Symbol;Acc:HGNC:25793]
LRRFIP1	1.50729e-49	-0.865563	0.166	0.816	5.05513e-45	AS_AS-Epithelium-vs-WOI Control_AS-Epithelium	0.46975	LRR binding FLII interacting protein 1 [Source:HGNC Symbol;Acc:HGNC:6702]
BACE2	2.16717e-49	-0.560618	0.09	0.617	7.26826e-45	AS_AS-Epithelium-vs-WOI Control_AS-Epithelium	2.94955	beta-secretase 2 [Source:HGNC Symbol;Acc:HGNC:934]
TJP1	2.37554e-49	-0.668161	0.146	0.776	7.96708e-45	AS_AS-Epithelium-vs-WOI Control_AS-Epithelium	0.519804	tight junction protein 1 [Source:HGNC Symbol;Acc:HGNC:11827]
GPRC5C	2.50756e-49	-0.494643	0.078	0.587	8.40985e-45	AS_AS-Epithelium-vs-WOI Control_AS-Epithelium	2.91078	G protein-coupled receptor class C group 5 member C [Source:HGNC Symbol;Acc:HGNC:13309]
MT-CYB	5.87022e-49	-1.65703	0.994	0.995	1.96875e-44	AS_AS-Epithelium-vs-WOI Control_AS-Epithelium	2.94128	mitochondrially encoded cytochrome b [Source:HGNC Symbol;Acc:HGNC:7427]
NFKBID	6.58606e-49	-0.524497	0.058	0.52	2.20883e-44	AS_AS-Epithelium-vs-WOI Control_AS-Epithelium	0.937638	NFKB inhibitor delta [Source:HGNC Symbol;Acc:HGNC:15671]
SHTN1	6.63653e-49	-0.408497	0.057	0.515	2.22576e-44	AS_AS-Epithelium-vs-WOI Control_AS-Epithelium	3.20995	shootin 1 [Source:HGNC Symbol;Acc:HGNC:29319]
AMIGO2	7.09821e-49	-0.470395	0.033	0.434	2.3806e-44	AS_AS-Epithelium-vs-WOI Control_AS-Epithelium	3.21271	adhesion molecule with Ig like domain 2 [Source:HGNC Symbol;Acc:HGNC:24073]
MT-ATP6	7.19447e-49	-1.63485	0.984	0.99	2.41288e-44	AS_AS-Epithelium-vs-WOI Control_AS-Epithelium	3.27258	mitochondrially encoded ATP synthase membrane subunit 6 [Source:HGNC Symbol;Acc:HGNC:7414]
WLS	8.00428e-49	-0.47641	0.091	0.617	2.68447e-44	AS_AS-Epithelium-vs-WOI Control_AS-Epithelium	2.62364	Wnt ligand secretion mediator [Source:HGNC Symbol;Acc:HGNC:30238]
IER2	8.63195e-49	1.12711	0.993	0.969	2.89498e-44	AS_AS-Epithelium-vs-WOI Control_AS-Epithelium	2.29135	immediate early response 2 [Source:HGNC Symbol;Acc:HGNC:28871]
MICU1	9.68818e-49	-0.334929	0.046	0.485	3.24922e-44	AS_AS-Epithelium-vs-WOI Control_AS-Epithelium	0.0603015	mitochondrial calcium uptake 1 [Source:HGNC Symbol;Acc:HGNC:1530]
C6orf141	1.00287e-48	-0.514627	0.019	0.383	3.36343e-44	AS_AS-Epithelium-vs-WOI Control_AS-Epithelium	2.8561	chromosome 6 open reading frame 141 [Source:HGNC Symbol;Acc:HGNC:21351]
ANKRD12	1.15558e-48	-0.618926	0.13	0.719	3.87559e-44	AS_AS-Epithelium-vs-WOI Control_AS-Epithelium	0.136904	ankyrin repeat domain 12 [Source:HGNC Symbol;Acc:HGNC:29135]
NCEH1	1.50759e-48	-0.468757	0.025	0.403	5.05617e-44	AS_AS-Epithelium-vs-WOI Control_AS-Epithelium	2.57564	neutral cholesterol ester hydrolase 1 [Source:HGNC Symbol;Acc:HGNC:29260]
MT-CO3	1.75158e-48	-1.53852	0.991	0.995	5.87444e-44	AS_AS-Epithelium-vs-WOI Control_AS-Epithelium	3.30406	mitochondrially encoded cytochrome c oxidase III [Source:HGNC Symbol;Acc:HGNC:7422]
KRT18	2.51472e-48	-1.26334	0.357	0.969	8.43388e-44	AS_AS-Epithelium-vs-WOI Control_AS-Epithelium	6.59813	keratin 18 [Source:HGNC Symbol;Acc:HGNC:6430]
PTP4A2	2.56411e-48	-0.559945	0.158	0.796	8.59952e-44	AS_AS-Epithelium-vs-WOI Control_AS-Epithelium	0.259623	protein tyrosine phosphatase 4A2 [Source:HGNC Symbol;Acc:HGNC:9635]
DYNLT3	3.52038e-48	-0.786043	0.148	0.76	1.18067e-43	AS_AS-Epithelium-vs-WOI Control_AS-Epithelium	6.94904	dynein light chain Tctex-type 3 [Source:HGNC Symbol;Acc:HGNC:11694]
TMEM238	3.57954e-48	-0.444701	0.09	0.612	1.20051e-43	AS_AS-Epithelium-vs-WOI Control_AS-Epithelium	3.21145	transmembrane protein 238 [Source:HGNC Symbol;Acc:HGNC:40042]
MINDY2	4.16056e-48	-0.408214	0.051	0.49	1.39537e-43	AS_AS-Epithelium-vs-WOI Control_AS-Epithelium	0.12199	MINDY lysine 48 deubiquitinase 2 [Source:HGNC Symbol;Acc:HGNC:26954]
GPRC5A	4.50838e-48	-0.819747	0.076	0.566	1.51202e-43	AS_AS-Epithelium-vs-WOI Control_AS-Epithelium	0.664847	G protein-coupled receptor class C group 5 member A [Source:HGNC Symbol;Acc:HGNC:9836]
RTN3	4.65618e-48	-0.513248	0.115	0.679	1.56159e-43	AS_AS-Epithelium-vs-WOI Control_AS-Epithelium	0.479595	reticulon 3 [Source:HGNC Symbol;Acc:HGNC:10469]
MITF	5.81454e-48	-0.53118	0.109	0.673	1.95008e-43	AS_AS-Epithelium-vs-WOI Control_AS-Epithelium	0.260603	melanocyte inducing transcription factor [Source:HGNC Symbol;Acc:HGNC:7105]
CMTM6	6.33959e-48	-0.518805	0.136	0.74	2.12617e-43	AS_AS-Epithelium-vs-WOI Control_AS-Epithelium	0.478766	CKLF like MARVEL transmembrane domain containing 6 [Source:HGNC Symbol;Acc:HGNC:19177]
CDKN2B	6.6159e-48	-0.510919	0.016	0.367	2.21884e-43	AS_AS-Epithelium-vs-WOI Control_AS-Epithelium	1.19223	cyclin dependent kinase inhibitor 2B [Source:HGNC Symbol;Acc:HGNC:1788]
CLIP1	8.96749e-48	-0.455669	0.072	0.551	3.00752e-43	AS_AS-Epithelium-vs-WOI Control_AS-Epithelium	0.0750139	CAP-Gly domain containing linker protein 1 [Source:HGNC Symbol;Acc:HGNC:10461]
SLC30A2	9.01854e-48	-0.543202	0.031	0.423	3.02464e-43	AS_AS-Epithelium-vs-WOI Control_AS-Epithelium	4.40764	solute carrier family 30 member 2 [Source:HGNC Symbol;Acc:HGNC:11013]
MVP	1.00421e-47	-0.489884	0.101	0.638	3.36794e-43	AS_AS-Epithelium-vs-WOI Control_AS-Epithelium	1.14583	major vault protein [Source:HGNC Symbol;Acc:HGNC:7531]
BCL10	1.0874e-47	-0.639573	0.075	0.561	3.64691e-43	AS_AS-Epithelium-vs-WOI Control_AS-Epithelium	1.07907	BCL10 immune signaling adaptor [Source:HGNC Symbol;Acc:HGNC:989]
AHR	1.40386e-47	-0.479561	0.067	0.536	4.70826e-43	AS_AS-Epithelium-vs-WOI Control_AS-Epithelium	3.13466	aryl hydrocarbon receptor [Source:HGNC Symbol;Acc:HGNC:348]
FAM129B	1.44491e-47	-0.478389	0.103	0.643	4.84594e-43	AS_AS-Epithelium-vs-WOI Control_AS-Epithelium	2.62096	NA
RDH10	2.01226e-47	-0.408787	0.066	0.536	6.74871e-43	AS_AS-Epithelium-vs-WOI Control_AS-Epithelium	0.349691	retinol dehydrogenase 10 [Source:HGNC Symbol;Acc:HGNC:19975]
NFE2L2	2.68296e-47	-0.710728	0.164	0.796	8.99812e-43	AS_AS-Epithelium-vs-WOI Control_AS-Epithelium	0.410733	nuclear factor, erythroid 2 like 2 [Source:HGNC Symbol;Acc:HGNC:7782]
AC013271.1	3.47873e-47	-0.444648	0.051	0.49	1.1667e-42	AS_AS-Epithelium-vs-WOI Control_AS-Epithelium	2.1642	novel transcript
SLC2A1	3.78918e-47	-0.458376	0.063	0.52	1.27082e-42	AS_AS-Epithelium-vs-WOI Control_AS-Epithelium	1.17636	solute carrier family 2 member 1 [Source:HGNC Symbol;Acc:HGNC:11005]
DEGS1	3.89182e-47	-0.431551	0.128	0.719	1.30524e-42	AS_AS-Epithelium-vs-WOI Control_AS-Epithelium	2.08531	delta 4-desaturase, sphingolipid 1 [Source:HGNC Symbol;Acc:HGNC:13709]
GLTP	4.26139e-47	-0.368723	0.075	0.561	1.42919e-42	AS_AS-Epithelium-vs-WOI Control_AS-Epithelium	0.222691	glycolipid transfer protein [Source:HGNC Symbol;Acc:HGNC:24867]
CARHSP1	4.76112e-47	-0.634094	0.134	0.714	1.59678e-42	AS_AS-Epithelium-vs-WOI Control_AS-Epithelium	0.99772	calcium regulated heat stable protein 1 [Source:HGNC Symbol;Acc:HGNC:17150]
EPHA2	6.54204e-47	-0.588068	0.081	0.577	2.19407e-42	AS_AS-Epithelium-vs-WOI Control_AS-Epithelium	3.78786	EPH receptor A2 [Source:HGNC Symbol;Acc:HGNC:3386]
TMEM63A	7.09733e-47	-0.519236	0.058	0.505	2.3803e-42	AS_AS-Epithelium-vs-WOI Control_AS-Epithelium	1.35552	transmembrane protein 63A [Source:HGNC Symbol;Acc:HGNC:29118]
DDRGK1	8.71398e-47	-0.452308	0.104	0.643	2.92249e-42	AS_AS-Epithelium-vs-WOI Control_AS-Epithelium	0.820046	DDRGK domain containing 1 [Source:HGNC Symbol;Acc:HGNC:16110]
RAPH1	1.08503e-46	-0.417311	0.034	0.429	3.63899e-42	AS_AS-Epithelium-vs-WOI Control_AS-Epithelium	0.722303	Ras association (RalGDS/AF-6) and pleckstrin homology domains 1 [Source:HGNC Symbol;Acc:HGNC:14436]
TP53BP2	1.27989e-46	-0.656149	0.049	0.474	4.29251e-42	AS_AS-Epithelium-vs-WOI Control_AS-Epithelium	0.452169	tumor protein p53 binding protein 2 [Source:HGNC Symbol;Acc:HGNC:12000]
RNF19A	1.42592e-46	-0.678774	0.133	0.709	4.78223e-42	AS_AS-Epithelium-vs-WOI Control_AS-Epithelium	0.423395	ring finger protein 19A, RBR E3 ubiquitin protein ligase [Source:HGNC Symbol;Acc:HGNC:13432]
PATJ	1.51558e-46	-0.341699	0.061	0.515	5.08294e-42	AS_AS-Epithelium-vs-WOI Control_AS-Epithelium	2.59284	PATJ crumbs cell polarity complex component [Source:HGNC Symbol;Acc:HGNC:28881]
MRPS2	1.51648e-46	-0.542691	0.082	0.577	5.08597e-42	AS_AS-Epithelium-vs-WOI Control_AS-Epithelium	1.52782	mitochondrial ribosomal protein S2 [Source:HGNC Symbol;Acc:HGNC:14495]
ANG	1.96014e-46	-0.433956	0.012	0.342	6.57391e-42	AS_AS-Epithelium-vs-WOI Control_AS-Epithelium	7.74593	angiogenin [Source:HGNC Symbol;Acc:HGNC:483]
ANKRD11	2.07201e-46	-0.63845	0.155	0.776	6.94911e-42	AS_AS-Epithelium-vs-WOI Control_AS-Epithelium	0.0138352	ankyrin repeat domain 11 [Source:HGNC Symbol;Acc:HGNC:21316]
RAB9A	2.13254e-46	-0.408723	0.084	0.582	7.1521e-42	AS_AS-Epithelium-vs-WOI Control_AS-Epithelium	2.1579	RAB9A, member RAS oncogene family [Source:HGNC Symbol;Acc:HGNC:9792]
PLAUR	2.4175e-46	-1.338	0.155	0.719	8.10779e-42	AS_AS-Epithelium-vs-WOI Control_AS-Epithelium	5.5507	plasminogen activator, urokinase receptor [Source:HGNC Symbol;Acc:HGNC:9053]
HOXB5	2.51436e-46	-0.46965	0.045	0.459	8.43267e-42	AS_AS-Epithelium-vs-WOI Control_AS-Epithelium	3.78447	homeobox B5 [Source:HGNC Symbol;Acc:HGNC:5116]
USP47	3.02159e-46	-0.500418	0.096	0.617	1.01338e-41	AS_AS-Epithelium-vs-WOI Control_AS-Epithelium	0.256191	ubiquitin specific peptidase 47 [Source:HGNC Symbol;Acc:HGNC:20076]
RNF10	3.17474e-46	-0.392793	0.067	0.531	1.06474e-41	AS_AS-Epithelium-vs-WOI Control_AS-Epithelium	0.0181821	ring finger protein 10 [Source:HGNC Symbol;Acc:HGNC:10055]
N4BP1	3.18598e-46	-0.357216	0.075	0.556	1.06851e-41	AS_AS-Epithelium-vs-WOI Control_AS-Epithelium	0.579367	NEDD4 binding protein 1 [Source:HGNC Symbol;Acc:HGNC:29850]
PAWR	3.45878e-46	-0.545677	0.124	0.694	1.16001e-41	AS_AS-Epithelium-vs-WOI Control_AS-Epithelium	0.636292	pro-apoptotic WT1 regulator [Source:HGNC Symbol;Acc:HGNC:8614]
TENT5A	4.35851e-46	-0.721709	0.094	0.602	1.46176e-41	AS_AS-Epithelium-vs-WOI Control_AS-Epithelium	0.285159	terminal nucleotidyltransferase 5A [Source:HGNC Symbol;Acc:HGNC:18345]
VEGFA	4.59788e-46	-0.594087	0.154	0.77	1.54204e-41	AS_AS-Epithelium-vs-WOI Control_AS-Epithelium	0.723642	vascular endothelial growth factor A [Source:HGNC Symbol;Acc:HGNC:12680]
SERTAD2	5.04188e-46	-0.364728	0.051	0.48	1.69094e-41	AS_AS-Epithelium-vs-WOI Control_AS-Epithelium	1.834	SERTA domain containing 2 [Source:HGNC Symbol;Acc:HGNC:30784]
FAM162A	5.76255e-46	-0.327713	0.081	0.571	1.93264e-41	AS_AS-Epithelium-vs-WOI Control_AS-Epithelium	1.93799	family with sequence similarity 162 member A [Source:HGNC Symbol;Acc:HGNC:17865]
ZBTB10	5.77162e-46	-0.47491	0.104	0.643	1.93569e-41	AS_AS-Epithelium-vs-WOI Control_AS-Epithelium	0.19238	zinc finger and BTB domain containing 10 [Source:HGNC Symbol;Acc:HGNC:30953]
SLC39A4	6.03069e-46	-0.310523	0.04	0.444	2.02257e-41	AS_AS-Epithelium-vs-WOI Control_AS-Epithelium	2.25599	solute carrier family 39 member 4 [Source:HGNC Symbol;Acc:HGNC:17129]
SPSB1	6.45391e-46	-0.634215	0.042	0.444	2.16451e-41	AS_AS-Epithelium-vs-WOI Control_AS-Epithelium	0.802715	splA/ryanodine receptor domain and SOCS box containing 1 [Source:HGNC Symbol;Acc:HGNC:30628]
VEZT	7.02916e-46	-0.285788	0.046	0.464	2.35744e-41	AS_AS-Epithelium-vs-WOI Control_AS-Epithelium	0.0160411	vezatin, adherens junctions transmembrane protein [Source:HGNC Symbol;Acc:HGNC:18258]
ORMDL2	7.17376e-46	-0.405511	0.075	0.551	2.40593e-41	AS_AS-Epithelium-vs-WOI Control_AS-Epithelium	5.45448	ORMDL sphingolipid biosynthesis regulator 2 [Source:HGNC Symbol;Acc:HGNC:16037]
CYP3A5	1.05301e-45	-0.493101	0.013	0.342	3.53159e-41	AS_AS-Epithelium-vs-WOI Control_AS-Epithelium	2.52732	cytochrome P450 family 3 subfamily A member 5 [Source:HGNC Symbol;Acc:HGNC:2638]
ITPK1	1.22047e-45	-0.460813	0.034	0.418	4.09322e-41	AS_AS-Epithelium-vs-WOI Control_AS-Epithelium	0.254563	inositol-tetrakisphosphate 1-kinase [Source:HGNC Symbol;Acc:HGNC:6177]
KIF12	1.29364e-45	-0.412318	0.073	0.551	4.33862e-41	AS_AS-Epithelium-vs-WOI Control_AS-Epithelium	3.78638	kinesin family member 12 [Source:HGNC Symbol;Acc:HGNC:21495]
IGFBP2	1.50504e-45	2.52399	0.797	0.566	5.04759e-41	AS_AS-Epithelium-vs-WOI Control_AS-Epithelium	1.6685	insulin like growth factor binding protein 2 [Source:HGNC Symbol;Acc:HGNC:5471]
ISG20	1.57973e-45	-0.502948	0.118	0.673	5.29811e-41	AS_AS-Epithelium-vs-WOI Control_AS-Epithelium	5.98308	interferon stimulated exonuclease gene 20 [Source:HGNC Symbol;Acc:HGNC:6130]
AC016831.5	2.37062e-45	-0.461909	0.022	0.372	7.95059e-41	AS_AS-Epithelium-vs-WOI Control_AS-Epithelium	0.0118811	novel transcript
FRMD4B	2.45631e-45	-0.696216	0.106	0.622	8.23797e-41	AS_AS-Epithelium-vs-WOI Control_AS-Epithelium	1.08304	FERM domain containing 4B [Source:HGNC Symbol;Acc:HGNC:24886]
RTF1	2.79062e-45	-0.330253	0.127	0.704	9.35919e-41	AS_AS-Epithelium-vs-WOI Control_AS-Epithelium	0.11189	RTF1 homolog, Paf1/RNA polymerase II complex component [Source:HGNC Symbol;Acc:HGNC:28996]
BAG1	3.56048e-45	-0.544188	0.139	0.719	1.19411e-40	AS_AS-Epithelium-vs-WOI Control_AS-Epithelium	1.34332	BAG cochaperone 1 [Source:HGNC Symbol;Acc:HGNC:937]
PISD	4.16018e-45	-0.397056	0.054	0.48	1.39524e-40	AS_AS-Epithelium-vs-WOI Control_AS-Epithelium	0.591735	phosphatidylserine decarboxylase [Source:HGNC Symbol;Acc:HGNC:8999]
GTF2H5	4.38252e-45	-0.460436	0.118	0.663	1.46981e-40	AS_AS-Epithelium-vs-WOI Control_AS-Epithelium	1.89282	general transcription factor IIH subunit 5 [Source:HGNC Symbol;Acc:HGNC:21157]
ST14	4.43271e-45	-0.400498	0.043	0.444	1.48664e-40	AS_AS-Epithelium-vs-WOI Control_AS-Epithelium	3.22434	ST14 transmembrane serine protease matriptase [Source:HGNC Symbol;Acc:HGNC:11344]
LINC01502	4.87926e-45	-0.698693	0.015	0.347	1.63641e-40	AS_AS-Epithelium-vs-WOI Control_AS-Epithelium	3.29458	long intergenic non-protein coding RNA 1502 [Source:HGNC Symbol;Acc:HGNC:51183]
PSENEN	7.2055e-45	-0.325651	0.103	0.633	2.41658e-40	AS_AS-Epithelium-vs-WOI Control_AS-Epithelium	1.83222	presenilin enhancer, gamma-secretase subunit [Source:HGNC Symbol;Acc:HGNC:30100]
MT1F	8.4033e-45	-1.21305	0.212	0.821	2.8183e-40	AS_AS-Epithelium-vs-WOI Control_AS-Epithelium	8.72061	metallothionein 1F [Source:HGNC Symbol;Acc:HGNC:7398]
MFHAS1	9.36075e-45	-0.341494	0.066	0.52	3.13941e-40	AS_AS-Epithelium-vs-WOI Control_AS-Epithelium	2.02199	malignant fibrous histiocytoma amplified sequence 1 [Source:HGNC Symbol;Acc:HGNC:16982]
JUNB	1.06415e-44	1.16576	0.979	0.964	3.56894e-40	AS_AS-Epithelium-vs-WOI Control_AS-Epithelium	0.910703	JunB proto-oncogene, AP-1 transcription factor subunit [Source:HGNC Symbol;Acc:HGNC:6205]
ERN1	1.1128e-44	-0.424504	0.109	0.653	3.73213e-40	AS_AS-Epithelium-vs-WOI Control_AS-Epithelium	0.139878	endoplasmic reticulum to nucleus signaling 1 [Source:HGNC Symbol;Acc:HGNC:3449]
HIST1H2AC	1.1462e-44	-0.524181	0.104	0.622	3.84413e-40	AS_AS-Epithelium-vs-WOI Control_AS-Epithelium	1.53018	NA
DLX5	1.39052e-44	-0.521894	0.119	0.679	4.66354e-40	AS_AS-Epithelium-vs-WOI Control_AS-Epithelium	3.83574	distal-less homeobox 5 [Source:HGNC Symbol;Acc:HGNC:2918]
PTPRF	1.51025e-44	-0.252818	0.073	0.541	5.06506e-40	AS_AS-Epithelium-vs-WOI Control_AS-Epithelium	1.21961	protein tyrosine phosphatase receptor type F [Source:HGNC Symbol;Acc:HGNC:9670]
GLIS3	1.51902e-44	-0.430359	0.055	0.48	5.09449e-40	AS_AS-Epithelium-vs-WOI Control_AS-Epithelium	0.736587	GLIS family zinc finger 3 [Source:HGNC Symbol;Acc:HGNC:28510]
MBD2	1.90745e-44	-0.560018	0.118	0.653	6.39721e-40	AS_AS-Epithelium-vs-WOI Control_AS-Epithelium	0.167754	methyl-CpG binding domain protein 2 [Source:HGNC Symbol;Acc:HGNC:6917]
NEDD4L	2.01938e-44	-0.554173	0.03	0.393	6.77259e-40	AS_AS-Epithelium-vs-WOI Control_AS-Epithelium	2.4355	NEDD4 like E3 ubiquitin protein ligase [Source:HGNC Symbol;Acc:HGNC:7728]
ARSE	2.21206e-44	-0.360546	0.004	0.296	7.41882e-40	AS_AS-Epithelium-vs-WOI Control_AS-Epithelium	2.26109	NA
MYOF	2.78352e-44	-0.58173	0.116	0.658	9.33536e-40	AS_AS-Epithelium-vs-WOI Control_AS-Epithelium	0.271709	myoferlin [Source:HGNC Symbol;Acc:HGNC:3656]
RAB3IP	2.90245e-44	-0.567393	0.04	0.429	9.73425e-40	AS_AS-Epithelium-vs-WOI Control_AS-Epithelium	2.04531	RAB3A interacting protein [Source:HGNC Symbol;Acc:HGNC:16508]
RIPK2	3.41452e-44	-0.523065	0.091	0.587	1.14516e-39	AS_AS-Epithelium-vs-WOI Control_AS-Epithelium	3.24588	receptor interacting serine/threonine kinase 2 [Source:HGNC Symbol;Acc:HGNC:10020]
LRP10	3.55931e-44	-0.346385	0.096	0.602	1.19372e-39	AS_AS-Epithelium-vs-WOI Control_AS-Epithelium	0.313635	LDL receptor related protein 10 [Source:HGNC Symbol;Acc:HGNC:14553]
TMEM154	3.67179e-44	-0.329348	0.024	0.378	1.23145e-39	AS_AS-Epithelium-vs-WOI Control_AS-Epithelium	5.81342	transmembrane protein 154 [Source:HGNC Symbol;Acc:HGNC:26489]
LINC01320	3.68659e-44	-0.697705	0.148	0.74	1.23641e-39	AS_AS-Epithelium-vs-WOI Control_AS-Epithelium	3.46924	long intergenic non-protein coding RNA 1320 [Source:HGNC Symbol;Acc:HGNC:50526]
CPM	3.80041e-44	-0.407955	0.073	0.536	1.27458e-39	AS_AS-Epithelium-vs-WOI Control_AS-Epithelium	2.57631	carboxypeptidase M [Source:HGNC Symbol;Acc:HGNC:2311]
EEF1E1	4.06175e-44	-0.302554	0.081	0.556	1.36223e-39	AS_AS-Epithelium-vs-WOI Control_AS-Epithelium	1.11049	eukaryotic translation elongation factor 1 epsilon 1 [Source:HGNC Symbol;Acc:HGNC:3212]
LARP1B	4.81901e-44	-0.338958	0.046	0.449	1.6162e-39	AS_AS-Epithelium-vs-WOI Control_AS-Epithelium	0.444737	La ribonucleoprotein 1B [Source:HGNC Symbol;Acc:HGNC:24704]
HAP1	5.10362e-44	-0.581313	0.036	0.418	1.71165e-39	AS_AS-Epithelium-vs-WOI Control_AS-Epithelium	4.19165	huntingtin associated protein 1 [Source:HGNC Symbol;Acc:HGNC:4812]
SLC25A39	5.66723e-44	-0.310687	0.104	0.622	1.90068e-39	AS_AS-Epithelium-vs-WOI Control_AS-Epithelium	0.190177	solute carrier family 25 member 39 [Source:HGNC Symbol;Acc:HGNC:24279]
RNMT	6.0718e-44	-0.324121	0.067	0.515	2.03636e-39	AS_AS-Epithelium-vs-WOI Control_AS-Epithelium	0.00124022	RNA guanine-7 methyltransferase [Source:HGNC Symbol;Acc:HGNC:10075]
RBM47	6.09238e-44	-0.423168	0.079	0.551	2.04326e-39	AS_AS-Epithelium-vs-WOI Control_AS-Epithelium	2.70452	RNA binding motif protein 47 [Source:HGNC Symbol;Acc:HGNC:30358]
CREBRF	8.09855e-44	-0.34905	0.087	0.577	2.71609e-39	AS_AS-Epithelium-vs-WOI Control_AS-Epithelium	0.346065	CREB3 regulatory factor [Source:HGNC Symbol;Acc:HGNC:24050]
ANXA11	8.56194e-44	-0.534885	0.164	0.786	2.8715e-39	AS_AS-Epithelium-vs-WOI Control_AS-Epithelium	0.970529	annexin A11 [Source:HGNC Symbol;Acc:HGNC:535]
FTL	9.467e-44	1.23372	0.954	0.939	3.17504e-39	AS_AS-Epithelium-vs-WOI Control_AS-Epithelium	3.19602	ferritin light chain [Source:HGNC Symbol;Acc:HGNC:3999]
SPINT1	1.00049e-43	-0.444344	0.131	0.694	3.35545e-39	AS_AS-Epithelium-vs-WOI Control_AS-Epithelium	3.5355	serine peptidase inhibitor, Kunitz type 1 [Source:HGNC Symbol;Acc:HGNC:11246]
TNIP1	1.09702e-43	-0.424077	0.063	0.5	3.67919e-39	AS_AS-Epithelium-vs-WOI Control_AS-Epithelium	0.163875	TNFAIP3 interacting protein 1 [Source:HGNC Symbol;Acc:HGNC:16903]
STX3	1.34455e-43	-0.322304	0.033	0.408	4.50937e-39	AS_AS-Epithelium-vs-WOI Control_AS-Epithelium	1.89705	syntaxin 3 [Source:HGNC Symbol;Acc:HGNC:11438]
AFF4	1.35921e-43	-0.480779	0.139	0.719	4.5585e-39	AS_AS-Epithelium-vs-WOI Control_AS-Epithelium	0.00796188	AF4/FMR2 family member 4 [Source:HGNC Symbol;Acc:HGNC:17869]
DDR1	1.57259e-43	-0.477556	0.076	0.536	5.27415e-39	AS_AS-Epithelium-vs-WOI Control_AS-Epithelium	3.2489	discoidin domain receptor tyrosine kinase 1 [Source:HGNC Symbol;Acc:HGNC:2730]
EFNA1	1.63586e-43	-0.634685	0.128	0.684	5.48636e-39	AS_AS-Epithelium-vs-WOI Control_AS-Epithelium	5.12656	ephrin A1 [Source:HGNC Symbol;Acc:HGNC:3221]
UBE2H	1.66323e-43	-0.755006	0.184	0.806	5.57814e-39	AS_AS-Epithelium-vs-WOI Control_AS-Epithelium	0.887725	ubiquitin conjugating enzyme E2 H [Source:HGNC Symbol;Acc:HGNC:12484]
TRAM1	1.67418e-43	-0.786079	0.182	0.796	5.61488e-39	AS_AS-Epithelium-vs-WOI Control_AS-Epithelium	0.388301	translocation associated membrane protein 1 [Source:HGNC Symbol;Acc:HGNC:20568]
LAMTOR2	1.6771e-43	-0.368981	0.113	0.648	5.62466e-39	AS_AS-Epithelium-vs-WOI Control_AS-Epithelium	1.39171	late endosomal/lysosomal adaptor, MAPK and MTOR activator 2 [Source:HGNC Symbol;Acc:HGNC:29796]
VPS13D	1.74721e-43	-0.276606	0.04	0.429	5.85979e-39	AS_AS-Epithelium-vs-WOI Control_AS-Epithelium	0.154694	vacuolar protein sorting 13 homolog D [Source:HGNC Symbol;Acc:HGNC:23595]
PAFAH1B2	2.17985e-43	-0.275716	0.075	0.541	7.31078e-39	AS_AS-Epithelium-vs-WOI Control_AS-Epithelium	0.00696505	platelet activating factor acetylhydrolase 1b catalytic subunit 2 [Source:HGNC Symbol;Acc:HGNC:8575]
RRBP1	2.26998e-43	-0.5864	0.201	0.883	7.61306e-39	AS_AS-Epithelium-vs-WOI Control_AS-Epithelium	0.0224314	ribosome binding protein 1 [Source:HGNC Symbol;Acc:HGNC:10448]
AP1M2	2.27355e-43	-0.382609	0.043	0.434	7.62505e-39	AS_AS-Epithelium-vs-WOI Control_AS-Epithelium	3.47309	adaptor related protein complex 1 subunit mu 2 [Source:HGNC Symbol;Acc:HGNC:558]
GALE	2.42341e-43	-0.349005	0.045	0.439	8.12764e-39	AS_AS-Epithelium-vs-WOI Control_AS-Epithelium	2.17126	UDP-galactose-4-epimerase [Source:HGNC Symbol;Acc:HGNC:4116]
SIK2	2.50516e-43	-0.286454	0.037	0.418	8.4018e-39	AS_AS-Epithelium-vs-WOI Control_AS-Epithelium	0.416638	salt inducible kinase 2 [Source:HGNC Symbol;Acc:HGNC:21680]
RPL12	3.54365e-43	1.01177	0.99	0.99	1.18847e-38	AS_AS-Epithelium-vs-WOI Control_AS-Epithelium	4.67689	ribosomal protein L12 [Source:HGNC Symbol;Acc:HGNC:10302]
DDT	4.35546e-43	-0.781312	0.199	0.827	1.46073e-38	AS_AS-Epithelium-vs-WOI Control_AS-Epithelium	3.11238	D-dopachrome tautomerase [Source:HGNC Symbol;Acc:HGNC:2732]
EIF4E3	4.49311e-43	-0.431773	0.025	0.372	1.5069e-38	AS_AS-Epithelium-vs-WOI Control_AS-Epithelium	1.27716	eukaryotic translation initiation factor 4E family member 3 [Source:HGNC Symbol;Acc:HGNC:31837]
HIST1H1C	4.49971e-43	-0.567343	0.082	0.551	1.50911e-38	AS_AS-Epithelium-vs-WOI Control_AS-Epithelium	2.74917	NA
SPTLC3	4.7865e-43	-0.467786	0.022	0.357	1.6053e-38	AS_AS-Epithelium-vs-WOI Control_AS-Epithelium	3.04564	serine palmitoyltransferase long chain base subunit 3 [Source:HGNC Symbol;Acc:HGNC:16253]
CDV3	4.81251e-43	-0.60214	0.158	0.75	1.61402e-38	AS_AS-Epithelium-vs-WOI Control_AS-Epithelium	0.693772	CDV3 homolog [Source:HGNC Symbol;Acc:HGNC:26928]
GRAMD2B	5.55477e-43	-0.613379	0.128	0.673	1.86296e-38	AS_AS-Epithelium-vs-WOI Control_AS-Epithelium	0.904552	GRAM domain containing 2B [Source:HGNC Symbol;Acc:HGNC:24911]
RPL5	6.04948e-43	1.1973	0.957	0.969	2.02887e-38	AS_AS-Epithelium-vs-WOI Control_AS-Epithelium	4.06007	ribosomal protein L5 [Source:HGNC Symbol;Acc:HGNC:10360]
PCBD1	7.15558e-43	-0.701037	0.146	0.714	2.39984e-38	AS_AS-Epithelium-vs-WOI Control_AS-Epithelium	3.34972	pterin-4 alpha-carbinolamine dehydratase 1 [Source:HGNC Symbol;Acc:HGNC:8646]
EHD1	7.53373e-43	-0.400272	0.07	0.52	2.52666e-38	AS_AS-Epithelium-vs-WOI Control_AS-Epithelium	0.312093	EH domain containing 1 [Source:HGNC Symbol;Acc:HGNC:3242]
KIF1B	9.07157e-43	-0.289951	0.063	0.5	3.04242e-38	AS_AS-Epithelium-vs-WOI Control_AS-Epithelium	0.035937	kinesin family member 1B [Source:HGNC Symbol;Acc:HGNC:16636]
LBR	9.27379e-43	-0.315453	0.048	0.449	3.11025e-38	AS_AS-Epithelium-vs-WOI Control_AS-Epithelium	0.0409571	lamin B receptor [Source:HGNC Symbol;Acc:HGNC:6518]
PRUNE2	1.10429e-42	-0.397764	0.025	0.367	3.70357e-38	AS_AS-Epithelium-vs-WOI Control_AS-Epithelium	3.04291	prune homolog 2 with BCH domain [Source:HGNC Symbol;Acc:HGNC:25209]
RPL30	1.14343e-42	0.979263	0.978	0.99	3.83483e-38	AS_AS-Epithelium-vs-WOI Control_AS-Epithelium	5.37632	ribosomal protein L30 [Source:HGNC Symbol;Acc:HGNC:10333]
SERINC5	1.1523e-42	-0.353135	0.099	0.602	3.86458e-38	AS_AS-Epithelium-vs-WOI Control_AS-Epithelium	2.01504	serine incorporator 5 [Source:HGNC Symbol;Acc:HGNC:18825]
GBP2	1.46061e-42	-0.267795	0.085	0.566	4.89859e-38	AS_AS-Epithelium-vs-WOI Control_AS-Epithelium	1.47405	guanylate binding protein 2 [Source:HGNC Symbol;Acc:HGNC:4183]
C15orf48	1.51617e-42	-0.824866	0.022	0.357	5.08493e-38	AS_AS-Epithelium-vs-WOI Control_AS-Epithelium	8.78442	chromosome 15 open reading frame 48 [Source:HGNC Symbol;Acc:HGNC:29898]
TPD52	1.53983e-42	-0.288977	0.061	0.485	5.16427e-38	AS_AS-Epithelium-vs-WOI Control_AS-Epithelium	3.32092	tumor protein D52 [Source:HGNC Symbol;Acc:HGNC:12005]
GTPBP4	1.57032e-42	-0.330036	0.055	0.469	5.26653e-38	AS_AS-Epithelium-vs-WOI Control_AS-Epithelium	0.046739	GTP binding protein 4 [Source:HGNC Symbol;Acc:HGNC:21535]
IRS2	1.76847e-42	-0.555005	0.1	0.592	5.9311e-38	AS_AS-Epithelium-vs-WOI Control_AS-Epithelium	0.107815	insulin receptor substrate 2 [Source:HGNC Symbol;Acc:HGNC:6126]
JOSD1	1.80859e-42	-0.329684	0.11	0.638	6.06565e-38	AS_AS-Epithelium-vs-WOI Control_AS-Epithelium	0.484497	Josephin domain containing 1 [Source:HGNC Symbol;Acc:HGNC:28953]
SAMMSON	1.8593e-42	-0.376596	0.007	0.296	6.23572e-38	AS_AS-Epithelium-vs-WOI Control_AS-Epithelium	3.51242	survival associated mitochondrial melanoma specific oncogenic non-coding RNA [Source:HGNC Symbol;Acc:HGNC:49644]
LAD1	1.97139e-42	-0.301301	0.051	0.454	6.61164e-38	AS_AS-Epithelium-vs-WOI Control_AS-Epithelium	3.00444	ladinin 1 [Source:HGNC Symbol;Acc:HGNC:6472]
PNPLA8	2.23065e-42	-0.509145	0.084	0.551	7.48117e-38	AS_AS-Epithelium-vs-WOI Control_AS-Epithelium	0.914514	patatin like phospholipase domain containing 8 [Source:HGNC Symbol;Acc:HGNC:28900]
OVOL1	2.72941e-42	-0.63872	0.06	0.48	9.15389e-38	AS_AS-Epithelium-vs-WOI Control_AS-Epithelium	4.98697	ovo like transcriptional repressor 1 [Source:HGNC Symbol;Acc:HGNC:8525]
TICAM1	2.75621e-42	-0.421081	0.037	0.408	9.24378e-38	AS_AS-Epithelium-vs-WOI Control_AS-Epithelium	2.42866	toll like receptor adaptor molecule 1 [Source:HGNC Symbol;Acc:HGNC:18348]
IRF6	2.78439e-42	-0.454994	0.054	0.459	9.3383e-38	AS_AS-Epithelium-vs-WOI Control_AS-Epithelium	3.65239	interferon regulatory factor 6 [Source:HGNC Symbol;Acc:HGNC:6121]
STXBP2	2.78439e-42	-0.31228	0.054	0.459	9.3383e-38	AS_AS-Epithelium-vs-WOI Control_AS-Epithelium	3.93509	syntaxin binding protein 2 [Source:HGNC Symbol;Acc:HGNC:11445]
AC016831.7	2.82393e-42	-0.363546	0.018	0.342	9.4709e-38	AS_AS-Epithelium-vs-WOI Control_AS-Epithelium	0.0191197	NA
SPARC	3.46984e-42	2.76269	0.76	0.469	1.16371e-37	AS_AS-Epithelium-vs-WOI Control_AS-Epithelium	1.93114	secreted protein acidic and cysteine rich [Source:HGNC Symbol;Acc:HGNC:11219]
ARL8B	4.18103e-42	-0.260983	0.054	0.464	1.40223e-37	AS_AS-Epithelium-vs-WOI Control_AS-Epithelium	0.304119	ADP ribosylation factor like GTPase 8B [Source:HGNC Symbol;Acc:HGNC:25564]
ELMSAN1	4.56172e-42	-0.452121	0.115	0.638	1.52991e-37	AS_AS-Epithelium-vs-WOI Control_AS-Epithelium	0.179718	NA
GTF3C6	4.89162e-42	-0.622693	0.164	0.76	1.64055e-37	AS_AS-Epithelium-vs-WOI Control_AS-Epithelium	2.39589	general transcription factor IIIC subunit 6 [Source:HGNC Symbol;Acc:HGNC:20872]
MCU	5.59589e-42	-0.291995	0.03	0.383	1.87675e-37	AS_AS-Epithelium-vs-WOI Control_AS-Epithelium	0.332188	mitochondrial calcium uniporter [Source:HGNC Symbol;Acc:HGNC:23526]
PLEKHB2	7.04663e-42	-0.363132	0.088	0.561	2.3633e-37	AS_AS-Epithelium-vs-WOI Control_AS-Epithelium	0.551263	pleckstrin homology domain containing B2 [Source:HGNC Symbol;Acc:HGNC:19236]
ARSD	9.20211e-42	-0.362759	0.084	0.541	3.0862e-37	AS_AS-Epithelium-vs-WOI Control_AS-Epithelium	1.27343	arylsulfatase D [Source:HGNC Symbol;Acc:HGNC:717]
RANBP2	1.03905e-41	-0.380974	0.104	0.607	3.48476e-37	AS_AS-Epithelium-vs-WOI Control_AS-Epithelium	0.359942	RAN binding protein 2 [Source:HGNC Symbol;Acc:HGNC:9848]
SH2D3A	1.11027e-41	-0.335492	0.027	0.367	3.72363e-37	AS_AS-Epithelium-vs-WOI Control_AS-Epithelium	1.92996	SH2 domain containing 3A [Source:HGNC Symbol;Acc:HGNC:16885]
TMEM8A	1.22504e-41	-0.285473	0.039	0.408	4.10854e-37	AS_AS-Epithelium-vs-WOI Control_AS-Epithelium	1.2979	NA
NMT1	1.23908e-41	-0.335256	0.076	0.526	4.15562e-37	AS_AS-Epithelium-vs-WOI Control_AS-Epithelium	0.139651	N-myristoyltransferase 1 [Source:HGNC Symbol;Acc:HGNC:7857]
NCOA7	1.5155e-41	-1.1127	0.203	0.791	5.08267e-37	AS_AS-Epithelium-vs-WOI Control_AS-Epithelium	1.39067	nuclear receptor coactivator 7 [Source:HGNC Symbol;Acc:HGNC:21081]
TMSB4X	1.82107e-41	1.01282	0.978	0.995	6.10749e-37	AS_AS-Epithelium-vs-WOI Control_AS-Epithelium	5.68128	thymosin beta 4 X-linked [Source:HGNC Symbol;Acc:HGNC:11881]
IMPA2	1.84084e-41	-0.408504	0.031	0.383	6.1738e-37	AS_AS-Epithelium-vs-WOI Control_AS-Epithelium	1.29275	inositol monophosphatase 2 [Source:HGNC Symbol;Acc:HGNC:6051]
JPT1	2.06856e-41	-0.738961	0.163	0.755	6.93753e-37	AS_AS-Epithelium-vs-WOI Control_AS-Epithelium	3.05535	Jupiter microtubule associated homolog 1 [Source:HGNC Symbol;Acc:HGNC:14569]
GNA13	2.16754e-41	-0.325757	0.04	0.413	7.2695e-37	AS_AS-Epithelium-vs-WOI Control_AS-Epithelium	0.225159	G protein subunit alpha 13 [Source:HGNC Symbol;Acc:HGNC:4381]
PIGA	2.18287e-41	-0.303317	0.022	0.352	7.3209e-37	AS_AS-Epithelium-vs-WOI Control_AS-Epithelium	2.70004	phosphatidylinositol glycan anchor biosynthesis class A [Source:HGNC Symbol;Acc:HGNC:8957]
GATAD2A	2.26356e-41	-0.282002	0.058	0.469	7.59152e-37	AS_AS-Epithelium-vs-WOI Control_AS-Epithelium	0.0865818	GATA zinc finger domain containing 2A [Source:HGNC Symbol;Acc:HGNC:29989]
MYO6	3.00281e-41	-0.307474	0.104	0.602	1.00708e-36	AS_AS-Epithelium-vs-WOI Control_AS-Epithelium	1.25671	myosin VI [Source:HGNC Symbol;Acc:HGNC:7605]
CNKSR3	3.3328e-41	-0.417248	0.046	0.434	1.11775e-36	AS_AS-Epithelium-vs-WOI Control_AS-Epithelium	1.39435	CNKSR family member 3 [Source:HGNC Symbol;Acc:HGNC:23034]
EDNRB	3.61971e-41	-0.427638	0.018	0.337	1.21398e-36	AS_AS-Epithelium-vs-WOI Control_AS-Epithelium	2.71816	endothelin receptor type B [Source:HGNC Symbol;Acc:HGNC:3180]
NCOA3	3.8964e-41	-0.419268	0.054	0.454	1.30678e-36	AS_AS-Epithelium-vs-WOI Control_AS-Epithelium	0.018595	nuclear receptor coactivator 3 [Source:HGNC Symbol;Acc:HGNC:7670]
PHACTR2	3.99738e-41	-0.347012	0.076	0.526	1.34064e-36	AS_AS-Epithelium-vs-WOI Control_AS-Epithelium	0.0566657	phosphatase and actin regulator 2 [Source:HGNC Symbol;Acc:HGNC:20956]
FOSL1	4.19396e-41	-0.440592	0.03	0.378	1.40657e-36	AS_AS-Epithelium-vs-WOI Control_AS-Epithelium	0.915565	FOS like 1, AP-1 transcription factor subunit [Source:HGNC Symbol;Acc:HGNC:13718]
EPHX1	4.75092e-41	-0.418303	0.136	0.684	1.59336e-36	AS_AS-Epithelium-vs-WOI Control_AS-Epithelium	0.904384	epoxide hydrolase 1 [Source:HGNC Symbol;Acc:HGNC:3401]
NR1D1	4.82693e-41	-0.548995	0.052	0.444	1.61886e-36	AS_AS-Epithelium-vs-WOI Control_AS-Epithelium	2.04219	nuclear receptor subfamily 1 group D member 1 [Source:HGNC Symbol;Acc:HGNC:7962]
LURAP1L	4.8299e-41	-0.411141	0.013	0.311	1.61985e-36	AS_AS-Epithelium-vs-WOI Control_AS-Epithelium	3.45314	leucine rich adaptor protein 1 like [Source:HGNC Symbol;Acc:HGNC:31452]
SLC38A1	5.11655e-41	-0.377645	0.054	0.454	1.71599e-36	AS_AS-Epithelium-vs-WOI Control_AS-Epithelium	2.05719	solute carrier family 38 member 1 [Source:HGNC Symbol;Acc:HGNC:13447]
ETS2	5.12981e-41	-0.90396	0.225	0.862	1.72044e-36	AS_AS-Epithelium-vs-WOI Control_AS-Epithelium	1.64979	ETS proto-oncogene 2, transcription factor [Source:HGNC Symbol;Acc:HGNC:3489]
PER2	5.53305e-41	-0.382876	0.055	0.454	1.85567e-36	AS_AS-Epithelium-vs-WOI Control_AS-Epithelium	0.811193	period circadian regulator 2 [Source:HGNC Symbol;Acc:HGNC:8846]
KRT7	5.76211e-41	-0.890033	0.215	0.847	1.9325e-36	AS_AS-Epithelium-vs-WOI Control_AS-Epithelium	4.1515	keratin 7 [Source:HGNC Symbol;Acc:HGNC:6445]
FBXW7	5.93803e-41	-0.301155	0.063	0.48	1.9915e-36	AS_AS-Epithelium-vs-WOI Control_AS-Epithelium	0.0241493	F-box and WD repeat domain containing 7 [Source:HGNC Symbol;Acc:HGNC:16712]
F2RL1	6.48913e-41	-0.379829	0.022	0.347	2.17632e-36	AS_AS-Epithelium-vs-WOI Control_AS-Epithelium	3.07127	F2R like trypsin receptor 1 [Source:HGNC Symbol;Acc:HGNC:3538]
HGS	6.75424e-41	-0.262323	0.087	0.556	2.26524e-36	AS_AS-Epithelium-vs-WOI Control_AS-Epithelium	0.198747	hepatocyte growth factor-regulated tyrosine kinase substrate [Source:HGNC Symbol;Acc:HGNC:4897]
CTNND1	7.18438e-41	-0.26591	0.116	0.638	2.4095e-36	AS_AS-Epithelium-vs-WOI Control_AS-Epithelium	0.309448	catenin delta 1 [Source:HGNC Symbol;Acc:HGNC:2515]
CP	7.19566e-41	-1.12405	0.212	0.811	2.41328e-36	AS_AS-Epithelium-vs-WOI Control_AS-Epithelium	6.79354	ceruloplasmin [Source:HGNC Symbol;Acc:HGNC:2295]
GJB1	7.32026e-41	-0.346409	0.031	0.378	2.45507e-36	AS_AS-Epithelium-vs-WOI Control_AS-Epithelium	4.07559	gap junction protein beta 1 [Source:HGNC Symbol;Acc:HGNC:4283]
CFDP1	8.36145e-41	-0.433215	0.149	0.719	2.80426e-36	AS_AS-Epithelium-vs-WOI Control_AS-Epithelium	0.275616	craniofacial development protein 1 [Source:HGNC Symbol;Acc:HGNC:1873]
MTF1	8.50563e-41	-0.359885	0.024	0.352	2.85262e-36	AS_AS-Epithelium-vs-WOI Control_AS-Epithelium	0.184795	metal regulatory transcription factor 1 [Source:HGNC Symbol;Acc:HGNC:7428]
CDA	8.68183e-41	-0.346186	0.001	0.26	2.91171e-36	AS_AS-Epithelium-vs-WOI Control_AS-Epithelium	3.86308	cytidine deaminase [Source:HGNC Symbol;Acc:HGNC:1712]
CGN	8.90508e-41	-0.266342	0.022	0.347	2.98659e-36	AS_AS-Epithelium-vs-WOI Control_AS-Epithelium	2.92741	cingulin [Source:HGNC Symbol;Acc:HGNC:17429]
PDXK	1.21816e-40	-0.279886	0.079	0.531	4.08546e-36	AS_AS-Epithelium-vs-WOI Control_AS-Epithelium	0.225626	pyridoxal kinase [Source:HGNC Symbol;Acc:HGNC:8819]
RPL10A	1.37492e-40	1.19321	0.936	0.964	4.6112e-36	AS_AS-Epithelium-vs-WOI Control_AS-Epithelium	4.89238	ribosomal protein L10a [Source:HGNC Symbol;Acc:HGNC:10299]
CAPG	1.97607e-40	-0.35333	0.081	0.531	6.62734e-36	AS_AS-Epithelium-vs-WOI Control_AS-Epithelium	2.74638	capping actin protein, gelsolin like [Source:HGNC Symbol;Acc:HGNC:1474]
PFKL	2.08287e-40	-0.39463	0.112	0.617	6.98552e-36	AS_AS-Epithelium-vs-WOI Control_AS-Epithelium	0.504342	phosphofructokinase, liver type [Source:HGNC Symbol;Acc:HGNC:8876]
TMEM41B	2.4186e-40	-0.315632	0.054	0.449	8.11149e-36	AS_AS-Epithelium-vs-WOI Control_AS-Epithelium	0.247344	transmembrane protein 41B [Source:HGNC Symbol;Acc:HGNC:28948]
TRAPPC10	2.56894e-40	-0.266017	0.028	0.367	8.61571e-36	AS_AS-Epithelium-vs-WOI Control_AS-Epithelium	0.00321781	trafficking protein particle complex 10 [Source:HGNC Symbol;Acc:HGNC:11868]
COL1A1	2.86038e-40	2.26474	0.809	0.653	9.59314e-36	AS_AS-Epithelium-vs-WOI Control_AS-Epithelium	1.28483	collagen type I alpha 1 chain [Source:HGNC Symbol;Acc:HGNC:2197]
TOP1	3.19892e-40	-0.346694	0.155	0.745	1.07285e-35	AS_AS-Epithelium-vs-WOI Control_AS-Epithelium	0.317011	DNA topoisomerase I [Source:HGNC Symbol;Acc:HGNC:11986]
MRPL23	3.33095e-40	-0.284998	0.046	0.429	1.11713e-35	AS_AS-Epithelium-vs-WOI Control_AS-Epithelium	0.433315	mitochondrial ribosomal protein L23 [Source:HGNC Symbol;Acc:HGNC:10322]
PLPP5	3.39145e-40	-0.330455	0.087	0.546	1.13742e-35	AS_AS-Epithelium-vs-WOI Control_AS-Epithelium	1.17006	phospholipid phosphatase 5 [Source:HGNC Symbol;Acc:HGNC:25026]
RBBP8	3.58021e-40	-0.296659	0.082	0.536	1.20073e-35	AS_AS-Epithelium-vs-WOI Control_AS-Epithelium	0.38541	RB binding protein 8, endonuclease [Source:HGNC Symbol;Acc:HGNC:9891]
TMEM189	3.80008e-40	-0.322709	0.037	0.393	1.27447e-35	AS_AS-Epithelium-vs-WOI Control_AS-Epithelium	0.959265	NA
ZFHX3	4.34531e-40	-0.368371	0.136	0.684	1.45733e-35	AS_AS-Epithelium-vs-WOI Control_AS-Epithelium	0.253349	zinc finger homeobox 3 [Source:HGNC Symbol;Acc:HGNC:777]
KLF13	5.03733e-40	-0.321069	0.07	0.495	1.68942e-35	AS_AS-Epithelium-vs-WOI Control_AS-Epithelium	0.0711837	Kruppel like factor 13 [Source:HGNC Symbol;Acc:HGNC:13672]
PRR34-AS1	5.0473e-40	-0.261459	0.034	0.388	1.69276e-35	AS_AS-Epithelium-vs-WOI Control_AS-Epithelium	4.55971	PRR34 antisense RNA 1 [Source:HGNC Symbol;Acc:HGNC:50499]
PKP3	5.36118e-40	-0.294322	0.039	0.398	1.79803e-35	AS_AS-Epithelium-vs-WOI Control_AS-Epithelium	3.33699	plakophilin 3 [Source:HGNC Symbol;Acc:HGNC:9025]
DENND2C	5.37673e-40	-0.634356	0.018	0.321	1.80325e-35	AS_AS-Epithelium-vs-WOI Control_AS-Epithelium	1.89634	DENN domain containing 2C [Source:HGNC Symbol;Acc:HGNC:24748]
EDN1	6.06958e-40	-1.17572	0.128	0.617	2.03561e-35	AS_AS-Epithelium-vs-WOI Control_AS-Epithelium	2.59443	endothelin 1 [Source:HGNC Symbol;Acc:HGNC:3176]
EGR1	6.65093e-40	1.19119	0.955	0.923	2.23059e-35	AS_AS-Epithelium-vs-WOI Control_AS-Epithelium	1.74438	early growth response 1 [Source:HGNC Symbol;Acc:HGNC:3238]
NR1D2	7.32822e-40	-0.452505	0.066	0.48	2.45774e-35	AS_AS-Epithelium-vs-WOI Control_AS-Epithelium	0.672753	nuclear receptor subfamily 1 group D member 2 [Source:HGNC Symbol;Acc:HGNC:7963]
DUSP4	7.45376e-40	-0.475117	0.058	0.459	2.49984e-35	AS_AS-Epithelium-vs-WOI Control_AS-Epithelium	2.79176	dual specificity phosphatase 4 [Source:HGNC Symbol;Acc:HGNC:3070]
RAB5IF	7.65657e-40	-0.27308	0.06	0.464	2.56786e-35	AS_AS-Epithelium-vs-WOI Control_AS-Epithelium	0.709941	RAB5 interacting factor [Source:HGNC Symbol;Acc:HGNC:15870]
FHDC1	8.60063e-40	-0.329624	0.01	0.296	2.88448e-35	AS_AS-Epithelium-vs-WOI Control_AS-Epithelium	4.39575	FH2 domain containing 1 [Source:HGNC Symbol;Acc:HGNC:29363]
DCTPP1	8.69183e-40	-0.351249	0.075	0.51	2.91507e-35	AS_AS-Epithelium-vs-WOI Control_AS-Epithelium	2.00945	dCTP pyrophosphatase 1 [Source:HGNC Symbol;Acc:HGNC:28777]
TYMP	8.7677e-40	-0.335881	0.118	0.633	2.94051e-35	AS_AS-Epithelium-vs-WOI Control_AS-Epithelium	0.57579	thymidine phosphorylase [Source:HGNC Symbol;Acc:HGNC:3148]
TMEM87A	8.85118e-40	-0.358924	0.1	0.577	2.96851e-35	AS_AS-Epithelium-vs-WOI Control_AS-Epithelium	0.104569	transmembrane protein 87A [Source:HGNC Symbol;Acc:HGNC:24522]
YTHDC1	9.01293e-40	-0.520803	0.166	0.75	3.02276e-35	AS_AS-Epithelium-vs-WOI Control_AS-Epithelium	0.158374	YTH domain containing 1 [Source:HGNC Symbol;Acc:HGNC:30626]
SCAMP2	9.59789e-40	-0.271532	0.055	0.454	3.21894e-35	AS_AS-Epithelium-vs-WOI Control_AS-Epithelium	0.182196	secretory carrier membrane protein 2 [Source:HGNC Symbol;Acc:HGNC:10564]
HDAC7	1.26575e-39	-0.262793	0.109	0.602	4.24508e-35	AS_AS-Epithelium-vs-WOI Control_AS-Epithelium	0.121269	histone deacetylase 7 [Source:HGNC Symbol;Acc:HGNC:14067]
MARK2	1.33806e-39	-0.293584	0.048	0.423	4.4876e-35	AS_AS-Epithelium-vs-WOI Control_AS-Epithelium	0.189088	microtubule affinity regulating kinase 2 [Source:HGNC Symbol;Acc:HGNC:3332]
SCNN1A	1.39302e-39	-0.328676	0.13	0.668	4.6719e-35	AS_AS-Epithelium-vs-WOI Control_AS-Epithelium	4.3037	sodium channel epithelial 1 subunit alpha [Source:HGNC Symbol;Acc:HGNC:10599]
TUFT1	1.39388e-39	-0.362679	0.028	0.362	4.67481e-35	AS_AS-Epithelium-vs-WOI Control_AS-Epithelium	3.72674	tuftelin 1 [Source:HGNC Symbol;Acc:HGNC:12422]
PTGDS	1.49075e-39	2.57134	0.742	0.454	4.99967e-35	AS_AS-Epithelium-vs-WOI Control_AS-Epithelium	1.30208	prostaglandin D2 synthase [Source:HGNC Symbol;Acc:HGNC:9592]
SLC7A5	1.52734e-39	-0.41009	0.021	0.332	5.1224e-35	AS_AS-Epithelium-vs-WOI Control_AS-Epithelium	3.08442	solute carrier family 7 member 5 [Source:HGNC Symbol;Acc:HGNC:11063]
GNPNAT1	1.56232e-39	-0.304091	0.054	0.444	5.23972e-35	AS_AS-Epithelium-vs-WOI Control_AS-Epithelium	0.318508	glucosamine-phosphate N-acetyltransferase 1 [Source:HGNC Symbol;Acc:HGNC:19980]
SREK1IP1	2.21431e-39	-0.369164	0.087	0.536	7.42636e-35	AS_AS-Epithelium-vs-WOI Control_AS-Epithelium	0.243572	SREK1 interacting protein 1 [Source:HGNC Symbol;Acc:HGNC:26716]
LSR	2.55035e-39	-0.320518	0.091	0.551	8.55336e-35	AS_AS-Epithelium-vs-WOI Control_AS-Epithelium	0.414819	lipolysis stimulated lipoprotein receptor [Source:HGNC Symbol;Acc:HGNC:29572]
PFDN1	2.60626e-39	-0.25426	0.112	0.612	8.74087e-35	AS_AS-Epithelium-vs-WOI Control_AS-Epithelium	0.203408	prefoldin subunit 1 [Source:HGNC Symbol;Acc:HGNC:8866]
AC058791.1	3.70671e-39	-0.349568	0.034	0.378	1.24316e-34	AS_AS-Epithelium-vs-WOI Control_AS-Epithelium	0.00293488	novel transcript
EML4	4.05046e-39	-0.30008	0.076	0.505	1.35844e-34	AS_AS-Epithelium-vs-WOI Control_AS-Epithelium	0.00641653	EMAP like 4 [Source:HGNC Symbol;Acc:HGNC:1316]
ABCF1	4.19046e-39	-0.352363	0.1	0.577	1.4054e-34	AS_AS-Epithelium-vs-WOI Control_AS-Epithelium	0.0299029	ATP binding cassette subfamily F member 1 [Source:HGNC Symbol;Acc:HGNC:70]
PLLP	4.29034e-39	-0.358416	0.085	0.531	1.43889e-34	AS_AS-Epithelium-vs-WOI Control_AS-Epithelium	4.41594	plasmolipin [Source:HGNC Symbol;Acc:HGNC:18553]
UCP2	4.29541e-39	-0.459008	0.121	0.622	1.4406e-34	AS_AS-Epithelium-vs-WOI Control_AS-Epithelium	3.69281	uncoupling protein 2 [Source:HGNC Symbol;Acc:HGNC:12518]
TMEM245	4.47511e-39	-0.344606	0.058	0.454	1.50086e-34	AS_AS-Epithelium-vs-WOI Control_AS-Epithelium	0.330399	transmembrane protein 245 [Source:HGNC Symbol;Acc:HGNC:1363]
PPP1R10	4.57814e-39	-0.364957	0.14	0.689	1.53542e-34	AS_AS-Epithelium-vs-WOI Control_AS-Epithelium	0.0999138	protein phosphatase 1 regulatory subunit 10 [Source:HGNC Symbol;Acc:HGNC:9284]
MPC1	4.67185e-39	-0.268044	0.1	0.582	1.56684e-34	AS_AS-Epithelium-vs-WOI Control_AS-Epithelium	2.28022	mitochondrial pyruvate carrier 1 [Source:HGNC Symbol;Acc:HGNC:21606]
CYS1	4.67941e-39	-0.325763	0.006	0.27	1.56938e-34	AS_AS-Epithelium-vs-WOI Control_AS-Epithelium	2.27714	cystin 1 [Source:HGNC Symbol;Acc:HGNC:18525]
EPS8L2	4.89831e-39	-0.271507	0.084	0.526	1.6428e-34	AS_AS-Epithelium-vs-WOI Control_AS-Epithelium	2.97063	EPS8 like 2 [Source:HGNC Symbol;Acc:HGNC:21296]
SERPING1	5.3819e-39	-0.777947	0.215	0.847	1.80498e-34	AS_AS-Epithelium-vs-WOI Control_AS-Epithelium	0.854266	serpin family G member 1 [Source:HGNC Symbol;Acc:HGNC:1228]
SOGA1	5.43001e-39	-0.273522	0.045	0.413	1.82112e-34	AS_AS-Epithelium-vs-WOI Control_AS-Epithelium	0.139641	suppressor of glucose, autophagy associated 1 [Source:HGNC Symbol;Acc:HGNC:16111]
BCL9L	5.5985e-39	-0.284978	0.064	0.474	1.87763e-34	AS_AS-Epithelium-vs-WOI Control_AS-Epithelium	0.225885	BCL9 like [Source:HGNC Symbol;Acc:HGNC:23688]
PROSER2	5.69697e-39	-0.296753	0.025	0.347	1.91065e-34	AS_AS-Epithelium-vs-WOI Control_AS-Epithelium	4.0516	proline and serine rich 2 [Source:HGNC Symbol;Acc:HGNC:23728]
ZNF768	5.71141e-39	-0.356123	0.028	0.357	1.91549e-34	AS_AS-Epithelium-vs-WOI Control_AS-Epithelium	0.0921886	zinc finger protein 768 [Source:HGNC Symbol;Acc:HGNC:26273]
HSPB8	6.03141e-39	-0.521357	0.06	0.454	2.02281e-34	AS_AS-Epithelium-vs-WOI Control_AS-Epithelium	2.08502	heat shock protein family B (small) member 8 [Source:HGNC Symbol;Acc:HGNC:30171]
SNX9	6.22388e-39	-0.250474	0.112	0.612	2.08737e-34	AS_AS-Epithelium-vs-WOI Control_AS-Epithelium	0.513709	sorting nexin 9 [Source:HGNC Symbol;Acc:HGNC:14973]
EIF3J	7.59927e-39	-0.287929	0.151	0.719	2.54864e-34	AS_AS-Epithelium-vs-WOI Control_AS-Epithelium	0.501966	eukaryotic translation initiation factor 3 subunit J [Source:HGNC Symbol;Acc:HGNC:3270]
APLP2	7.64392e-39	-0.829411	0.219	0.847	2.56362e-34	AS_AS-Epithelium-vs-WOI Control_AS-Epithelium	1.47268	amyloid beta precursor like protein 2 [Source:HGNC Symbol;Acc:HGNC:598]
EPS8	9.31928e-39	-0.41649	0.14	0.684	3.1255e-34	AS_AS-Epithelium-vs-WOI Control_AS-Epithelium	0.149168	epidermal growth factor receptor pathway substrate 8 [Source:HGNC Symbol;Acc:HGNC:3420]
FAM133B	1.00624e-38	-0.391847	0.154	0.719	3.37472e-34	AS_AS-Epithelium-vs-WOI Control_AS-Epithelium	0.0139455	family with sequence similarity 133 member B [Source:HGNC Symbol;Acc:HGNC:28629]
CLSTN1	1.05068e-38	-0.296421	0.084	0.526	3.52378e-34	AS_AS-Epithelium-vs-WOI Control_AS-Epithelium	0.0589894	calsyntenin 1 [Source:HGNC Symbol;Acc:HGNC:17447]
RNF144B	1.11745e-38	-0.406261	0.063	0.464	3.74772e-34	AS_AS-Epithelium-vs-WOI Control_AS-Epithelium	3.76169	ring finger protein 144B [Source:HGNC Symbol;Acc:HGNC:21578]
TSC22D2	1.14086e-38	-0.36393	0.093	0.546	3.82622e-34	AS_AS-Epithelium-vs-WOI Control_AS-Epithelium	0.043077	TSC22 domain family member 2 [Source:HGNC Symbol;Acc:HGNC:29095]
KRT8	1.23479e-38	-0.881585	0.258	0.934	4.14125e-34	AS_AS-Epithelium-vs-WOI Control_AS-Epithelium	5.12104	keratin 8 [Source:HGNC Symbol;Acc:HGNC:6446]
ZNF622	1.25344e-38	-0.326811	0.055	0.439	4.20378e-34	AS_AS-Epithelium-vs-WOI Control_AS-Epithelium	1.56135	zinc finger protein 622 [Source:HGNC Symbol;Acc:HGNC:30958]
ZC3H12A	1.49322e-38	-0.377889	0.137	0.673	5.00798e-34	AS_AS-Epithelium-vs-WOI Control_AS-Epithelium	1.8938	zinc finger CCCH-type containing 12A [Source:HGNC Symbol;Acc:HGNC:26259]
ACSL5	1.74096e-38	-0.730116	0.175	0.76	5.83883e-34	AS_AS-Epithelium-vs-WOI Control_AS-Epithelium	5.94598	acyl-CoA synthetase long chain family member 5 [Source:HGNC Symbol;Acc:HGNC:16526]
WASF2	1.80548e-38	-0.618495	0.161	0.714	6.05521e-34	AS_AS-Epithelium-vs-WOI Control_AS-Epithelium	0.200065	WASP family member 2 [Source:HGNC Symbol;Acc:HGNC:12733]
RAB40B	1.89773e-38	-0.311508	0.057	0.449	6.36461e-34	AS_AS-Epithelium-vs-WOI Control_AS-Epithelium	1.65583	RAB40B, member RAS oncogene family [Source:HGNC Symbol;Acc:HGNC:18284]
GABRP	1.98249e-38	-1.06565	0.279	0.903	6.64888e-34	AS_AS-Epithelium-vs-WOI Control_AS-Epithelium	5.40901	gamma-aminobutyric acid type A receptor subunit pi [Source:HGNC Symbol;Acc:HGNC:4089]
DCPS	2.03459e-38	-0.432645	0.052	0.429	6.82361e-34	AS_AS-Epithelium-vs-WOI Control_AS-Epithelium	0.599247	decapping enzyme, scavenger [Source:HGNC Symbol;Acc:HGNC:29812]
LDLR	2.09583e-38	-0.531696	0.101	0.571	7.02898e-34	AS_AS-Epithelium-vs-WOI Control_AS-Epithelium	0.512804	low density lipoprotein receptor [Source:HGNC Symbol;Acc:HGNC:6547]
UBAP1	2.13202e-38	-0.290978	0.055	0.444	7.15038e-34	AS_AS-Epithelium-vs-WOI Control_AS-Epithelium	0.21072	ubiquitin associated protein 1 [Source:HGNC Symbol;Acc:HGNC:12461]
OFD1	2.16808e-38	-0.336103	0.1	0.571	7.2713e-34	AS_AS-Epithelium-vs-WOI Control_AS-Epithelium	0.968167	OFD1 centriole and centriolar satellite protein [Source:HGNC Symbol;Acc:HGNC:2567]
CLCF1	2.47054e-38	-0.521168	0.079	0.51	8.2857e-34	AS_AS-Epithelium-vs-WOI Control_AS-Epithelium	1.15395	cardiotrophin like cytokine factor 1 [Source:HGNC Symbol;Acc:HGNC:17412]
CDCP1	2.63342e-38	-0.366673	0.046	0.408	8.83196e-34	AS_AS-Epithelium-vs-WOI Control_AS-Epithelium	2.49818	CUB domain containing protein 1 [Source:HGNC Symbol;Acc:HGNC:24357]
AQP3	2.97033e-38	-0.43732	0.1	0.577	9.96188e-34	AS_AS-Epithelium-vs-WOI Control_AS-Epithelium	4.83674	aquaporin 3 (Gill blood group) [Source:HGNC Symbol;Acc:HGNC:636]
FXYD3	2.97538e-38	-0.524658	0.154	0.714	9.97882e-34	AS_AS-Epithelium-vs-WOI Control_AS-Epithelium	8.04734	FXYD domain containing ion transport regulator 3 [Source:HGNC Symbol;Acc:HGNC:4027]
HSBP1L1	2.97579e-38	-0.281446	0.06	0.454	9.9802e-34	AS_AS-Epithelium-vs-WOI Control_AS-Epithelium	3.05661	heat shock factor binding protein 1 like 1 [Source:HGNC Symbol;Acc:HGNC:37243]
UPF2	3.05905e-38	-0.395083	0.091	0.541	1.02594e-33	AS_AS-Epithelium-vs-WOI Control_AS-Epithelium	0	UPF2 regulator of nonsense mediated mRNA decay [Source:HGNC Symbol;Acc:HGNC:17854]
NUAK2	3.5499e-38	-0.479755	0.057	0.439	1.19057e-33	AS_AS-Epithelium-vs-WOI Control_AS-Epithelium	2.03998	NUAK family kinase 2 [Source:HGNC Symbol;Acc:HGNC:29558]
RALBP1	3.81377e-38	-0.384146	0.137	0.668	1.27906e-33	AS_AS-Epithelium-vs-WOI Control_AS-Epithelium	0.95264	ralA binding protein 1 [Source:HGNC Symbol;Acc:HGNC:9841]
WDR45B	5.29572e-38	-0.294606	0.134	0.668	1.77608e-33	AS_AS-Epithelium-vs-WOI Control_AS-Epithelium	0.925549	WD repeat domain 45B [Source:HGNC Symbol;Acc:HGNC:25072]
FNIP2	5.83947e-38	-0.355485	0.036	0.372	1.95844e-33	AS_AS-Epithelium-vs-WOI Control_AS-Epithelium	0.530866	folliculin interacting protein 2 [Source:HGNC Symbol;Acc:HGNC:29280]
BICD1	5.93148e-38	-0.418288	0.088	0.531	1.9893e-33	AS_AS-Epithelium-vs-WOI Control_AS-Epithelium	0.421807	BICD cargo adaptor 1 [Source:HGNC Symbol;Acc:HGNC:1049]
FOXO1	6.47995e-38	-0.377967	0.145	0.684	2.17325e-33	AS_AS-Epithelium-vs-WOI Control_AS-Epithelium	0.0927792	forkhead box O1 [Source:HGNC Symbol;Acc:HGNC:3819]
RPS4X	6.61657e-38	0.847358	0.99	1	2.21907e-33	AS_AS-Epithelium-vs-WOI Control_AS-Epithelium	5.28518	ribosomal protein S4 X-linked [Source:HGNC Symbol;Acc:HGNC:10424]
SFRP4	6.85273e-38	2.78218	0.597	0.087	2.29827e-33	AS_AS-Epithelium-vs-WOI Control_AS-Epithelium	0.872751	secreted frizzled related protein 4 [Source:HGNC Symbol;Acc:HGNC:10778]
ATP6V1H	7.37701e-38	-0.338012	0.072	0.485	2.4741e-33	AS_AS-Epithelium-vs-WOI Control_AS-Epithelium	0.654609	ATPase H+ transporting V1 subunit H [Source:HGNC Symbol;Acc:HGNC:18303]
SH2D4A	7.70976e-38	-0.32586	0.037	0.378	2.5857e-33	AS_AS-Epithelium-vs-WOI Control_AS-Epithelium	4.23212	SH2 domain containing 4A [Source:HGNC Symbol;Acc:HGNC:26102]
ZNF165	8.0114e-38	-0.435577	0.019	0.316	2.68686e-33	AS_AS-Epithelium-vs-WOI Control_AS-Epithelium	3.67451	zinc finger protein 165 [Source:HGNC Symbol;Acc:HGNC:12953]
LNX1	8.26132e-38	-0.402222	0.021	0.321	2.77068e-33	AS_AS-Epithelium-vs-WOI Control_AS-Epithelium	2.69784	ligand of numb-protein X 1 [Source:HGNC Symbol;Acc:HGNC:6657]
CDC42BPB	8.42857e-38	-0.302823	0.084	0.515	2.82677e-33	AS_AS-Epithelium-vs-WOI Control_AS-Epithelium	0.145865	CDC42 binding protein kinase beta [Source:HGNC Symbol;Acc:HGNC:1738]
TMEM41A	8.53826e-38	-0.257415	0.028	0.347	2.86356e-33	AS_AS-Epithelium-vs-WOI Control_AS-Epithelium	0.0772672	transmembrane protein 41A [Source:HGNC Symbol;Acc:HGNC:30544]
ALCAM	8.9261e-38	-0.29435	0.091	0.546	2.99364e-33	AS_AS-Epithelium-vs-WOI Control_AS-Epithelium	3.78762	activated leukocyte cell adhesion molecule [Source:HGNC Symbol;Acc:HGNC:400]
NEAT1	9.22466e-38	-1.3884	0.897	0.985	3.09377e-33	AS_AS-Epithelium-vs-WOI Control_AS-Epithelium	1.09464	nuclear paraspeckle assembly transcript 1 [Source:HGNC Symbol;Acc:HGNC:30815]
SMIM22	1.06491e-37	-0.440365	0.179	0.776	3.57149e-33	AS_AS-Epithelium-vs-WOI Control_AS-Epithelium	5.29597	small integral membrane protein 22 [Source:HGNC Symbol;Acc:HGNC:48329]
SOCS3	1.12983e-37	2.18798	0.779	0.658	3.78924e-33	AS_AS-Epithelium-vs-WOI Control_AS-Epithelium	0.38674	suppressor of cytokine signaling 3 [Source:HGNC Symbol;Acc:HGNC:19391]
SLC35E1	1.19935e-37	-0.345586	0.052	0.423	4.02237e-33	AS_AS-Epithelium-vs-WOI Control_AS-Epithelium	0.0681533	solute carrier family 35 member E1 [Source:HGNC Symbol;Acc:HGNC:20803]
SLC20A2	1.3463e-37	-0.26189	0.036	0.372	4.51521e-33	AS_AS-Epithelium-vs-WOI Control_AS-Epithelium	0.671739	solute carrier family 20 member 2 [Source:HGNC Symbol;Acc:HGNC:10947]
PPP2R5A	1.76492e-37	-0.291468	0.087	0.526	5.9192e-33	AS_AS-Epithelium-vs-WOI Control_AS-Epithelium	1.08119	protein phosphatase 2 regulatory subunit B'alpha [Source:HGNC Symbol;Acc:HGNC:9309]
ST6GALNAC1	1.77239e-37	-0.356066	0.036	0.372	5.94423e-33	AS_AS-Epithelium-vs-WOI Control_AS-Epithelium	3.77065	ST6 N-acetylgalactosaminide alpha-2,6-sialyltransferase 1 [Source:HGNC Symbol;Acc:HGNC:23614]
TMUB1	2.00356e-37	-0.269041	0.04	0.388	6.71953e-33	AS_AS-Epithelium-vs-WOI Control_AS-Epithelium	0.630024	transmembrane and ubiquitin like domain containing 1 [Source:HGNC Symbol;Acc:HGNC:21709]
VASP	2.02943e-37	-0.33744	0.067	0.469	6.80632e-33	AS_AS-Epithelium-vs-WOI Control_AS-Epithelium	0.00968851	vasodilator stimulated phosphoprotein [Source:HGNC Symbol;Acc:HGNC:12652]
BAZ1A	2.08685e-37	-0.325841	0.087	0.52	6.99889e-33	AS_AS-Epithelium-vs-WOI Control_AS-Epithelium	0.00960327	bromodomain adjacent to zinc finger domain 1A [Source:HGNC Symbol;Acc:HGNC:960]
NET1	2.26547e-37	-0.301617	0.116	0.607	7.59793e-33	AS_AS-Epithelium-vs-WOI Control_AS-Epithelium	1.23157	neuroepithelial cell transforming 1 [Source:HGNC Symbol;Acc:HGNC:14592]
KLHL21	2.31981e-37	-0.267814	0.034	0.367	7.78019e-33	AS_AS-Epithelium-vs-WOI Control_AS-Epithelium	0.423023	kelch like family member 21 [Source:HGNC Symbol;Acc:HGNC:29041]
PAX2	2.51426e-37	-0.343143	0.079	0.5	8.43231e-33	AS_AS-Epithelium-vs-WOI Control_AS-Epithelium	3.97903	paired box 2 [Source:HGNC Symbol;Acc:HGNC:8616]
MT1M	3.25017e-37	-0.895056	0.151	0.663	1.09004e-32	AS_AS-Epithelium-vs-WOI Control_AS-Epithelium	12.0826	metallothionein 1M [Source:HGNC Symbol;Acc:HGNC:14296]
REEP5	3.27427e-37	-0.366484	0.181	0.776	1.09812e-32	AS_AS-Epithelium-vs-WOI Control_AS-Epithelium	0.489966	receptor accessory protein 5 [Source:HGNC Symbol;Acc:HGNC:30077]
MRPS15	4.58848e-37	-0.372139	0.096	0.546	1.53889e-32	AS_AS-Epithelium-vs-WOI Control_AS-Epithelium	0.514454	mitochondrial ribosomal protein S15 [Source:HGNC Symbol;Acc:HGNC:14504]
LMAN2	4.78087e-37	-0.373311	0.161	0.719	1.60341e-32	AS_AS-Epithelium-vs-WOI Control_AS-Epithelium	0.454891	lectin, mannose binding 2 [Source:HGNC Symbol;Acc:HGNC:16986]
HIP1R	4.80281e-37	-0.355472	0.039	0.378	1.61077e-32	AS_AS-Epithelium-vs-WOI Control_AS-Epithelium	1.93422	huntingtin interacting protein 1 related [Source:HGNC Symbol;Acc:HGNC:18415]
CTNNA1	5.90299e-37	-0.416516	0.181	0.77	1.97974e-32	AS_AS-Epithelium-vs-WOI Control_AS-Epithelium	0.550531	catenin alpha 1 [Source:HGNC Symbol;Acc:HGNC:2509]
SMIM31	6.13226e-37	-0.333121	0.007	0.265	2.05664e-32	AS_AS-Epithelium-vs-WOI Control_AS-Epithelium	3.80352	small integral membrane protein 31 [Source:HGNC Symbol;Acc:HGNC:49638]
UGCG	6.24977e-37	-0.609852	0.13	0.628	2.09605e-32	AS_AS-Epithelium-vs-WOI Control_AS-Epithelium	1.55883	UDP-glucose ceramide glucosyltransferase [Source:HGNC Symbol;Acc:HGNC:12524]
ZNF888	6.80658e-37	-0.273277	0.048	0.408	2.28279e-32	AS_AS-Epithelium-vs-WOI Control_AS-Epithelium	3.76726	zinc finger protein 888 [Source:HGNC Symbol;Acc:HGNC:38695]
MED13L	6.88316e-37	-0.309933	0.115	0.597	2.30848e-32	AS_AS-Epithelium-vs-WOI Control_AS-Epithelium	0.0211396	mediator complex subunit 13L [Source:HGNC Symbol;Acc:HGNC:22962]
NT5E	7.37625e-37	-0.388355	0.049	0.413	2.47385e-32	AS_AS-Epithelium-vs-WOI Control_AS-Epithelium	5.01245	5'-nucleotidase ecto [Source:HGNC Symbol;Acc:HGNC:8021]
GCNT3	7.80495e-37	-0.390724	0.019	0.311	2.61762e-32	AS_AS-Epithelium-vs-WOI Control_AS-Epithelium	4.76364	glucosaminyl (N-acetyl) transferase 3, mucin type [Source:HGNC Symbol;Acc:HGNC:4205]
MPC2	9.14544e-37	-0.350321	0.131	0.638	3.0672e-32	AS_AS-Epithelium-vs-WOI Control_AS-Epithelium	2.48136	mitochondrial pyruvate carrier 2 [Source:HGNC Symbol;Acc:HGNC:24515]
BTBD7	9.88338e-37	-0.302919	0.069	0.464	3.31469e-32	AS_AS-Epithelium-vs-WOI Control_AS-Epithelium	0.0122762	BTB domain containing 7 [Source:HGNC Symbol;Acc:HGNC:18269]
PAPLN	1.00236e-36	-0.268268	0.054	0.423	3.36172e-32	AS_AS-Epithelium-vs-WOI Control_AS-Epithelium	0.394642	papilin, proteoglycan like sulfated glycoprotein [Source:HGNC Symbol;Acc:HGNC:19262]
RNF39	1.14038e-36	-0.493155	0.024	0.327	3.8246e-32	AS_AS-Epithelium-vs-WOI Control_AS-Epithelium	5.23299	ring finger protein 39 [Source:HGNC Symbol;Acc:HGNC:18064]
BAIAP2L2	1.15633e-36	-0.252512	0.016	0.301	3.87809e-32	AS_AS-Epithelium-vs-WOI Control_AS-Epithelium	2.48826	BAR/IMD domain containing adaptor protein 2 like 2 [Source:HGNC Symbol;Acc:HGNC:26203]
NFKB1	1.28027e-36	-0.420676	0.085	0.51	4.29378e-32	AS_AS-Epithelium-vs-WOI Control_AS-Epithelium	0.128535	nuclear factor kappa B subunit 1 [Source:HGNC Symbol;Acc:HGNC:7794]
MDK	1.49358e-36	1.63274	0.831	0.791	5.00915e-32	AS_AS-Epithelium-vs-WOI Control_AS-Epithelium	1.55529	midkine [Source:HGNC Symbol;Acc:HGNC:6972]
TALDO1	1.65142e-36	-0.45801	0.179	0.76	5.53853e-32	AS_AS-Epithelium-vs-WOI Control_AS-Epithelium	2.27544	transaldolase 1 [Source:HGNC Symbol;Acc:HGNC:11559]
RNPEPL1	1.91905e-36	-0.264805	0.052	0.418	6.43612e-32	AS_AS-Epithelium-vs-WOI Control_AS-Epithelium	0.097056	arginyl aminopeptidase like 1 [Source:HGNC Symbol;Acc:HGNC:10079]
LAMC1	2.08508e-36	-0.339386	0.088	0.52	6.99294e-32	AS_AS-Epithelium-vs-WOI Control_AS-Epithelium	0.164542	laminin subunit gamma 1 [Source:HGNC Symbol;Acc:HGNC:6492]
TCIM	2.19492e-36	-1.29325	0.339	0.913	7.36133e-32	AS_AS-Epithelium-vs-WOI Control_AS-Epithelium	4.6842	transcriptional and immune response regulator [Source:HGNC Symbol;Acc:HGNC:1357]
CTTNBP2NL	2.28511e-36	-0.26555	0.063	0.444	7.66381e-32	AS_AS-Epithelium-vs-WOI Control_AS-Epithelium	0.093364	CTTNBP2 N-terminal like [Source:HGNC Symbol;Acc:HGNC:25330]
CLDN1	2.46546e-36	-0.521064	0.019	0.306	8.26867e-32	AS_AS-Epithelium-vs-WOI Control_AS-Epithelium	5.10885	claudin 1 [Source:HGNC Symbol;Acc:HGNC:2032]
BHLHE41	2.56751e-36	-0.525358	0.046	0.398	8.61092e-32	AS_AS-Epithelium-vs-WOI Control_AS-Epithelium	0.895729	basic helix-loop-helix family member e41 [Source:HGNC Symbol;Acc:HGNC:16617]
EPN1	2.5992e-36	-0.251938	0.081	0.5	8.71719e-32	AS_AS-Epithelium-vs-WOI Control_AS-Epithelium	0.0338136	epsin 1 [Source:HGNC Symbol;Acc:HGNC:21604]
HECTD1	2.72187e-36	-0.336125	0.085	0.51	9.1286e-32	AS_AS-Epithelium-vs-WOI Control_AS-Epithelium	0.0692942	HECT domain E3 ubiquitin protein ligase 1 [Source:HGNC Symbol;Acc:HGNC:20157]
CYBA	2.99171e-36	-1.00529	0.36	0.934	1.00336e-31	AS_AS-Epithelium-vs-WOI Control_AS-Epithelium	2.95045	cytochrome b-245 alpha chain [Source:HGNC Symbol;Acc:HGNC:2577]
LEPROT	3.1457e-36	-0.623686	0.193	0.77	1.055e-31	AS_AS-Epithelium-vs-WOI Control_AS-Epithelium	0.309783	leptin receptor overlapping transcript [Source:HGNC Symbol;Acc:HGNC:29477]
TUBA1C	3.28689e-36	-0.439758	0.167	0.74	1.10236e-31	AS_AS-Epithelium-vs-WOI Control_AS-Epithelium	2.70873	tubulin alpha 1c [Source:HGNC Symbol;Acc:HGNC:20768]
RPS3A	3.72119e-36	0.886078	0.984	0.985	1.24801e-31	AS_AS-Epithelium-vs-WOI Control_AS-Epithelium	5.75273	ribosomal protein S3A [Source:HGNC Symbol;Acc:HGNC:10421]
HEBP2	4.24507e-36	-0.598509	0.216	0.832	1.42371e-31	AS_AS-Epithelium-vs-WOI Control_AS-Epithelium	1.84151	heme binding protein 2 [Source:HGNC Symbol;Acc:HGNC:15716]
SGMS2	4.82965e-36	-0.458953	0.052	0.408	1.61977e-31	AS_AS-Epithelium-vs-WOI Control_AS-Epithelium	2.85484	sphingomyelin synthase 2 [Source:HGNC Symbol;Acc:HGNC:28395]
CEMIP2	5.00491e-36	-0.394815	0.06	0.439	1.67855e-31	AS_AS-Epithelium-vs-WOI Control_AS-Epithelium	0.674896	cell migration inducing hyaluronidase 2 [Source:HGNC Symbol;Acc:HGNC:11869]
ITPRIP	5.49014e-36	-0.294413	0.028	0.337	1.84128e-31	AS_AS-Epithelium-vs-WOI Control_AS-Epithelium	1.7781	inositol 1,4,5-trisphosphate receptor interacting protein [Source:HGNC Symbol;Acc:HGNC:29370]
PTPN14	5.91045e-36	-0.259454	0.078	0.485	1.98225e-31	AS_AS-Epithelium-vs-WOI Control_AS-Epithelium	0.29417	protein tyrosine phosphatase non-receptor type 14 [Source:HGNC Symbol;Acc:HGNC:9647]
PMM2	6.33805e-36	-0.26469	0.054	0.413	2.12565e-31	AS_AS-Epithelium-vs-WOI Control_AS-Epithelium	0.566368	phosphomannomutase 2 [Source:HGNC Symbol;Acc:HGNC:9115]
ABRACL	6.69195e-36	-0.250146	0.099	0.546	2.24435e-31	AS_AS-Epithelium-vs-WOI Control_AS-Epithelium	3.63878	ABRA C-terminal like [Source:HGNC Symbol;Acc:HGNC:21230]
ADGRG1	6.81438e-36	-0.324111	0.051	0.408	2.28541e-31	AS_AS-Epithelium-vs-WOI Control_AS-Epithelium	3.55729	adhesion G protein-coupled receptor G1 [Source:HGNC Symbol;Acc:HGNC:4512]
DUSP14	7.00658e-36	-0.455989	0.051	0.408	2.34987e-31	AS_AS-Epithelium-vs-WOI Control_AS-Epithelium	2.4687	dual specificity phosphatase 14 [Source:HGNC Symbol;Acc:HGNC:17007]
LACTB2	7.4233e-36	-0.286348	0.037	0.367	2.48963e-31	AS_AS-Epithelium-vs-WOI Control_AS-Epithelium	1.72794	lactamase beta 2 [Source:HGNC Symbol;Acc:HGNC:18512]
CHD2	7.55216e-36	-0.30608	0.154	0.689	2.53284e-31	AS_AS-Epithelium-vs-WOI Control_AS-Epithelium	0.115342	chromodomain helicase DNA binding protein 2 [Source:HGNC Symbol;Acc:HGNC:1917]
RPS27	7.6964e-36	0.782906	0.999	0.99	2.58122e-31	AS_AS-Epithelium-vs-WOI Control_AS-Epithelium	5.46362	ribosomal protein S27 [Source:HGNC Symbol;Acc:HGNC:10416]
THSD7A	8.39876e-36	-0.340952	0.024	0.321	2.81678e-31	AS_AS-Epithelium-vs-WOI Control_AS-Epithelium	0.114461	thrombospondin type 1 domain containing 7A [Source:HGNC Symbol;Acc:HGNC:22207]
SOD2	9.05306e-36	-1.07549	0.654	0.99	3.03622e-31	AS_AS-Epithelium-vs-WOI Control_AS-Epithelium	2.39436	superoxide dismutase 2 [Source:HGNC Symbol;Acc:HGNC:11180]
ARL5B	1.01171e-35	-0.555759	0.149	0.679	3.39306e-31	AS_AS-Epithelium-vs-WOI Control_AS-Epithelium	3.3076	ADP ribosylation factor like GTPase 5B [Source:HGNC Symbol;Acc:HGNC:23052]
ASAH1	1.11443e-35	-0.288212	0.155	0.694	3.73758e-31	AS_AS-Epithelium-vs-WOI Control_AS-Epithelium	0.981287	N-acylsphingosine amidohydrolase 1 [Source:HGNC Symbol;Acc:HGNC:735]
TMEM165	1.11658e-35	-0.43177	0.19	0.77	3.74478e-31	AS_AS-Epithelium-vs-WOI Control_AS-Epithelium	0.197218	transmembrane protein 165 [Source:HGNC Symbol;Acc:HGNC:30760]
HSD17B2	1.14323e-35	-0.331829	0.006	0.25	3.83415e-31	AS_AS-Epithelium-vs-WOI Control_AS-Epithelium	6.48474	hydroxysteroid 17-beta dehydrogenase 2 [Source:HGNC Symbol;Acc:HGNC:5211]
CNN2	1.14734e-35	-0.322982	0.055	0.418	3.84796e-31	AS_AS-Epithelium-vs-WOI Control_AS-Epithelium	0.0261229	calponin 2 [Source:HGNC Symbol;Acc:HGNC:2156]
MBTPS1	1.19251e-35	-0.252064	0.128	0.622	3.99942e-31	AS_AS-Epithelium-vs-WOI Control_AS-Epithelium	0.307117	membrane bound transcription factor peptidase, site 1 [Source:HGNC Symbol;Acc:HGNC:15456]
ANKLE2	1.41104e-35	-0.368126	0.094	0.531	4.73236e-31	AS_AS-Epithelium-vs-WOI Control_AS-Epithelium	0.0508285	ankyrin repeat and LEM domain containing 2 [Source:HGNC Symbol;Acc:HGNC:29101]
TMCO1	1.6898e-35	-0.265849	0.169	0.73	5.66724e-31	AS_AS-Epithelium-vs-WOI Control_AS-Epithelium	0.337987	transmembrane and coiled-coil domains 1 [Source:HGNC Symbol;Acc:HGNC:18188]
RARRES3	2.11624e-35	-0.452612	0.133	0.628	7.09743e-31	AS_AS-Epithelium-vs-WOI Control_AS-Epithelium	2.58178	NA
ZNF292	2.42902e-35	-0.385569	0.143	0.648	8.14644e-31	AS_AS-Epithelium-vs-WOI Control_AS-Epithelium	0.0604789	zinc finger protein 292 [Source:HGNC Symbol;Acc:HGNC:18410]
RERE	2.46856e-35	-0.269265	0.139	0.648	8.27907e-31	AS_AS-Epithelium-vs-WOI Control_AS-Epithelium	0.0477104	arginine-glutamic acid dipeptide repeats [Source:HGNC Symbol;Acc:HGNC:9965]
GABARAPL1	2.69861e-35	-0.455343	0.179	0.755	9.05059e-31	AS_AS-Epithelium-vs-WOI Control_AS-Epithelium	0.76243	GABA type A receptor associated protein like 1 [Source:HGNC Symbol;Acc:HGNC:4068]
CHMP1B	2.75471e-35	-0.639902	0.184	0.75	9.23874e-31	AS_AS-Epithelium-vs-WOI Control_AS-Epithelium	1.27805	charged multivesicular body protein 1B [Source:HGNC Symbol;Acc:HGNC:24287]
SEPHS2	2.77918e-35	-0.253246	0.081	0.495	9.32081e-31	AS_AS-Epithelium-vs-WOI Control_AS-Epithelium	0.621536	selenophosphate synthetase 2 [Source:HGNC Symbol;Acc:HGNC:19686]
ADIPOR1	2.88656e-35	-0.260949	0.066	0.449	9.68093e-31	AS_AS-Epithelium-vs-WOI Control_AS-Epithelium	0.349794	adiponectin receptor 1 [Source:HGNC Symbol;Acc:HGNC:24040]
MAPKAPK2	3.65175e-35	-0.250305	0.048	0.398	1.22472e-30	AS_AS-Epithelium-vs-WOI Control_AS-Epithelium	0.0213955	MAPK activated protein kinase 2 [Source:HGNC Symbol;Acc:HGNC:6887]
GOLGA4	3.76579e-35	-0.316941	0.163	0.719	1.26297e-30	AS_AS-Epithelium-vs-WOI Control_AS-Epithelium	0.0252203	golgin A4 [Source:HGNC Symbol;Acc:HGNC:4427]
LAMA5	3.79915e-35	-0.258061	0.128	0.622	1.27416e-30	AS_AS-Epithelium-vs-WOI Control_AS-Epithelium	1.89792	laminin subunit alpha 5 [Source:HGNC Symbol;Acc:HGNC:6485]
MMP24OS	3.83269e-35	-0.27349	0.118	0.592	1.28541e-30	AS_AS-Epithelium-vs-WOI Control_AS-Epithelium	0.351521	MMP24 opposite strand [Source:HGNC Symbol;Acc:HGNC:44421]
CAPN1	4.21662e-35	-0.277984	0.101	0.546	1.41417e-30	AS_AS-Epithelium-vs-WOI Control_AS-Epithelium	0.136924	calpain 1 [Source:HGNC Symbol;Acc:HGNC:1476]
SEC23B	4.68166e-35	-0.269369	0.028	0.332	1.57014e-30	AS_AS-Epithelium-vs-WOI Control_AS-Epithelium	0.924734	SEC23 homolog B, COPII coat complex component [Source:HGNC Symbol;Acc:HGNC:10702]
ABCG1	5.06442e-35	-0.31001	0.028	0.332	1.69851e-30	AS_AS-Epithelium-vs-WOI Control_AS-Epithelium	3.12337	ATP binding cassette subfamily G member 1 [Source:HGNC Symbol;Acc:HGNC:73]
FAM177A1	5.19805e-35	-0.663888	0.218	0.816	1.74332e-30	AS_AS-Epithelium-vs-WOI Control_AS-Epithelium	4.52894	family with sequence similarity 177 member A1 [Source:HGNC Symbol;Acc:HGNC:19829]
PAK4	5.90667e-35	-0.307384	0.019	0.296	1.98098e-30	AS_AS-Epithelium-vs-WOI Control_AS-Epithelium	0.281482	p21 (RAC1) activated kinase 4 [Source:HGNC Symbol;Acc:HGNC:16059]
ANXA2	7.41339e-35	-1.08567	0.581	0.98	2.4863e-30	AS_AS-Epithelium-vs-WOI Control_AS-Epithelium	6.55258	annexin A2 [Source:HGNC Symbol;Acc:HGNC:537]
FKBP2	8.55934e-35	-0.731605	0.255	0.888	2.87063e-30	AS_AS-Epithelium-vs-WOI Control_AS-Epithelium	3.17422	FKBP prolyl isomerase 2 [Source:HGNC Symbol;Acc:HGNC:3718]
PPTC7	9.80489e-35	-0.308856	0.027	0.321	3.28836e-30	AS_AS-Epithelium-vs-WOI Control_AS-Epithelium	0.459146	protein phosphatase targeting COQ7 [Source:HGNC Symbol;Acc:HGNC:30695]
ACTN4	1.08446e-34	-0.592324	0.227	0.867	3.63706e-30	AS_AS-Epithelium-vs-WOI Control_AS-Epithelium	0.102073	actinin alpha 4 [Source:HGNC Symbol;Acc:HGNC:166]
FGFR1	1.12491e-34	-0.252244	0.076	0.474	3.77271e-30	AS_AS-Epithelium-vs-WOI Control_AS-Epithelium	0.13929	fibroblast growth factor receptor 1 [Source:HGNC Symbol;Acc:HGNC:3688]
MIR4435-2HG	1.17213e-34	-0.736949	0.048	0.383	3.93111e-30	AS_AS-Epithelium-vs-WOI Control_AS-Epithelium	1.17559	MIR4435-2 host gene [Source:HGNC Symbol;Acc:HGNC:35163]
TTC39C	1.20935e-34	-0.31762	0.03	0.332	4.05592e-30	AS_AS-Epithelium-vs-WOI Control_AS-Epithelium	0.223068	tetratricopeptide repeat domain 39C [Source:HGNC Symbol;Acc:HGNC:26595]
FOXA2	1.23787e-34	-0.258641	0.03	0.332	4.15158e-30	AS_AS-Epithelium-vs-WOI Control_AS-Epithelium	3.2165	forkhead box A2 [Source:HGNC Symbol;Acc:HGNC:5022]
GAREM1	1.34836e-34	-0.28586	0.016	0.286	4.52214e-30	AS_AS-Epithelium-vs-WOI Control_AS-Epithelium	0.925428	GRB2 associated regulator of MAPK1 subtype 1 [Source:HGNC Symbol;Acc:HGNC:26136]
MGST1	1.51945e-34	-1.10096	0.312	0.893	5.09593e-30	AS_AS-Epithelium-vs-WOI Control_AS-Epithelium	11.3725	microsomal glutathione S-transferase 1 [Source:HGNC Symbol;Acc:HGNC:7061]
CTDSPL	1.58466e-34	-0.324787	0.046	0.388	5.31464e-30	AS_AS-Epithelium-vs-WOI Control_AS-Epithelium	0.377434	CTD small phosphatase like [Source:HGNC Symbol;Acc:HGNC:16890]
SGK1	1.75785e-34	-1.02277	0.278	0.857	5.89549e-30	AS_AS-Epithelium-vs-WOI Control_AS-Epithelium	4.61981	serum/glucocorticoid regulated kinase 1 [Source:HGNC Symbol;Acc:HGNC:10810]
CACYBP	1.79872e-34	-0.41773	0.182	0.74	6.03255e-30	AS_AS-Epithelium-vs-WOI Control_AS-Epithelium	2.03214	calcyclin binding protein [Source:HGNC Symbol;Acc:HGNC:30423]
PLP2	1.80792e-34	-0.282712	0.103	0.551	6.06342e-30	AS_AS-Epithelium-vs-WOI Control_AS-Epithelium	0.649869	proteolipid protein 2 [Source:HGNC Symbol;Acc:HGNC:9087]
ACPP	2.35514e-34	-0.266132	0.019	0.296	7.89868e-30	AS_AS-Epithelium-vs-WOI Control_AS-Epithelium	4.87027	NA
CITED2	2.40768e-34	-0.712099	0.167	0.689	8.07489e-30	AS_AS-Epithelium-vs-WOI Control_AS-Epithelium	2.14732	Cbp/p300 interacting transactivator with Glu/Asp rich carboxy-terminal domain 2 [Source:HGNC Symbol;Acc:HGNC:1987]
RDH13	2.50635e-34	-0.286641	0.03	0.332	8.4058e-30	AS_AS-Epithelium-vs-WOI Control_AS-Epithelium	0.775814	retinol dehydrogenase 13 [Source:HGNC Symbol;Acc:HGNC:19978]
ANP32A	2.68957e-34	-0.25714	0.128	0.612	9.0203e-30	AS_AS-Epithelium-vs-WOI Control_AS-Epithelium	0.138112	acidic nuclear phosphoprotein 32 family member A [Source:HGNC Symbol;Acc:HGNC:13233]
USP53	3.11968e-34	-0.588846	0.19	0.75	1.04628e-29	AS_AS-Epithelium-vs-WOI Control_AS-Epithelium	3.05122	ubiquitin specific peptidase 53 [Source:HGNC Symbol;Acc:HGNC:29255]
TEAD1	3.55761e-34	-0.264079	0.087	0.5	1.19315e-29	AS_AS-Epithelium-vs-WOI Control_AS-Epithelium	0.12718	TEA domain transcription factor 1 [Source:HGNC Symbol;Acc:HGNC:11714]
DEPP1	4.19081e-34	-0.965398	0.149	0.633	1.40551e-29	AS_AS-Epithelium-vs-WOI Control_AS-Epithelium	3.16508	DEPP1 autophagy regulator [Source:HGNC Symbol;Acc:HGNC:23355]
RPS23	5.90643e-34	0.842232	0.988	0.985	1.9809e-29	AS_AS-Epithelium-vs-WOI Control_AS-Epithelium	5.55534	ribosomal protein S23 [Source:HGNC Symbol;Acc:HGNC:10410]
TXNRD1	6.51076e-34	-0.31622	0.061	0.429	2.18358e-29	AS_AS-Epithelium-vs-WOI Control_AS-Epithelium	0.142969	thioredoxin reductase 1 [Source:HGNC Symbol;Acc:HGNC:12437]
FAM3C	7.08413e-34	-0.650656	0.179	0.709	2.37588e-29	AS_AS-Epithelium-vs-WOI Control_AS-Epithelium	2.12719	FAM3 metabolism regulating signaling molecule C [Source:HGNC Symbol;Acc:HGNC:18664]
ACSM3	8.00351e-34	-0.368326	0.03	0.327	2.68422e-29	AS_AS-Epithelium-vs-WOI Control_AS-Epithelium	2.76349	acyl-CoA synthetase medium chain family member 3 [Source:HGNC Symbol;Acc:HGNC:10522]
FAM107B	8.55491e-34	-0.344618	0.151	0.668	2.86915e-29	AS_AS-Epithelium-vs-WOI Control_AS-Epithelium	0.500202	family with sequence similarity 107 member B [Source:HGNC Symbol;Acc:HGNC:23726]
ARAP2	9.19403e-34	-0.261569	0.021	0.296	3.08349e-29	AS_AS-Epithelium-vs-WOI Control_AS-Epithelium	1.76961	ArfGAP with RhoGAP domain, ankyrin repeat and PH domain 2 [Source:HGNC Symbol;Acc:HGNC:16924]
BAIAP2	1.10411e-33	-0.460263	0.073	0.454	3.70295e-29	AS_AS-Epithelium-vs-WOI Control_AS-Epithelium	1.36455	BAR/IMD domain containing adaptor protein 2 [Source:HGNC Symbol;Acc:HGNC:947]
REST	1.29984e-33	-0.262493	0.097	0.52	4.35941e-29	AS_AS-Epithelium-vs-WOI Control_AS-Epithelium	0.00821095	RE1 silencing transcription factor [Source:HGNC Symbol;Acc:HGNC:9966]
TCAIM	1.58874e-33	-0.251184	0.024	0.306	5.32832e-29	AS_AS-Epithelium-vs-WOI Control_AS-Epithelium	0.996159	T cell activation inhibitor, mitochondrial [Source:HGNC Symbol;Acc:HGNC:25241]
GPBP1	1.67708e-33	-0.420724	0.181	0.74	5.62458e-29	AS_AS-Epithelium-vs-WOI Control_AS-Epithelium	0.0614766	GC-rich promoter binding protein 1 [Source:HGNC Symbol;Acc:HGNC:29520]
EIF5A	1.70276e-33	-0.395638	0.213	0.811	5.7107e-29	AS_AS-Epithelium-vs-WOI Control_AS-Epithelium	0.65008	eukaryotic translation initiation factor 5A [Source:HGNC Symbol;Acc:HGNC:3300]
SELENOS	1.74326e-33	-0.386851	0.216	0.816	5.84653e-29	AS_AS-Epithelium-vs-WOI Control_AS-Epithelium	1.60213	selenoprotein S [Source:HGNC Symbol;Acc:HGNC:30396]
TMEM141	2.01237e-33	-0.280882	0.127	0.607	6.7491e-29	AS_AS-Epithelium-vs-WOI Control_AS-Epithelium	1.86661	transmembrane protein 141 [Source:HGNC Symbol;Acc:HGNC:28211]
CAPZA2	2.18593e-33	-0.620991	0.216	0.806	7.33116e-29	AS_AS-Epithelium-vs-WOI Control_AS-Epithelium	3.99643	capping actin protein of muscle Z-line subunit alpha 2 [Source:HGNC Symbol;Acc:HGNC:1490]
ADAMTS6	3.0406e-33	-0.510439	0.027	0.311	1.01976e-28	AS_AS-Epithelium-vs-WOI Control_AS-Epithelium	0.17301	ADAM metallopeptidase with thrombospondin type 1 motif 6 [Source:HGNC Symbol;Acc:HGNC:222]
CDYL	4.29418e-33	-0.274852	0.052	0.388	1.44018e-28	AS_AS-Epithelium-vs-WOI Control_AS-Epithelium	0.0578349	chromodomain Y like [Source:HGNC Symbol;Acc:HGNC:1811]
LINC00958	4.67328e-33	-0.385436	0.012	0.255	1.56732e-28	AS_AS-Epithelium-vs-WOI Control_AS-Epithelium	2.94599	long intergenic non-protein coding RNA 958 [Source:HGNC Symbol;Acc:HGNC:48671]
CCDC6	4.72471e-33	-0.263252	0.097	0.52	1.58457e-28	AS_AS-Epithelium-vs-WOI Control_AS-Epithelium	1.11265	coiled-coil domain containing 6 [Source:HGNC Symbol;Acc:HGNC:18782]
TLCD1	7.377e-33	-0.285379	0.021	0.291	2.4741e-28	AS_AS-Epithelium-vs-WOI Control_AS-Epithelium	2.82509	TLC domain containing 1 [Source:HGNC Symbol;Acc:HGNC:25177]
AGPAT2	7.54083e-33	-0.251815	0.088	0.49	2.52904e-28	AS_AS-Epithelium-vs-WOI Control_AS-Epithelium	1.62118	1-acylglycerol-3-phosphate O-acyltransferase 2 [Source:HGNC Symbol;Acc:HGNC:325]
CXCR4	7.6267e-33	-0.3065	0.099	0.531	2.55784e-28	AS_AS-Epithelium-vs-WOI Control_AS-Epithelium	2.79667	C-X-C motif chemokine receptor 4 [Source:HGNC Symbol;Acc:HGNC:2561]
H2AFJ	8.42172e-33	-0.304293	0.161	0.673	2.82448e-28	AS_AS-Epithelium-vs-WOI Control_AS-Epithelium	2.0754	NA
BIRC3	8.64548e-33	-0.485667	0.112	0.551	2.89952e-28	AS_AS-Epithelium-vs-WOI Control_AS-Epithelium	2.97169	baculoviral IAP repeat containing 3 [Source:HGNC Symbol;Acc:HGNC:591]
CHMP2A	1.02051e-32	-0.422024	0.228	0.847	3.42259e-28	AS_AS-Epithelium-vs-WOI Control_AS-Epithelium	1.59074	charged multivesicular body protein 2A [Source:HGNC Symbol;Acc:HGNC:30216]
TRAF4	1.04262e-32	-0.320412	0.115	0.561	3.49674e-28	AS_AS-Epithelium-vs-WOI Control_AS-Epithelium	3.03313	TNF receptor associated factor 4 [Source:HGNC Symbol;Acc:HGNC:12034]
SDC1	1.25396e-32	-0.290223	0.015	0.265	4.20553e-28	AS_AS-Epithelium-vs-WOI Control_AS-Epithelium	4.01176	syndecan 1 [Source:HGNC Symbol;Acc:HGNC:10658]
RSBN1L	1.3006e-32	-0.271249	0.078	0.459	4.36194e-28	AS_AS-Epithelium-vs-WOI Control_AS-Epithelium	0.00841904	round spermatid basic protein 1 like [Source:HGNC Symbol;Acc:HGNC:24765]
PRRC2C	1.32596e-32	-0.5118	0.227	0.842	4.447e-28	AS_AS-Epithelium-vs-WOI Control_AS-Epithelium	0.0190557	proline rich coiled-coil 2C [Source:HGNC Symbol;Acc:HGNC:24903]
CTSD	1.43022e-32	-0.36106	0.203	0.781	4.79666e-28	AS_AS-Epithelium-vs-WOI Control_AS-Epithelium	1.50493	cathepsin D [Source:HGNC Symbol;Acc:HGNC:2529]
CD24	1.83143e-32	-0.969744	0.664	0.98	6.14226e-28	AS_AS-Epithelium-vs-WOI Control_AS-Epithelium	8.57483	CD24 molecule [Source:HGNC Symbol;Acc:HGNC:1645]
ATP2C2	1.93831e-32	-0.284395	0.016	0.27	6.5007e-28	AS_AS-Epithelium-vs-WOI Control_AS-Epithelium	3.6207	ATPase secretory pathway Ca2+ transporting 2 [Source:HGNC Symbol;Acc:HGNC:29103]
FAM83H	2.26207e-32	-0.259394	0.025	0.301	7.58654e-28	AS_AS-Epithelium-vs-WOI Control_AS-Epithelium	3.2058	family with sequence similarity 83 member H [Source:HGNC Symbol;Acc:HGNC:24797]
MGST3	2.30748e-32	-0.591051	0.243	0.852	7.73883e-28	AS_AS-Epithelium-vs-WOI Control_AS-Epithelium	4.3548	microsomal glutathione S-transferase 3 [Source:HGNC Symbol;Acc:HGNC:7064]
COA3	2.69908e-32	-0.292662	0.151	0.653	9.05218e-28	AS_AS-Epithelium-vs-WOI Control_AS-Epithelium	1.64146	cytochrome c oxidase assembly factor 3 [Source:HGNC Symbol;Acc:HGNC:24990]
SQSTM1	4.89564e-32	-1.05835	0.418	0.934	1.6419e-27	AS_AS-Epithelium-vs-WOI Control_AS-Epithelium	0.519132	sequestosome 1 [Source:HGNC Symbol;Acc:HGNC:11280]
PLCB4	5.40185e-32	-0.419702	0.058	0.398	1.81167e-27	AS_AS-Epithelium-vs-WOI Control_AS-Epithelium	2.88595	phospholipase C beta 4 [Source:HGNC Symbol;Acc:HGNC:9059]
EPCAM	5.73901e-32	-0.785898	0.278	0.878	1.92475e-27	AS_AS-Epithelium-vs-WOI Control_AS-Epithelium	5.43071	epithelial cell adhesion molecule [Source:HGNC Symbol;Acc:HGNC:11529]
PDIA4	6.30002e-32	-0.251476	0.133	0.602	2.1129e-27	AS_AS-Epithelium-vs-WOI Control_AS-Epithelium	0.108143	protein disulfide isomerase family A member 4 [Source:HGNC Symbol;Acc:HGNC:30167]
CAST	6.32374e-32	-0.403896	0.221	0.832	2.12086e-27	AS_AS-Epithelium-vs-WOI Control_AS-Epithelium	0.523623	calpastatin [Source:HGNC Symbol;Acc:HGNC:1515]
IRF2BP2	7.41873e-32	-0.341198	0.215	0.811	2.48809e-27	AS_AS-Epithelium-vs-WOI Control_AS-Epithelium	0.660416	interferon regulatory factor 2 binding protein 2 [Source:HGNC Symbol;Acc:HGNC:21729]
TBC1D2	8.51991e-32	-0.259337	0.012	0.25	2.85741e-27	AS_AS-Epithelium-vs-WOI Control_AS-Epithelium	2.15222	TBC1 domain family member 2 [Source:HGNC Symbol;Acc:HGNC:18026]
PTP4A1	8.91319e-32	-0.297998	0.197	0.76	2.98931e-27	AS_AS-Epithelium-vs-WOI Control_AS-Epithelium	1.18106	protein tyrosine phosphatase 4A1 [Source:HGNC Symbol;Acc:HGNC:9634]
POLR2J3.1	9.63532e-32	-0.371595	0.06	0.403	3.23149e-27	AS_AS-Epithelium-vs-WOI Control_AS-Epithelium	0	NA
MYH9	1.11262e-31	-0.371722	0.203	0.791	3.7315e-27	AS_AS-Epithelium-vs-WOI Control_AS-Epithelium	0.061473	myosin heavy chain 9 [Source:HGNC Symbol;Acc:HGNC:7579]
PKDCC	1.12969e-31	-0.30773	0.061	0.418	3.78875e-27	AS_AS-Epithelium-vs-WOI Control_AS-Epithelium	1.08055	protein kinase domain containing, cytoplasmic [Source:HGNC Symbol;Acc:HGNC:25123]
C12orf49	1.21696e-31	-0.325235	0.028	0.311	4.08144e-27	AS_AS-Epithelium-vs-WOI Control_AS-Epithelium	3.28794	NA
RPL32	1.26601e-31	0.76709	0.984	1	4.24594e-27	AS_AS-Epithelium-vs-WOI Control_AS-Epithelium	5.29295	ribosomal protein L32 [Source:HGNC Symbol;Acc:HGNC:10336]
ABHD5	1.33122e-31	-0.296735	0.066	0.423	4.46463e-27	AS_AS-Epithelium-vs-WOI Control_AS-Epithelium	0.101588	abhydrolase domain containing 5, lysophosphatidic acid acyltransferase [Source:HGNC Symbol;Acc:HGNC:21396]
EPB41	1.47849e-31	-0.264635	0.034	0.327	4.95856e-27	AS_AS-Epithelium-vs-WOI Control_AS-Epithelium	2.09797	erythrocyte membrane protein band 4.1 [Source:HGNC Symbol;Acc:HGNC:3377]
PLXNB2	1.89174e-31	-0.298261	0.11	0.541	6.34451e-27	AS_AS-Epithelium-vs-WOI Control_AS-Epithelium	0.4661	plexin B2 [Source:HGNC Symbol;Acc:HGNC:9104]
HM13	1.97555e-31	-0.287909	0.167	0.689	6.6256e-27	AS_AS-Epithelium-vs-WOI Control_AS-Epithelium	0.402818	histocompatibility minor 13 [Source:HGNC Symbol;Acc:HGNC:16435]
TOB1	2.3669e-31	-0.329845	0.199	0.76	7.9381e-27	AS_AS-Epithelium-vs-WOI Control_AS-Epithelium	1.18267	transducer of ERBB2, 1 [Source:HGNC Symbol;Acc:HGNC:11979]
CDK2AP2	2.53317e-31	-0.345759	0.199	0.765	8.49574e-27	AS_AS-Epithelium-vs-WOI Control_AS-Epithelium	0.700122	cyclin dependent kinase 2 associated protein 2 [Source:HGNC Symbol;Acc:HGNC:30833]
DUSP10	2.62751e-31	-0.322635	0.022	0.286	8.81216e-27	AS_AS-Epithelium-vs-WOI Control_AS-Epithelium	2.77843	dual specificity phosphatase 10 [Source:HGNC Symbol;Acc:HGNC:3065]
KIAA1324	2.96941e-31	-0.330464	0.079	0.454	9.95882e-27	AS_AS-Epithelium-vs-WOI Control_AS-Epithelium	5.48754	NA
NFKB2	3.23782e-31	-0.282746	0.072	0.434	1.0859e-26	AS_AS-Epithelium-vs-WOI Control_AS-Epithelium	0.22351	nuclear factor kappa B subunit 2 [Source:HGNC Symbol;Acc:HGNC:7795]
COL1A2	3.40667e-31	2.38154	0.669	0.357	1.14253e-26	AS_AS-Epithelium-vs-WOI Control_AS-Epithelium	2.11113	collagen type I alpha 2 chain [Source:HGNC Symbol;Acc:HGNC:2198]
PTN	3.71294e-31	2.4884	0.573	0.143	1.24525e-26	AS_AS-Epithelium-vs-WOI Control_AS-Epithelium	1.23236	pleiotrophin [Source:HGNC Symbol;Acc:HGNC:9630]
MT-ND6	4.39523e-31	-0.571377	0.078	0.444	1.47407e-26	AS_AS-Epithelium-vs-WOI Control_AS-Epithelium	0.20999	mitochondrially encoded NADH:ubiquinone oxidoreductase core subunit 6 [Source:HGNC Symbol;Acc:HGNC:7462]
ATP13A3	5.87576e-31	-0.32242	0.079	0.454	1.97061e-26	AS_AS-Epithelium-vs-WOI Control_AS-Epithelium	0.512201	ATPase 13A3 [Source:HGNC Symbol;Acc:HGNC:24113]
CXADR	6.23086e-31	-0.322266	0.079	0.454	2.08971e-26	AS_AS-Epithelium-vs-WOI Control_AS-Epithelium	2.69456	CXADR Ig-like cell adhesion molecule [Source:HGNC Symbol;Acc:HGNC:2559]
HIF1A	6.82806e-31	-0.328807	0.206	0.77	2.29e-26	AS_AS-Epithelium-vs-WOI Control_AS-Epithelium	0.636904	hypoxia inducible factor 1 subunit alpha [Source:HGNC Symbol;Acc:HGNC:4910]
RHEX	7.68226e-31	-0.52226	0.2	0.765	2.57648e-26	AS_AS-Epithelium-vs-WOI Control_AS-Epithelium	2.98967	regulator of hemoglobinization and erythroid cell expansion [Source:HGNC Symbol;Acc:HGNC:25341]
GADD45GIP1	8.97257e-31	-0.273578	0.191	0.74	3.00922e-26	AS_AS-Epithelium-vs-WOI Control_AS-Epithelium	0.646647	GADD45G interacting protein 1 [Source:HGNC Symbol;Acc:HGNC:29996]
AC092803.2	9.27535e-31	-0.304021	0.042	0.347	3.11077e-26	AS_AS-Epithelium-vs-WOI Control_AS-Epithelium	1.01074	novel transcript
MED6	1.04908e-30	-0.263739	0.031	0.311	3.51839e-26	AS_AS-Epithelium-vs-WOI Control_AS-Epithelium	0.00725637	mediator complex subunit 6 [Source:HGNC Symbol;Acc:HGNC:19970]
CAPNS1	1.32113e-30	-0.398296	0.221	0.811	4.43082e-26	AS_AS-Epithelium-vs-WOI Control_AS-Epithelium	0.772555	calpain small subunit 1 [Source:HGNC Symbol;Acc:HGNC:1481]
SEC62	1.3518e-30	-0.87706	0.361	0.934	4.53366e-26	AS_AS-Epithelium-vs-WOI Control_AS-Epithelium	3.95773	SEC62 homolog, preprotein translocation factor [Source:HGNC Symbol;Acc:HGNC:11846]
HIST1H4C	1.56868e-30	-0.640267	0.215	0.765	5.26103e-26	AS_AS-Epithelium-vs-WOI Control_AS-Epithelium	0.204568	NA
MT1E	1.77309e-30	-1.2797	0.363	0.872	5.94658e-26	AS_AS-Epithelium-vs-WOI Control_AS-Epithelium	10.9155	metallothionein 1E [Source:HGNC Symbol;Acc:HGNC:7397]
BBC3	2.04274e-30	-0.299768	0.116	0.546	6.85094e-26	AS_AS-Epithelium-vs-WOI Control_AS-Epithelium	1.2547	BCL2 binding component 3 [Source:HGNC Symbol;Acc:HGNC:17868]
ATP1B1	2.39064e-30	-0.263781	0.125	0.571	8.01773e-26	AS_AS-Epithelium-vs-WOI Control_AS-Epithelium	1.77231	ATPase Na+/K+ transporting subunit beta 1 [Source:HGNC Symbol;Acc:HGNC:804]
FOSL2	3.28351e-30	-0.356256	0.2	0.755	1.10122e-25	AS_AS-Epithelium-vs-WOI Control_AS-Epithelium	0.314637	FOS like 2, AP-1 transcription factor subunit [Source:HGNC Symbol;Acc:HGNC:3798]
LITAF	3.48645e-30	-0.334206	0.184	0.709	1.16929e-25	AS_AS-Epithelium-vs-WOI Control_AS-Epithelium	0.104833	lipopolysaccharide induced TNF factor [Source:HGNC Symbol;Acc:HGNC:16841]
RPS15A	4.04072e-30	0.809386	0.964	1	1.35518e-25	AS_AS-Epithelium-vs-WOI Control_AS-Epithelium	4.46983	ribosomal protein S15a [Source:HGNC Symbol;Acc:HGNC:10389]
ABHD17C	4.45997e-30	-0.259695	0.022	0.276	1.49578e-25	AS_AS-Epithelium-vs-WOI Control_AS-Epithelium	3.16859	abhydrolase domain containing 17C, depalmitoylase [Source:HGNC Symbol;Acc:HGNC:26925]
IDO1	4.5679e-30	-0.600765	0.24	0.837	1.53198e-25	AS_AS-Epithelium-vs-WOI Control_AS-Epithelium	5.40641	indoleamine 2,3-dioxygenase 1 [Source:HGNC Symbol;Acc:HGNC:6059]
C19orf33	4.74342e-30	-0.388366	0.191	0.74	1.59085e-25	AS_AS-Epithelium-vs-WOI Control_AS-Epithelium	6.02502	chromosome 19 open reading frame 33 [Source:HGNC Symbol;Acc:HGNC:16668]
AKAP13	4.74577e-30	-0.275385	0.204	0.781	1.59164e-25	AS_AS-Epithelium-vs-WOI Control_AS-Epithelium	0.0580069	A-kinase anchoring protein 13 [Source:HGNC Symbol;Acc:HGNC:371]
MACC1	6.63172e-30	-0.435113	0.031	0.306	2.22415e-25	AS_AS-Epithelium-vs-WOI Control_AS-Epithelium	0.156584	MET transcriptional regulator MACC1 [Source:HGNC Symbol;Acc:HGNC:30215]
ADRA2A	7.72969e-30	-0.389795	0.042	0.342	2.59238e-25	AS_AS-Epithelium-vs-WOI Control_AS-Epithelium	0.838306	adrenoceptor alpha 2A [Source:HGNC Symbol;Acc:HGNC:281]
AURKAIP1	8.9392e-30	-0.288471	0.181	0.704	2.99803e-25	AS_AS-Epithelium-vs-WOI Control_AS-Epithelium	0.755237	aurora kinase A interacting protein 1 [Source:HGNC Symbol;Acc:HGNC:24114]
TMEM50A	1.08344e-29	-0.426741	0.21	0.765	3.63363e-25	AS_AS-Epithelium-vs-WOI Control_AS-Epithelium	0.839244	transmembrane protein 50A [Source:HGNC Symbol;Acc:HGNC:30590]
CLDN7	1.08379e-29	-0.35407	0.218	0.796	3.63481e-25	AS_AS-Epithelium-vs-WOI Control_AS-Epithelium	4.2917	claudin 7 [Source:HGNC Symbol;Acc:HGNC:2049]
BICDL2	1.11505e-29	-0.256066	0.03	0.296	3.73966e-25	AS_AS-Epithelium-vs-WOI Control_AS-Epithelium	3.81154	BICD family like cargo adaptor 2 [Source:HGNC Symbol;Acc:HGNC:33584]
TSPO	1.22142e-29	-0.519749	0.239	0.837	4.09639e-25	AS_AS-Epithelium-vs-WOI Control_AS-Epithelium	3.64026	translocator protein [Source:HGNC Symbol;Acc:HGNC:1158]
RPS27A	1.41303e-29	0.919567	0.972	0.949	4.73902e-25	AS_AS-Epithelium-vs-WOI Control_AS-Epithelium	5.93898	ribosomal protein S27a [Source:HGNC Symbol;Acc:HGNC:10417]
BLOC1S5	1.96922e-29	-0.255469	0.04	0.332	6.60437e-25	AS_AS-Epithelium-vs-WOI Control_AS-Epithelium	0.124766	biogenesis of lysosomal organelles complex 1 subunit 5 [Source:HGNC Symbol;Acc:HGNC:18561]
EEF1A1	2.10199e-29	0.528066	1	0.995	7.04967e-25	AS_AS-Epithelium-vs-WOI Control_AS-Epithelium	4.93899	eukaryotic translation elongation factor 1 alpha 1 [Source:HGNC Symbol;Acc:HGNC:3189]
ATP6V0E1	2.20795e-29	-0.714424	0.281	0.878	7.40502e-25	AS_AS-Epithelium-vs-WOI Control_AS-Epithelium	3.62971	ATPase H+ transporting V0 subunit e1 [Source:HGNC Symbol;Acc:HGNC:863]
KIAA0040	2.41508e-29	-0.258843	0.052	0.362	8.09968e-25	AS_AS-Epithelium-vs-WOI Control_AS-Epithelium	0.304307	KIAA0040 [Source:HGNC Symbol;Acc:HGNC:28950]
HMGCS1	3.60994e-29	-0.352785	0.075	0.423	1.2107e-24	AS_AS-Epithelium-vs-WOI Control_AS-Epithelium	0.617583	3-hydroxy-3-methylglutaryl-CoA synthase 1 [Source:HGNC Symbol;Acc:HGNC:5007]
ITGB8	3.97784e-29	-0.512103	0.207	0.745	1.33409e-24	AS_AS-Epithelium-vs-WOI Control_AS-Epithelium	0.663382	integrin subunit beta 8 [Source:HGNC Symbol;Acc:HGNC:6163]
TNFSF10	5.70272e-29	-0.513425	0.172	0.663	1.91258e-24	AS_AS-Epithelium-vs-WOI Control_AS-Epithelium	4.23421	TNF superfamily member 10 [Source:HGNC Symbol;Acc:HGNC:11925]
RCAN1	6.62573e-29	-0.568904	0.054	0.362	2.22214e-24	AS_AS-Epithelium-vs-WOI Control_AS-Epithelium	4.36583	regulator of calcineurin 1 [Source:HGNC Symbol;Acc:HGNC:3040]
ZFAND2A	8.68132e-29	-0.714367	0.149	0.587	2.91154e-24	AS_AS-Epithelium-vs-WOI Control_AS-Epithelium	3.96149	zinc finger AN1-type containing 2A [Source:HGNC Symbol;Acc:HGNC:28073]
SELENOK	9.25481e-29	-0.339912	0.221	0.796	3.10388e-24	AS_AS-Epithelium-vs-WOI Control_AS-Epithelium	1.70153	selenoprotein K [Source:HGNC Symbol;Acc:HGNC:30394]
YME1L1	9.25971e-29	-0.302776	0.188	0.709	3.10552e-24	AS_AS-Epithelium-vs-WOI Control_AS-Epithelium	0.0710249	YME1 like 1 ATPase [Source:HGNC Symbol;Acc:HGNC:12843]
CCL20	1.08202e-28	-1.15179	0.051	0.352	3.62887e-24	AS_AS-Epithelium-vs-WOI Control_AS-Epithelium	7.10274	C-C motif chemokine ligand 20 [Source:HGNC Symbol;Acc:HGNC:10619]
TNFAIP2	1.1836e-28	-0.668725	0.273	0.857	3.96956e-24	AS_AS-Epithelium-vs-WOI Control_AS-Epithelium	0.398848	TNF alpha induced protein 2 [Source:HGNC Symbol;Acc:HGNC:11895]
GADD45B	1.23495e-28	0.931571	0.946	0.969	4.14176e-24	AS_AS-Epithelium-vs-WOI Control_AS-Epithelium	3.72807	growth arrest and DNA damage inducible beta [Source:HGNC Symbol;Acc:HGNC:4096]
TRIB1	1.4147e-28	-0.351129	0.193	0.719	4.74461e-24	AS_AS-Epithelium-vs-WOI Control_AS-Epithelium	0.809358	tribbles pseudokinase 1 [Source:HGNC Symbol;Acc:HGNC:16891]
S100A14	2.08618e-28	-0.293653	0.057	0.367	6.99664e-24	AS_AS-Epithelium-vs-WOI Control_AS-Epithelium	3.95194	S100 calcium binding protein A14 [Source:HGNC Symbol;Acc:HGNC:18901]
IVNS1ABP	2.12487e-28	-0.393622	0.184	0.694	7.12638e-24	AS_AS-Epithelium-vs-WOI Control_AS-Epithelium	1.94975	influenza virus NS1A binding protein [Source:HGNC Symbol;Acc:HGNC:16951]
SPINT2	3.21032e-28	-0.74855	0.285	0.888	1.07668e-23	AS_AS-Epithelium-vs-WOI Control_AS-Epithelium	6.49489	serine peptidase inhibitor, Kunitz type 2 [Source:HGNC Symbol;Acc:HGNC:11247]
DUSP6	3.85782e-28	-0.258208	0.137	0.582	1.29384e-23	AS_AS-Epithelium-vs-WOI Control_AS-Epithelium	3.22488	dual specificity phosphatase 6 [Source:HGNC Symbol;Acc:HGNC:3072]
SOX4	4.85266e-28	-1.04887	0.425	0.934	1.62749e-23	AS_AS-Epithelium-vs-WOI Control_AS-Epithelium	1.00584	SRY-box transcription factor 4 [Source:HGNC Symbol;Acc:HGNC:11200]
S100A11	5.86486e-28	-0.883837	0.663	0.995	1.96696e-23	AS_AS-Epithelium-vs-WOI Control_AS-Epithelium	9.14174	S100 calcium binding protein A11 [Source:HGNC Symbol;Acc:HGNC:10488]
BCL2L11	8.05136e-28	-0.368158	0.052	0.352	2.70026e-23	AS_AS-Epithelium-vs-WOI Control_AS-Epithelium	2.1171	BCL2 like 11 [Source:HGNC Symbol;Acc:HGNC:994]
BNIP3L	9.07495e-28	-0.442819	0.231	0.791	3.04356e-23	AS_AS-Epithelium-vs-WOI Control_AS-Epithelium	1.66208	BCL2 interacting protein 3 like [Source:HGNC Symbol;Acc:HGNC:1085]
DSC2	9.42116e-28	-0.2614	0.034	0.301	3.15967e-23	AS_AS-Epithelium-vs-WOI Control_AS-Epithelium	3.88546	desmocollin 2 [Source:HGNC Symbol;Acc:HGNC:3036]
RPL10	9.97742e-28	0.602141	1	1	3.34623e-23	AS_AS-Epithelium-vs-WOI Control_AS-Epithelium	5.60504	ribosomal protein L10 [Source:HGNC Symbol;Acc:HGNC:10298]
PAPSS1	1.13371e-27	-0.513675	0.243	0.806	3.80222e-23	AS_AS-Epithelium-vs-WOI Control_AS-Epithelium	6.5246	3'-phosphoadenosine 5'-phosphosulfate synthase 1 [Source:HGNC Symbol;Acc:HGNC:8603]
RNF223	1.15638e-27	-0.266623	0.019	0.25	3.87827e-23	AS_AS-Epithelium-vs-WOI Control_AS-Epithelium	4.17735	ring finger protein 223 [Source:HGNC Symbol;Acc:HGNC:40020]
HIPK2	1.19694e-27	-0.356468	0.049	0.342	4.01431e-23	AS_AS-Epithelium-vs-WOI Control_AS-Epithelium	0.253028	homeodomain interacting protein kinase 2 [Source:HGNC Symbol;Acc:HGNC:14402]
UQCR10	1.53466e-27	-0.506579	0.276	0.903	5.14695e-23	AS_AS-Epithelium-vs-WOI Control_AS-Epithelium	5.27485	ubiquinol-cytochrome c reductase, complex III subunit X [Source:HGNC Symbol;Acc:HGNC:30863]
NDUFC1	1.79482e-27	-0.285689	0.227	0.796	6.01947e-23	AS_AS-Epithelium-vs-WOI Control_AS-Epithelium	2.26238	NADH:ubiquinone oxidoreductase subunit C1 [Source:HGNC Symbol;Acc:HGNC:7705]
MT1G	1.85079e-27	-1.74304	0.372	0.842	6.20719e-23	AS_AS-Epithelium-vs-WOI Control_AS-Epithelium	14.3304	metallothionein 1G [Source:HGNC Symbol;Acc:HGNC:7399]
NDUFV2	2.47725e-27	-0.296261	0.227	0.786	8.3082e-23	AS_AS-Epithelium-vs-WOI Control_AS-Epithelium	0.911048	NADH:ubiquinone oxidoreductase core subunit V2 [Source:HGNC Symbol;Acc:HGNC:7717]
LYPLAL1	4.00521e-27	-0.268593	0.025	0.27	1.34327e-22	AS_AS-Epithelium-vs-WOI Control_AS-Epithelium	1.38735	lysophospholipase like 1 [Source:HGNC Symbol;Acc:HGNC:20440]
SNHG9	5.10791e-27	2.53161	0.652	0.429	1.71309e-22	AS_AS-Epithelium-vs-WOI Control_AS-Epithelium	0.206637	small nucleolar RNA host gene 9 [Source:HGNC Symbol;Acc:HGNC:33102]
USP54	6.54927e-27	-0.292807	0.04	0.311	2.19649e-22	AS_AS-Epithelium-vs-WOI Control_AS-Epithelium	0.632293	ubiquitin specific peptidase 54 [Source:HGNC Symbol;Acc:HGNC:23513]
ATP5PD	9.40741e-27	-0.293587	0.239	0.816	3.15506e-22	AS_AS-Epithelium-vs-WOI Control_AS-Epithelium	1.36718	ATP synthase peripheral stalk subunit d [Source:HGNC Symbol;Acc:HGNC:845]
LIMS1	1.89461e-26	-0.414932	0.257	0.842	6.35413e-22	AS_AS-Epithelium-vs-WOI Control_AS-Epithelium	1.11261	LIM zinc finger domain containing 1 [Source:HGNC Symbol;Acc:HGNC:6616]
FBXO32	2.28408e-26	-0.292698	0.072	0.398	7.66033e-22	AS_AS-Epithelium-vs-WOI Control_AS-Epithelium	0.381494	F-box protein 32 [Source:HGNC Symbol;Acc:HGNC:16731]
ELL2	3.3977e-26	-0.271258	0.037	0.296	1.13952e-21	AS_AS-Epithelium-vs-WOI Control_AS-Epithelium	0.300418	elongation factor for RNA polymerase II 2 [Source:HGNC Symbol;Acc:HGNC:17064]
LAMC2	3.50367e-26	-0.448652	0.034	0.286	1.17506e-21	AS_AS-Epithelium-vs-WOI Control_AS-Epithelium	1.72408	laminin subunit gamma 2 [Source:HGNC Symbol;Acc:HGNC:6493]
RPS13	3.86206e-26	0.86929	0.946	0.974	1.29526e-21	AS_AS-Epithelium-vs-WOI Control_AS-Epithelium	5.28223	ribosomal protein S13 [Source:HGNC Symbol;Acc:HGNC:10386]
ZC3HAV1	4.27891e-26	-0.346107	0.2	0.699	1.43506e-21	AS_AS-Epithelium-vs-WOI Control_AS-Epithelium	0.852205	zinc finger CCCH-type containing, antiviral 1 [Source:HGNC Symbol;Acc:HGNC:23721]
CSTB	8.40774e-26	-0.797022	0.41	0.959	2.81979e-21	AS_AS-Epithelium-vs-WOI Control_AS-Epithelium	5.30321	cystatin B [Source:HGNC Symbol;Acc:HGNC:2482]
DNAJC15	1.04276e-25	-0.385547	0.227	0.755	3.49721e-21	AS_AS-Epithelium-vs-WOI Control_AS-Epithelium	5.04265	DnaJ heat shock protein family (Hsp40) member C15 [Source:HGNC Symbol;Acc:HGNC:20325]
CXCL8	1.27047e-25	-1.69074	0.339	0.75	4.26091e-21	AS_AS-Epithelium-vs-WOI Control_AS-Epithelium	8.52914	C-X-C motif chemokine ligand 8 [Source:HGNC Symbol;Acc:HGNC:6025]
RPL35A	1.29369e-25	0.755554	0.967	0.99	4.33878e-21	AS_AS-Epithelium-vs-WOI Control_AS-Epithelium	5.62785	ribosomal protein L35a [Source:HGNC Symbol;Acc:HGNC:10345]
S100A10	1.31261e-25	-0.87242	0.499	0.959	4.40222e-21	AS_AS-Epithelium-vs-WOI Control_AS-Epithelium	8.50959	S100 calcium binding protein A10 [Source:HGNC Symbol;Acc:HGNC:10487]
DDX5	1.4822e-25	0.939981	0.918	0.969	4.97102e-21	AS_AS-Epithelium-vs-WOI Control_AS-Epithelium	2.95136	DEAD-box helicase 5 [Source:HGNC Symbol;Acc:HGNC:2746]
SNU13	1.82003e-25	-0.393227	0.266	0.852	6.10401e-21	AS_AS-Epithelium-vs-WOI Control_AS-Epithelium	1.99255	small nuclear ribonucleoprotein 13 [Source:HGNC Symbol;Acc:HGNC:7819]
TAF1D	2.15781e-25	-0.290965	0.246	0.816	7.23687e-21	AS_AS-Epithelium-vs-WOI Control_AS-Epithelium	0.0580788	TATA-box binding protein associated factor, RNA polymerase I subunit D [Source:HGNC Symbol;Acc:HGNC:28759]
RACK1	3.9855e-25	0.877285	0.919	0.959	1.33666e-20	AS_AS-Epithelium-vs-WOI Control_AS-Epithelium	2.4319	receptor for activated C kinase 1 [Source:HGNC Symbol;Acc:HGNC:4399]
JUND	4.45174e-25	0.708517	0.97	0.995	1.49302e-20	AS_AS-Epithelium-vs-WOI Control_AS-Epithelium	2.07016	JunD proto-oncogene, AP-1 transcription factor subunit [Source:HGNC Symbol;Acc:HGNC:6206]
H3F3B	4.59086e-25	0.704382	0.975	0.995	1.53968e-20	AS_AS-Epithelium-vs-WOI Control_AS-Epithelium	3.93117	NA
TNFRSF12A	7.37636e-25	-0.286818	0.106	0.469	2.47388e-20	AS_AS-Epithelium-vs-WOI Control_AS-Epithelium	3.31968	TNF receptor superfamily member 12A [Source:HGNC Symbol;Acc:HGNC:18152]
QSOX1	8.24995e-25	-0.254787	0.07	0.378	2.76687e-20	AS_AS-Epithelium-vs-WOI Control_AS-Epithelium	0.803832	quiescin sulfhydryl oxidase 1 [Source:HGNC Symbol;Acc:HGNC:9756]
Z93930.2	1.15549e-24	-0.278442	0.034	0.276	3.87528e-20	AS_AS-Epithelium-vs-WOI Control_AS-Epithelium	0.799538	novel transcript
C19orf53	1.27023e-24	-0.315779	0.26	0.842	4.26009e-20	AS_AS-Epithelium-vs-WOI Control_AS-Epithelium	1.20112	chromosome 19 open reading frame 53 [Source:HGNC Symbol;Acc:HGNC:24991]
TPM3	1.67809e-24	-0.36494	0.27	0.857	5.62798e-20	AS_AS-Epithelium-vs-WOI Control_AS-Epithelium	1.25174	tropomyosin 3 [Source:HGNC Symbol;Acc:HGNC:12012]
ZFP36	2.02666e-24	0.765882	0.964	0.954	6.79702e-20	AS_AS-Epithelium-vs-WOI Control_AS-Epithelium	2.16598	ZFP36 ring finger protein [Source:HGNC Symbol;Acc:HGNC:12862]
RPL21	2.67976e-24	0.947175	0.904	0.944	8.98738e-20	AS_AS-Epithelium-vs-WOI Control_AS-Epithelium	5.53749	ribosomal protein L21 [Source:HGNC Symbol;Acc:HGNC:10313]
P4HB	3.13189e-24	-0.444587	0.264	0.811	1.05037e-19	AS_AS-Epithelium-vs-WOI Control_AS-Epithelium	0.293541	prolyl 4-hydroxylase subunit beta [Source:HGNC Symbol;Acc:HGNC:8548]
FTH1	4.39359e-24	-0.785055	0.999	1	1.47352e-19	AS_AS-Epithelium-vs-WOI Control_AS-Epithelium	8.39747	ferritin heavy chain 1 [Source:HGNC Symbol;Acc:HGNC:3976]
ARL4C	7.60682e-24	-0.384316	0.088	0.413	2.55117e-19	AS_AS-Epithelium-vs-WOI Control_AS-Epithelium	1.71935	ADP ribosylation factor like GTPase 4C [Source:HGNC Symbol;Acc:HGNC:698]
EGR4	8.52553e-24	-0.410653	0.03	0.26	2.85929e-19	AS_AS-Epithelium-vs-WOI Control_AS-Epithelium	1.05031	early growth response 4 [Source:HGNC Symbol;Acc:HGNC:3241]
DYNLRB1	1.07895e-23	-0.383365	0.287	0.878	3.61857e-19	AS_AS-Epithelium-vs-WOI Control_AS-Epithelium	1.48124	dynein light chain roadblock-type 1 [Source:HGNC Symbol;Acc:HGNC:15468]
PDK4	2.05534e-23	-0.410531	0.148	0.551	6.8932e-19	AS_AS-Epithelium-vs-WOI Control_AS-Epithelium	8.0437	pyruvate dehydrogenase kinase 4 [Source:HGNC Symbol;Acc:HGNC:8812]
UPP1	2.59141e-23	-0.314502	0.063	0.347	8.69108e-19	AS_AS-Epithelium-vs-WOI Control_AS-Epithelium	1.89628	uridine phosphorylase 1 [Source:HGNC Symbol;Acc:HGNC:12576]
CAPS	5.56469e-23	-0.306286	0.252	0.801	1.86629e-18	AS_AS-Epithelium-vs-WOI Control_AS-Epithelium	8.00721	calcyphosine [Source:HGNC Symbol;Acc:HGNC:1487]
RPS6	5.79417e-23	0.733214	0.967	0.99	1.94325e-18	AS_AS-Epithelium-vs-WOI Control_AS-Epithelium	4.85623	ribosomal protein S6 [Source:HGNC Symbol;Acc:HGNC:10429]
RTN4	7.24193e-23	-0.360407	0.264	0.821	2.4288e-18	AS_AS-Epithelium-vs-WOI Control_AS-Epithelium	0.090581	reticulon 4 [Source:HGNC Symbol;Acc:HGNC:14085]
RPL6	1.28812e-22	0.784136	0.949	1	4.32009e-18	AS_AS-Epithelium-vs-WOI Control_AS-Epithelium	4.87375	ribosomal protein L6 [Source:HGNC Symbol;Acc:HGNC:10362]
ROMO1	1.58111e-22	-0.274977	0.279	0.857	5.30274e-18	AS_AS-Epithelium-vs-WOI Control_AS-Epithelium	4.98487	reactive oxygen species modulator 1 [Source:HGNC Symbol;Acc:HGNC:16185]
COPE	2.03662e-22	-0.352669	0.275	0.832	6.83043e-18	AS_AS-Epithelium-vs-WOI Control_AS-Epithelium	0.619866	COPI coat complex subunit epsilon [Source:HGNC Symbol;Acc:HGNC:2234]
RND3	2.16451e-22	-0.599823	0.254	0.74	7.25933e-18	AS_AS-Epithelium-vs-WOI Control_AS-Epithelium	0.127944	Rho family GTPase 3 [Source:HGNC Symbol;Acc:HGNC:671]
SPARCL1	3.15764e-22	2.37738	0.557	0.281	1.05901e-17	AS_AS-Epithelium-vs-WOI Control_AS-Epithelium	1.27099	SPARC like 1 [Source:HGNC Symbol;Acc:HGNC:11220]
RPL3	3.80374e-22	0.721296	0.955	0.995	1.2757e-17	AS_AS-Epithelium-vs-WOI Control_AS-Epithelium	4.3499	ribosomal protein L3 [Source:HGNC Symbol;Acc:HGNC:10332]
SCGB1D4	6.24834e-22	1.50198	0.431	0.061	2.09557e-17	AS_AS-Epithelium-vs-WOI Control_AS-Epithelium	18.0992	secretoglobin family 1D member 4 [Source:HGNC Symbol;Acc:HGNC:31748]
NEDD9	6.54172e-22	-0.543675	0.116	0.459	2.19396e-17	AS_AS-Epithelium-vs-WOI Control_AS-Epithelium	2.64121	neural precursor cell expressed, developmentally down-regulated 9 [Source:HGNC Symbol;Acc:HGNC:7733]
HSP90AA1	1.40832e-21	-0.838583	0.918	0.995	4.72324e-17	AS_AS-Epithelium-vs-WOI Control_AS-Epithelium	3.57978	heat shock protein 90 alpha family class A member 1 [Source:HGNC Symbol;Acc:HGNC:5253]
TNFAIP3	3.23711e-21	-0.989833	0.479	0.918	1.08566e-16	AS_AS-Epithelium-vs-WOI Control_AS-Epithelium	3.73642	TNF alpha induced protein 3 [Source:HGNC Symbol;Acc:HGNC:11896]
PSMB4	3.24605e-21	0.256691	0.224	0.74	1.08866e-16	AS_AS-Epithelium-vs-WOI Control_AS-Epithelium	0.392487	proteasome 20S subunit beta 4 [Source:HGNC Symbol;Acc:HGNC:9541]
HMOX1	4.75113e-21	-0.264889	0.033	0.25	1.59344e-16	AS_AS-Epithelium-vs-WOI Control_AS-Epithelium	2.63538	heme oxygenase 1 [Source:HGNC Symbol;Acc:HGNC:5013]
HILPDA	6.12546e-21	-0.270825	0.069	0.342	2.05436e-16	AS_AS-Epithelium-vs-WOI Control_AS-Epithelium	0.189731	hypoxia inducible lipid droplet associated [Source:HGNC Symbol;Acc:HGNC:28859]
NACA	6.4005e-21	0.761995	0.934	0.98	2.1466e-16	AS_AS-Epithelium-vs-WOI Control_AS-Epithelium	4.90244	nascent polypeptide associated complex subunit alpha [Source:HGNC Symbol;Acc:HGNC:7629]
PLAU	6.73168e-21	-0.392427	0.04	0.27	2.25767e-16	AS_AS-Epithelium-vs-WOI Control_AS-Epithelium	0.601975	plasminogen activator, urokinase [Source:HGNC Symbol;Acc:HGNC:9052]
ITPA	7.14135e-21	0.280806	0.142	0.531	2.39507e-16	AS_AS-Epithelium-vs-WOI Control_AS-Epithelium	0.48542	inosine triphosphatase [Source:HGNC Symbol;Acc:HGNC:6176]
EDF1	7.26334e-21	-0.616894	0.367	0.944	2.43598e-16	AS_AS-Epithelium-vs-WOI Control_AS-Epithelium	1.89083	endothelial differentiation related factor 1 [Source:HGNC Symbol;Acc:HGNC:3164]
GPX4	8.44357e-21	-0.645727	0.439	0.964	2.8318e-16	AS_AS-Epithelium-vs-WOI Control_AS-Epithelium	4.56043	glutathione peroxidase 4 [Source:HGNC Symbol;Acc:HGNC:4556]
PRDX1	8.95394e-21	-0.494531	0.349	0.929	3.00297e-16	AS_AS-Epithelium-vs-WOI Control_AS-Epithelium	4.67653	peroxiredoxin 1 [Source:HGNC Symbol;Acc:HGNC:9352]
CLIC1	1.0106e-20	-0.454349	0.327	0.903	3.38934e-16	AS_AS-Epithelium-vs-WOI Control_AS-Epithelium	2.75848	chloride intracellular channel 1 [Source:HGNC Symbol;Acc:HGNC:2062]
DNAJC8	1.8842e-20	0.278115	0.191	0.643	6.31923e-16	AS_AS-Epithelium-vs-WOI Control_AS-Epithelium	0.377112	DnaJ heat shock protein family (Hsp40) member C8 [Source:HGNC Symbol;Acc:HGNC:15470]
TACSTD2	2.05918e-20	-0.71221	0.328	0.811	6.90608e-16	AS_AS-Epithelium-vs-WOI Control_AS-Epithelium	5.36534	tumor associated calcium signal transducer 2 [Source:HGNC Symbol;Acc:HGNC:11530]
CDC42	2.94229e-20	-0.57293	0.342	0.893	9.86786e-16	AS_AS-Epithelium-vs-WOI Control_AS-Epithelium	1.53761	cell division cycle 42 [Source:HGNC Symbol;Acc:HGNC:1736]
KRT23	3.33167e-20	-0.307477	0.046	0.276	1.11738e-15	AS_AS-Epithelium-vs-WOI Control_AS-Epithelium	5.27486	keratin 23 [Source:HGNC Symbol;Acc:HGNC:6438]
MT1X	3.42446e-20	-0.659791	0.233	0.673	1.1485e-15	AS_AS-Epithelium-vs-WOI Control_AS-Epithelium	11.1764	metallothionein 1X [Source:HGNC Symbol;Acc:HGNC:7405]
SEM1	4.44583e-20	-0.69504	0.401	0.954	1.49104e-15	AS_AS-Epithelium-vs-WOI Control_AS-Epithelium	4.98374	SEM1 26S proteasome complex subunit [Source:HGNC Symbol;Acc:HGNC:10845]
EIF1	1.08456e-19	0.613101	0.963	0.99	3.63739e-15	AS_AS-Epithelium-vs-WOI Control_AS-Epithelium	4.57471	eukaryotic translation initiation factor 1 [Source:HGNC Symbol;Acc:HGNC:3249]
BHLHE40	1.49043e-19	-0.449948	0.312	0.837	4.99862e-15	AS_AS-Epithelium-vs-WOI Control_AS-Epithelium	2.1814	basic helix-loop-helix family member e40 [Source:HGNC Symbol;Acc:HGNC:1046]
PCNP	1.69481e-19	0.281998	0.178	0.597	5.68406e-15	AS_AS-Epithelium-vs-WOI Control_AS-Epithelium	0.458121	PEST proteolytic signal containing nuclear protein [Source:HGNC Symbol;Acc:HGNC:30023]
MIF	1.75675e-19	-0.804509	0.478	0.939	5.89177e-15	AS_AS-Epithelium-vs-WOI Control_AS-Epithelium	7.45818	macrophage migration inhibitory factor [Source:HGNC Symbol;Acc:HGNC:7097]
TMBIM6	1.81038e-19	-0.676291	0.401	0.918	6.07165e-15	AS_AS-Epithelium-vs-WOI Control_AS-Epithelium	3.02321	transmembrane BAX inhibitor motif containing 6 [Source:HGNC Symbol;Acc:HGNC:11723]
ACP1	3.15259e-19	0.257849	0.181	0.602	1.05732e-14	AS_AS-Epithelium-vs-WOI Control_AS-Epithelium	0.93628	acid phosphatase 1 [Source:HGNC Symbol;Acc:HGNC:122]
SCGB2A1	4.11897e-19	0.82425	0.885	0.923	1.38142e-14	AS_AS-Epithelium-vs-WOI Control_AS-Epithelium	15.0373	secretoglobin family 2A member 1 [Source:HGNC Symbol;Acc:HGNC:7051]
FAAP20	4.47074e-19	0.265694	0.151	0.531	1.4994e-14	AS_AS-Epithelium-vs-WOI Control_AS-Epithelium	0.223633	FA core complex associated protein 20 [Source:HGNC Symbol;Acc:HGNC:26428]
IFITM3	5.41529e-19	1.21047	0.775	0.893	1.81618e-14	AS_AS-Epithelium-vs-WOI Control_AS-Epithelium	3.19519	interferon induced transmembrane protein 3 [Source:HGNC Symbol;Acc:HGNC:5414]
RPL29	5.42318e-19	0.601535	0.973	0.995	1.81883e-14	AS_AS-Epithelium-vs-WOI Control_AS-Epithelium	5.06719	ribosomal protein L29 [Source:HGNC Symbol;Acc:HGNC:10331]
ANXA1	1.2113e-18	-1.13734	0.482	0.883	4.06247e-14	AS_AS-Epithelium-vs-WOI Control_AS-Epithelium	8.21605	annexin A1 [Source:HGNC Symbol;Acc:HGNC:533]
WFDC2	1.92937e-18	0.420204	0.96	0.903	6.47074e-14	AS_AS-Epithelium-vs-WOI Control_AS-Epithelium	12.4946	WAP four-disulfide core domain 2 [Source:HGNC Symbol;Acc:HGNC:15939]
RBM17	2.35087e-18	0.323551	0.167	0.561	7.88436e-14	AS_AS-Epithelium-vs-WOI Control_AS-Epithelium	0.0361231	RNA binding motif protein 17 [Source:HGNC Symbol;Acc:HGNC:16944]
FOSB	3.10606e-18	0.641989	0.972	0.985	1.04171e-13	AS_AS-Epithelium-vs-WOI Control_AS-Epithelium	2.92305	FosB proto-oncogene, AP-1 transcription factor subunit [Source:HGNC Symbol;Acc:HGNC:3797]
MSX1	3.70719e-18	-0.310855	0.301	0.832	1.24332e-13	AS_AS-Epithelium-vs-WOI Control_AS-Epithelium	3.46842	msh homeobox 1 [Source:HGNC Symbol;Acc:HGNC:7391]
NDUFB6	4.23548e-18	0.264946	0.157	0.531	1.42049e-13	AS_AS-Epithelium-vs-WOI Control_AS-Epithelium	1.27509	NADH:ubiquinone oxidoreductase subunit B6 [Source:HGNC Symbol;Acc:HGNC:7701]
SERP1	4.73512e-18	-0.354132	0.345	0.918	1.58807e-13	AS_AS-Epithelium-vs-WOI Control_AS-Epithelium	2.53535	stress associated endoplasmic reticulum protein 1 [Source:HGNC Symbol;Acc:HGNC:10759]
FBL	4.95758e-18	0.270053	0.122	0.454	1.66267e-13	AS_AS-Epithelium-vs-WOI Control_AS-Epithelium	0.629604	fibrillarin [Source:HGNC Symbol;Acc:HGNC:3599]
IRF3	5.28782e-18	0.261718	0.116	0.434	1.77343e-13	AS_AS-Epithelium-vs-WOI Control_AS-Epithelium	0.0174822	interferon regulatory factor 3 [Source:HGNC Symbol;Acc:HGNC:6118]
SEPT9	5.29412e-18	0.27519	0.145	0.505	1.77554e-13	AS_AS-Epithelium-vs-WOI Control_AS-Epithelium	0.28207	NA
BCAP29	5.63057e-18	0.358917	0.173	0.571	1.88838e-13	AS_AS-Epithelium-vs-WOI Control_AS-Epithelium	0.420455	B cell receptor associated protein 29 [Source:HGNC Symbol;Acc:HGNC:24131]
IFT20	6.81231e-18	0.289256	0.109	0.418	2.28471e-13	AS_AS-Epithelium-vs-WOI Control_AS-Epithelium	0.227115	intraflagellar transport 20 [Source:HGNC Symbol;Acc:HGNC:30989]
THOC2	7.13495e-18	0.328005	0.137	0.485	2.39292e-13	AS_AS-Epithelium-vs-WOI Control_AS-Epithelium	0.00372696	THO complex 2 [Source:HGNC Symbol;Acc:HGNC:19073]
RPS28	7.67379e-18	0.541997	0.996	1	2.57364e-13	AS_AS-Epithelium-vs-WOI Control_AS-Epithelium	5.34028	ribosomal protein S28 [Source:HGNC Symbol;Acc:HGNC:10418]
CD81	8.41157e-18	1.06374	0.77	0.923	2.82107e-13	AS_AS-Epithelium-vs-WOI Control_AS-Epithelium	1.75268	CD81 molecule [Source:HGNC Symbol;Acc:HGNC:1701]
IGF1	9.1551e-18	1.78783	0.582	0.388	3.07044e-13	AS_AS-Epithelium-vs-WOI Control_AS-Epithelium	1.28839	insulin like growth factor 1 [Source:HGNC Symbol;Acc:HGNC:5464]
RPS8	1.62312e-17	0.557621	0.99	0.995	5.44362e-13	AS_AS-Epithelium-vs-WOI Control_AS-Epithelium	3.60536	ribosomal protein S8 [Source:HGNC Symbol;Acc:HGNC:10441]
LINC01541	2.14089e-17	-0.642604	0.428	0.923	7.1801e-13	AS_AS-Epithelium-vs-WOI Control_AS-Epithelium	4.75934	long intergenic non-protein coding RNA 1541 [Source:HGNC Symbol;Acc:HGNC:51309]
EMC4	2.31114e-17	0.269827	0.134	0.474	7.75111e-13	AS_AS-Epithelium-vs-WOI Control_AS-Epithelium	0.163245	ER membrane protein complex subunit 4 [Source:HGNC Symbol;Acc:HGNC:28032]
PSMC1	3.10956e-17	0.294909	0.146	0.5	1.04288e-12	AS_AS-Epithelium-vs-WOI Control_AS-Epithelium	0.245615	proteasome 26S subunit, ATPase 1 [Source:HGNC Symbol;Acc:HGNC:9547]
PSMD13	3.39814e-17	0.251849	0.116	0.423	1.13967e-12	AS_AS-Epithelium-vs-WOI Control_AS-Epithelium	0.116118	proteasome 26S subunit, non-ATPase 13 [Source:HGNC Symbol;Acc:HGNC:9558]
CHTOP	4.74038e-17	0.256437	0.16	0.526	1.58983e-12	AS_AS-Epithelium-vs-WOI Control_AS-Epithelium	0.0740714	chromatin target of PRMT1 [Source:HGNC Symbol;Acc:HGNC:24511]
PSMD4	6.69911e-17	0.27443	0.137	0.474	2.24675e-12	AS_AS-Epithelium-vs-WOI Control_AS-Epithelium	0.41989	proteasome 26S subunit, non-ATPase 4 [Source:HGNC Symbol;Acc:HGNC:9561]
MRPL42	7.12594e-17	0.319553	0.116	0.423	2.3899e-12	AS_AS-Epithelium-vs-WOI Control_AS-Epithelium	0.26236	mitochondrial ribosomal protein L42 [Source:HGNC Symbol;Acc:HGNC:14493]
LSM5	7.72609e-17	0.290219	0.133	0.464	2.59118e-12	AS_AS-Epithelium-vs-WOI Control_AS-Epithelium	0.656653	LSM5 homolog, U6 small nuclear RNA and mRNA degradation associated [Source:HGNC Symbol;Acc:HGNC:17162]
ZCRB1	9.2396e-17	0.278268	0.154	0.51	3.09878e-12	AS_AS-Epithelium-vs-WOI Control_AS-Epithelium	0.554054	zinc finger CCHC-type and RNA binding motif containing 1 [Source:HGNC Symbol;Acc:HGNC:29620]
HBB	1.00387e-16	1.923	0.375	0.087	3.36678e-12	AS_AS-Epithelium-vs-WOI Control_AS-Epithelium	37.4477	hemoglobin subunit beta [Source:HGNC Symbol;Acc:HGNC:4827]
CALR	1.08562e-16	-0.477659	0.369	0.883	3.64096e-12	AS_AS-Epithelium-vs-WOI Control_AS-Epithelium	1.30087	calreticulin [Source:HGNC Symbol;Acc:HGNC:1455]
TMEM205	1.12215e-16	0.25737	0.185	0.577	3.76347e-12	AS_AS-Epithelium-vs-WOI Control_AS-Epithelium	0.607153	transmembrane protein 205 [Source:HGNC Symbol;Acc:HGNC:29631]
GRINA	1.1572e-16	0.296358	0.115	0.418	3.881e-12	AS_AS-Epithelium-vs-WOI Control_AS-Epithelium	0.133603	glutamate ionotropic receptor NMDA type subunit associated protein 1 [Source:HGNC Symbol;Acc:HGNC:4589]
SLC25A36	1.17074e-16	0.264319	0.191	0.597	3.92641e-12	AS_AS-Epithelium-vs-WOI Control_AS-Epithelium	0.02094	solute carrier family 25 member 36 [Source:HGNC Symbol;Acc:HGNC:25554]
MAP2K2	1.23964e-16	0.314632	0.166	0.536	4.15751e-12	AS_AS-Epithelium-vs-WOI Control_AS-Epithelium	0.0423135	mitogen-activated protein kinase kinase 2 [Source:HGNC Symbol;Acc:HGNC:6842]
PPP1R15A	1.26065e-16	-0.700907	0.725	0.974	4.22798e-12	AS_AS-Epithelium-vs-WOI Control_AS-Epithelium	2.66794	protein phosphatase 1 regulatory subunit 15A [Source:HGNC Symbol;Acc:HGNC:14375]
NDUFB4	1.26365e-16	-0.291325	0.334	0.878	4.23804e-12	AS_AS-Epithelium-vs-WOI Control_AS-Epithelium	3.88927	NADH:ubiquinone oxidoreductase subunit B4 [Source:HGNC Symbol;Acc:HGNC:7699]
PSMB5	1.39155e-16	0.290802	0.185	0.577	4.66698e-12	AS_AS-Epithelium-vs-WOI Control_AS-Epithelium	0.450653	proteasome 20S subunit beta 5 [Source:HGNC Symbol;Acc:HGNC:9542]
CCT8	1.49357e-16	0.321114	0.166	0.536	5.00912e-12	AS_AS-Epithelium-vs-WOI Control_AS-Epithelium	0.200184	chaperonin containing TCP1 subunit 8 [Source:HGNC Symbol;Acc:HGNC:1623]
GTF2A2	1.81799e-16	0.285653	0.166	0.536	6.09718e-12	AS_AS-Epithelium-vs-WOI Control_AS-Epithelium	0.666157	general transcription factor IIA subunit 2 [Source:HGNC Symbol;Acc:HGNC:4647]
CYC1	1.95077e-16	0.270709	0.154	0.505	6.54248e-12	AS_AS-Epithelium-vs-WOI Control_AS-Epithelium	0.259779	cytochrome c1 [Source:HGNC Symbol;Acc:HGNC:2579]
CYTOR	2.13112e-16	-0.326819	0.085	0.337	7.14735e-12	AS_AS-Epithelium-vs-WOI Control_AS-Epithelium	0.377391	cytoskeleton regulator RNA [Source:HGNC Symbol;Acc:HGNC:28717]
REEP3	2.30406e-16	0.270227	0.094	0.367	7.72734e-12	AS_AS-Epithelium-vs-WOI Control_AS-Epithelium	0.0872418	receptor accessory protein 3 [Source:HGNC Symbol;Acc:HGNC:23711]
TUBA1A	2.36162e-16	1.56393	0.664	0.709	7.9204e-12	AS_AS-Epithelium-vs-WOI Control_AS-Epithelium	0.623907	tubulin alpha 1a [Source:HGNC Symbol;Acc:HGNC:20766]
METTL26	2.61399e-16	0.261422	0.194	0.602	8.76682e-12	AS_AS-Epithelium-vs-WOI Control_AS-Epithelium	0.492778	methyltransferase like 26 [Source:HGNC Symbol;Acc:HGNC:14141]
RPS26	2.86699e-16	0.798792	0.851	0.954	9.61531e-12	AS_AS-Epithelium-vs-WOI Control_AS-Epithelium	4.68137	ribosomal protein S26 [Source:HGNC Symbol;Acc:HGNC:10414]
RAB1B	2.87872e-16	0.263074	0.122	0.429	9.65466e-12	AS_AS-Epithelium-vs-WOI Control_AS-Epithelium	0.104587	RAB1B, member RAS oncogene family [Source:HGNC Symbol;Acc:HGNC:18370]
ARF5	3.31375e-16	0.266124	0.164	0.526	1.11137e-11	AS_AS-Epithelium-vs-WOI Control_AS-Epithelium	0.465726	ADP ribosylation factor 5 [Source:HGNC Symbol;Acc:HGNC:658]
BTF3L4	4.24076e-16	0.294148	0.14	0.469	1.42227e-11	AS_AS-Epithelium-vs-WOI Control_AS-Epithelium	0.333155	basic transcription factor 3 like 4 [Source:HGNC Symbol;Acc:HGNC:30547]
ID1	6.40883e-16	0.85977	0.821	0.893	2.14939e-11	AS_AS-Epithelium-vs-WOI Control_AS-Epithelium	5.12705	inhibitor of DNA binding 1, HLH protein [Source:HGNC Symbol;Acc:HGNC:5360]
LSM14A	6.60937e-16	0.315245	0.133	0.449	2.21665e-11	AS_AS-Epithelium-vs-WOI Control_AS-Epithelium	0.0234735	LSM14A mRNA processing body assembly factor [Source:HGNC Symbol;Acc:HGNC:24489]
HADHB	7.69453e-16	0.356682	0.169	0.536	2.58059e-11	AS_AS-Epithelium-vs-WOI Control_AS-Epithelium	0.346608	hydroxyacyl-CoA dehydrogenase trifunctional multienzyme complex subunit beta [Source:HGNC Symbol;Acc:HGNC:4803]
SP100	7.93618e-16	0.336064	0.142	0.469	2.66163e-11	AS_AS-Epithelium-vs-WOI Control_AS-Epithelium	0.00960852	SP100 nuclear antigen [Source:HGNC Symbol;Acc:HGNC:11206]
WDR13	8.99249e-16	0.308887	0.143	0.474	3.0159e-11	AS_AS-Epithelium-vs-WOI Control_AS-Epithelium	0.179124	WD repeat domain 13 [Source:HGNC Symbol;Acc:HGNC:14352]
DCN	9.02583e-16	2.12723	0.576	0.48	3.02708e-11	AS_AS-Epithelium-vs-WOI Control_AS-Epithelium	1.90776	decorin [Source:HGNC Symbol;Acc:HGNC:2705]
METTL9	9.63876e-16	0.313353	0.188	0.577	3.23265e-11	AS_AS-Epithelium-vs-WOI Control_AS-Epithelium	0.133721	methyltransferase like 9 [Source:HGNC Symbol;Acc:HGNC:24586]
IFT43	1.12753e-15	0.261774	0.1	0.372	3.78151e-11	AS_AS-Epithelium-vs-WOI Control_AS-Epithelium	0.331564	intraflagellar transport 43 [Source:HGNC Symbol;Acc:HGNC:29669]
UCA1	1.13614e-15	-0.604966	0.393	0.893	3.81037e-11	AS_AS-Epithelium-vs-WOI Control_AS-Epithelium	5.63949	urothelial cancer associated 1 [Source:HGNC Symbol;Acc:HGNC:37126]
ILF2	1.25693e-15	0.308704	0.222	0.658	4.2155e-11	AS_AS-Epithelium-vs-WOI Control_AS-Epithelium	0.192123	interleukin enhancer binding factor 2 [Source:HGNC Symbol;Acc:HGNC:6037]
RAB11B	1.26576e-15	0.302482	0.163	0.515	4.24509e-11	AS_AS-Epithelium-vs-WOI Control_AS-Epithelium	0.0311359	RAB11B, member RAS oncogene family [Source:HGNC Symbol;Acc:HGNC:9761]
ING1	1.38281e-15	0.278095	0.155	0.5	4.63767e-11	AS_AS-Epithelium-vs-WOI Control_AS-Epithelium	0.0374172	inhibitor of growth family member 1 [Source:HGNC Symbol;Acc:HGNC:6062]
NFE2L1	1.54031e-15	0.325854	0.145	0.474	5.1659e-11	AS_AS-Epithelium-vs-WOI Control_AS-Epithelium	0.174722	nuclear factor, erythroid 2 like 1 [Source:HGNC Symbol;Acc:HGNC:7781]
CHMP3	1.63417e-15	0.307529	0.167	0.52	5.48068e-11	AS_AS-Epithelium-vs-WOI Control_AS-Epithelium	0.413642	charged multivesicular body protein 3 [Source:HGNC Symbol;Acc:HGNC:29865]
ZC3H13	1.97272e-15	0.252527	0.14	0.459	6.61611e-11	AS_AS-Epithelium-vs-WOI Control_AS-Epithelium	0.0215557	zinc finger CCCH-type containing 13 [Source:HGNC Symbol;Acc:HGNC:20368]
COPS6	2.03806e-15	0.313956	0.157	0.5	6.83525e-11	AS_AS-Epithelium-vs-WOI Control_AS-Epithelium	0.281765	COP9 signalosome subunit 6 [Source:HGNC Symbol;Acc:HGNC:21749]
SLPI	2.24219e-15	-0.657215	0.791	0.985	7.51984e-11	AS_AS-Epithelium-vs-WOI Control_AS-Epithelium	10.0957	secretory leukocyte peptidase inhibitor [Source:HGNC Symbol;Acc:HGNC:11092]
YWHAZ	2.52085e-15	-0.448331	0.385	0.903	8.45444e-11	AS_AS-Epithelium-vs-WOI Control_AS-Epithelium	0.701573	tyrosine 3-monooxygenase/tryptophan 5-monooxygenase activation protein zeta [Source:HGNC Symbol;Acc:HGNC:12855]
SCGB1D2	2.56603e-15	1.06429	0.578	0.337	8.60595e-11	AS_AS-Epithelium-vs-WOI Control_AS-Epithelium	16.4633	secretoglobin family 1D member 2 [Source:HGNC Symbol;Acc:HGNC:18396]
RSL1D1	2.61696e-15	0.266487	0.197	0.587	8.77675e-11	AS_AS-Epithelium-vs-WOI Control_AS-Epithelium	0.150773	ribosomal L1 domain containing 1 [Source:HGNC Symbol;Acc:HGNC:24534]
PSMC6	2.72989e-15	0.272197	0.185	0.556	9.15552e-11	AS_AS-Epithelium-vs-WOI Control_AS-Epithelium	0.00956869	proteasome 26S subunit, ATPase 6 [Source:HGNC Symbol;Acc:HGNC:9553]
ITM2B	2.84562e-15	-0.553674	0.775	0.99	9.54365e-11	AS_AS-Epithelium-vs-WOI Control_AS-Epithelium	4.49089	integral membrane protein 2B [Source:HGNC Symbol;Acc:HGNC:6174]
TAP1	3.39641e-15	0.3011	0.11	0.393	1.13909e-10	AS_AS-Epithelium-vs-WOI Control_AS-Epithelium	0.45284	transporter 1, ATP binding cassette subfamily B member [Source:HGNC Symbol;Acc:HGNC:43]
MTR	3.4613e-15	0.255324	0.143	0.469	1.16085e-10	AS_AS-Epithelium-vs-WOI Control_AS-Epithelium	0.310433	5-methyltetrahydrofolate-homocysteine methyltransferase [Source:HGNC Symbol;Acc:HGNC:7468]
TLN1	3.69054e-15	0.269277	0.149	0.48	1.23773e-10	AS_AS-Epithelium-vs-WOI Control_AS-Epithelium	0.0759963	talin 1 [Source:HGNC Symbol;Acc:HGNC:11845]
MAP1LC3A	3.97435e-15	0.266012	0.228	0.673	1.33292e-10	AS_AS-Epithelium-vs-WOI Control_AS-Epithelium	0.208352	microtubule associated protein 1 light chain 3 alpha [Source:HGNC Symbol;Acc:HGNC:6838]
TIMM13	5.09205e-15	0.265467	0.21	0.617	1.70777e-10	AS_AS-Epithelium-vs-WOI Control_AS-Epithelium	0.809261	translocase of inner mitochondrial membrane 13 [Source:HGNC Symbol;Acc:HGNC:11816]
IFNGR2	5.35589e-15	0.280188	0.112	0.393	1.79626e-10	AS_AS-Epithelium-vs-WOI Control_AS-Epithelium	0.166286	interferon gamma receptor 2 [Source:HGNC Symbol;Acc:HGNC:5440]
PSMD8	5.85508e-15	0.277954	0.222	0.648	1.96368e-10	AS_AS-Epithelium-vs-WOI Control_AS-Epithelium	0.45445	proteasome 26S subunit, non-ATPase 8 [Source:HGNC Symbol;Acc:HGNC:9566]
RPS5	5.99735e-15	0.728288	0.875	0.985	2.01139e-10	AS_AS-Epithelium-vs-WOI Control_AS-Epithelium	4.74885	ribosomal protein S5 [Source:HGNC Symbol;Acc:HGNC:10426]
TAF10	6.25099e-15	0.270477	0.188	0.561	2.09646e-10	AS_AS-Epithelium-vs-WOI Control_AS-Epithelium	0.349526	TATA-box binding protein associated factor 10 [Source:HGNC Symbol;Acc:HGNC:11543]
CSNK2B	7.55551e-15	0.320602	0.173	0.531	2.53397e-10	AS_AS-Epithelium-vs-WOI Control_AS-Epithelium	0.311214	casein kinase 2 beta [Source:HGNC Symbol;Acc:HGNC:2460]
RASD1	7.75869e-15	-0.747728	0.601	0.949	2.60211e-10	AS_AS-Epithelium-vs-WOI Control_AS-Epithelium	2.21708	ras related dexamethasone induced 1 [Source:HGNC Symbol;Acc:HGNC:15828]
ATRX	8.00484e-15	0.266192	0.209	0.622	2.68466e-10	AS_AS-Epithelium-vs-WOI Control_AS-Epithelium	0.0146857	ATRX chromatin remodeler [Source:HGNC Symbol;Acc:HGNC:886]
MTPN	8.32527e-15	0.290173	0.185	0.556	2.79213e-10	AS_AS-Epithelium-vs-WOI Control_AS-Epithelium	0.153571	myotrophin [Source:HGNC Symbol;Acc:HGNC:15667]
HADHA	8.66526e-15	0.281234	0.164	0.505	2.90616e-10	AS_AS-Epithelium-vs-WOI Control_AS-Epithelium	0.116531	hydroxyacyl-CoA dehydrogenase trifunctional multienzyme complex subunit alpha [Source:HGNC Symbol;Acc:HGNC:4801]
PPIG	8.67035e-15	0.272184	0.187	0.561	2.90786e-10	AS_AS-Epithelium-vs-WOI Control_AS-Epithelium	0.0458863	peptidylprolyl isomerase G [Source:HGNC Symbol;Acc:HGNC:14650]
ATP5IF1	8.68452e-15	-0.301238	0.372	0.929	2.91261e-10	AS_AS-Epithelium-vs-WOI Control_AS-Epithelium	7.00891	ATP synthase inhibitory factor subunit 1 [Source:HGNC Symbol;Acc:HGNC:871]
HGSNAT	9.07506e-15	0.263328	0.106	0.372	3.04359e-10	AS_AS-Epithelium-vs-WOI Control_AS-Epithelium	0.0448492	heparan-alpha-glucosaminide N-acetyltransferase [Source:HGNC Symbol;Acc:HGNC:26527]
HNRNPL	1.09367e-14	0.312699	0.145	0.464	3.66796e-10	AS_AS-Epithelium-vs-WOI Control_AS-Epithelium	0.0161303	heterogeneous nuclear ribonucleoprotein L [Source:HGNC Symbol;Acc:HGNC:5045]
HNRNPAB	1.10748e-14	0.273321	0.225	0.658	3.71425e-10	AS_AS-Epithelium-vs-WOI Control_AS-Epithelium	0.0461581	heterogeneous nuclear ribonucleoprotein A/B [Source:HGNC Symbol;Acc:HGNC:5034]
MPZL2	1.12949e-14	0.312748	0.184	0.556	3.7881e-10	AS_AS-Epithelium-vs-WOI Control_AS-Epithelium	4.97861	myelin protein zero like 2 [Source:HGNC Symbol;Acc:HGNC:3496]
MCTS1	1.15421e-14	0.296335	0.116	0.398	3.87097e-10	AS_AS-Epithelium-vs-WOI Control_AS-Epithelium	0.762021	MCTS1 re-initiation and release factor [Source:HGNC Symbol;Acc:HGNC:23357]
MAPRE1	1.20682e-14	0.271544	0.121	0.408	4.04742e-10	AS_AS-Epithelium-vs-WOI Control_AS-Epithelium	0.0744845	microtubule associated protein RP/EB family member 1 [Source:HGNC Symbol;Acc:HGNC:6890]
POLR2F	1.2115e-14	0.422837	0.19	0.566	4.06313e-10	AS_AS-Epithelium-vs-WOI Control_AS-Epithelium	0.687968	RNA polymerase II, I and III subunit F [Source:HGNC Symbol;Acc:HGNC:9193]
RAD23A	1.31014e-14	0.266513	0.163	0.5	4.39395e-10	AS_AS-Epithelium-vs-WOI Control_AS-Epithelium	0.0702935	RAD23 homolog A, nucleotide excision repair protein [Source:HGNC Symbol;Acc:HGNC:9812]
PPP1R12A	1.3698e-14	0.343754	0.154	0.48	4.59402e-10	AS_AS-Epithelium-vs-WOI Control_AS-Epithelium	0.0238648	protein phosphatase 1 regulatory subunit 12A [Source:HGNC Symbol;Acc:HGNC:7618]
POLR2G	1.5504e-14	0.280608	0.115	0.393	5.19974e-10	AS_AS-Epithelium-vs-WOI Control_AS-Epithelium	0.772103	RNA polymerase II subunit G [Source:HGNC Symbol;Acc:HGNC:9194]
SDF4	1.55525e-14	0.370264	0.157	0.485	5.21599e-10	AS_AS-Epithelium-vs-WOI Control_AS-Epithelium	0.0306587	stromal cell derived factor 4 [Source:HGNC Symbol;Acc:HGNC:24188]
SCARB2	1.59388e-14	0.343723	0.151	0.474	5.34554e-10	AS_AS-Epithelium-vs-WOI Control_AS-Epithelium	0.101206	scavenger receptor class B member 2 [Source:HGNC Symbol;Acc:HGNC:1665]
SEC61B	1.63031e-14	-0.339755	0.36	0.893	5.46772e-10	AS_AS-Epithelium-vs-WOI Control_AS-Epithelium	2.68001	SEC61 translocon subunit beta [Source:HGNC Symbol;Acc:HGNC:16993]
RTF2	1.83265e-14	0.392479	0.142	0.454	6.14633e-10	AS_AS-Epithelium-vs-WOI Control_AS-Epithelium	0.187671	replication termination factor 2 [Source:HGNC Symbol;Acc:HGNC:15890]
RAB18	1.98977e-14	0.296015	0.119	0.403	6.6733e-10	AS_AS-Epithelium-vs-WOI Control_AS-Epithelium	0.0147703	RAB18, member RAS oncogene family [Source:HGNC Symbol;Acc:HGNC:14244]
RPS2	2.1241e-14	0.59334	0.961	0.99	7.12381e-10	AS_AS-Epithelium-vs-WOI Control_AS-Epithelium	4.96209	ribosomal protein S2 [Source:HGNC Symbol;Acc:HGNC:10404]
DSTN	2.1738e-14	-0.491992	0.442	0.949	7.29048e-10	AS_AS-Epithelium-vs-WOI Control_AS-Epithelium	2.61579	destrin, actin depolymerizing factor [Source:HGNC Symbol;Acc:HGNC:15750]
TPT1	2.18605e-14	-0.381224	0.999	1	7.33158e-10	AS_AS-Epithelium-vs-WOI Control_AS-Epithelium	5.7211	tumor protein, translationally-controlled 1 [Source:HGNC Symbol;Acc:HGNC:12022]
PAIP2	2.23528e-14	0.420797	0.188	0.556	7.49669e-10	AS_AS-Epithelium-vs-WOI Control_AS-Epithelium	0.31141	poly(A) binding protein interacting protein 2 [Source:HGNC Symbol;Acc:HGNC:17970]
OS9	2.49819e-14	0.337635	0.128	0.423	8.37844e-10	AS_AS-Epithelium-vs-WOI Control_AS-Epithelium	0.0655049	OS9 endoplasmic reticulum lectin [Source:HGNC Symbol;Acc:HGNC:16994]
AP2S1	2.51628e-14	0.29509	0.182	0.541	8.43911e-10	AS_AS-Epithelium-vs-WOI Control_AS-Epithelium	0.372727	adaptor related protein complex 2 subunit sigma 1 [Source:HGNC Symbol;Acc:HGNC:565]
RPL22	2.62686e-14	0.653376	0.869	0.974	8.80996e-10	AS_AS-Epithelium-vs-WOI Control_AS-Epithelium	4.48368	ribosomal protein L22 [Source:HGNC Symbol;Acc:HGNC:10315]
PSMA1	2.62913e-14	0.34929	0.173	0.52	8.81758e-10	AS_AS-Epithelium-vs-WOI Control_AS-Epithelium	0.33776	proteasome 20S subunit alpha 1 [Source:HGNC Symbol;Acc:HGNC:9530]
ATXN10	2.97883e-14	0.288293	0.145	0.454	9.99041e-10	AS_AS-Epithelium-vs-WOI Control_AS-Epithelium	0.143863	ataxin 10 [Source:HGNC Symbol;Acc:HGNC:10549]
DUSP2	2.98924e-14	-0.52319	0.312	0.704	1.00253e-09	AS_AS-Epithelium-vs-WOI Control_AS-Epithelium	3.59183	dual specificity phosphatase 2 [Source:HGNC Symbol;Acc:HGNC:3068]
RPS12	3.00851e-14	0.481482	0.991	1	1.00899e-09	AS_AS-Epithelium-vs-WOI Control_AS-Epithelium	5.79907	ribosomal protein S12 [Source:HGNC Symbol;Acc:HGNC:10385]
COX6A1	3.29008e-14	-0.379943	0.373	0.898	1.10343e-09	AS_AS-Epithelium-vs-WOI Control_AS-Epithelium	5.09735	cytochrome c oxidase subunit 6A1 [Source:HGNC Symbol;Acc:HGNC:2277]
MORN2	3.33163e-14	0.25042	0.109	0.372	1.11736e-09	AS_AS-Epithelium-vs-WOI Control_AS-Epithelium	4.82322	MORN repeat containing 2 [Source:HGNC Symbol;Acc:HGNC:30166]
MARCH7	3.88727e-14	0.27556	0.112	0.383	1.30371e-09	AS_AS-Epithelium-vs-WOI Control_AS-Epithelium	0.0485728	NA
HNRNPA0	4.21975e-14	0.284706	0.23	0.653	1.41522e-09	AS_AS-Epithelium-vs-WOI Control_AS-Epithelium	0.026284	heterogeneous nuclear ribonucleoprotein A0 [Source:HGNC Symbol;Acc:HGNC:5030]
NARS	4.27051e-14	0.336392	0.154	0.474	1.43224e-09	AS_AS-Epithelium-vs-WOI Control_AS-Epithelium	0.101226	NA
TPD52L2	4.43761e-14	0.307172	0.112	0.383	1.48828e-09	AS_AS-Epithelium-vs-WOI Control_AS-Epithelium	0.0539401	TPD52 like 2 [Source:HGNC Symbol;Acc:HGNC:12007]
MED10	4.44176e-14	0.342169	0.119	0.398	1.48968e-09	AS_AS-Epithelium-vs-WOI Control_AS-Epithelium	0.120168	mediator complex subunit 10 [Source:HGNC Symbol;Acc:HGNC:28760]
CBX3	4.8542e-14	0.264152	0.242	0.684	1.628e-09	AS_AS-Epithelium-vs-WOI Control_AS-Epithelium	0.164131	chromobox 3 [Source:HGNC Symbol;Acc:HGNC:1553]
TCEAL8	6.0494e-14	0.281504	0.13	0.418	2.02885e-09	AS_AS-Epithelium-vs-WOI Control_AS-Epithelium	0.367999	transcription elongation factor A like 8 [Source:HGNC Symbol;Acc:HGNC:28683]
ECHDC1	6.98122e-14	0.316641	0.116	0.388	2.34136e-09	AS_AS-Epithelium-vs-WOI Control_AS-Epithelium	0.0356678	ethylmalonyl-CoA decarboxylase 1 [Source:HGNC Symbol;Acc:HGNC:21489]
CGGBP1	7.2285e-14	0.280153	0.14	0.439	2.4243e-09	AS_AS-Epithelium-vs-WOI Control_AS-Epithelium	0.015382	CGG triplet repeat binding protein 1 [Source:HGNC Symbol;Acc:HGNC:1888]
EIF3D	8.43303e-14	0.36555	0.216	0.617	2.82827e-09	AS_AS-Epithelium-vs-WOI Control_AS-Epithelium	0.196252	eukaryotic translation initiation factor 3 subunit D [Source:HGNC Symbol;Acc:HGNC:3278]
RPL7A	8.53875e-14	0.580726	0.961	0.985	2.86373e-09	AS_AS-Epithelium-vs-WOI Control_AS-Epithelium	4.67874	ribosomal protein L7a [Source:HGNC Symbol;Acc:HGNC:10364]
SLIRP	8.87463e-14	0.279693	0.242	0.679	2.97637e-09	AS_AS-Epithelium-vs-WOI Control_AS-Epithelium	1.71588	SRA stem-loop interacting RNA binding protein [Source:HGNC Symbol;Acc:HGNC:20495]
TXNIP	8.93822e-14	-0.605143	0.536	0.893	2.9977e-09	AS_AS-Epithelium-vs-WOI Control_AS-Epithelium	0.80534	thioredoxin interacting protein [Source:HGNC Symbol;Acc:HGNC:16952]
OTUB1	9.16657e-14	0.25854	0.125	0.408	3.07428e-09	AS_AS-Epithelium-vs-WOI Control_AS-Epithelium	0.0248334	OTU deubiquitinase, ubiquitin aldehyde binding 1 [Source:HGNC Symbol;Acc:HGNC:23077]
RPL18	9.23557e-14	0.573246	0.958	0.98	3.09743e-09	AS_AS-Epithelium-vs-WOI Control_AS-Epithelium	4.64495	ribosomal protein L18 [Source:HGNC Symbol;Acc:HGNC:10310]
MSL1	1.06517e-13	0.262875	0.148	0.454	3.57235e-09	AS_AS-Epithelium-vs-WOI Control_AS-Epithelium	0.0148307	MSL complex subunit 1 [Source:HGNC Symbol;Acc:HGNC:27905]
UBA2	1.08659e-13	0.263412	0.116	0.383	3.64421e-09	AS_AS-Epithelium-vs-WOI Control_AS-Epithelium	0.0128738	ubiquitin like modifier activating enzyme 2 [Source:HGNC Symbol;Acc:HGNC:30661]
CNOT1	1.17037e-13	0.347231	0.149	0.464	3.92519e-09	AS_AS-Epithelium-vs-WOI Control_AS-Epithelium	0.2443	CCR4-NOT transcription complex subunit 1 [Source:HGNC Symbol;Acc:HGNC:7877]
ILF3	1.17511e-13	0.31977	0.196	0.561	3.94108e-09	AS_AS-Epithelium-vs-WOI Control_AS-Epithelium	0.00273013	interleukin enhancer binding factor 3 [Source:HGNC Symbol;Acc:HGNC:6038]
FIBP	1.20947e-13	0.250056	0.115	0.383	4.05632e-09	AS_AS-Epithelium-vs-WOI Control_AS-Epithelium	0.382715	FGF1 intracellular binding protein [Source:HGNC Symbol;Acc:HGNC:3705]
SHARPIN	1.21689e-13	0.305223	0.103	0.357	4.08119e-09	AS_AS-Epithelium-vs-WOI Control_AS-Epithelium	0.116632	SHANK associated RH domain interactor [Source:HGNC Symbol;Acc:HGNC:25321]
CAMLG	1.38259e-13	0.309948	0.172	0.505	4.63693e-09	AS_AS-Epithelium-vs-WOI Control_AS-Epithelium	0.307601	calcium modulating ligand [Source:HGNC Symbol;Acc:HGNC:1471]
EWSR1	1.43734e-13	0.336826	0.185	0.536	4.82056e-09	AS_AS-Epithelium-vs-WOI Control_AS-Epithelium	0.00728309	EWS RNA binding protein 1 [Source:HGNC Symbol;Acc:HGNC:3508]
ATN1	1.46936e-13	0.270089	0.161	0.48	4.92793e-09	AS_AS-Epithelium-vs-WOI Control_AS-Epithelium	0.101547	atrophin 1 [Source:HGNC Symbol;Acc:HGNC:3033]
MYC	1.49816e-13	1.93351	0.497	0.337	5.02452e-09	AS_AS-Epithelium-vs-WOI Control_AS-Epithelium	0.686202	MYC proto-oncogene, bHLH transcription factor [Source:HGNC Symbol;Acc:HGNC:7553]
STRAP	1.50115e-13	0.382548	0.16	0.485	5.03457e-09	AS_AS-Epithelium-vs-WOI Control_AS-Epithelium	0.232437	serine/threonine kinase receptor associated protein [Source:HGNC Symbol;Acc:HGNC:30796]
PRDX3	1.50944e-13	0.290089	0.158	0.48	5.06237e-09	AS_AS-Epithelium-vs-WOI Control_AS-Epithelium	0.317394	peroxiredoxin 3 [Source:HGNC Symbol;Acc:HGNC:9354]
JUN	1.51361e-13	0.403382	0.991	0.995	5.07633e-09	AS_AS-Epithelium-vs-WOI Control_AS-Epithelium	1.84328	Jun proto-oncogene, AP-1 transcription factor subunit [Source:HGNC Symbol;Acc:HGNC:6204]
KATNBL1	1.54182e-13	0.368724	0.116	0.388	5.17096e-09	AS_AS-Epithelium-vs-WOI Control_AS-Epithelium	0.0170445	katanin regulatory subunit B1 like 1 [Source:HGNC Symbol;Acc:HGNC:26199]
HP1BP3	1.6229e-13	0.278257	0.248	0.694	5.44287e-09	AS_AS-Epithelium-vs-WOI Control_AS-Epithelium	0.0304521	heterochromatin protein 1 binding protein 3 [Source:HGNC Symbol;Acc:HGNC:24973]
CCT3	1.71321e-13	0.410336	0.215	0.617	5.74576e-09	AS_AS-Epithelium-vs-WOI Control_AS-Epithelium	0.180245	chaperonin containing TCP1 subunit 3 [Source:HGNC Symbol;Acc:HGNC:1616]
CDC42SE1	1.7231e-13	0.353474	0.115	0.378	5.77893e-09	AS_AS-Epithelium-vs-WOI Control_AS-Epithelium	0.0640569	CDC42 small effector 1 [Source:HGNC Symbol;Acc:HGNC:17719]
HSD17B4	1.88588e-13	0.260989	0.099	0.342	6.32487e-09	AS_AS-Epithelium-vs-WOI Control_AS-Epithelium	0.0700081	hydroxysteroid 17-beta dehydrogenase 4 [Source:HGNC Symbol;Acc:HGNC:5213]
DCTN2	2.06094e-13	0.321518	0.161	0.48	6.91196e-09	AS_AS-Epithelium-vs-WOI Control_AS-Epithelium	0.0941398	dynactin subunit 2 [Source:HGNC Symbol;Acc:HGNC:2712]
TMED3	2.08787e-13	0.333998	0.125	0.403	7.0023e-09	AS_AS-Epithelium-vs-WOI Control_AS-Epithelium	1.76961	transmembrane p24 trafficking protein 3 [Source:HGNC Symbol;Acc:HGNC:28889]
VMP1	2.1581e-13	-0.611882	0.479	0.934	7.23784e-09	AS_AS-Epithelium-vs-WOI Control_AS-Epithelium	2.52563	vacuole membrane protein 1 [Source:HGNC Symbol;Acc:HGNC:29559]
AP3S1	2.23274e-13	0.381205	0.131	0.418	7.48818e-09	AS_AS-Epithelium-vs-WOI Control_AS-Epithelium	0.0237603	adaptor related protein complex 3 subunit sigma 1 [Source:HGNC Symbol;Acc:HGNC:2013]
FAM114A1	2.35344e-13	0.251767	0.121	0.388	7.89297e-09	AS_AS-Epithelium-vs-WOI Control_AS-Epithelium	0.30157	family with sequence similarity 114 member A1 [Source:HGNC Symbol;Acc:HGNC:25087]
RAP1A	2.52149e-13	0.305677	0.107	0.362	8.45659e-09	AS_AS-Epithelium-vs-WOI Control_AS-Epithelium	0.113842	RAP1A, member of RAS oncogene family [Source:HGNC Symbol;Acc:HGNC:9855]
WDR45	2.57023e-13	0.334129	0.103	0.352	8.62005e-09	AS_AS-Epithelium-vs-WOI Control_AS-Epithelium	0.101981	WD repeat domain 45 [Source:HGNC Symbol;Acc:HGNC:28912]
UBE2J1	2.66011e-13	0.344819	0.124	0.398	8.92148e-09	AS_AS-Epithelium-vs-WOI Control_AS-Epithelium	0.047448	ubiquitin conjugating enzyme E2 J1 [Source:HGNC Symbol;Acc:HGNC:17598]
CCNDBP1	2.73982e-13	0.263623	0.085	0.311	9.18882e-09	AS_AS-Epithelium-vs-WOI Control_AS-Epithelium	0.384587	cyclin D1 binding protein 1 [Source:HGNC Symbol;Acc:HGNC:1587]
PSMA3-AS1	2.91163e-13	0.277855	0.131	0.413	9.76504e-09	AS_AS-Epithelium-vs-WOI Control_AS-Epithelium	0.00454408	PSMA3 antisense RNA 1 [Source:HGNC Symbol;Acc:HGNC:26445]
XRCC5	3.13231e-13	0.259771	0.254	0.694	1.05051e-08	AS_AS-Epithelium-vs-WOI Control_AS-Epithelium	0.181077	X-ray repair cross complementing 5 [Source:HGNC Symbol;Acc:HGNC:12833]
PLEKHJ1	3.33572e-13	0.327033	0.107	0.362	1.11873e-08	AS_AS-Epithelium-vs-WOI Control_AS-Epithelium	0.358879	pleckstrin homology domain containing J1 [Source:HGNC Symbol;Acc:HGNC:18211]
C1orf43	3.3601e-13	0.30188	0.158	0.474	1.12691e-08	AS_AS-Epithelium-vs-WOI Control_AS-Epithelium	0.203326	chromosome 1 open reading frame 43 [Source:HGNC Symbol;Acc:HGNC:29876]
SUPT16H	3.50064e-13	0.275218	0.127	0.403	1.17404e-08	AS_AS-Epithelium-vs-WOI Control_AS-Epithelium	0.0919998	SPT16 homolog, facilitates chromatin remodeling subunit [Source:HGNC Symbol;Acc:HGNC:11465]
SCP2	3.73749e-13	0.349685	0.221	0.617	1.25348e-08	AS_AS-Epithelium-vs-WOI Control_AS-Epithelium	0.583318	sterol carrier protein 2 [Source:HGNC Symbol;Acc:HGNC:10606]
STOML2	3.86025e-13	0.257313	0.136	0.418	1.29465e-08	AS_AS-Epithelium-vs-WOI Control_AS-Epithelium	0.550243	stomatin like 2 [Source:HGNC Symbol;Acc:HGNC:14559]
KMT5A	4.43579e-13	0.272829	0.096	0.332	1.48767e-08	AS_AS-Epithelium-vs-WOI Control_AS-Epithelium	0.0515319	lysine methyltransferase 5A [Source:HGNC Symbol;Acc:HGNC:29489]
FAM204A	4.48005e-13	0.314991	0.14	0.429	1.50252e-08	AS_AS-Epithelium-vs-WOI Control_AS-Epithelium	0.0140753	family with sequence similarity 204 member A [Source:HGNC Symbol;Acc:HGNC:25794]
TECR	4.61228e-13	0.283568	0.188	0.541	1.54687e-08	AS_AS-Epithelium-vs-WOI Control_AS-Epithelium	0.0874376	trans-2,3-enoyl-CoA reductase [Source:HGNC Symbol;Acc:HGNC:4551]
SELENOF	4.81396e-13	0.347423	0.224	0.622	1.61451e-08	AS_AS-Epithelium-vs-WOI Control_AS-Epithelium	0.322402	selenoprotein F [Source:HGNC Symbol;Acc:HGNC:17705]
NDUFAB1	4.83693e-13	0.288715	0.19	0.536	1.62221e-08	AS_AS-Epithelium-vs-WOI Control_AS-Epithelium	0.964394	NADH:ubiquinone oxidoreductase subunit AB1 [Source:HGNC Symbol;Acc:HGNC:7694]
ID4	5.07842e-13	-0.59523	0.481	0.913	1.7032e-08	AS_AS-Epithelium-vs-WOI Control_AS-Epithelium	0.591058	inhibitor of DNA binding 4, HLH protein [Source:HGNC Symbol;Acc:HGNC:5363]
SEPT10	5.38526e-13	0.282188	0.1	0.342	1.80611e-08	AS_AS-Epithelium-vs-WOI Control_AS-Epithelium	0.340228	NA
RPL18A	5.92091e-13	0.526424	0.964	0.995	1.98575e-08	AS_AS-Epithelium-vs-WOI Control_AS-Epithelium	5.43451	ribosomal protein L18a [Source:HGNC Symbol;Acc:HGNC:10311]
PAIP1	6.07303e-13	0.326537	0.139	0.423	2.03677e-08	AS_AS-Epithelium-vs-WOI Control_AS-Epithelium	0.235799	poly(A) binding protein interacting protein 1 [Source:HGNC Symbol;Acc:HGNC:16945]
CXCL2	6.1018e-13	-1.12095	0.57	0.878	2.04642e-08	AS_AS-Epithelium-vs-WOI Control_AS-Epithelium	6.22432	C-X-C motif chemokine ligand 2 [Source:HGNC Symbol;Acc:HGNC:4603]
ATP2B4	6.13059e-13	0.27492	0.137	0.418	2.05608e-08	AS_AS-Epithelium-vs-WOI Control_AS-Epithelium	0.0378218	ATPase plasma membrane Ca2+ transporting 4 [Source:HGNC Symbol;Acc:HGNC:817]
PSMC5	6.65759e-13	0.302736	0.194	0.551	2.23282e-08	AS_AS-Epithelium-vs-WOI Control_AS-Epithelium	0.280998	proteasome 26S subunit, ATPase 5 [Source:HGNC Symbol;Acc:HGNC:9552]
EIF2A	6.71193e-13	0.336748	0.142	0.429	2.25105e-08	AS_AS-Epithelium-vs-WOI Control_AS-Epithelium	0.0834606	eukaryotic translation initiation factor 2A [Source:HGNC Symbol;Acc:HGNC:3254]
KLHDC2	6.78942e-13	0.378753	0.146	0.449	2.27704e-08	AS_AS-Epithelium-vs-WOI Control_AS-Epithelium	0.0321461	kelch domain containing 2 [Source:HGNC Symbol;Acc:HGNC:20231]
CD151	7.33507e-13	0.260441	0.254	0.694	2.46004e-08	AS_AS-Epithelium-vs-WOI Control_AS-Epithelium	0.532461	CD151 molecule (Raph blood group) [Source:HGNC Symbol;Acc:HGNC:1630]
CDC26	7.37395e-13	0.293298	0.122	0.388	2.47307e-08	AS_AS-Epithelium-vs-WOI Control_AS-Epithelium	0.574433	cell division cycle 26 [Source:HGNC Symbol;Acc:HGNC:17839]
PMAIP1	7.59445e-13	-0.278157	0.303	0.75	2.54703e-08	AS_AS-Epithelium-vs-WOI Control_AS-Epithelium	4.77432	phorbol-12-myristate-13-acetate-induced protein 1 [Source:HGNC Symbol;Acc:HGNC:9108]
ORMDL1	8.1664e-13	0.283439	0.127	0.398	2.73885e-08	AS_AS-Epithelium-vs-WOI Control_AS-Epithelium	0.00790589	ORMDL sphingolipid biosynthesis regulator 1 [Source:HGNC Symbol;Acc:HGNC:16036]
STUB1	8.35072e-13	0.332149	0.199	0.561	2.80066e-08	AS_AS-Epithelium-vs-WOI Control_AS-Epithelium	0.291372	STIP1 homology and U-box containing protein 1 [Source:HGNC Symbol;Acc:HGNC:11427]
MARK3	8.52972e-13	0.41899	0.143	0.434	2.8607e-08	AS_AS-Epithelium-vs-WOI Control_AS-Epithelium	0.00807885	microtubule affinity regulating kinase 3 [Source:HGNC Symbol;Acc:HGNC:6897]
ATF3	9.01266e-13	-0.738189	0.681	0.974	3.02267e-08	AS_AS-Epithelium-vs-WOI Control_AS-Epithelium	5.3543	activating transcription factor 3 [Source:HGNC Symbol;Acc:HGNC:785]
CHD9	9.04104e-13	0.384093	0.163	0.474	3.03218e-08	AS_AS-Epithelium-vs-WOI Control_AS-Epithelium	0.00845531	chromodomain helicase DNA binding protein 9 [Source:HGNC Symbol;Acc:HGNC:25701]
STK25	9.84932e-13	0.273154	0.097	0.332	3.30327e-08	AS_AS-Epithelium-vs-WOI Control_AS-Epithelium	0.0262336	serine/threonine kinase 25 [Source:HGNC Symbol;Acc:HGNC:11404]
SPSB3	1.01369e-12	0.405361	0.185	0.531	3.39971e-08	AS_AS-Epithelium-vs-WOI Control_AS-Epithelium	0.0306423	splA/ryanodine receptor domain and SOCS box containing 3 [Source:HGNC Symbol;Acc:HGNC:30629]
PSMD3	1.05004e-12	0.264166	0.1	0.337	3.52162e-08	AS_AS-Epithelium-vs-WOI Control_AS-Epithelium	0.0270357	proteasome 26S subunit, non-ATPase 3 [Source:HGNC Symbol;Acc:HGNC:9560]
POLR2H	1.13472e-12	0.282826	0.16	0.464	3.80561e-08	AS_AS-Epithelium-vs-WOI Control_AS-Epithelium	0.369668	RNA polymerase II, I and III subunit H [Source:HGNC Symbol;Acc:HGNC:9195]
TSSC4	1.19738e-12	0.272086	0.1	0.337	4.01578e-08	AS_AS-Epithelium-vs-WOI Control_AS-Epithelium	0.0827974	tumor suppressing subtransferable candidate 4 [Source:HGNC Symbol;Acc:HGNC:12386]
TUT4	1.23969e-12	0.268174	0.115	0.367	4.15769e-08	AS_AS-Epithelium-vs-WOI Control_AS-Epithelium	0.0350555	terminal uridylyl transferase 4 [Source:HGNC Symbol;Acc:HGNC:28981]
ADNP	1.2639e-12	0.280431	0.113	0.367	4.23887e-08	AS_AS-Epithelium-vs-WOI Control_AS-Epithelium	0.0146542	activity dependent neuroprotector homeobox [Source:HGNC Symbol;Acc:HGNC:15766]
CIRBP	1.32286e-12	1.3677	0.649	0.801	4.43661e-08	AS_AS-Epithelium-vs-WOI Control_AS-Epithelium	0.338293	cold inducible RNA binding protein [Source:HGNC Symbol;Acc:HGNC:1982]
RSL24D1	1.41176e-12	0.326128	0.227	0.617	4.73476e-08	AS_AS-Epithelium-vs-WOI Control_AS-Epithelium	0.850411	ribosomal L24 domain containing 1 [Source:HGNC Symbol;Acc:HGNC:18479]
ZNF655	1.42785e-12	0.25072	0.096	0.327	4.78873e-08	AS_AS-Epithelium-vs-WOI Control_AS-Epithelium	0.00731279	zinc finger protein 655 [Source:HGNC Symbol;Acc:HGNC:30899]
ARIH2	1.441e-12	0.302861	0.091	0.316	4.83283e-08	AS_AS-Epithelium-vs-WOI Control_AS-Epithelium	0.00204161	ariadne RBR E3 ubiquitin protein ligase 2 [Source:HGNC Symbol;Acc:HGNC:690]
TMEM256	1.46193e-12	0.289061	0.143	0.429	4.90301e-08	AS_AS-Epithelium-vs-WOI Control_AS-Epithelium	0.570958	transmembrane protein 256 [Source:HGNC Symbol;Acc:HGNC:28618]
PACSIN2	1.66094e-12	0.347322	0.124	0.388	5.57047e-08	AS_AS-Epithelium-vs-WOI Control_AS-Epithelium	0.172832	protein kinase C and casein kinase substrate in neurons 2 [Source:HGNC Symbol;Acc:HGNC:8571]
QKI	1.86345e-12	0.299841	0.142	0.423	6.24965e-08	AS_AS-Epithelium-vs-WOI Control_AS-Epithelium	0.0976388	QKI, KH domain containing RNA binding [Source:HGNC Symbol;Acc:HGNC:21100]
ILK	2.19897e-12	0.430019	0.155	0.459	7.37492e-08	AS_AS-Epithelium-vs-WOI Control_AS-Epithelium	0.0309119	integrin linked kinase [Source:HGNC Symbol;Acc:HGNC:6040]
ATP5PB	2.32045e-12	0.448977	0.212	0.582	7.78231e-08	AS_AS-Epithelium-vs-WOI Control_AS-Epithelium	0.982706	ATP synthase peripheral stalk-membrane subunit b [Source:HGNC Symbol;Acc:HGNC:840]
TMEM259	2.63052e-12	0.296206	0.188	0.526	8.82225e-08	AS_AS-Epithelium-vs-WOI Control_AS-Epithelium	0.0045761	transmembrane protein 259 [Source:HGNC Symbol;Acc:HGNC:17039]
DDAH2	2.79373e-12	0.310996	0.204	0.566	9.36961e-08	AS_AS-Epithelium-vs-WOI Control_AS-Epithelium	0.213733	dimethylarginine dimethylaminohydrolase 2 [Source:HGNC Symbol;Acc:HGNC:2716]
RPL34	2.88464e-12	0.456096	0.988	0.99	9.67449e-08	AS_AS-Epithelium-vs-WOI Control_AS-Epithelium	6.24338	ribosomal protein L34 [Source:HGNC Symbol;Acc:HGNC:10340]
CCT5	3.00448e-12	0.350358	0.193	0.541	1.00764e-07	AS_AS-Epithelium-vs-WOI Control_AS-Epithelium	0.137994	chaperonin containing TCP1 subunit 5 [Source:HGNC Symbol;Acc:HGNC:1618]
DAZAP1	3.04164e-12	0.316419	0.1	0.337	1.0201e-07	AS_AS-Epithelium-vs-WOI Control_AS-Epithelium	0	DAZ associated protein 1 [Source:HGNC Symbol;Acc:HGNC:2683]
C14orf119	3.10904e-12	0.298198	0.104	0.342	1.04271e-07	AS_AS-Epithelium-vs-WOI Control_AS-Epithelium	0.384085	chromosome 14 open reading frame 119 [Source:HGNC Symbol;Acc:HGNC:20270]
PRKDC	3.19971e-12	0.300958	0.118	0.372	1.07312e-07	AS_AS-Epithelium-vs-WOI Control_AS-Epithelium	0.113744	protein kinase, DNA-activated, catalytic subunit [Source:HGNC Symbol;Acc:HGNC:9413]
COPS3	3.2615e-12	0.296454	0.09	0.311	1.09384e-07	AS_AS-Epithelium-vs-WOI Control_AS-Epithelium	0.125432	COP9 signalosome subunit 3 [Source:HGNC Symbol;Acc:HGNC:2239]
RPL36AL	3.26192e-12	-0.377389	0.425	0.929	1.09398e-07	AS_AS-Epithelium-vs-WOI Control_AS-Epithelium	4.49211	ribosomal protein L36a like [Source:HGNC Symbol;Acc:HGNC:10346]
MVB12A	3.27349e-12	0.262687	0.112	0.357	1.09786e-07	AS_AS-Epithelium-vs-WOI Control_AS-Epithelium	0.300879	multivesicular body subunit 12A [Source:HGNC Symbol;Acc:HGNC:25153]
RNF7	3.3703e-12	0.310606	0.233	0.622	1.13033e-07	AS_AS-Epithelium-vs-WOI Control_AS-Epithelium	0.539749	ring finger protein 7 [Source:HGNC Symbol;Acc:HGNC:10070]
DNAJC19	3.38975e-12	0.394516	0.125	0.388	1.13685e-07	AS_AS-Epithelium-vs-WOI Control_AS-Epithelium	0.525622	DnaJ heat shock protein family (Hsp40) member C19 [Source:HGNC Symbol;Acc:HGNC:30528]
EIF4H	3.43726e-12	0.285151	0.216	0.587	1.15279e-07	AS_AS-Epithelium-vs-WOI Control_AS-Epithelium	0.0523008	eukaryotic translation initiation factor 4H [Source:HGNC Symbol;Acc:HGNC:12741]
ATOX1	3.45681e-12	0.332541	0.242	0.653	1.15935e-07	AS_AS-Epithelium-vs-WOI Control_AS-Epithelium	1.68048	antioxidant 1 copper chaperone [Source:HGNC Symbol;Acc:HGNC:798]
SNRPD1	3.51063e-12	0.362368	0.225	0.612	1.1774e-07	AS_AS-Epithelium-vs-WOI Control_AS-Epithelium	0.973563	small nuclear ribonucleoprotein D1 polypeptide [Source:HGNC Symbol;Acc:HGNC:11158]
RNF187	3.52665e-12	0.261081	0.101	0.337	1.18277e-07	AS_AS-Epithelium-vs-WOI Control_AS-Epithelium	0.176181	ring finger protein 187 [Source:HGNC Symbol;Acc:HGNC:27146]
UCKL1	3.71984e-12	0.291673	0.088	0.306	1.24756e-07	AS_AS-Epithelium-vs-WOI Control_AS-Epithelium	0.0922084	uridine-cytidine kinase 1 like 1 [Source:HGNC Symbol;Acc:HGNC:15938]
DNAJC4	3.8648e-12	0.276047	0.104	0.342	1.29618e-07	AS_AS-Epithelium-vs-WOI Control_AS-Epithelium	0.146334	DnaJ heat shock protein family (Hsp40) member C4 [Source:HGNC Symbol;Acc:HGNC:5271]
GTPBP6	4.03525e-12	0.290512	0.082	0.291	1.35334e-07	AS_AS-Epithelium-vs-WOI Control_AS-Epithelium	0	GTP binding protein 6 (putative) [Source:HGNC Symbol;Acc:HGNC:30189]
MIR22HG	4.24236e-12	0.262956	0.113	0.357	1.4228e-07	AS_AS-Epithelium-vs-WOI Control_AS-Epithelium	0.558305	MIR22 host gene [Source:HGNC Symbol;Acc:HGNC:28219]
C4orf3	4.30729e-12	0.407563	0.234	0.628	1.44458e-07	AS_AS-Epithelium-vs-WOI Control_AS-Epithelium	0.384915	chromosome 4 open reading frame 3 [Source:HGNC Symbol;Acc:HGNC:19225]
EVA1B	4.57811e-12	0.307243	0.106	0.347	1.53541e-07	AS_AS-Epithelium-vs-WOI Control_AS-Epithelium	0.945653	eva-1 homolog B [Source:HGNC Symbol;Acc:HGNC:25558]
SEPT11	5.39451e-12	0.503545	0.176	0.505	1.80921e-07	AS_AS-Epithelium-vs-WOI Control_AS-Epithelium	0.0820454	NA
SRSF8	5.80073e-12	0.290695	0.112	0.352	1.94545e-07	AS_AS-Epithelium-vs-WOI Control_AS-Epithelium	0.016728	serine and arginine rich splicing factor 8 [Source:HGNC Symbol;Acc:HGNC:16988]
BIRC2	5.88728e-12	0.380076	0.145	0.423	1.97448e-07	AS_AS-Epithelium-vs-WOI Control_AS-Epithelium	0.0300547	baculoviral IAP repeat containing 2 [Source:HGNC Symbol;Acc:HGNC:590]
LCMT1	5.95794e-12	0.304055	0.085	0.296	1.99817e-07	AS_AS-Epithelium-vs-WOI Control_AS-Epithelium	0.364661	leucine carboxyl methyltransferase 1 [Source:HGNC Symbol;Acc:HGNC:17557]
PSIP1	6.1041e-12	0.270558	0.109	0.347	2.04719e-07	AS_AS-Epithelium-vs-WOI Control_AS-Epithelium	0.287376	PC4 and SFRS1 interacting protein 1 [Source:HGNC Symbol;Acc:HGNC:9527]
PIN1	6.36544e-12	0.342837	0.119	0.372	2.13484e-07	AS_AS-Epithelium-vs-WOI Control_AS-Epithelium	0.317498	peptidylprolyl cis/trans isomerase, NIMA-interacting 1 [Source:HGNC Symbol;Acc:HGNC:8988]
NDUFS2	6.5193e-12	0.328187	0.137	0.408	2.18644e-07	AS_AS-Epithelium-vs-WOI Control_AS-Epithelium	0.171599	NADH:ubiquinone oxidoreductase core subunit S2 [Source:HGNC Symbol;Acc:HGNC:7708]
HSPB11	7.33894e-12	0.327295	0.14	0.413	2.46134e-07	AS_AS-Epithelium-vs-WOI Control_AS-Epithelium	0.734641	heat shock protein family B (small) member 11 [Source:HGNC Symbol;Acc:HGNC:25019]
NFIB	7.39879e-12	0.259247	0.119	0.372	2.48141e-07	AS_AS-Epithelium-vs-WOI Control_AS-Epithelium	0.71163	nuclear factor I B [Source:HGNC Symbol;Acc:HGNC:7785]
EIF3L	7.41116e-12	0.34237	0.236	0.633	2.48556e-07	AS_AS-Epithelium-vs-WOI Control_AS-Epithelium	0.59644	eukaryotic translation initiation factor 3 subunit L [Source:HGNC Symbol;Acc:HGNC:18138]
RPS3	7.52284e-12	0.593178	0.937	0.985	2.52301e-07	AS_AS-Epithelium-vs-WOI Control_AS-Epithelium	4.67285	ribosomal protein S3 [Source:HGNC Symbol;Acc:HGNC:10420]
DDX42	7.58622e-12	0.334932	0.149	0.434	2.54427e-07	AS_AS-Epithelium-vs-WOI Control_AS-Epithelium	0.0228704	DEAD-box helicase 42 [Source:HGNC Symbol;Acc:HGNC:18676]
NDUFAF2	7.68094e-12	0.257627	0.096	0.316	2.57603e-07	AS_AS-Epithelium-vs-WOI Control_AS-Epithelium	2.14128	NADH:ubiquinone oxidoreductase complex assembly factor 2 [Source:HGNC Symbol;Acc:HGNC:28086]
SNX5	7.70305e-12	0.299728	0.125	0.383	2.58345e-07	AS_AS-Epithelium-vs-WOI Control_AS-Epithelium	0.00911976	sorting nexin 5 [Source:HGNC Symbol;Acc:HGNC:14969]
PABPC1	8.07786e-12	1.18233	0.666	0.857	2.70915e-07	AS_AS-Epithelium-vs-WOI Control_AS-Epithelium	1.18796	poly(A) binding protein cytoplasmic 1 [Source:HGNC Symbol;Acc:HGNC:8554]
GLRX5	8.13546e-12	0.413631	0.142	0.418	2.72847e-07	AS_AS-Epithelium-vs-WOI Control_AS-Epithelium	0.24079	glutaredoxin 5 [Source:HGNC Symbol;Acc:HGNC:20134]
NDUFS5	8.33778e-12	-0.343174	0.43	0.944	2.79632e-07	AS_AS-Epithelium-vs-WOI Control_AS-Epithelium	5.08881	NADH:ubiquinone oxidoreductase subunit S5 [Source:HGNC Symbol;Acc:HGNC:7712]
RABGGTB	8.67255e-12	0.260772	0.088	0.301	2.9086e-07	AS_AS-Epithelium-vs-WOI Control_AS-Epithelium	0	Rab geranylgeranyltransferase subunit beta [Source:HGNC Symbol;Acc:HGNC:9796]
CHMP1A	9.23196e-12	0.311523	0.116	0.362	3.09621e-07	AS_AS-Epithelium-vs-WOI Control_AS-Epithelium	0.0872274	charged multivesicular body protein 1A [Source:HGNC Symbol;Acc:HGNC:8740]
PSMD7	9.36972e-12	0.351918	0.142	0.418	3.14242e-07	AS_AS-Epithelium-vs-WOI Control_AS-Epithelium	0.547478	proteasome 26S subunit, non-ATPase 7 [Source:HGNC Symbol;Acc:HGNC:9565]
MFSD10	9.76309e-12	0.352779	0.136	0.403	3.27435e-07	AS_AS-Epithelium-vs-WOI Control_AS-Epithelium	0.0184928	major facilitator superfamily domain containing 10 [Source:HGNC Symbol;Acc:HGNC:16894]
MPG	9.97802e-12	0.323049	0.127	0.383	3.34643e-07	AS_AS-Epithelium-vs-WOI Control_AS-Epithelium	0.414823	N-methylpurine DNA glycosylase [Source:HGNC Symbol;Acc:HGNC:7211]
NDUFV1	1.03202e-11	0.342642	0.158	0.449	3.46119e-07	AS_AS-Epithelium-vs-WOI Control_AS-Epithelium	0.219943	NADH:ubiquinone oxidoreductase core subunit V1 [Source:HGNC Symbol;Acc:HGNC:7716]
YPEL3	1.04843e-11	0.368099	0.201	0.546	3.51623e-07	AS_AS-Epithelium-vs-WOI Control_AS-Epithelium	0.165972	yippee like 3 [Source:HGNC Symbol;Acc:HGNC:18327]
SF3B5	1.18657e-11	0.313512	0.26	0.684	3.97952e-07	AS_AS-Epithelium-vs-WOI Control_AS-Epithelium	1.10204	splicing factor 3b subunit 5 [Source:HGNC Symbol;Acc:HGNC:21083]
RNF5	1.19985e-11	0.283098	0.078	0.276	4.02406e-07	AS_AS-Epithelium-vs-WOI Control_AS-Epithelium	0.241559	ring finger protein 5 [Source:HGNC Symbol;Acc:HGNC:10068]
PPIC	1.22221e-11	0.294253	0.127	0.383	4.09904e-07	AS_AS-Epithelium-vs-WOI Control_AS-Epithelium	0.469793	peptidylprolyl isomerase C [Source:HGNC Symbol;Acc:HGNC:9256]
ISCU	1.27236e-11	0.346932	0.14	0.413	4.26725e-07	AS_AS-Epithelium-vs-WOI Control_AS-Epithelium	0.374506	iron-sulfur cluster assembly enzyme [Source:HGNC Symbol;Acc:HGNC:29882]
ZFPM1	1.29105e-11	0.308269	0.079	0.281	4.32991e-07	AS_AS-Epithelium-vs-WOI Control_AS-Epithelium	0.26561	zinc finger protein, FOG family member 1 [Source:HGNC Symbol;Acc:HGNC:19762]
SENP7	1.35744e-11	0.283796	0.091	0.306	4.55258e-07	AS_AS-Epithelium-vs-WOI Control_AS-Epithelium	0.0146057	SUMO specific peptidase 7 [Source:HGNC Symbol;Acc:HGNC:30402]
RBBP7	1.3759e-11	0.313582	0.143	0.418	4.6145e-07	AS_AS-Epithelium-vs-WOI Control_AS-Epithelium	0.0014075	RB binding protein 7, chromatin remodeling factor [Source:HGNC Symbol;Acc:HGNC:9890]
POLR2A	1.54253e-11	0.378858	0.149	0.429	5.17335e-07	AS_AS-Epithelium-vs-WOI Control_AS-Epithelium	0.0143694	RNA polymerase II subunit A [Source:HGNC Symbol;Acc:HGNC:9187]
RPL24	1.54317e-11	0.5497	0.945	0.99	5.17547e-07	AS_AS-Epithelium-vs-WOI Control_AS-Epithelium	5.42738	ribosomal protein L24 [Source:HGNC Symbol;Acc:HGNC:10325]
TRIOBP	1.54852e-11	0.332472	0.175	0.485	5.19343e-07	AS_AS-Epithelium-vs-WOI Control_AS-Epithelium	0.101771	TRIO and F-actin binding protein [Source:HGNC Symbol;Acc:HGNC:17009]
CALM1	1.63696e-11	-0.266457	0.376	0.867	5.49004e-07	AS_AS-Epithelium-vs-WOI Control_AS-Epithelium	1.92305	calmodulin 1 [Source:HGNC Symbol;Acc:HGNC:1442]
MRPS23	1.90219e-11	0.338664	0.097	0.316	6.37957e-07	AS_AS-Epithelium-vs-WOI Control_AS-Epithelium	0.75938	mitochondrial ribosomal protein S23 [Source:HGNC Symbol;Acc:HGNC:14509]
CD9	1.91327e-11	-0.39794	0.407	0.867	6.41672e-07	AS_AS-Epithelium-vs-WOI Control_AS-Epithelium	7.52837	CD9 molecule [Source:HGNC Symbol;Acc:HGNC:1709]
STT3B	1.98036e-11	0.282901	0.106	0.332	6.64175e-07	AS_AS-Epithelium-vs-WOI Control_AS-Epithelium	0.0632149	STT3 oligosaccharyltransferase complex catalytic subunit B [Source:HGNC Symbol;Acc:HGNC:30611]
SRSF9	1.98809e-11	0.309249	0.254	0.663	6.66767e-07	AS_AS-Epithelium-vs-WOI Control_AS-Epithelium	0.29429	serine and arginine rich splicing factor 9 [Source:HGNC Symbol;Acc:HGNC:10791]
PUM2	2.10025e-11	0.279783	0.107	0.337	7.04381e-07	AS_AS-Epithelium-vs-WOI Control_AS-Epithelium	0.00821743	pumilio RNA binding family member 2 [Source:HGNC Symbol;Acc:HGNC:14958]
C1D	2.17144e-11	0.342073	0.124	0.372	7.28258e-07	AS_AS-Epithelium-vs-WOI Control_AS-Epithelium	0.163214	C1D nuclear receptor corepressor [Source:HGNC Symbol;Acc:HGNC:29911]
SLC39A7	2.21832e-11	0.287187	0.13	0.383	7.43982e-07	AS_AS-Epithelium-vs-WOI Control_AS-Epithelium	0.165059	solute carrier family 39 member 7 [Source:HGNC Symbol;Acc:HGNC:4927]
TAF7	2.21849e-11	0.388583	0.193	0.526	7.44038e-07	AS_AS-Epithelium-vs-WOI Control_AS-Epithelium	0.0117939	TATA-box binding protein associated factor 7 [Source:HGNC Symbol;Acc:HGNC:11541]
RPL41	2.28071e-11	0.368084	0.999	1	7.64903e-07	AS_AS-Epithelium-vs-WOI Control_AS-Epithelium	5.30899	ribosomal protein L41 [Source:HGNC Symbol;Acc:HGNC:10354]
PUF60	2.28489e-11	0.456882	0.178	0.495	7.66307e-07	AS_AS-Epithelium-vs-WOI Control_AS-Epithelium	0.27313	poly(U) binding splicing factor 60 [Source:HGNC Symbol;Acc:HGNC:17042]
GRSF1	2.33967e-11	0.257922	0.107	0.337	7.8468e-07	AS_AS-Epithelium-vs-WOI Control_AS-Epithelium	0.0638585	G-rich RNA sequence binding factor 1 [Source:HGNC Symbol;Acc:HGNC:4610]
EIF4G3	2.54225e-11	0.406127	0.133	0.393	8.5262e-07	AS_AS-Epithelium-vs-WOI Control_AS-Epithelium	0.0234644	eukaryotic translation initiation factor 4 gamma 3 [Source:HGNC Symbol;Acc:HGNC:3298]
NAA10	2.90277e-11	0.369872	0.163	0.454	9.73532e-07	AS_AS-Epithelium-vs-WOI Control_AS-Epithelium	0.455911	N-alpha-acetyltransferase 10, NatA catalytic subunit [Source:HGNC Symbol;Acc:HGNC:18704]
UPF3A	2.93377e-11	0.407358	0.182	0.495	9.83928e-07	AS_AS-Epithelium-vs-WOI Control_AS-Epithelium	0.0119221	UPF3A regulator of nonsense mediated mRNA decay [Source:HGNC Symbol;Acc:HGNC:20332]
TIMM17A	2.96645e-11	0.315385	0.103	0.327	9.94888e-07	AS_AS-Epithelium-vs-WOI Control_AS-Epithelium	0.0894721	translocase of inner mitochondrial membrane 17A [Source:HGNC Symbol;Acc:HGNC:17315]
URI1	3.23015e-11	0.349511	0.121	0.362	1.08333e-06	AS_AS-Epithelium-vs-WOI Control_AS-Epithelium	0.0855869	URI1 prefoldin like chaperone [Source:HGNC Symbol;Acc:HGNC:13236]
PCNA	3.36517e-11	0.279314	0.087	0.291	1.12861e-06	AS_AS-Epithelium-vs-WOI Control_AS-Epithelium	0.60704	proliferating cell nuclear antigen [Source:HGNC Symbol;Acc:HGNC:8729]
PLD3	3.62293e-11	0.386844	0.139	0.403	1.21506e-06	AS_AS-Epithelium-vs-WOI Control_AS-Epithelium	0.0327731	phospholipase D family member 3 [Source:HGNC Symbol;Acc:HGNC:17158]
FRA10AC1	3.64089e-11	0.289611	0.072	0.26	1.22108e-06	AS_AS-Epithelium-vs-WOI Control_AS-Epithelium	0.12637	FRA10A associated CGG repeat 1 [Source:HGNC Symbol;Acc:HGNC:1162]
CDC37	3.68985e-11	0.35244	0.273	0.704	1.2375e-06	AS_AS-Epithelium-vs-WOI Control_AS-Epithelium	0.00440128	cell division cycle 37, HSP90 cochaperone [Source:HGNC Symbol;Acc:HGNC:1735]
FLYWCH2	3.69983e-11	0.308696	0.103	0.327	1.24085e-06	AS_AS-Epithelium-vs-WOI Control_AS-Epithelium	0.255102	FLYWCH family member 2 [Source:HGNC Symbol;Acc:HGNC:25178]
UBE2A	4.12546e-11	0.439063	0.149	0.429	1.3836e-06	AS_AS-Epithelium-vs-WOI Control_AS-Epithelium	0.0536935	ubiquitin conjugating enzyme E2 A [Source:HGNC Symbol;Acc:HGNC:12472]
PSMC4	4.15584e-11	0.332313	0.149	0.423	1.39379e-06	AS_AS-Epithelium-vs-WOI Control_AS-Epithelium	0.259372	proteasome 26S subunit, ATPase 4 [Source:HGNC Symbol;Acc:HGNC:9551]
OSTF1	4.25336e-11	0.294396	0.109	0.337	1.42649e-06	AS_AS-Epithelium-vs-WOI Control_AS-Epithelium	0.224748	osteoclast stimulating factor 1 [Source:HGNC Symbol;Acc:HGNC:8510]
AKT2	4.31147e-11	0.411214	0.122	0.367	1.44598e-06	AS_AS-Epithelium-vs-WOI Control_AS-Epithelium	0.0157274	AKT serine/threonine kinase 2 [Source:HGNC Symbol;Acc:HGNC:392]
DBNL	4.37574e-11	0.273673	0.116	0.352	1.46754e-06	AS_AS-Epithelium-vs-WOI Control_AS-Epithelium	0.0701754	drebrin like [Source:HGNC Symbol;Acc:HGNC:2696]
NAGK	4.49824e-11	0.269927	0.096	0.306	1.50862e-06	AS_AS-Epithelium-vs-WOI Control_AS-Epithelium	0.0491813	N-acetylglucosamine kinase [Source:HGNC Symbol;Acc:HGNC:17174]
MAZ	4.69559e-11	0.362069	0.178	0.485	1.57481e-06	AS_AS-Epithelium-vs-WOI Control_AS-Epithelium	0.0208768	MYC associated zinc finger protein [Source:HGNC Symbol;Acc:HGNC:6914]
PCMTD2	4.70868e-11	0.327859	0.078	0.27	1.5792e-06	AS_AS-Epithelium-vs-WOI Control_AS-Epithelium	0.081794	protein-L-isoaspartate (D-aspartate) O-methyltransferase domain containing 2 [Source:HGNC Symbol;Acc:HGNC:15882]
GNAS	4.7755e-11	0.669709	0.797	0.949	1.60161e-06	AS_AS-Epithelium-vs-WOI Control_AS-Epithelium	2.45271	GNAS complex locus [Source:HGNC Symbol;Acc:HGNC:4392]
RNASEH2C	4.81693e-11	0.392267	0.134	0.393	1.6155e-06	AS_AS-Epithelium-vs-WOI Control_AS-Epithelium	0.973962	ribonuclease H2 subunit C [Source:HGNC Symbol;Acc:HGNC:24116]
SUMO3	4.82979e-11	0.288262	0.107	0.332	1.61982e-06	AS_AS-Epithelium-vs-WOI Control_AS-Epithelium	0.18355	small ubiquitin like modifier 3 [Source:HGNC Symbol;Acc:HGNC:11124]
NONO	4.83047e-11	0.430852	0.2	0.536	1.62004e-06	AS_AS-Epithelium-vs-WOI Control_AS-Epithelium	0.0130648	non-POU domain containing octamer binding [Source:HGNC Symbol;Acc:HGNC:7871]
UGP2	5.40605e-11	0.260293	0.104	0.327	1.81308e-06	AS_AS-Epithelium-vs-WOI Control_AS-Epithelium	0.0703674	UDP-glucose pyrophosphorylase 2 [Source:HGNC Symbol;Acc:HGNC:12527]
RAB4A	5.5734e-11	0.277645	0.122	0.362	1.86921e-06	AS_AS-Epithelium-vs-WOI Control_AS-Epithelium	0.217861	RAB4A, member RAS oncogene family [Source:HGNC Symbol;Acc:HGNC:9781]
NIPSNAP2	5.76351e-11	0.347893	0.143	0.408	1.93297e-06	AS_AS-Epithelium-vs-WOI Control_AS-Epithelium	0.190412	nipsnap homolog 2 [Source:HGNC Symbol;Acc:HGNC:4179]
TP53I13	5.76547e-11	0.408074	0.127	0.378	1.93362e-06	AS_AS-Epithelium-vs-WOI Control_AS-Epithelium	0.0303959	tumor protein p53 inducible protein 13 [Source:HGNC Symbol;Acc:HGNC:25102]
CDK5RAP3	5.84856e-11	0.379018	0.148	0.418	1.96149e-06	AS_AS-Epithelium-vs-WOI Control_AS-Epithelium	0.0363882	CDK5 regulatory subunit associated protein 3 [Source:HGNC Symbol;Acc:HGNC:18673]
RRAS	6.03952e-11	0.470601	0.166	0.454	2.02553e-06	AS_AS-Epithelium-vs-WOI Control_AS-Epithelium	0.443211	RAS related [Source:HGNC Symbol;Acc:HGNC:10447]
CASC3	6.05714e-11	0.300648	0.1	0.316	2.03144e-06	AS_AS-Epithelium-vs-WOI Control_AS-Epithelium	0.00670841	CASC3 exon junction complex subunit [Source:HGNC Symbol;Acc:HGNC:17040]
LGALS3BP	6.27159e-11	0.333103	0.252	0.653	2.10337e-06	AS_AS-Epithelium-vs-WOI Control_AS-Epithelium	0.342463	galectin 3 binding protein [Source:HGNC Symbol;Acc:HGNC:6564]
COMMD3	6.60725e-11	0.370032	0.106	0.332	2.21594e-06	AS_AS-Epithelium-vs-WOI Control_AS-Epithelium	0.25032	COMM domain containing 3 [Source:HGNC Symbol;Acc:HGNC:23332]
CRLS1	6.79232e-11	0.269206	0.076	0.265	2.27801e-06	AS_AS-Epithelium-vs-WOI Control_AS-Epithelium	0.162638	cardiolipin synthase 1 [Source:HGNC Symbol;Acc:HGNC:16148]
RPL11	7.06328e-11	0.444279	0.985	1	2.36888e-06	AS_AS-Epithelium-vs-WOI Control_AS-Epithelium	5.49433	ribosomal protein L11 [Source:HGNC Symbol;Acc:HGNC:10301]
S100A4	7.41965e-11	2.00982	0.448	0.306	2.4884e-06	AS_AS-Epithelium-vs-WOI Control_AS-Epithelium	1.31688	S100 calcium binding protein A4 [Source:HGNC Symbol;Acc:HGNC:10494]
NDUFS4	7.53717e-11	0.420521	0.176	0.474	2.52782e-06	AS_AS-Epithelium-vs-WOI Control_AS-Epithelium	0.706078	NADH:ubiquinone oxidoreductase subunit S4 [Source:HGNC Symbol;Acc:HGNC:7711]
APCDD1	7.79759e-11	1.72193	0.351	0.153	2.61516e-06	AS_AS-Epithelium-vs-WOI Control_AS-Epithelium	1.57731	APC down-regulated 1 [Source:HGNC Symbol;Acc:HGNC:15718]
LSM6	7.9024e-11	0.275754	0.096	0.306	2.65031e-06	AS_AS-Epithelium-vs-WOI Control_AS-Epithelium	0.545316	LSM6 homolog, U6 small nuclear RNA and mRNA degradation associated [Source:HGNC Symbol;Acc:HGNC:17017]
DAP3	8.94459e-11	0.300453	0.096	0.306	2.99984e-06	AS_AS-Epithelium-vs-WOI Control_AS-Epithelium	0.0578704	death associated protein 3 [Source:HGNC Symbol;Acc:HGNC:2673]
PPP1R2	1.0061e-10	0.384881	0.134	0.388	3.37427e-06	AS_AS-Epithelium-vs-WOI Control_AS-Epithelium	0.0496025	protein phosphatase 1 regulatory inhibitor subunit 2 [Source:HGNC Symbol;Acc:HGNC:9288]
RPL17	1.03475e-10	0.441905	0.218	0.571	3.47034e-06	AS_AS-Epithelium-vs-WOI Control_AS-Epithelium	0.443577	ribosomal protein L17 [Source:HGNC Symbol;Acc:HGNC:10307]
SMAD4	1.03671e-10	0.250618	0.101	0.316	3.47691e-06	AS_AS-Epithelium-vs-WOI Control_AS-Epithelium	0.0497253	SMAD family member 4 [Source:HGNC Symbol;Acc:HGNC:6770]
CBX5	1.03822e-10	0.251544	0.106	0.327	3.48199e-06	AS_AS-Epithelium-vs-WOI Control_AS-Epithelium	0.0710263	chromobox 5 [Source:HGNC Symbol;Acc:HGNC:1555]
SMIM27	1.07726e-10	0.258892	0.07	0.25	3.6129e-06	AS_AS-Epithelium-vs-WOI Control_AS-Epithelium	0.850129	small integral membrane protein 27 [Source:HGNC Symbol;Acc:HGNC:31420]
DVL3	1.11466e-10	0.271965	0.1	0.311	3.73834e-06	AS_AS-Epithelium-vs-WOI Control_AS-Epithelium	0.0145146	dishevelled segment polarity protein 3 [Source:HGNC Symbol;Acc:HGNC:3087]
PFDN5	1.12122e-10	0.745032	0.745	0.949	3.76036e-06	AS_AS-Epithelium-vs-WOI Control_AS-Epithelium	3.70935	prefoldin subunit 5 [Source:HGNC Symbol;Acc:HGNC:8869]
CXXC1	1.15623e-10	0.271968	0.07	0.25	3.87776e-06	AS_AS-Epithelium-vs-WOI Control_AS-Epithelium	0.017449	CXXC finger protein 1 [Source:HGNC Symbol;Acc:HGNC:24343]
PRKX	1.18446e-10	0.272866	0.154	0.434	3.97244e-06	AS_AS-Epithelium-vs-WOI Control_AS-Epithelium	3.00886	protein kinase X-linked [Source:HGNC Symbol;Acc:HGNC:9441]
STAT3	1.23099e-10	0.420996	0.264	0.684	4.12849e-06	AS_AS-Epithelium-vs-WOI Control_AS-Epithelium	0.00467693	signal transducer and activator of transcription 3 [Source:HGNC Symbol;Acc:HGNC:11364]
SGCB	1.32762e-10	0.311033	0.109	0.332	4.45259e-06	AS_AS-Epithelium-vs-WOI Control_AS-Epithelium	0.372211	sarcoglycan beta [Source:HGNC Symbol;Acc:HGNC:10806]
LPP	1.34866e-10	0.335799	0.161	0.444	4.52313e-06	AS_AS-Epithelium-vs-WOI Control_AS-Epithelium	0.0316273	LIM domain containing preferred translocation partner in lipoma [Source:HGNC Symbol;Acc:HGNC:6679]
FERMT2	1.38278e-10	0.303383	0.103	0.316	4.63756e-06	AS_AS-Epithelium-vs-WOI Control_AS-Epithelium	0.726766	fermitin family member 2 [Source:HGNC Symbol;Acc:HGNC:15767]
ISOC2	1.39591e-10	0.278542	0.1	0.311	4.68159e-06	AS_AS-Epithelium-vs-WOI Control_AS-Epithelium	0.498359	isochorismatase domain containing 2 [Source:HGNC Symbol;Acc:HGNC:26278]
AKAP8L	1.48096e-10	0.468888	0.155	0.429	4.96683e-06	AS_AS-Epithelium-vs-WOI Control_AS-Epithelium	0.0157494	A-kinase anchoring protein 8 like [Source:HGNC Symbol;Acc:HGNC:29857]
ANAPC16	1.49993e-10	0.280603	0.255	0.658	5.03048e-06	AS_AS-Epithelium-vs-WOI Control_AS-Epithelium	0.648894	anaphase promoting complex subunit 16 [Source:HGNC Symbol;Acc:HGNC:26976]
RGL2	1.56953e-10	0.265398	0.1	0.311	5.26389e-06	AS_AS-Epithelium-vs-WOI Control_AS-Epithelium	0.0316857	ral guanine nucleotide dissociation stimulator like 2 [Source:HGNC Symbol;Acc:HGNC:9769]
CD59	1.63022e-10	0.42008	0.201	0.531	5.46743e-06	AS_AS-Epithelium-vs-WOI Control_AS-Epithelium	1.71622	CD59 molecule (CD59 blood group) [Source:HGNC Symbol;Acc:HGNC:1689]
PLEKHA5	1.64005e-10	0.3867	0.178	0.474	5.50039e-06	AS_AS-Epithelium-vs-WOI Control_AS-Epithelium	0.234921	pleckstrin homology domain containing A5 [Source:HGNC Symbol;Acc:HGNC:30036]
PWP1	1.64503e-10	0.257366	0.088	0.286	5.51709e-06	AS_AS-Epithelium-vs-WOI Control_AS-Epithelium	0.0534533	PWP1 homolog, endonuclein [Source:HGNC Symbol;Acc:HGNC:17015]
SLC25A11	1.68025e-10	0.291653	0.093	0.296	5.63524e-06	AS_AS-Epithelium-vs-WOI Control_AS-Epithelium	0.240025	solute carrier family 25 member 11 [Source:HGNC Symbol;Acc:HGNC:10981]
PTPN11	1.72757e-10	0.370778	0.13	0.372	5.79392e-06	AS_AS-Epithelium-vs-WOI Control_AS-Epithelium	0.159742	protein tyrosine phosphatase non-receptor type 11 [Source:HGNC Symbol;Acc:HGNC:9644]
MTAP	1.7383e-10	0.271232	0.084	0.276	5.82992e-06	AS_AS-Epithelium-vs-WOI Control_AS-Epithelium	0.0321769	methylthioadenosine phosphorylase [Source:HGNC Symbol;Acc:HGNC:7413]
STXBP3	1.75212e-10	0.27715	0.1	0.311	5.87627e-06	AS_AS-Epithelium-vs-WOI Control_AS-Epithelium	0.0284059	syntaxin binding protein 3 [Source:HGNC Symbol;Acc:HGNC:11446]
GSDMD	1.77588e-10	0.276346	0.11	0.332	5.95594e-06	AS_AS-Epithelium-vs-WOI Control_AS-Epithelium	0.133464	gasdermin D [Source:HGNC Symbol;Acc:HGNC:25697]
SET	1.81212e-10	-0.275545	0.399	0.893	6.07749e-06	AS_AS-Epithelium-vs-WOI Control_AS-Epithelium	1.26627	SET nuclear proto-oncogene [Source:HGNC Symbol;Acc:HGNC:10760]
C12orf10	1.82882e-10	0.275387	0.093	0.296	6.1335e-06	AS_AS-Epithelium-vs-WOI Control_AS-Epithelium	0.453643	NA
MRPS26	1.99777e-10	0.446527	0.17	0.459	6.70011e-06	AS_AS-Epithelium-vs-WOI Control_AS-Epithelium	0.407021	mitochondrial ribosomal protein S26 [Source:HGNC Symbol;Acc:HGNC:14045]
MLF2	2.15769e-10	0.442822	0.212	0.546	7.23645e-06	AS_AS-Epithelium-vs-WOI Control_AS-Epithelium	0.02522	myeloid leukemia factor 2 [Source:HGNC Symbol;Acc:HGNC:7126]
MDH1	2.17813e-10	0.548003	0.175	0.469	7.30502e-06	AS_AS-Epithelium-vs-WOI Control_AS-Epithelium	0.521319	malate dehydrogenase 1 [Source:HGNC Symbol;Acc:HGNC:6970]
ZSCAN18	2.19067e-10	0.278479	0.091	0.291	7.34706e-06	AS_AS-Epithelium-vs-WOI Control_AS-Epithelium	0.0260289	zinc finger and SCAN domain containing 18 [Source:HGNC Symbol;Acc:HGNC:21037]
SH3GLB2	2.21034e-10	0.366492	0.169	0.449	7.41305e-06	AS_AS-Epithelium-vs-WOI Control_AS-Epithelium	0.913381	SH3 domain containing GRB2 like, endophilin B2 [Source:HGNC Symbol;Acc:HGNC:10834]
BAD	2.24298e-10	0.390041	0.139	0.388	7.52249e-06	AS_AS-Epithelium-vs-WOI Control_AS-Epithelium	0.340615	BCL2 associated agonist of cell death [Source:HGNC Symbol;Acc:HGNC:936]
NISCH	2.26103e-10	0.25531	0.081	0.27	7.58303e-06	AS_AS-Epithelium-vs-WOI Control_AS-Epithelium	0.0296111	nischarin [Source:HGNC Symbol;Acc:HGNC:18006]
INTS3	2.29353e-10	0.326891	0.121	0.352	7.69203e-06	AS_AS-Epithelium-vs-WOI Control_AS-Epithelium	0.0522567	integrator complex subunit 3 [Source:HGNC Symbol;Acc:HGNC:26153]
SELENOH	2.29878e-10	0.364466	0.204	0.526	7.70965e-06	AS_AS-Epithelium-vs-WOI Control_AS-Epithelium	0.631952	selenoprotein H [Source:HGNC Symbol;Acc:HGNC:18251]
ACADM	2.39721e-10	0.2548	0.084	0.276	8.03978e-06	AS_AS-Epithelium-vs-WOI Control_AS-Epithelium	0.0817038	acyl-CoA dehydrogenase medium chain [Source:HGNC Symbol;Acc:HGNC:89]
UBE2E1	2.46326e-10	0.336504	0.099	0.306	8.26129e-06	AS_AS-Epithelium-vs-WOI Control_AS-Epithelium	0.0719186	ubiquitin conjugating enzyme E2 E1 [Source:HGNC Symbol;Acc:HGNC:12477]
SFSWAP	2.49598e-10	0.308965	0.087	0.281	8.37102e-06	AS_AS-Epithelium-vs-WOI Control_AS-Epithelium	0	splicing factor SWAP [Source:HGNC Symbol;Acc:HGNC:10790]
VDAC3	2.49861e-10	0.321869	0.154	0.418	8.37983e-06	AS_AS-Epithelium-vs-WOI Control_AS-Epithelium	0.361436	voltage dependent anion channel 3 [Source:HGNC Symbol;Acc:HGNC:12674]
RBMS1	2.65515e-10	0.361101	0.145	0.403	8.90486e-06	AS_AS-Epithelium-vs-WOI Control_AS-Epithelium	0.0407305	RNA binding motif single stranded interacting protein 1 [Source:HGNC Symbol;Acc:HGNC:9907]
PPIL4	2.73236e-10	0.308651	0.112	0.332	9.16378e-06	AS_AS-Epithelium-vs-WOI Control_AS-Epithelium	0.0264261	peptidylprolyl isomerase like 4 [Source:HGNC Symbol;Acc:HGNC:15702]
AASDHPPT	2.74391e-10	0.279641	0.082	0.27	9.20253e-06	AS_AS-Epithelium-vs-WOI Control_AS-Epithelium	0.0942872	aminoadipate-semialdehyde dehydrogenase-phosphopantetheinyl transferase [Source:HGNC Symbol;Acc:HGNC:14235]
RHOT2	2.95282e-10	0.277607	0.097	0.301	9.90316e-06	AS_AS-Epithelium-vs-WOI Control_AS-Epithelium	0	ras homolog family member T2 [Source:HGNC Symbol;Acc:HGNC:21169]
SNX3	2.95833e-10	0.422783	0.263	0.658	9.92165e-06	AS_AS-Epithelium-vs-WOI Control_AS-Epithelium	0.294752	sorting nexin 3 [Source:HGNC Symbol;Acc:HGNC:11174]
GRHPR	2.96082e-10	0.399604	0.13	0.372	9.93001e-06	AS_AS-Epithelium-vs-WOI Control_AS-Epithelium	0.338438	glyoxylate and hydroxypyruvate reductase [Source:HGNC Symbol;Acc:HGNC:4570]
P4HA1	3.00642e-10	0.487235	0.137	0.388	1.00829e-05	AS_AS-Epithelium-vs-WOI Control_AS-Epithelium	4.95943	prolyl 4-hydroxylase subunit alpha 1 [Source:HGNC Symbol;Acc:HGNC:8546]
OAZ2	3.08672e-10	0.265194	0.081	0.265	1.03523e-05	AS_AS-Epithelium-vs-WOI Control_AS-Epithelium	0.0202643	ornithine decarboxylase antizyme 2 [Source:HGNC Symbol;Acc:HGNC:8096]
ZFAND2B	3.17812e-10	0.286949	0.075	0.255	1.06588e-05	AS_AS-Epithelium-vs-WOI Control_AS-Epithelium	0.00925241	zinc finger AN1-type containing 2B [Source:HGNC Symbol;Acc:HGNC:25206]
UNC45A	3.24336e-10	0.294088	0.078	0.26	1.08776e-05	AS_AS-Epithelium-vs-WOI Control_AS-Epithelium	0.0563004	unc-45 myosin chaperone A [Source:HGNC Symbol;Acc:HGNC:30594]
AUP1	3.3179e-10	0.431167	0.182	0.48	1.11276e-05	AS_AS-Epithelium-vs-WOI Control_AS-Epithelium	0.178634	AUP1 lipid droplet regulating VLDL assembly factor [Source:HGNC Symbol;Acc:HGNC:891]
SASH1	3.35952e-10	0.257184	0.1	0.306	1.12671e-05	AS_AS-Epithelium-vs-WOI Control_AS-Epithelium	0.135939	SAM and SH3 domain containing 1 [Source:HGNC Symbol;Acc:HGNC:19182]
IQGAP1	3.58321e-10	0.318675	0.281	0.714	1.20174e-05	AS_AS-Epithelium-vs-WOI Control_AS-Epithelium	0.151509	IQ motif containing GTPase activating protein 1 [Source:HGNC Symbol;Acc:HGNC:6110]
MYL6B	3.86349e-10	0.406222	0.201	0.526	1.29574e-05	AS_AS-Epithelium-vs-WOI Control_AS-Epithelium	0.815414	myosin light chain 6B [Source:HGNC Symbol;Acc:HGNC:29823]
PDCD6	3.90535e-10	0.448314	0.227	0.577	1.30978e-05	AS_AS-Epithelium-vs-WOI Control_AS-Epithelium	0.309178	programmed cell death 6 [Source:HGNC Symbol;Acc:HGNC:8765]
SLC2A4RG	3.96892e-10	0.327958	0.142	0.393	1.3311e-05	AS_AS-Epithelium-vs-WOI Control_AS-Epithelium	0.180819	SLC2A4 regulator [Source:HGNC Symbol;Acc:HGNC:15930]
TSPYL1	4.10791e-10	0.290661	0.104	0.316	1.37771e-05	AS_AS-Epithelium-vs-WOI Control_AS-Epithelium	0.0927077	TSPY like 1 [Source:HGNC Symbol;Acc:HGNC:12382]
UBE2V2	4.25963e-10	0.316054	0.125	0.357	1.42859e-05	AS_AS-Epithelium-vs-WOI Control_AS-Epithelium	0.0957043	ubiquitin conjugating enzyme E2 V2 [Source:HGNC Symbol;Acc:HGNC:12495]
COL6A1	4.37368e-10	1.75137	0.478	0.383	1.46685e-05	AS_AS-Epithelium-vs-WOI Control_AS-Epithelium	1.36642	collagen type VI alpha 1 chain [Source:HGNC Symbol;Acc:HGNC:2211]
TM2D1	4.38871e-10	0.288409	0.096	0.296	1.47189e-05	AS_AS-Epithelium-vs-WOI Control_AS-Epithelium	0.0528156	TM2 domain containing 1 [Source:HGNC Symbol;Acc:HGNC:24142]
CHD3	4.4879e-10	0.356159	0.157	0.423	1.50515e-05	AS_AS-Epithelium-vs-WOI Control_AS-Epithelium	0.0464376	chromodomain helicase DNA binding protein 3 [Source:HGNC Symbol;Acc:HGNC:1918]
NMI	4.8654e-10	0.250146	0.09	0.281	1.63176e-05	AS_AS-Epithelium-vs-WOI Control_AS-Epithelium	0.588178	N-myc and STAT interactor [Source:HGNC Symbol;Acc:HGNC:7854]
ATRAID	5.07242e-10	0.476758	0.228	0.587	1.70119e-05	AS_AS-Epithelium-vs-WOI Control_AS-Epithelium	0.476195	all-trans retinoic acid induced differentiation factor [Source:HGNC Symbol;Acc:HGNC:24090]
TSR3	5.10908e-10	0.295104	0.104	0.311	1.71348e-05	AS_AS-Epithelium-vs-WOI Control_AS-Epithelium	0.174874	TSR3 ribosome maturation factor [Source:HGNC Symbol;Acc:HGNC:14175]
ADD3	5.1736e-10	0.269052	0.127	0.357	1.73512e-05	AS_AS-Epithelium-vs-WOI Control_AS-Epithelium	0.0190333	adducin 3 [Source:HGNC Symbol;Acc:HGNC:245]
MAT2B	5.3298e-10	0.260049	0.09	0.281	1.78751e-05	AS_AS-Epithelium-vs-WOI Control_AS-Epithelium	0.206247	methionine adenosyltransferase 2B [Source:HGNC Symbol;Acc:HGNC:6905]
RBM6	5.81954e-10	0.466896	0.203	0.526	1.95176e-05	AS_AS-Epithelium-vs-WOI Control_AS-Epithelium	0.0109092	RNA binding motif protein 6 [Source:HGNC Symbol;Acc:HGNC:9903]
BCL3	5.84908e-10	0.437214	0.158	0.429	1.96167e-05	AS_AS-Epithelium-vs-WOI Control_AS-Epithelium	0.0505166	BCL3 transcription coactivator [Source:HGNC Symbol;Acc:HGNC:998]
SRSF10	5.94648e-10	0.449575	0.234	0.592	1.99433e-05	AS_AS-Epithelium-vs-WOI Control_AS-Epithelium	0.00209531	serine and arginine rich splicing factor 10 [Source:HGNC Symbol;Acc:HGNC:16713]
FNTA	6.10758e-10	0.36428	0.145	0.398	2.04836e-05	AS_AS-Epithelium-vs-WOI Control_AS-Epithelium	0.269169	farnesyltransferase, CAAX box, alpha [Source:HGNC Symbol;Acc:HGNC:3782]
MAP4K5	6.54975e-10	0.321874	0.109	0.321	2.19666e-05	AS_AS-Epithelium-vs-WOI Control_AS-Epithelium	0.0273963	mitogen-activated protein kinase kinase kinase kinase 5 [Source:HGNC Symbol;Acc:HGNC:6867]
MBOAT7	7.29297e-10	0.256925	0.082	0.265	2.44591e-05	AS_AS-Epithelium-vs-WOI Control_AS-Epithelium	0.0387515	membrane bound O-acyltransferase domain containing 7 [Source:HGNC Symbol;Acc:HGNC:15505]
AC103591.3	7.82265e-10	1.86331	0.397	0.24	2.62356e-05	AS_AS-Epithelium-vs-WOI Control_AS-Epithelium	1.69547	novel transcript, antisense to DNAJB4
SORBS3	7.92696e-10	0.305515	0.112	0.327	2.65854e-05	AS_AS-Epithelium-vs-WOI Control_AS-Epithelium	0.20119	sorbin and SH3 domain containing 3 [Source:HGNC Symbol;Acc:HGNC:30907]
TGFBR2	8.51092e-10	0.311681	0.085	0.27	2.85439e-05	AS_AS-Epithelium-vs-WOI Control_AS-Epithelium	0.19761	transforming growth factor beta receptor 2 [Source:HGNC Symbol;Acc:HGNC:11773]
UBE2G2	8.93839e-10	0.31662	0.143	0.393	2.99776e-05	AS_AS-Epithelium-vs-WOI Control_AS-Epithelium	0.0139117	ubiquitin conjugating enzyme E2 G2 [Source:HGNC Symbol;Acc:HGNC:12483]
SP3	9.03294e-10	0.350308	0.104	0.311	3.02947e-05	AS_AS-Epithelium-vs-WOI Control_AS-Epithelium	0.00788469	Sp3 transcription factor [Source:HGNC Symbol;Acc:HGNC:11208]
PMPCB	9.25408e-10	0.304047	0.116	0.332	3.10363e-05	AS_AS-Epithelium-vs-WOI Control_AS-Epithelium	0.0464889	peptidase, mitochondrial processing subunit beta [Source:HGNC Symbol;Acc:HGNC:9119]
RNF115	9.40105e-10	0.280294	0.116	0.332	3.15292e-05	AS_AS-Epithelium-vs-WOI Control_AS-Epithelium	0.0120178	ring finger protein 115 [Source:HGNC Symbol;Acc:HGNC:18154]
CCDC130	1.02225e-09	0.428692	0.127	0.357	3.42842e-05	AS_AS-Epithelium-vs-WOI Control_AS-Epithelium	0.00302828	coiled-coil domain containing 130 [Source:HGNC Symbol;Acc:HGNC:28118]
TNFRSF14	1.02364e-09	0.354483	0.122	0.347	3.43308e-05	AS_AS-Epithelium-vs-WOI Control_AS-Epithelium	0.0144342	TNF receptor superfamily member 14 [Source:HGNC Symbol;Acc:HGNC:11912]
TBRG1	1.08916e-09	0.255343	0.091	0.281	3.65282e-05	AS_AS-Epithelium-vs-WOI Control_AS-Epithelium	0.00290082	transforming growth factor beta regulator 1 [Source:HGNC Symbol;Acc:HGNC:29551]
PNISR	1.08929e-09	0.402469	0.254	0.638	3.65325e-05	AS_AS-Epithelium-vs-WOI Control_AS-Epithelium	0.122213	PNN interacting serine and arginine rich protein [Source:HGNC Symbol;Acc:HGNC:21222]
SENP6	1.09309e-09	0.455801	0.178	0.459	3.66602e-05	AS_AS-Epithelium-vs-WOI Control_AS-Epithelium	0.00689774	SUMO specific peptidase 6 [Source:HGNC Symbol;Acc:HGNC:20944]
SRSF1	1.11719e-09	0.41301	0.184	0.474	3.74683e-05	AS_AS-Epithelium-vs-WOI Control_AS-Epithelium	0.00924129	serine and arginine rich splicing factor 1 [Source:HGNC Symbol;Acc:HGNC:10780]
ACAA1	1.1482e-09	0.337846	0.118	0.337	3.85085e-05	AS_AS-Epithelium-vs-WOI Control_AS-Epithelium	0.0128621	acetyl-CoA acyltransferase 1 [Source:HGNC Symbol;Acc:HGNC:82]
PSPC1	1.14998e-09	0.266991	0.1	0.301	3.8568e-05	AS_AS-Epithelium-vs-WOI Control_AS-Epithelium	0.0127867	paraspeckle component 1 [Source:HGNC Symbol;Acc:HGNC:20320]
ZNF503	1.1821e-09	0.358219	0.161	0.429	3.96451e-05	AS_AS-Epithelium-vs-WOI Control_AS-Epithelium	0.0768799	zinc finger protein 503 [Source:HGNC Symbol;Acc:HGNC:23589]
HDGFL3	1.19955e-09	0.292465	0.099	0.296	4.02306e-05	AS_AS-Epithelium-vs-WOI Control_AS-Epithelium	0.0631619	HDGF like 3 [Source:HGNC Symbol;Acc:HGNC:24937]
DNAJB14	1.20946e-09	0.388488	0.113	0.327	4.05627e-05	AS_AS-Epithelium-vs-WOI Control_AS-Epithelium	0.00317038	DnaJ heat shock protein family (Hsp40) member B14 [Source:HGNC Symbol;Acc:HGNC:25881]
TMEM120A	1.21563e-09	0.335123	0.078	0.255	4.07698e-05	AS_AS-Epithelium-vs-WOI Control_AS-Epithelium	0.27415	transmembrane protein 120A [Source:HGNC Symbol;Acc:HGNC:21697]
C2orf88	1.25032e-09	0.35575	0.225	0.566	4.19333e-05	AS_AS-Epithelium-vs-WOI Control_AS-Epithelium	5.417	chromosome 2 open reading frame 88 [Source:HGNC Symbol;Acc:HGNC:28191]
NXF1	1.27767e-09	0.504484	0.172	0.454	4.28504e-05	AS_AS-Epithelium-vs-WOI Control_AS-Epithelium	0.0381174	nuclear RNA export factor 1 [Source:HGNC Symbol;Acc:HGNC:8071]
P4HTM	1.28326e-09	0.277717	0.106	0.311	4.30378e-05	AS_AS-Epithelium-vs-WOI Control_AS-Epithelium	0.0931099	prolyl 4-hydroxylase, transmembrane [Source:HGNC Symbol;Acc:HGNC:28858]
LRPPRC	1.3162e-09	0.294864	0.101	0.301	4.41428e-05	AS_AS-Epithelium-vs-WOI Control_AS-Epithelium	0.0192419	leucine rich pentatricopeptide repeat containing [Source:HGNC Symbol;Acc:HGNC:15714]
SPCS1	1.33122e-09	0.298673	0.3	0.724	4.46464e-05	AS_AS-Epithelium-vs-WOI Control_AS-Epithelium	0.964337	signal peptidase complex subunit 1 [Source:HGNC Symbol;Acc:HGNC:23401]
PPP1R16A	1.43088e-09	0.307487	0.096	0.291	4.79888e-05	AS_AS-Epithelium-vs-WOI Control_AS-Epithelium	1.43995	protein phosphatase 1 regulatory subunit 16A [Source:HGNC Symbol;Acc:HGNC:14941]
ZSWIM8	1.52748e-09	0.280765	0.085	0.265	5.12286e-05	AS_AS-Epithelium-vs-WOI Control_AS-Epithelium	0.0345675	zinc finger SWIM-type containing 8 [Source:HGNC Symbol;Acc:HGNC:23528]
EIF3G	1.58833e-09	0.351857	0.242	0.602	5.32696e-05	AS_AS-Epithelium-vs-WOI Control_AS-Epithelium	0.397933	eukaryotic translation initiation factor 3 subunit G [Source:HGNC Symbol;Acc:HGNC:3274]
SAT1	1.60464e-09	-0.516724	0.94	0.99	5.38164e-05	AS_AS-Epithelium-vs-WOI Control_AS-Epithelium	9.55949	spermidine/spermine N1-acetyltransferase 1 [Source:HGNC Symbol;Acc:HGNC:10540]
BEX4	1.6227e-09	0.453061	0.142	0.388	5.44222e-05	AS_AS-Epithelium-vs-WOI Control_AS-Epithelium	0.271096	brain expressed X-linked 4 [Source:HGNC Symbol;Acc:HGNC:25475]
SNHG12	1.64821e-09	0.297425	0.121	0.342	5.52778e-05	AS_AS-Epithelium-vs-WOI Control_AS-Epithelium	1.08784	small nucleolar RNA host gene 12 [Source:HGNC Symbol;Acc:HGNC:30062]
CEP290	1.67427e-09	0.308092	0.082	0.26	5.61516e-05	AS_AS-Epithelium-vs-WOI Control_AS-Epithelium	0.0458723	centrosomal protein 290 [Source:HGNC Symbol;Acc:HGNC:29021]
ARPC5	1.67497e-09	0.454501	0.237	0.597	5.61752e-05	AS_AS-Epithelium-vs-WOI Control_AS-Epithelium	0.440192	actin related protein 2/3 complex subunit 5 [Source:HGNC Symbol;Acc:HGNC:708]
MME	1.77233e-09	1.62455	0.282	0.097	5.94404e-05	AS_AS-Epithelium-vs-WOI Control_AS-Epithelium	0.993118	membrane metalloendopeptidase [Source:HGNC Symbol;Acc:HGNC:7154]
TAGLN	1.98171e-09	1.81159	0.446	0.342	6.64627e-05	AS_AS-Epithelium-vs-WOI Control_AS-Epithelium	1.43311	transgelin [Source:HGNC Symbol;Acc:HGNC:11553]
MXRA7	2.00182e-09	0.49203	0.219	0.551	6.71371e-05	AS_AS-Epithelium-vs-WOI Control_AS-Epithelium	0.84386	matrix remodeling associated 7 [Source:HGNC Symbol;Acc:HGNC:7541]
TTC3	2.0225e-09	0.45196	0.246	0.612	6.78305e-05	AS_AS-Epithelium-vs-WOI Control_AS-Epithelium	0.0566658	tetratricopeptide repeat domain 3 [Source:HGNC Symbol;Acc:HGNC:12393]
UQCC2	2.14937e-09	0.379795	0.148	0.393	7.20857e-05	AS_AS-Epithelium-vs-WOI Control_AS-Epithelium	1.52288	ubiquinol-cytochrome c reductase complex assembly factor 2 [Source:HGNC Symbol;Acc:HGNC:21237]
PRKAR1A	2.18646e-09	0.422041	0.204	0.515	7.33294e-05	AS_AS-Epithelium-vs-WOI Control_AS-Epithelium	0.0282023	protein kinase cAMP-dependent type I regulatory subunit alpha [Source:HGNC Symbol;Acc:HGNC:9388]
TUBB2A	2.28294e-09	0.364076	0.118	0.332	7.65652e-05	AS_AS-Epithelium-vs-WOI Control_AS-Epithelium	0.916115	tubulin beta 2A class IIa [Source:HGNC Symbol;Acc:HGNC:12412]
PIAS3	2.38017e-09	0.281214	0.09	0.276	7.98262e-05	AS_AS-Epithelium-vs-WOI Control_AS-Epithelium	0.113144	protein inhibitor of activated STAT 3 [Source:HGNC Symbol;Acc:HGNC:16861]
MXD4	2.38082e-09	0.398885	0.13	0.357	7.9848e-05	AS_AS-Epithelium-vs-WOI Control_AS-Epithelium	0.0283263	MAX dimerization protein 4 [Source:HGNC Symbol;Acc:HGNC:13906]
TAF12	2.5152e-09	0.336319	0.082	0.26	8.43547e-05	AS_AS-Epithelium-vs-WOI Control_AS-Epithelium	0.238464	TATA-box binding protein associated factor 12 [Source:HGNC Symbol;Acc:HGNC:11545]
ZNF358	2.55668e-09	0.315996	0.096	0.286	8.57459e-05	AS_AS-Epithelium-vs-WOI Control_AS-Epithelium	0.293076	zinc finger protein 358 [Source:HGNC Symbol;Acc:HGNC:16838]
BORCS7	2.58503e-09	0.256247	0.088	0.27	8.66966e-05	AS_AS-Epithelium-vs-WOI Control_AS-Epithelium	0.0979175	BLOC-1 related complex subunit 7 [Source:HGNC Symbol;Acc:HGNC:23516]
HSPD1	2.62122e-09	-0.356179	0.436	0.878	8.79104e-05	AS_AS-Epithelium-vs-WOI Control_AS-Epithelium	0.635169	heat shock protein family D (Hsp60) member 1 [Source:HGNC Symbol;Acc:HGNC:5261]
CREBZF	2.73502e-09	0.300453	0.097	0.291	9.17271e-05	AS_AS-Epithelium-vs-WOI Control_AS-Epithelium	0.112937	CREB/ATF bZIP transcription factor [Source:HGNC Symbol;Acc:HGNC:24905]
PTOV1	2.73882e-09	0.542395	0.219	0.546	9.18544e-05	AS_AS-Epithelium-vs-WOI Control_AS-Epithelium	0.0406339	PTOV1 extended AT-hook containing adaptor protein [Source:HGNC Symbol;Acc:HGNC:9632]
NIFK	2.76152e-09	0.278331	0.109	0.311	9.26159e-05	AS_AS-Epithelium-vs-WOI Control_AS-Epithelium	2.02043	nucleolar protein interacting with the FHA domain of MKI67 [Source:HGNC Symbol;Acc:HGNC:17838]
CHCHD3	2.79489e-09	0.282561	0.084	0.26	9.3735e-05	AS_AS-Epithelium-vs-WOI Control_AS-Epithelium	0.108025	coiled-coil-helix-coiled-coil-helix domain containing 3 [Source:HGNC Symbol;Acc:HGNC:21906]
RCN1	2.87526e-09	0.388403	0.231	0.571	9.64304e-05	AS_AS-Epithelium-vs-WOI Control_AS-Epithelium	0.484523	reticulocalbin 1 [Source:HGNC Symbol;Acc:HGNC:9934]
MDH2	2.90674e-09	0.486838	0.231	0.571	9.74864e-05	AS_AS-Epithelium-vs-WOI Control_AS-Epithelium	0.657302	malate dehydrogenase 2 [Source:HGNC Symbol;Acc:HGNC:6971]
HNRNPH3	3.27653e-09	0.328861	0.272	0.658	0.000109888	AS_AS-Epithelium-vs-WOI Control_AS-Epithelium	0.00275313	heterogeneous nuclear ribonucleoprotein H3 [Source:HGNC Symbol;Acc:HGNC:5043]
ANP32B	3.37674e-09	0.410917	0.275	0.673	0.000113249	AS_AS-Epithelium-vs-WOI Control_AS-Epithelium	0.184998	acidic nuclear phosphoprotein 32 family member B [Source:HGNC Symbol;Acc:HGNC:16677]
STIM1	3.38542e-09	0.323699	0.078	0.25	0.00011354	AS_AS-Epithelium-vs-WOI Control_AS-Epithelium	0.0351477	stromal interaction molecule 1 [Source:HGNC Symbol;Acc:HGNC:11386]
SARAF	3.78411e-09	0.392025	0.261	0.638	0.000126911	AS_AS-Epithelium-vs-WOI Control_AS-Epithelium	0.187946	store-operated calcium entry associated regulatory factor [Source:HGNC Symbol;Acc:HGNC:28789]
VAMP3	3.88334e-09	0.321996	0.107	0.306	0.00013024	AS_AS-Epithelium-vs-WOI Control_AS-Epithelium	0.118569	vesicle associated membrane protein 3 [Source:HGNC Symbol;Acc:HGNC:12644]
UQCRC2	3.96833e-09	0.455891	0.185	0.469	0.00013309	AS_AS-Epithelium-vs-WOI Control_AS-Epithelium	0.113388	ubiquinol-cytochrome c reductase core protein 2 [Source:HGNC Symbol;Acc:HGNC:12586]
GDI2	3.97964e-09	0.388126	0.196	0.495	0.000133469	AS_AS-Epithelium-vs-WOI Control_AS-Epithelium	0.226854	GDP dissociation inhibitor 2 [Source:HGNC Symbol;Acc:HGNC:4227]
ZC2HC1A	4.02589e-09	0.333518	0.085	0.265	0.00013502	AS_AS-Epithelium-vs-WOI Control_AS-Epithelium	0.278219	zinc finger C2HC-type containing 1A [Source:HGNC Symbol;Acc:HGNC:24277]
CLNS1A	4.0572e-09	0.522824	0.131	0.357	0.000136071	AS_AS-Epithelium-vs-WOI Control_AS-Epithelium	0.189426	chloride nucleotide-sensitive channel 1A [Source:HGNC Symbol;Acc:HGNC:2080]
JPX	4.14081e-09	0.332585	0.124	0.342	0.000138875	AS_AS-Epithelium-vs-WOI Control_AS-Epithelium	0.0170493	JPX transcript, XIST activator [Source:HGNC Symbol;Acc:HGNC:37191]
EIF2AK2	4.14951e-09	0.301993	0.11	0.311	0.000139166	AS_AS-Epithelium-vs-WOI Control_AS-Epithelium	0.0202628	eukaryotic translation initiation factor 2 alpha kinase 2 [Source:HGNC Symbol;Acc:HGNC:9437]
WDR83OS	4.16402e-09	0.431767	0.299	0.724	0.000139653	AS_AS-Epithelium-vs-WOI Control_AS-Epithelium	0.915007	WD repeat domain 83 opposite strand [Source:HGNC Symbol;Acc:HGNC:30203]
CPSF7	4.38846e-09	0.307792	0.097	0.286	0.00014718	AS_AS-Epithelium-vs-WOI Control_AS-Epithelium	0.0211045	cleavage and polyadenylation specific factor 7 [Source:HGNC Symbol;Acc:HGNC:30098]
UROD	4.4498e-09	0.29328	0.084	0.26	0.000149237	AS_AS-Epithelium-vs-WOI Control_AS-Epithelium	0.307774	uroporphyrinogen decarboxylase [Source:HGNC Symbol;Acc:HGNC:12591]
LUC7L2	4.59321e-09	0.411946	0.101	0.296	0.000154047	AS_AS-Epithelium-vs-WOI Control_AS-Epithelium	0.00243291	LUC7 like 2, pre-mRNA splicing factor [Source:HGNC Symbol;Acc:HGNC:21608]
NFIL3	4.60911e-09	0.510451	0.246	0.602	0.00015458	AS_AS-Epithelium-vs-WOI Control_AS-Epithelium	0.119504	nuclear factor, interleukin 3 regulated [Source:HGNC Symbol;Acc:HGNC:7787]
PNKD	4.96953e-09	0.503657	0.23	0.571	0.000166668	AS_AS-Epithelium-vs-WOI Control_AS-Epithelium	0.69191	PNKD metallo-beta-lactamase domain containing [Source:HGNC Symbol;Acc:HGNC:9153]
RABGAP1	5.01243e-09	0.301478	0.104	0.301	0.000168107	AS_AS-Epithelium-vs-WOI Control_AS-Epithelium	0.0688898	RAB GTPase activating protein 1 [Source:HGNC Symbol;Acc:HGNC:17155]
COL6A3	5.1976e-09	1.51953	0.337	0.163	0.000174317	AS_AS-Epithelium-vs-WOI Control_AS-Epithelium	1.23588	collagen type VI alpha 3 chain [Source:HGNC Symbol;Acc:HGNC:2213]
OXA1L	5.26654e-09	0.393885	0.11	0.311	0.000176629	AS_AS-Epithelium-vs-WOI Control_AS-Epithelium	0.043627	OXA1L mitochondrial inner membrane protein [Source:HGNC Symbol;Acc:HGNC:8526]
SPTAN1	5.32709e-09	0.464257	0.21	0.52	0.00017866	AS_AS-Epithelium-vs-WOI Control_AS-Epithelium	0.0102735	spectrin alpha, non-erythrocytic 1 [Source:HGNC Symbol;Acc:HGNC:11273]
RPSA	5.73039e-09	0.732666	0.746	0.923	0.000192186	AS_AS-Epithelium-vs-WOI Control_AS-Epithelium	3.64001	ribosomal protein SA [Source:HGNC Symbol;Acc:HGNC:6502]
ATP5F1C	5.77781e-09	0.25697	0.297	0.714	0.000193776	AS_AS-Epithelium-vs-WOI Control_AS-Epithelium	0.701918	ATP synthase F1 subunit gamma [Source:HGNC Symbol;Acc:HGNC:833]
ARHGAP12	5.8263e-09	0.310143	0.091	0.27	0.000195403	AS_AS-Epithelium-vs-WOI Control_AS-Epithelium	0.0278979	Rho GTPase activating protein 12 [Source:HGNC Symbol;Acc:HGNC:16348]
ADRA2C	5.87717e-09	1.50988	0.254	0.077	0.000197109	AS_AS-Epithelium-vs-WOI Control_AS-Epithelium	1.23528	adrenoceptor alpha 2C [Source:HGNC Symbol;Acc:HGNC:283]
ACTB	6.01034e-09	0.3517	0.972	0.995	0.000201575	AS_AS-Epithelium-vs-WOI Control_AS-Epithelium	3.32441	actin beta [Source:HGNC Symbol;Acc:HGNC:132]
ITFG1	6.39561e-09	0.331318	0.1	0.291	0.000214496	AS_AS-Epithelium-vs-WOI Control_AS-Epithelium	0.0821108	integrin alpha FG-GAP repeat containing 1 [Source:HGNC Symbol;Acc:HGNC:30697]
APOE	6.42004e-09	1.58257	0.563	0.612	0.000215315	AS_AS-Epithelium-vs-WOI Control_AS-Epithelium	1.39881	apolipoprotein E [Source:HGNC Symbol;Acc:HGNC:613]
FAIM	6.53652e-09	0.362197	0.106	0.301	0.000219222	AS_AS-Epithelium-vs-WOI Control_AS-Epithelium	1.67333	Fas apoptotic inhibitory molecule [Source:HGNC Symbol;Acc:HGNC:18703]
IFNGR1	6.55589e-09	0.474417	0.179	0.454	0.000219871	AS_AS-Epithelium-vs-WOI Control_AS-Epithelium	1.43892	interferon gamma receptor 1 [Source:HGNC Symbol;Acc:HGNC:5439]
ARPC3	6.62726e-09	-0.304211	0.451	0.923	0.000222265	AS_AS-Epithelium-vs-WOI Control_AS-Epithelium	6.39956	actin related protein 2/3 complex subunit 3 [Source:HGNC Symbol;Acc:HGNC:706]
PABPN1	6.70221e-09	0.504762	0.213	0.526	0.000224779	AS_AS-Epithelium-vs-WOI Control_AS-Epithelium	0.00112305	poly(A) binding protein nuclear 1 [Source:HGNC Symbol;Acc:HGNC:8565]
NUDT21	6.95868e-09	0.317633	0.099	0.286	0.00023338	AS_AS-Epithelium-vs-WOI Control_AS-Epithelium	0.0682369	nudix hydrolase 21 [Source:HGNC Symbol;Acc:HGNC:13870]
HNRNPF	6.98243e-09	0.387873	0.278	0.668	0.000234177	AS_AS-Epithelium-vs-WOI Control_AS-Epithelium	0.323929	heterogeneous nuclear ribonucleoprotein F [Source:HGNC Symbol;Acc:HGNC:5039]
TSC22D1	7.12344e-09	-0.261376	0.403	0.847	0.000238906	AS_AS-Epithelium-vs-WOI Control_AS-Epithelium	1.64373	TSC22 domain family member 1 [Source:HGNC Symbol;Acc:HGNC:16826]
APOL2	7.15093e-09	0.266577	0.107	0.306	0.000239828	AS_AS-Epithelium-vs-WOI Control_AS-Epithelium	2.1201	apolipoprotein L2 [Source:HGNC Symbol;Acc:HGNC:619]
AKT1S1	7.21876e-09	0.341603	0.113	0.316	0.000242103	AS_AS-Epithelium-vs-WOI Control_AS-Epithelium	0.0625741	AKT1 substrate 1 [Source:HGNC Symbol;Acc:HGNC:28426]
BAX	7.49453e-09	0.495347	0.157	0.408	0.000251352	AS_AS-Epithelium-vs-WOI Control_AS-Epithelium	0.296469	BCL2 associated X, apoptosis regulator [Source:HGNC Symbol;Acc:HGNC:959]
KLC1	7.61285e-09	0.407074	0.11	0.311	0.00025532	AS_AS-Epithelium-vs-WOI Control_AS-Epithelium	0.007974	kinesin light chain 1 [Source:HGNC Symbol;Acc:HGNC:6387]
RBPMS	7.73174e-09	0.489406	0.224	0.546	0.000259307	AS_AS-Epithelium-vs-WOI Control_AS-Epithelium	0.246324	RNA binding protein, mRNA processing factor [Source:HGNC Symbol;Acc:HGNC:19097]
PSMA4	7.83958e-09	0.469411	0.252	0.612	0.000262924	AS_AS-Epithelium-vs-WOI Control_AS-Epithelium	1.53938	proteasome 20S subunit alpha 4 [Source:HGNC Symbol;Acc:HGNC:9533]
PSMC2	7.94079e-09	0.259542	0.084	0.255	0.000266318	AS_AS-Epithelium-vs-WOI Control_AS-Epithelium	0.146296	proteasome 26S subunit, ATPase 2 [Source:HGNC Symbol;Acc:HGNC:9548]
PPP1CC	8.11736e-09	0.391371	0.127	0.342	0.00027224	AS_AS-Epithelium-vs-WOI Control_AS-Epithelium	0.00899483	protein phosphatase 1 catalytic subunit gamma [Source:HGNC Symbol;Acc:HGNC:9283]
NOB1	8.14468e-09	0.278068	0.096	0.281	0.000273156	AS_AS-Epithelium-vs-WOI Control_AS-Epithelium	0.322815	NIN1 (RPN12) binding protein 1 homolog [Source:HGNC Symbol;Acc:HGNC:29540]
NPM1	8.15533e-09	0.724018	0.716	0.934	0.000273513	AS_AS-Epithelium-vs-WOI Control_AS-Epithelium	2.45863	nucleophosmin 1 [Source:HGNC Symbol;Acc:HGNC:7910]
TPRKB	8.2354e-09	0.388612	0.145	0.378	0.000276199	AS_AS-Epithelium-vs-WOI Control_AS-Epithelium	1.0318	TP53RK binding protein [Source:HGNC Symbol;Acc:HGNC:24259]
RANBP1	8.27681e-09	0.372853	0.228	0.556	0.000277587	AS_AS-Epithelium-vs-WOI Control_AS-Epithelium	0.60373	RAN binding protein 1 [Source:HGNC Symbol;Acc:HGNC:9847]
HNRNPD	8.31311e-09	0.409369	0.301	0.735	0.000278805	AS_AS-Epithelium-vs-WOI Control_AS-Epithelium	0.0574869	heterogeneous nuclear ribonucleoprotein D [Source:HGNC Symbol;Acc:HGNC:5036]
RPS7	8.82654e-09	0.454019	0.93	0.99	0.000296024	AS_AS-Epithelium-vs-WOI Control_AS-Epithelium	5.61245	ribosomal protein S7 [Source:HGNC Symbol;Acc:HGNC:10440]
IMPAD1	9.00506e-09	0.309998	0.087	0.26	0.000302012	AS_AS-Epithelium-vs-WOI Control_AS-Epithelium	0.0351417	NA
MCL1	9.11125e-09	1.01791	0.663	0.862	0.000305573	AS_AS-Epithelium-vs-WOI Control_AS-Epithelium	0.252747	MCL1 apoptosis regulator, BCL2 family member [Source:HGNC Symbol;Acc:HGNC:6943]
GUSB	9.99138e-09	0.349571	0.107	0.301	0.000335091	AS_AS-Epithelium-vs-WOI Control_AS-Epithelium	0.722139	glucuronidase beta [Source:HGNC Symbol;Acc:HGNC:4696]
CUL5	1.00289e-08	0.290954	0.082	0.25	0.000336351	AS_AS-Epithelium-vs-WOI Control_AS-Epithelium	0.0109827	cullin 5 [Source:HGNC Symbol;Acc:HGNC:2556]
APP	1.00607e-08	0.453403	0.261	0.638	0.000337416	AS_AS-Epithelium-vs-WOI Control_AS-Epithelium	0.24016	amyloid beta precursor protein [Source:HGNC Symbol;Acc:HGNC:620]
STMN1	1.09462e-08	0.442791	0.242	0.587	0.000367113	AS_AS-Epithelium-vs-WOI Control_AS-Epithelium	1.96307	stathmin 1 [Source:HGNC Symbol;Acc:HGNC:6510]
NASP	1.09586e-08	0.544108	0.27	0.658	0.00036753	AS_AS-Epithelium-vs-WOI Control_AS-Epithelium	0.0520548	nuclear autoantigenic sperm protein [Source:HGNC Symbol;Acc:HGNC:7644]
RABAC1	1.10042e-08	0.27421	0.312	0.74	0.000369058	AS_AS-Epithelium-vs-WOI Control_AS-Epithelium	1.15069	Rab acceptor 1 [Source:HGNC Symbol;Acc:HGNC:9794]
RHOB	1.15849e-08	0.592894	0.76	0.883	0.000388534	AS_AS-Epithelium-vs-WOI Control_AS-Epithelium	0.367506	ras homolog family member B [Source:HGNC Symbol;Acc:HGNC:668]
SEC11A	1.17831e-08	0.257043	0.33	0.781	0.000395183	AS_AS-Epithelium-vs-WOI Control_AS-Epithelium	0.731689	SEC11 homolog A, signal peptidase complex subunit [Source:HGNC Symbol;Acc:HGNC:17718]
HSPA5	1.19595e-08	-0.377085	0.451	0.903	0.000401098	AS_AS-Epithelium-vs-WOI Control_AS-Epithelium	1.97608	heat shock protein family A (Hsp70) member 5 [Source:HGNC Symbol;Acc:HGNC:5238]
SSB	1.22002e-08	0.523031	0.245	0.592	0.000409171	AS_AS-Epithelium-vs-WOI Control_AS-Epithelium	1.35956	small RNA binding exonuclease protection factor La [Source:HGNC Symbol;Acc:HGNC:11316]
RPL27A	1.24362e-08	-0.405206	0.797	0.995	0.000417086	AS_AS-Epithelium-vs-WOI Control_AS-Epithelium	5.37384	ribosomal protein L27a [Source:HGNC Symbol;Acc:HGNC:10329]
CDK10	1.26157e-08	0.429856	0.133	0.352	0.000423106	AS_AS-Epithelium-vs-WOI Control_AS-Epithelium	0.0233309	cyclin dependent kinase 10 [Source:HGNC Symbol;Acc:HGNC:1770]
CYHR1	1.26928e-08	0.398086	0.125	0.337	0.00042569	AS_AS-Epithelium-vs-WOI Control_AS-Epithelium	0.0855798	cysteine and histidine rich 1 [Source:HGNC Symbol;Acc:HGNC:17806]
ECM1	1.30695e-08	1.45914	0.26	0.087	0.000438326	AS_AS-Epithelium-vs-WOI Control_AS-Epithelium	1.29254	extracellular matrix protein 1 [Source:HGNC Symbol;Acc:HGNC:3153]
AES	1.45333e-08	0.327515	0.307	0.724	0.000487419	AS_AS-Epithelium-vs-WOI Control_AS-Epithelium	0.134819	NA
FAM136A	1.57176e-08	0.307163	0.104	0.296	0.000527136	AS_AS-Epithelium-vs-WOI Control_AS-Epithelium	0.457672	family with sequence similarity 136 member A [Source:HGNC Symbol;Acc:HGNC:25911]
UTP11	1.62972e-08	0.291895	0.085	0.255	0.000546576	AS_AS-Epithelium-vs-WOI Control_AS-Epithelium	0.15879	UTP11 small subunit processome component [Source:HGNC Symbol;Acc:HGNC:24329]
SDC2	1.76743e-08	0.4245	0.11	0.306	0.000592762	AS_AS-Epithelium-vs-WOI Control_AS-Epithelium	0.751891	syndecan 2 [Source:HGNC Symbol;Acc:HGNC:10659]
OSR2	1.79074e-08	1.59978	0.315	0.153	0.000600578	AS_AS-Epithelium-vs-WOI Control_AS-Epithelium	1.1659	odd-skipped related transciption factor 2 [Source:HGNC Symbol;Acc:HGNC:15830]
BANF1	1.8816e-08	0.353502	0.301	0.714	0.000631052	AS_AS-Epithelium-vs-WOI Control_AS-Epithelium	0.349622	BAF nuclear assembly factor 1 [Source:HGNC Symbol;Acc:HGNC:17397]
SPIN1	1.8865e-08	0.460421	0.175	0.434	0.000632694	AS_AS-Epithelium-vs-WOI Control_AS-Epithelium	0.205489	spindlin 1 [Source:HGNC Symbol;Acc:HGNC:11243]
ROCK2	1.90176e-08	0.458107	0.155	0.393	0.000637812	AS_AS-Epithelium-vs-WOI Control_AS-Epithelium	0.167588	Rho associated coiled-coil containing protein kinase 2 [Source:HGNC Symbol;Acc:HGNC:10252]
SRM	2.09428e-08	0.281936	0.118	0.316	0.000702381	AS_AS-Epithelium-vs-WOI Control_AS-Epithelium	1.56626	spermidine synthase [Source:HGNC Symbol;Acc:HGNC:11296]
SS18	2.14845e-08	0.29399	0.087	0.255	0.000720546	AS_AS-Epithelium-vs-WOI Control_AS-Epithelium	0.0132926	SS18 subunit of BAF chromatin remodeling complex [Source:HGNC Symbol;Acc:HGNC:11340]
CCT7	2.18317e-08	0.558718	0.219	0.531	0.000732193	AS_AS-Epithelium-vs-WOI Control_AS-Epithelium	0.761968	chaperonin containing TCP1 subunit 7 [Source:HGNC Symbol;Acc:HGNC:1622]
DGAT1	2.19615e-08	0.269661	0.084	0.25	0.000736545	AS_AS-Epithelium-vs-WOI Control_AS-Epithelium	0.0861719	diacylglycerol O-acyltransferase 1 [Source:HGNC Symbol;Acc:HGNC:2843]
TMEM50B	2.22896e-08	0.363951	0.122	0.327	0.000747548	AS_AS-Epithelium-vs-WOI Control_AS-Epithelium	0.0277971	transmembrane protein 50B [Source:HGNC Symbol;Acc:HGNC:1280]
RSU1	2.2908e-08	0.358439	0.094	0.27	0.000768288	AS_AS-Epithelium-vs-WOI Control_AS-Epithelium	0.191241	Ras suppressor protein 1 [Source:HGNC Symbol;Acc:HGNC:10464]
NCBP2	2.29272e-08	0.447017	0.127	0.337	0.000768932	AS_AS-Epithelium-vs-WOI Control_AS-Epithelium	0.0373686	nuclear cap binding protein subunit 2 [Source:HGNC Symbol;Acc:HGNC:7659]
STARD3NL	2.30667e-08	0.338815	0.101	0.286	0.000773611	AS_AS-Epithelium-vs-WOI Control_AS-Epithelium	0.052585	STARD3 N-terminal like [Source:HGNC Symbol;Acc:HGNC:19169]
CAV1	2.35102e-08	1.622	0.297	0.133	0.000788486	AS_AS-Epithelium-vs-WOI Control_AS-Epithelium	0.807963	caveolin 1 [Source:HGNC Symbol;Acc:HGNC:1527]
RPL13	2.395e-08	0.322805	0.997	1	0.000803235	AS_AS-Epithelium-vs-WOI Control_AS-Epithelium	5.48203	ribosomal protein L13 [Source:HGNC Symbol;Acc:HGNC:10303]
CALCOCO2	2.40024e-08	0.464604	0.14	0.367	0.000804994	AS_AS-Epithelium-vs-WOI Control_AS-Epithelium	0.0869343	calcium binding and coiled-coil domain 2 [Source:HGNC Symbol;Acc:HGNC:29912]
ARHGAP21	2.45532e-08	0.531813	0.169	0.423	0.000823464	AS_AS-Epithelium-vs-WOI Control_AS-Epithelium	0.388328	Rho GTPase activating protein 21 [Source:HGNC Symbol;Acc:HGNC:23725]
PCGF3	2.46059e-08	0.302738	0.084	0.25	0.000825233	AS_AS-Epithelium-vs-WOI Control_AS-Epithelium	0.0345553	polycomb group ring finger 3 [Source:HGNC Symbol;Acc:HGNC:10066]
RPL37A	2.46433e-08	0.365796	0.966	0.99	0.000826486	AS_AS-Epithelium-vs-WOI Control_AS-Epithelium	5.18066	ribosomal protein L37a [Source:HGNC Symbol;Acc:HGNC:10348]
FBXO11	2.50139e-08	0.294497	0.084	0.25	0.000838917	AS_AS-Epithelium-vs-WOI Control_AS-Epithelium	0.00927859	F-box protein 11 [Source:HGNC Symbol;Acc:HGNC:13590]
NDUFAF8	2.50586e-08	0.47184	0.16	0.403	0.000840416	AS_AS-Epithelium-vs-WOI Control_AS-Epithelium	0.891647	NADH:ubiquinone oxidoreductase complex assembly factor 8 [Source:HGNC Symbol;Acc:HGNC:33551]
CHID1	2.68638e-08	0.336379	0.121	0.321	0.000900959	AS_AS-Epithelium-vs-WOI Control_AS-Epithelium	0.27027	chitinase domain containing 1 [Source:HGNC Symbol;Acc:HGNC:28474]
HIPK3	2.82436e-08	0.416524	0.127	0.337	0.000947235	AS_AS-Epithelium-vs-WOI Control_AS-Epithelium	0.0974505	homeodomain interacting protein kinase 3 [Source:HGNC Symbol;Acc:HGNC:4915]
HLA-A	2.90994e-08	-0.398212	0.646	0.949	0.000975936	AS_AS-Epithelium-vs-WOI Control_AS-Epithelium	2.02227	major histocompatibility complex, class I, A [Source:HGNC Symbol;Acc:HGNC:4931]
RRAGA	2.93197e-08	0.463597	0.175	0.429	0.000983326	AS_AS-Epithelium-vs-WOI Control_AS-Epithelium	0.173675	Ras related GTP binding A [Source:HGNC Symbol;Acc:HGNC:16963]
TENT4B	3.02166e-08	0.269545	0.085	0.25	0.00101341	AS_AS-Epithelium-vs-WOI Control_AS-Epithelium	0	terminal nucleotidyltransferase 4B [Source:HGNC Symbol;Acc:HGNC:30758]
C1QBP	3.09485e-08	0.521698	0.197	0.48	0.00103795	AS_AS-Epithelium-vs-WOI Control_AS-Epithelium	1.21619	complement C1q binding protein [Source:HGNC Symbol;Acc:HGNC:1243]
HNRNPM	3.13256e-08	0.501242	0.297	0.704	0.0010506	AS_AS-Epithelium-vs-WOI Control_AS-Epithelium	0.114606	heterogeneous nuclear ribonucleoprotein M [Source:HGNC Symbol;Acc:HGNC:5046]
SLC25A38	3.29063e-08	0.343869	0.093	0.265	0.00110361	AS_AS-Epithelium-vs-WOI Control_AS-Epithelium	1.06207	solute carrier family 25 member 38 [Source:HGNC Symbol;Acc:HGNC:26054]
TMEM230	3.30135e-08	0.543078	0.216	0.52	0.00110721	AS_AS-Epithelium-vs-WOI Control_AS-Epithelium	0.423232	transmembrane protein 230 [Source:HGNC Symbol;Acc:HGNC:15876]
PCF11	3.33074e-08	0.558541	0.175	0.434	0.00111706	AS_AS-Epithelium-vs-WOI Control_AS-Epithelium	0.0176547	PCF11 cleavage and polyadenylation factor subunit [Source:HGNC Symbol;Acc:HGNC:30097]
DAXX	3.44482e-08	0.35738	0.09	0.26	0.00115532	AS_AS-Epithelium-vs-WOI Control_AS-Epithelium	0.0794842	death domain associated protein [Source:HGNC Symbol;Acc:HGNC:2681]
COA1	3.66864e-08	0.265497	0.091	0.26	0.00123039	AS_AS-Epithelium-vs-WOI Control_AS-Epithelium	0.00616903	cytochrome c oxidase assembly factor 1 homolog [Source:HGNC Symbol;Acc:HGNC:21868]
DGCR6L	3.81003e-08	0.291983	0.099	0.276	0.00127781	AS_AS-Epithelium-vs-WOI Control_AS-Epithelium	0.108898	DiGeorge syndrome critical region gene 6 like [Source:HGNC Symbol;Acc:HGNC:18551]
SVIL	3.83022e-08	0.290024	0.101	0.281	0.00128458	AS_AS-Epithelium-vs-WOI Control_AS-Epithelium	0.189268	supervillin [Source:HGNC Symbol;Acc:HGNC:11480]
EPB41L4A-AS1	4.14142e-08	0.397503	0.143	0.367	0.00138895	AS_AS-Epithelium-vs-WOI Control_AS-Epithelium	0.485632	EPB41L4A antisense RNA 1 [Source:HGNC Symbol;Acc:HGNC:30749]
TCIRG1	4.18206e-08	0.27833	0.109	0.296	0.00140258	AS_AS-Epithelium-vs-WOI Control_AS-Epithelium	0.0109493	T cell immune regulator 1, ATPase H+ transporting V0 subunit a3 [Source:HGNC Symbol;Acc:HGNC:11647]
APRT	4.26817e-08	0.448088	0.31	0.74	0.00143146	AS_AS-Epithelium-vs-WOI Control_AS-Epithelium	1.01327	adenine phosphoribosyltransferase [Source:HGNC Symbol;Acc:HGNC:626]
SRP9	4.41487e-08	0.449069	0.315	0.75	0.00148066	AS_AS-Epithelium-vs-WOI Control_AS-Epithelium	0.312187	signal recognition particle 9 [Source:HGNC Symbol;Acc:HGNC:11304]
PMM1	4.63064e-08	0.357966	0.13	0.337	0.00155302	AS_AS-Epithelium-vs-WOI Control_AS-Epithelium	1.22997	phosphomannomutase 1 [Source:HGNC Symbol;Acc:HGNC:9114]
PGK1	4.67803e-08	0.519953	0.278	0.658	0.00156892	AS_AS-Epithelium-vs-WOI Control_AS-Epithelium	0.42546	phosphoglycerate kinase 1 [Source:HGNC Symbol;Acc:HGNC:8896]
ADH5	4.72806e-08	0.478722	0.228	0.541	0.0015857	AS_AS-Epithelium-vs-WOI Control_AS-Epithelium	0.652503	alcohol dehydrogenase 5 (class III), chi polypeptide [Source:HGNC Symbol;Acc:HGNC:253]
IGBP1	4.83793e-08	0.374551	0.154	0.383	0.00162254	AS_AS-Epithelium-vs-WOI Control_AS-Epithelium	0.431669	immunoglobulin binding protein 1 [Source:HGNC Symbol;Acc:HGNC:5461]
GAA	4.89939e-08	0.275772	0.094	0.265	0.00164316	AS_AS-Epithelium-vs-WOI Control_AS-Epithelium	0.304443	glucosidase alpha, acid [Source:HGNC Symbol;Acc:HGNC:4065]
EIF1B	5.2475e-08	0.453747	0.248	0.577	0.00175991	AS_AS-Epithelium-vs-WOI Control_AS-Epithelium	0.198118	eukaryotic translation initiation factor 1B [Source:HGNC Symbol;Acc:HGNC:30792]
IFI16	5.6935e-08	0.551292	0.221	0.531	0.00190949	AS_AS-Epithelium-vs-WOI Control_AS-Epithelium	0.934044	interferon gamma inducible protein 16 [Source:HGNC Symbol;Acc:HGNC:5395]
ITGB1BP1	5.70812e-08	0.443613	0.145	0.367	0.00191439	AS_AS-Epithelium-vs-WOI Control_AS-Epithelium	0.060567	integrin subunit beta 1 binding protein 1 [Source:HGNC Symbol;Acc:HGNC:23927]
CCNC	5.82927e-08	0.345074	0.1	0.276	0.00195502	AS_AS-Epithelium-vs-WOI Control_AS-Epithelium	0.0565241	cyclin C [Source:HGNC Symbol;Acc:HGNC:1581]
TAF15	6.0289e-08	0.495153	0.157	0.393	0.00202197	AS_AS-Epithelium-vs-WOI Control_AS-Epithelium	0.00299088	TATA-box binding protein associated factor 15 [Source:HGNC Symbol;Acc:HGNC:11547]
BTG2	6.04085e-08	-0.452099	0.676	0.954	0.00202598	AS_AS-Epithelium-vs-WOI Control_AS-Epithelium	2.32217	BTG anti-proliferation factor 2 [Source:HGNC Symbol;Acc:HGNC:1131]
UBXN1	6.3102e-08	0.55548	0.242	0.571	0.00211631	AS_AS-Epithelium-vs-WOI Control_AS-Epithelium	0.194971	UBX domain protein 1 [Source:HGNC Symbol;Acc:HGNC:18402]
RAB13	6.62622e-08	0.438506	0.275	0.648	0.0022223	AS_AS-Epithelium-vs-WOI Control_AS-Epithelium	0.543627	RAB13, member RAS oncogene family [Source:HGNC Symbol;Acc:HGNC:9762]
SAT2	6.68177e-08	0.585959	0.23	0.541	0.00224093	AS_AS-Epithelium-vs-WOI Control_AS-Epithelium	0.122443	spermidine/spermine N1-acetyltransferase family member 2 [Source:HGNC Symbol;Acc:HGNC:23160]
GDI1	6.78741e-08	0.457459	0.149	0.378	0.00227636	AS_AS-Epithelium-vs-WOI Control_AS-Epithelium	0.0160739	GDP dissociation inhibitor 1 [Source:HGNC Symbol;Acc:HGNC:4226]
CCNG2	7.12831e-08	0.452589	0.131	0.337	0.00239069	AS_AS-Epithelium-vs-WOI Control_AS-Epithelium	0.797724	cyclin G2 [Source:HGNC Symbol;Acc:HGNC:1593]
STX18	7.43015e-08	0.43792	0.282	0.663	0.00249192	AS_AS-Epithelium-vs-WOI Control_AS-Epithelium	3.49965	syntaxin 18 [Source:HGNC Symbol;Acc:HGNC:15942]
FDX1	7.55087e-08	0.271061	0.104	0.281	0.00253241	AS_AS-Epithelium-vs-WOI Control_AS-Epithelium	0.167933	ferredoxin 1 [Source:HGNC Symbol;Acc:HGNC:3638]
LAMTOR4	7.56292e-08	0.47279	0.26	0.612	0.00253645	AS_AS-Epithelium-vs-WOI Control_AS-Epithelium	0.765974	late endosomal/lysosomal adaptor, MAPK and MTOR activator 4 [Source:HGNC Symbol;Acc:HGNC:33772]
TXLNA	7.63945e-08	0.264051	0.093	0.26	0.00256212	AS_AS-Epithelium-vs-WOI Control_AS-Epithelium	0.0167053	taxilin alpha [Source:HGNC Symbol;Acc:HGNC:30685]
PPIE	7.91297e-08	0.260803	0.088	0.25	0.00265385	AS_AS-Epithelium-vs-WOI Control_AS-Epithelium	0.145368	peptidylprolyl isomerase E [Source:HGNC Symbol;Acc:HGNC:9258]
ST13	8.23791e-08	0.268712	0.342	0.801	0.00276283	AS_AS-Epithelium-vs-WOI Control_AS-Epithelium	0.505182	ST13 Hsp70 interacting protein [Source:HGNC Symbol;Acc:HGNC:11343]
NDUFA13	8.43177e-08	0.4104	0.27	0.628	0.00282785	AS_AS-Epithelium-vs-WOI Control_AS-Epithelium	1.18572	NADH:ubiquinone oxidoreductase subunit A13 [Source:HGNC Symbol;Acc:HGNC:17194]
HCFC1R1	8.53595e-08	0.536794	0.176	0.423	0.00286279	AS_AS-Epithelium-vs-WOI Control_AS-Epithelium	0.216973	host cell factor C1 regulator 1 [Source:HGNC Symbol;Acc:HGNC:21198]
TARDBP	8.82233e-08	0.381255	0.109	0.291	0.00295883	AS_AS-Epithelium-vs-WOI Control_AS-Epithelium	0.0183834	TAR DNA binding protein [Source:HGNC Symbol;Acc:HGNC:11571]
KLF2	8.9435e-08	1.69152	0.399	0.286	0.00299947	AS_AS-Epithelium-vs-WOI Control_AS-Epithelium	0.330703	Kruppel like factor 2 [Source:HGNC Symbol;Acc:HGNC:6347]
SSR3	9.00814e-08	0.316375	0.294	0.679	0.00302115	AS_AS-Epithelium-vs-WOI Control_AS-Epithelium	1.12867	signal sequence receptor subunit 3 [Source:HGNC Symbol;Acc:HGNC:11325]
SMPD4	9.35318e-08	0.399003	0.1	0.276	0.00313687	AS_AS-Epithelium-vs-WOI Control_AS-Epithelium	0.0625104	sphingomyelin phosphodiesterase 4 [Source:HGNC Symbol;Acc:HGNC:32949]
PLIN2	9.8435e-08	0.4568	0.218	0.51	0.00330131	AS_AS-Epithelium-vs-WOI Control_AS-Epithelium	5.03142	perilipin 2 [Source:HGNC Symbol;Acc:HGNC:248]
PAXX	9.87751e-08	0.52364	0.187	0.444	0.00331272	AS_AS-Epithelium-vs-WOI Control_AS-Epithelium	0.231193	PAXX non-homologous end joining factor [Source:HGNC Symbol;Acc:HGNC:27849]
SPART	9.97636e-08	0.346488	0.116	0.306	0.00334587	AS_AS-Epithelium-vs-WOI Control_AS-Epithelium	0.102588	spartin [Source:HGNC Symbol;Acc:HGNC:18514]
BRWD1	1.05394e-07	0.348123	0.122	0.316	0.0035347	AS_AS-Epithelium-vs-WOI Control_AS-Epithelium	0.0364621	bromodomain and WD repeat domain containing 1 [Source:HGNC Symbol;Acc:HGNC:12760]
RPL8	1.12915e-07	0.376472	0.957	0.98	0.00378695	AS_AS-Epithelium-vs-WOI Control_AS-Epithelium	4.75462	ribosomal protein L8 [Source:HGNC Symbol;Acc:HGNC:10368]
TCAF1	1.19968e-07	0.362666	0.109	0.291	0.00402349	AS_AS-Epithelium-vs-WOI Control_AS-Epithelium	0.118492	TRPM8 channel associated factor 1 [Source:HGNC Symbol;Acc:HGNC:22201]
ATP5MC3	1.23094e-07	0.316219	0.322	0.74	0.00412834	AS_AS-Epithelium-vs-WOI Control_AS-Epithelium	2.44301	ATP synthase membrane subunit c locus 3 [Source:HGNC Symbol;Acc:HGNC:843]
C11orf58	1.23992e-07	0.487694	0.287	0.668	0.00415846	AS_AS-Epithelium-vs-WOI Control_AS-Epithelium	0.265804	chromosome 11 open reading frame 58 [Source:HGNC Symbol;Acc:HGNC:16990]
HSPA2	1.23993e-07	0.395775	0.16	0.388	0.00415849	AS_AS-Epithelium-vs-WOI Control_AS-Epithelium	0.0784527	heat shock protein family A (Hsp70) member 2 [Source:HGNC Symbol;Acc:HGNC:5235]
HSPA8	1.25435e-07	0.696117	0.743	0.888	0.00420683	AS_AS-Epithelium-vs-WOI Control_AS-Epithelium	0.788174	heat shock protein family A (Hsp70) member 8 [Source:HGNC Symbol;Acc:HGNC:5241]
RPL9	1.28224e-07	0.40202	0.928	0.974	0.00430037	AS_AS-Epithelium-vs-WOI Control_AS-Epithelium	5.1073	ribosomal protein L9 [Source:HGNC Symbol;Acc:HGNC:10369]
STK3	1.30136e-07	0.296015	0.093	0.255	0.0043645	AS_AS-Epithelium-vs-WOI Control_AS-Epithelium	0.13203	serine/threonine kinase 3 [Source:HGNC Symbol;Acc:HGNC:11406]
NRARP	1.30481e-07	0.262447	0.127	0.321	0.00437606	AS_AS-Epithelium-vs-WOI Control_AS-Epithelium	2.61216	NOTCH regulated ankyrin repeat protein [Source:HGNC Symbol;Acc:HGNC:33843]
RBM26	1.35093e-07	0.308587	0.091	0.255	0.00453076	AS_AS-Epithelium-vs-WOI Control_AS-Epithelium	0.00516947	RNA binding motif protein 26 [Source:HGNC Symbol;Acc:HGNC:20327]
IMPDH2	1.36939e-07	0.496166	0.181	0.434	0.00459266	AS_AS-Epithelium-vs-WOI Control_AS-Epithelium	0.750428	inosine monophosphate dehydrogenase 2 [Source:HGNC Symbol;Acc:HGNC:6053]
SNX1	1.36957e-07	0.414536	0.125	0.321	0.00459327	AS_AS-Epithelium-vs-WOI Control_AS-Epithelium	0.0128238	sorting nexin 1 [Source:HGNC Symbol;Acc:HGNC:11172]
SERPINB6	1.42523e-07	0.520474	0.19	0.449	0.00477994	AS_AS-Epithelium-vs-WOI Control_AS-Epithelium	0.0696788	serpin family B member 6 [Source:HGNC Symbol;Acc:HGNC:8950]
ECI2	1.54705e-07	0.398515	0.104	0.281	0.00518848	AS_AS-Epithelium-vs-WOI Control_AS-Epithelium	0.792893	enoyl-CoA delta isomerase 2 [Source:HGNC Symbol;Acc:HGNC:14601]
RPL28	1.58316e-07	0.327187	0.991	1	0.00530962	AS_AS-Epithelium-vs-WOI Control_AS-Epithelium	5.02942	ribosomal protein L28 [Source:HGNC Symbol;Acc:HGNC:10330]
ACLY	1.6228e-07	0.320184	0.09	0.25	0.00544254	AS_AS-Epithelium-vs-WOI Control_AS-Epithelium	0.0203479	ATP citrate lyase [Source:HGNC Symbol;Acc:HGNC:115]
LPIN3	1.64186e-07	0.326211	0.103	0.276	0.00550649	AS_AS-Epithelium-vs-WOI Control_AS-Epithelium	1.40747	lipin 3 [Source:HGNC Symbol;Acc:HGNC:14451]
HIKESHI	1.64261e-07	0.537425	0.137	0.347	0.005509	AS_AS-Epithelium-vs-WOI Control_AS-Epithelium	0.778528	heat shock protein nuclear import factor hikeshi [Source:HGNC Symbol;Acc:HGNC:26938]
KANK2	1.66194e-07	0.490185	0.151	0.372	0.00557381	AS_AS-Epithelium-vs-WOI Control_AS-Epithelium	0.792911	KN motif and ankyrin repeat domains 2 [Source:HGNC Symbol;Acc:HGNC:29300]
UNC50	1.71471e-07	0.370019	0.103	0.276	0.0057508	AS_AS-Epithelium-vs-WOI Control_AS-Epithelium	0.173622	unc-50 inner nuclear membrane RNA binding protein [Source:HGNC Symbol;Acc:HGNC:16046]
EIF3F	1.82487e-07	0.518119	0.27	0.628	0.00612026	AS_AS-Epithelium-vs-WOI Control_AS-Epithelium	0.356317	eukaryotic translation initiation factor 3 subunit F [Source:HGNC Symbol;Acc:HGNC:3275]
OLA1	1.89672e-07	0.475028	0.145	0.357	0.00636121	AS_AS-Epithelium-vs-WOI Control_AS-Epithelium	0.234118	Obg like ATPase 1 [Source:HGNC Symbol;Acc:HGNC:28833]
PCOLCE	1.95157e-07	1.62127	0.439	0.362	0.00654516	AS_AS-Epithelium-vs-WOI Control_AS-Epithelium	1.51883	procollagen C-endopeptidase enhancer [Source:HGNC Symbol;Acc:HGNC:8738]
COPS5	1.99086e-07	0.426773	0.124	0.316	0.00667693	AS_AS-Epithelium-vs-WOI Control_AS-Epithelium	0.317416	COP9 signalosome subunit 5 [Source:HGNC Symbol;Acc:HGNC:2240]
SPON2	2.00485e-07	1.49825	0.322	0.179	0.00672386	AS_AS-Epithelium-vs-WOI Control_AS-Epithelium	1.79089	spondin 2 [Source:HGNC Symbol;Acc:HGNC:11253]
CCDC14	2.03476e-07	0.253481	0.101	0.27	0.00682419	AS_AS-Epithelium-vs-WOI Control_AS-Epithelium	0.0734785	coiled-coil domain containing 14 [Source:HGNC Symbol;Acc:HGNC:25766]
LUC7L3	2.03735e-07	0.485426	0.267	0.607	0.00683285	AS_AS-Epithelium-vs-WOI Control_AS-Epithelium	0.0393368	LUC7 like 3 pre-mRNA splicing factor [Source:HGNC Symbol;Acc:HGNC:24309]
INAFM1	2.11356e-07	0.332529	0.112	0.291	0.00708845	AS_AS-Epithelium-vs-WOI Control_AS-Epithelium	1.82402	InaF motif containing 1 [Source:HGNC Symbol;Acc:HGNC:27406]
SUCLA2	2.1649e-07	0.369099	0.1	0.27	0.00726065	AS_AS-Epithelium-vs-WOI Control_AS-Epithelium	0.132344	succinate-CoA ligase ADP-forming subunit beta [Source:HGNC Symbol;Acc:HGNC:11448]
CDKN1C	2.30082e-07	0.41735	0.243	0.556	0.00771648	AS_AS-Epithelium-vs-WOI Control_AS-Epithelium	0.40803	cyclin dependent kinase inhibitor 1C [Source:HGNC Symbol;Acc:HGNC:1786]
MYL6	2.58512e-07	0.454596	0.927	0.99	0.00866997	AS_AS-Epithelium-vs-WOI Control_AS-Epithelium	5.82135	myosin light chain 6 [Source:HGNC Symbol;Acc:HGNC:7587]
HOMER2	2.59087e-07	0.27525	0.155	0.372	0.00868927	AS_AS-Epithelium-vs-WOI Control_AS-Epithelium	4.71771	homer scaffold protein 2 [Source:HGNC Symbol;Acc:HGNC:17513]
ERRFI1	2.61721e-07	0.310531	0.249	0.561	0.00877761	AS_AS-Epithelium-vs-WOI Control_AS-Epithelium	4.88198	ERBB receptor feedback inhibitor 1 [Source:HGNC Symbol;Acc:HGNC:18185]
GLS	2.63197e-07	0.285273	0.122	0.306	0.00882711	AS_AS-Epithelium-vs-WOI Control_AS-Epithelium	0.0425581	glutaminase [Source:HGNC Symbol;Acc:HGNC:4331]
AAMP	2.67154e-07	0.398175	0.137	0.337	0.0089598	AS_AS-Epithelium-vs-WOI Control_AS-Epithelium	0.0261706	angio associated migratory cell protein [Source:HGNC Symbol;Acc:HGNC:18]
DCTN3	2.68003e-07	0.480174	0.154	0.372	0.00898827	AS_AS-Epithelium-vs-WOI Control_AS-Epithelium	0.75668	dynactin subunit 3 [Source:HGNC Symbol;Acc:HGNC:2713]
PABPC4	2.76006e-07	0.496498	0.194	0.454	0.00925668	AS_AS-Epithelium-vs-WOI Control_AS-Epithelium	0.0095472	poly(A) binding protein cytoplasmic 4 [Source:HGNC Symbol;Acc:HGNC:8557]
OAF	3.21567e-07	0.346989	0.115	0.296	0.0107847	AS_AS-Epithelium-vs-WOI Control_AS-Epithelium	0.990084	out at first homolog [Source:HGNC Symbol;Acc:HGNC:28752]
MRPL3	3.25937e-07	0.510904	0.152	0.372	0.0109313	AS_AS-Epithelium-vs-WOI Control_AS-Epithelium	0.64163	mitochondrial ribosomal protein L3 [Source:HGNC Symbol;Acc:HGNC:10379]
TCEAL4	3.28691e-07	0.370985	0.293	0.663	0.0110237	AS_AS-Epithelium-vs-WOI Control_AS-Epithelium	1.43779	transcription elongation factor A like 4 [Source:HGNC Symbol;Acc:HGNC:26121]
POLD2	3.39186e-07	0.305151	0.106	0.276	0.0113756	AS_AS-Epithelium-vs-WOI Control_AS-Epithelium	0.698663	DNA polymerase delta 2, accessory subunit [Source:HGNC Symbol;Acc:HGNC:9176]
EPC1	3.88697e-07	0.542403	0.175	0.413	0.0130361	AS_AS-Epithelium-vs-WOI Control_AS-Epithelium	0.0126982	enhancer of polycomb homolog 1 [Source:HGNC Symbol;Acc:HGNC:19876]
RPL31	4.00668e-07	0.545791	0.788	0.959	0.0134376	AS_AS-Epithelium-vs-WOI Control_AS-Epithelium	4.22197	ribosomal protein L31 [Source:HGNC Symbol;Acc:HGNC:10334]
KSR1	4.27124e-07	0.380622	0.1	0.265	0.0143249	AS_AS-Epithelium-vs-WOI Control_AS-Epithelium	0.899791	kinase suppressor of ras 1 [Source:HGNC Symbol;Acc:HGNC:6465]
PRDX4	4.27849e-07	0.54197	0.236	0.541	0.0143492	AS_AS-Epithelium-vs-WOI Control_AS-Epithelium	0.991379	peroxiredoxin 4 [Source:HGNC Symbol;Acc:HGNC:17169]
CTSL	4.54829e-07	0.544798	0.146	0.357	0.0152541	AS_AS-Epithelium-vs-WOI Control_AS-Epithelium	1.02734	cathepsin L [Source:HGNC Symbol;Acc:HGNC:2537]
SERPINF1	4.65361e-07	1.62671	0.385	0.286	0.0156073	AS_AS-Epithelium-vs-WOI Control_AS-Epithelium	1.2278	serpin family F member 1 [Source:HGNC Symbol;Acc:HGNC:8824]
BLOC1S6	4.80892e-07	0.315785	0.109	0.281	0.0161282	AS_AS-Epithelium-vs-WOI Control_AS-Epithelium	0.0169563	biogenesis of lysosomal organelles complex 1 subunit 6 [Source:HGNC Symbol;Acc:HGNC:8549]
SPON1	4.88051e-07	0.329432	0.125	0.311	0.0163683	AS_AS-Epithelium-vs-WOI Control_AS-Epithelium	0.828912	spondin 1 [Source:HGNC Symbol;Acc:HGNC:11252]
RPLP0	4.94651e-07	0.407468	0.919	0.99	0.0165896	AS_AS-Epithelium-vs-WOI Control_AS-Epithelium	5.12277	ribosomal protein lateral stalk subunit P0 [Source:HGNC Symbol;Acc:HGNC:10371]
ELP3	5.03002e-07	0.432041	0.119	0.301	0.0168697	AS_AS-Epithelium-vs-WOI Control_AS-Epithelium	3.87717	elongator acetyltransferase complex subunit 3 [Source:HGNC Symbol;Acc:HGNC:20696]
RHOC	5.07477e-07	0.544102	0.287	0.648	0.0170198	AS_AS-Epithelium-vs-WOI Control_AS-Epithelium	0.391395	ras homolog family member C [Source:HGNC Symbol;Acc:HGNC:669]
PYURF	5.15231e-07	0.587531	0.178	0.418	0.0172798	AS_AS-Epithelium-vs-WOI Control_AS-Epithelium	0.200385	PIGY upstream reading frame [Source:HGNC Symbol;Acc:HGNC:44317]
TLE1	5.23295e-07	0.5154	0.254	0.571	0.0175503	AS_AS-Epithelium-vs-WOI Control_AS-Epithelium	0.404833	TLE family member 1, transcriptional corepressor [Source:HGNC Symbol;Acc:HGNC:11837]
CCS	5.86188e-07	0.49517	0.13	0.321	0.0196596	AS_AS-Epithelium-vs-WOI Control_AS-Epithelium	0.224403	copper chaperone for superoxide dismutase [Source:HGNC Symbol;Acc:HGNC:1613]
ETFA	5.91562e-07	0.481767	0.115	0.291	0.0198398	AS_AS-Epithelium-vs-WOI Control_AS-Epithelium	0.247587	electron transfer flavoprotein subunit alpha [Source:HGNC Symbol;Acc:HGNC:3481]
PSME2	6.24658e-07	0.475143	0.294	0.668	0.0209498	AS_AS-Epithelium-vs-WOI Control_AS-Epithelium	0.847374	proteasome activator subunit 2 [Source:HGNC Symbol;Acc:HGNC:9569]
MUC1	6.43958e-07	0.271623	0.31	0.694	0.0215971	AS_AS-Epithelium-vs-WOI Control_AS-Epithelium	4.23636	mucin 1, cell surface associated [Source:HGNC Symbol;Acc:HGNC:7508]
TMEM183A	6.52914e-07	0.363425	0.1	0.26	0.0218974	AS_AS-Epithelium-vs-WOI Control_AS-Epithelium	0.0643969	transmembrane protein 183A [Source:HGNC Symbol;Acc:HGNC:20173]
LSM8	7.49515e-07	0.62673	0.221	0.5	0.0251372	AS_AS-Epithelium-vs-WOI Control_AS-Epithelium	0.520487	LSM8 homolog, U6 small nuclear RNA associated [Source:HGNC Symbol;Acc:HGNC:20471]
ACTR10	7.72135e-07	0.512141	0.128	0.316	0.0258958	AS_AS-Epithelium-vs-WOI Control_AS-Epithelium	0.223671	actin related protein 10 [Source:HGNC Symbol;Acc:HGNC:17372]
HACD3	8.49252e-07	0.415771	0.1	0.26	0.0284822	AS_AS-Epithelium-vs-WOI Control_AS-Epithelium	0.516446	3-hydroxyacyl-CoA dehydratase 3 [Source:HGNC Symbol;Acc:HGNC:24175]
FIP1L1	9.02031e-07	0.483372	0.13	0.316	0.0302523	AS_AS-Epithelium-vs-WOI Control_AS-Epithelium	0.0131611	factor interacting with PAPOLA and CPSF1 [Source:HGNC Symbol;Acc:HGNC:19124]
NDUFB5	9.46035e-07	0.517256	0.172	0.398	0.0317281	AS_AS-Epithelium-vs-WOI Control_AS-Epithelium	0.468837	NADH:ubiquinone oxidoreductase subunit B5 [Source:HGNC Symbol;Acc:HGNC:7700]
GCSH	9.57057e-07	0.47363	0.166	0.383	0.0320978	AS_AS-Epithelium-vs-WOI Control_AS-Epithelium	1.46702	glycine cleavage system protein H [Source:HGNC Symbol;Acc:HGNC:4208]
C1orf52	1.06911e-06	0.340294	0.096	0.25	0.0358558	AS_AS-Epithelium-vs-WOI Control_AS-Epithelium	0.00796559	chromosome 1 open reading frame 52 [Source:HGNC Symbol;Acc:HGNC:24871]
CFI	1.07932e-06	0.338864	0.125	0.306	0.0361982	AS_AS-Epithelium-vs-WOI Control_AS-Epithelium	0.72791	complement factor I [Source:HGNC Symbol;Acc:HGNC:5394]
OSTC	1.09398e-06	0.371111	0.33	0.74	0.0366899	AS_AS-Epithelium-vs-WOI Control_AS-Epithelium	1.70124	oligosaccharyltransferase complex non-catalytic subunit [Source:HGNC Symbol;Acc:HGNC:24448]
LENG8	1.11228e-06	0.498146	0.187	0.429	0.0373037	AS_AS-Epithelium-vs-WOI Control_AS-Epithelium	0.0807217	leukocyte receptor cluster member 8 [Source:HGNC Symbol;Acc:HGNC:15500]
ANAPC13	1.16418e-06	0.487072	0.122	0.301	0.0390444	AS_AS-Epithelium-vs-WOI Control_AS-Epithelium	0.208151	anaphase promoting complex subunit 13 [Source:HGNC Symbol;Acc:HGNC:24540]
SNHG8	1.20428e-06	1.4383	0.524	0.597	0.040389	AS_AS-Epithelium-vs-WOI Control_AS-Epithelium	1.23854	small nucleolar RNA host gene 8 [Source:HGNC Symbol;Acc:HGNC:33098]
ATP5F1A	1.20625e-06	0.595576	0.249	0.561	0.0404551	AS_AS-Epithelium-vs-WOI Control_AS-Epithelium	0.264628	ATP synthase F1 subunit alpha [Source:HGNC Symbol;Acc:HGNC:823]
LUC7L	1.22521e-06	0.61092	0.201	0.459	0.041091	AS_AS-Epithelium-vs-WOI Control_AS-Epithelium	0.0283315	LUC7 like [Source:HGNC Symbol;Acc:HGNC:6723]
ECHDC2	1.25846e-06	0.428826	0.142	0.337	0.0422062	AS_AS-Epithelium-vs-WOI Control_AS-Epithelium	0.148628	enoyl-CoA hydratase domain containing 2 [Source:HGNC Symbol;Acc:HGNC:23408]
CHCHD7	1.27719e-06	0.423448	0.101	0.26	0.0428345	AS_AS-Epithelium-vs-WOI Control_AS-Epithelium	1.01399	coiled-coil-helix-coiled-coil-helix domain containing 7 [Source:HGNC Symbol;Acc:HGNC:28314]
NAMPT	1.28313e-06	0.321755	0.3	0.653	0.0430336	AS_AS-Epithelium-vs-WOI Control_AS-Epithelium	0.530341	nicotinamide phosphoribosyltransferase [Source:HGNC Symbol;Acc:HGNC:30092]
ZNF22	1.32269e-06	0.410618	0.11	0.276	0.0443605	AS_AS-Epithelium-vs-WOI Control_AS-Epithelium	0.0702351	zinc finger protein 22 [Source:HGNC Symbol;Acc:HGNC:13012]
SLC3A2	1.36051e-06	0.366318	0.309	0.679	0.0456288	AS_AS-Epithelium-vs-WOI Control_AS-Epithelium	0.773113	solute carrier family 3 member 2 [Source:HGNC Symbol;Acc:HGNC:11026]
ERGIC3	1.36651e-06	0.542126	0.225	0.505	0.0458301	AS_AS-Epithelium-vs-WOI Control_AS-Epithelium	0.334868	ERGIC and golgi 3 [Source:HGNC Symbol;Acc:HGNC:15927]
TRIR	1.4468e-06	0.407626	0.343	0.77	0.0485227	AS_AS-Epithelium-vs-WOI Control_AS-Epithelium	0.350269	telomerase RNA component interacting RNase [Source:HGNC Symbol;Acc:HGNC:28424]
PAEP	2.36694e-295	-3.07381	0.051	0.987	7.93826e-291	AS_AS-uSMC-vs-WOI Control_AS-uSMC	6.14255	progestagen associated endometrial protein [Source:HGNC Symbol;Acc:HGNC:8573]
GPX3	1.46849e-209	-1.1913	0.019	0.713	4.92502e-205	AS_AS-uSMC-vs-WOI Control_AS-uSMC	4.65861	glutathione peroxidase 3 [Source:HGNC Symbol;Acc:HGNC:4555]
CFD	1.68797e-207	-2.53595	0.123	0.92	5.66112e-203	AS_AS-uSMC-vs-WOI Control_AS-uSMC	1.74722	complement factor D [Source:HGNC Symbol;Acc:HGNC:2771]
RARRES1	2.95002e-207	-1.91741	0.019	0.703	9.89378e-203	AS_AS-uSMC-vs-WOI Control_AS-uSMC	2.09146	retinoic acid receptor responder 1 [Source:HGNC Symbol;Acc:HGNC:9867]
LUM	1.17101e-176	-2.91344	0.266	0.977	3.92735e-172	AS_AS-uSMC-vs-WOI Control_AS-uSMC	2.05184	lumican [Source:HGNC Symbol;Acc:HGNC:6724]
DES	6.07489e-162	4.98308	0.999	0.157	2.0374e-157	AS_AS-uSMC-vs-WOI Control_AS-uSMC	1.54056	desmin [Source:HGNC Symbol;Acc:HGNC:2770]
MYLK	7.45243e-162	4.18279	1	0.693	2.4994e-157	AS_AS-uSMC-vs-WOI Control_AS-uSMC	0.845539	myosin light chain kinase [Source:HGNC Symbol;Acc:HGNC:7590]
VCAN	8.38428e-162	-2.50752	0.22	0.93	2.81192e-157	AS_AS-uSMC-vs-WOI Control_AS-uSMC	1.73186	versican [Source:HGNC Symbol;Acc:HGNC:2464]
MYH11	2.79102e-161	3.88294	1	0.58	9.36052e-157	AS_AS-uSMC-vs-WOI Control_AS-uSMC	1.44552	myosin heavy chain 11 [Source:HGNC Symbol;Acc:HGNC:7569]
TPM1	1.09225e-160	2.46852	1	0.997	3.66319e-156	AS_AS-uSMC-vs-WOI Control_AS-uSMC	1.42128	tropomyosin 1 [Source:HGNC Symbol;Acc:HGNC:12010]
CNN1	2.80621e-160	3.18366	1	0.753	9.41146e-156	AS_AS-uSMC-vs-WOI Control_AS-uSMC	1.01028	calponin 1 [Source:HGNC Symbol;Acc:HGNC:2155]
TAGLN	7.20739e-160	2.59226	1	1	2.41721e-155	AS_AS-uSMC-vs-WOI Control_AS-uSMC	1.43311	transgelin [Source:HGNC Symbol;Acc:HGNC:11553]
LPP	1.80937e-159	3.54255	0.996	0.573	6.06826e-155	AS_AS-uSMC-vs-WOI Control_AS-uSMC	0.0316273	LIM domain containing preferred translocation partner in lipoma [Source:HGNC Symbol;Acc:HGNC:6679]
DSTN	3.00097e-159	2.35987	1	0.993	1.00646e-154	AS_AS-uSMC-vs-WOI Control_AS-uSMC	2.61579	destrin, actin depolymerizing factor [Source:HGNC Symbol;Acc:HGNC:15750]
TPM2	9.57351e-159	2.48886	1	0.997	3.21077e-154	AS_AS-uSMC-vs-WOI Control_AS-uSMC	1.61094	tropomyosin 2 [Source:HGNC Symbol;Acc:HGNC:12011]
ACTG2	5.16654e-158	5.59395	0.99	0.147	1.73275e-153	AS_AS-uSMC-vs-WOI Control_AS-uSMC	2.05586	actin gamma 2, smooth muscle [Source:HGNC Symbol;Acc:HGNC:145]
SPARCL1	1.12169e-157	2.61651	1	0.92	3.76194e-153	AS_AS-uSMC-vs-WOI Control_AS-uSMC	1.27099	SPARC like 1 [Source:HGNC Symbol;Acc:HGNC:11220]
RPL12	1.53009e-157	-1.8448	0.994	1	5.13162e-153	AS_AS-uSMC-vs-WOI Control_AS-uSMC	4.67689	ribosomal protein L12 [Source:HGNC Symbol;Acc:HGNC:10302]
C3	7.92951e-156	-1.23635	0.01	0.53	2.6594e-151	AS_AS-uSMC-vs-WOI Control_AS-uSMC	1.40417	complement C3 [Source:HGNC Symbol;Acc:HGNC:1318]
RPL13	1.33412e-155	-1.53994	0.999	1	4.47436e-151	AS_AS-uSMC-vs-WOI Control_AS-uSMC	5.48203	ribosomal protein L13 [Source:HGNC Symbol;Acc:HGNC:10303]
RPL39	3.20686e-155	-1.50408	0.995	1	1.07552e-150	AS_AS-uSMC-vs-WOI Control_AS-uSMC	6.70033	ribosomal protein L39 [Source:HGNC Symbol;Acc:HGNC:10350]
RPS18	3.51261e-155	-1.67877	0.999	1	1.17806e-150	AS_AS-uSMC-vs-WOI Control_AS-uSMC	5.86045	ribosomal protein S18 [Source:HGNC Symbol;Acc:HGNC:10401]
CLU	2.68647e-154	3.34515	0.981	0.253	9.00987e-150	AS_AS-uSMC-vs-WOI Control_AS-uSMC	2.4806	clusterin [Source:HGNC Symbol;Acc:HGNC:2095]
MYL9	5.40071e-154	2.1263	1	1	1.81129e-149	AS_AS-uSMC-vs-WOI Control_AS-uSMC	1.33717	myosin light chain 9 [Source:HGNC Symbol;Acc:HGNC:15754]
RPL29	1.77566e-153	-1.57178	0.996	1	5.95521e-149	AS_AS-uSMC-vs-WOI Control_AS-uSMC	5.06719	ribosomal protein L29 [Source:HGNC Symbol;Acc:HGNC:10331]
RPL32	6.51455e-153	-1.33763	0.997	1	2.18485e-148	AS_AS-uSMC-vs-WOI Control_AS-uSMC	5.29295	ribosomal protein L32 [Source:HGNC Symbol;Acc:HGNC:10336]
PALLD	1.58295e-152	2.32953	0.998	0.853	5.30889e-148	AS_AS-uSMC-vs-WOI Control_AS-uSMC	0.332535	palladin, cytoskeletal associated protein [Source:HGNC Symbol;Acc:HGNC:17068]
ATP2B4	1.0644e-148	2.57336	0.981	0.47	3.56978e-144	AS_AS-uSMC-vs-WOI Control_AS-uSMC	0.0378218	ATPase plasma membrane Ca2+ transporting 4 [Source:HGNC Symbol;Acc:HGNC:817]
ACTA2	1.19362e-148	1.75507	1	0.997	4.00316e-144	AS_AS-uSMC-vs-WOI Control_AS-uSMC	1.65411	actin alpha 2, smooth muscle [Source:HGNC Symbol;Acc:HGNC:130]
RPS24	1.57284e-148	-1.18217	0.999	1	5.27498e-144	AS_AS-uSMC-vs-WOI Control_AS-uSMC	5.6085	ribosomal protein S24 [Source:HGNC Symbol;Acc:HGNC:10411]
HSPB1	6.37109e-147	1.89912	1	0.99	2.13674e-142	AS_AS-uSMC-vs-WOI Control_AS-uSMC	4.67699	heat shock protein family B (small) member 1 [Source:HGNC Symbol;Acc:HGNC:5246]
RPS2	8.87563e-147	-1.68894	0.999	1	2.97671e-142	AS_AS-uSMC-vs-WOI Control_AS-uSMC	4.96209	ribosomal protein S2 [Source:HGNC Symbol;Acc:HGNC:10404]
ITGB1	1.3266e-146	1.88457	0.999	0.937	4.44915e-142	AS_AS-uSMC-vs-WOI Control_AS-uSMC	1.0549	integrin subunit beta 1 [Source:HGNC Symbol;Acc:HGNC:6153]
RBP1	2.84078e-146	-2.96421	0.572	0.993	9.5274e-142	AS_AS-uSMC-vs-WOI Control_AS-uSMC	4.48907	retinol binding protein 1 [Source:HGNC Symbol;Acc:HGNC:9919]
RPLP0	1.02388e-145	-1.44672	0.987	1	3.4339e-141	AS_AS-uSMC-vs-WOI Control_AS-uSMC	5.12277	ribosomal protein lateral stalk subunit P0 [Source:HGNC Symbol;Acc:HGNC:10371]
TPT1	1.05854e-145	-1.03059	0.999	1	3.55013e-141	AS_AS-uSMC-vs-WOI Control_AS-uSMC	5.7211	tumor protein, translationally-controlled 1 [Source:HGNC Symbol;Acc:HGNC:12022]
RPS19	1.00328e-144	-1.4177	0.994	1	3.36479e-140	AS_AS-uSMC-vs-WOI Control_AS-uSMC	5.24265	ribosomal protein S19 [Source:HGNC Symbol;Acc:HGNC:10402]
RPL37	3.38773e-143	-1.13023	0.998	1	1.13618e-138	AS_AS-uSMC-vs-WOI Control_AS-uSMC	5.43829	ribosomal protein L37 [Source:HGNC Symbol;Acc:HGNC:10347]
RPL28	1.60852e-142	-1.17007	0.997	1	5.39466e-138	AS_AS-uSMC-vs-WOI Control_AS-uSMC	5.02942	ribosomal protein L28 [Source:HGNC Symbol;Acc:HGNC:10330]
RPL11	2.07158e-142	-1.1349	0.997	1	6.94768e-138	AS_AS-uSMC-vs-WOI Control_AS-uSMC	5.49433	ribosomal protein L11 [Source:HGNC Symbol;Acc:HGNC:10301]
RPL18A	4.97521e-142	-1.38889	0.995	1	1.66859e-137	AS_AS-uSMC-vs-WOI Control_AS-uSMC	5.43451	ribosomal protein L18a [Source:HGNC Symbol;Acc:HGNC:10311]
CSRP1	9.584e-141	2.01855	0.996	0.927	3.21428e-136	AS_AS-uSMC-vs-WOI Control_AS-uSMC	0.146837	cysteine and glycine rich protein 1 [Source:HGNC Symbol;Acc:HGNC:2469]
DCN	3.09273e-140	-2.5497	0.647	0.997	1.03724e-135	AS_AS-uSMC-vs-WOI Control_AS-uSMC	1.90776	decorin [Source:HGNC Symbol;Acc:HGNC:2705]
RPS7	5.19731e-139	-1.5088	0.992	0.997	1.74307e-134	AS_AS-uSMC-vs-WOI Control_AS-uSMC	5.61245	ribosomal protein S7 [Source:HGNC Symbol;Acc:HGNC:10440]
KCNMA1	1.51772e-137	2.49701	0.928	0.117	5.09011e-133	AS_AS-uSMC-vs-WOI Control_AS-uSMC	0.456361	potassium calcium-activated channel subfamily M alpha 1 [Source:HGNC Symbol;Acc:HGNC:6284]
RPL10	1.79571e-137	-1.2582	0.999	1	6.02246e-133	AS_AS-uSMC-vs-WOI Control_AS-uSMC	5.60504	ribosomal protein L10 [Source:HGNC Symbol;Acc:HGNC:10298]
RPS15A	4.40562e-137	-1.13596	0.993	1	1.47756e-132	AS_AS-uSMC-vs-WOI Control_AS-uSMC	4.46983	ribosomal protein S15a [Source:HGNC Symbol;Acc:HGNC:10389]
RPL36A	6.23091e-136	-1.88855	0.605	0.983	2.08972e-131	AS_AS-uSMC-vs-WOI Control_AS-uSMC	1.52339	ribosomal protein L36a [Source:HGNC Symbol;Acc:HGNC:10359]
RPL35	9.38437e-136	-1.06558	0.995	1	3.14733e-131	AS_AS-uSMC-vs-WOI Control_AS-uSMC	5.23406	ribosomal protein L35 [Source:HGNC Symbol;Acc:HGNC:10344]
AHNAK	5.61773e-135	2.06352	0.982	0.697	1.88408e-130	AS_AS-uSMC-vs-WOI Control_AS-uSMC	0.283101	AHNAK nucleoprotein [Source:HGNC Symbol;Acc:HGNC:347]
RPS21	6.68554e-135	-1.58227	0.963	0.99	2.2422e-130	AS_AS-uSMC-vs-WOI Control_AS-uSMC	3.54431	ribosomal protein S21 [Source:HGNC Symbol;Acc:HGNC:10409]
COL12A1	8.25323e-133	2.70794	0.955	0.42	2.76797e-128	AS_AS-uSMC-vs-WOI Control_AS-uSMC	0.621406	collagen type XII alpha 1 chain [Source:HGNC Symbol;Acc:HGNC:2188]
FLNA	3.41805e-132	1.68066	0.995	0.957	1.14635e-127	AS_AS-uSMC-vs-WOI Control_AS-uSMC	0.629557	filamin A [Source:HGNC Symbol;Acc:HGNC:3754]
ATP1B1	1.78947e-131	2.33694	0.897	0.043	6.00152e-127	AS_AS-uSMC-vs-WOI Control_AS-uSMC	1.77231	ATPase Na+/K+ transporting subunit beta 1 [Source:HGNC Symbol;Acc:HGNC:804]
RPL41	7.24757e-131	-1.21584	0.999	1	2.43069e-126	AS_AS-uSMC-vs-WOI Control_AS-uSMC	5.30899	ribosomal protein L41 [Source:HGNC Symbol;Acc:HGNC:10354]
RPS4X	6.41456e-130	-1.00911	0.999	1	2.15131e-125	AS_AS-uSMC-vs-WOI Control_AS-uSMC	5.28518	ribosomal protein S4 X-linked [Source:HGNC Symbol;Acc:HGNC:10424]
RPS12	9.38016e-130	-1.2263	0.996	1	3.14592e-125	AS_AS-uSMC-vs-WOI Control_AS-uSMC	5.79907	ribosomal protein S12 [Source:HGNC Symbol;Acc:HGNC:10385]
RPL26	1.61892e-129	-1.23563	0.989	1	5.42953e-125	AS_AS-uSMC-vs-WOI Control_AS-uSMC	4.90719	ribosomal protein L26 [Source:HGNC Symbol;Acc:HGNC:10327]
RPL6	9.16986e-129	-0.916851	0.998	1	3.07539e-124	AS_AS-uSMC-vs-WOI Control_AS-uSMC	4.87375	ribosomal protein L6 [Source:HGNC Symbol;Acc:HGNC:10362]
MTRNR2L12	2.89717e-128	1.55405	0.997	0.987	9.71652e-124	AS_AS-uSMC-vs-WOI Control_AS-uSMC	1.05431	MT-RNR2 like 12 [Source:HGNC Symbol;Acc:HGNC:37169]
RPS3A	8.51933e-128	-1.07962	0.996	1	2.85721e-123	AS_AS-uSMC-vs-WOI Control_AS-uSMC	5.75273	ribosomal protein S3A [Source:HGNC Symbol;Acc:HGNC:10421]
IGFBP1	7.25064e-127	-2.98469	0	0.397	2.43172e-122	AS_AS-uSMC-vs-WOI Control_AS-uSMC	2.50846	insulin like growth factor binding protein 1 [Source:HGNC Symbol;Acc:HGNC:5469]
RPS8	5.8739e-126	-0.926141	0.999	1	1.96999e-121	AS_AS-uSMC-vs-WOI Control_AS-uSMC	3.60536	ribosomal protein S8 [Source:HGNC Symbol;Acc:HGNC:10441]
CXCL14	2.25624e-125	-0.890274	0.045	0.577	7.56697e-121	AS_AS-uSMC-vs-WOI Control_AS-uSMC	4.97683	C-X-C motif chemokine ligand 14 [Source:HGNC Symbol;Acc:HGNC:10640]
TMEM123	3.44867e-125	2.32363	0.927	0.36	1.15661e-120	AS_AS-uSMC-vs-WOI Control_AS-uSMC	0.838409	transmembrane protein 123 [Source:HGNC Symbol;Acc:HGNC:30138]
FAU	6.36398e-125	-1.11566	0.984	0.997	2.13435e-120	AS_AS-uSMC-vs-WOI Control_AS-uSMC	5.41999	FAU ubiquitin like and ribosomal protein S30 fusion [Source:HGNC Symbol;Acc:HGNC:3597]
C1R	2.20372e-124	-1.8822	0.494	0.947	7.39084e-120	AS_AS-uSMC-vs-WOI Control_AS-uSMC	1.315	complement C1r [Source:HGNC Symbol;Acc:HGNC:1246]
RPL7A	3.86375e-124	-1.12408	0.993	1	1.29582e-119	AS_AS-uSMC-vs-WOI Control_AS-uSMC	4.67874	ribosomal protein L7a [Source:HGNC Symbol;Acc:HGNC:10364]
CTSC	9.82819e-124	-1.2919	0.111	0.703	3.29618e-119	AS_AS-uSMC-vs-WOI Control_AS-uSMC	0.758238	cathepsin C [Source:HGNC Symbol;Acc:HGNC:2528]
RPL19	1.99468e-123	-0.985815	0.993	1	6.68975e-119	AS_AS-uSMC-vs-WOI Control_AS-uSMC	4.71299	ribosomal protein L19 [Source:HGNC Symbol;Acc:HGNC:10312]
RPS6	2.71949e-123	-1.02525	0.999	1	9.12062e-119	AS_AS-uSMC-vs-WOI Control_AS-uSMC	4.85623	ribosomal protein S6 [Source:HGNC Symbol;Acc:HGNC:10429]
RPL18	9.68777e-122	-0.942492	0.994	1	3.24908e-117	AS_AS-uSMC-vs-WOI Control_AS-uSMC	4.64495	ribosomal protein L18 [Source:HGNC Symbol;Acc:HGNC:10310]
ALDH1A1	8.79537e-121	-1.21761	0.102	0.69	2.94979e-116	AS_AS-uSMC-vs-WOI Control_AS-uSMC	1.30651	aldehyde dehydrogenase 1 family member A1 [Source:HGNC Symbol;Acc:HGNC:402]
PDLIM5	9.07219e-121	2.16746	0.884	0.13	3.04263e-116	AS_AS-uSMC-vs-WOI Control_AS-uSMC	2.28353	PDZ and LIM domain 5 [Source:HGNC Symbol;Acc:HGNC:17468]
TNFAIP2	1.13632e-120	-1.37948	0.138	0.763	3.81098e-116	AS_AS-uSMC-vs-WOI Control_AS-uSMC	0.398848	TNF alpha induced protein 2 [Source:HGNC Symbol;Acc:HGNC:11895]
PBX1	1.49831e-120	1.84553	0.948	0.537	5.02504e-116	AS_AS-uSMC-vs-WOI Control_AS-uSMC	0.484915	PBX homeobox 1 [Source:HGNC Symbol;Acc:HGNC:8632]
TXN	5.50449e-119	-1.64978	0.866	0.98	1.8461e-114	AS_AS-uSMC-vs-WOI Control_AS-uSMC	5.94763	thioredoxin [Source:HGNC Symbol;Acc:HGNC:12435]
PTMA	1.39249e-118	-1.18043	0.999	1	4.67014e-114	AS_AS-uSMC-vs-WOI Control_AS-uSMC	5.66079	prothymosin alpha [Source:HGNC Symbol;Acc:HGNC:9623]
RPS25	1.70218e-118	-1.01961	0.991	1	5.70878e-114	AS_AS-uSMC-vs-WOI Control_AS-uSMC	5.08674	ribosomal protein S25 [Source:HGNC Symbol;Acc:HGNC:10413]
TNS1	1.83748e-118	1.84727	0.942	0.577	6.16255e-114	AS_AS-uSMC-vs-WOI Control_AS-uSMC	0.746727	tensin 1 [Source:HGNC Symbol;Acc:HGNC:11973]
RPL14	1.98521e-117	-1.02306	0.991	1	6.65801e-113	AS_AS-uSMC-vs-WOI Control_AS-uSMC	5.00812	ribosomal protein L14 [Source:HGNC Symbol;Acc:HGNC:10305]
PGM5	3.07722e-117	1.88801	0.855	0.087	1.03204e-112	AS_AS-uSMC-vs-WOI Control_AS-uSMC	0.640907	phosphoglucomutase 5 [Source:HGNC Symbol;Acc:HGNC:8908]
RPLP1	2.0206e-116	-0.805738	0.999	1	6.77669e-112	AS_AS-uSMC-vs-WOI Control_AS-uSMC	6.11415	ribosomal protein lateral stalk subunit P1 [Source:HGNC Symbol;Acc:HGNC:10372]
ACTN1	5.70286e-116	1.46285	0.987	0.89	1.91262e-111	AS_AS-uSMC-vs-WOI Control_AS-uSMC	0.1425	actinin alpha 1 [Source:HGNC Symbol;Acc:HGNC:163]
PDLIM3	1.70176e-115	2.14186	0.84	0.037	5.70737e-111	AS_AS-uSMC-vs-WOI Control_AS-uSMC	1.36172	PDZ and LIM domain 3 [Source:HGNC Symbol;Acc:HGNC:20767]
PPP1R12B	1.76839e-115	2.02027	0.892	0.243	5.93083e-111	AS_AS-uSMC-vs-WOI Control_AS-uSMC	0.0725492	protein phosphatase 1 regulatory subunit 12B [Source:HGNC Symbol;Acc:HGNC:7619]
APOD	3.56554e-113	-1.42288	0.156	0.767	1.19581e-108	AS_AS-uSMC-vs-WOI Control_AS-uSMC	2.13519	apolipoprotein D [Source:HGNC Symbol;Acc:HGNC:612]
KCNG1	3.79109e-113	2.0907	0.822	0.017	1.27145e-108	AS_AS-uSMC-vs-WOI Control_AS-uSMC	0.975564	potassium voltage-gated channel modifier subfamily G member 1 [Source:HGNC Symbol;Acc:HGNC:6248]
CALM1	3.08621e-112	1.59066	0.976	0.763	1.03505e-107	AS_AS-uSMC-vs-WOI Control_AS-uSMC	1.92305	calmodulin 1 [Source:HGNC Symbol;Acc:HGNC:1442]
RPL34	7.30362e-112	-0.755025	0.999	1	2.44949e-107	AS_AS-uSMC-vs-WOI Control_AS-uSMC	6.24338	ribosomal protein L34 [Source:HGNC Symbol;Acc:HGNC:10340]
IGFBP5	1.42019e-111	2.46403	0.955	0.363	4.76302e-107	AS_AS-uSMC-vs-WOI Control_AS-uSMC	0.47834	insulin like growth factor binding protein 5 [Source:HGNC Symbol;Acc:HGNC:5474]
SERPING1	9.06827e-111	-1.39962	0.677	0.977	3.04132e-106	AS_AS-uSMC-vs-WOI Control_AS-uSMC	0.854266	serpin family G member 1 [Source:HGNC Symbol;Acc:HGNC:1228]
SYNPO2	1.41067e-110	1.86819	0.963	0.747	4.7311e-106	AS_AS-uSMC-vs-WOI Control_AS-uSMC	0.962013	synaptopodin 2 [Source:HGNC Symbol;Acc:HGNC:17732]
PPP1CB	1.58537e-108	1.57004	0.959	0.673	5.31702e-104	AS_AS-uSMC-vs-WOI Control_AS-uSMC	0.10164	protein phosphatase 1 catalytic subunit beta [Source:HGNC Symbol;Acc:HGNC:9282]
RPS16	1.24449e-107	-0.896107	0.994	1	4.17378e-103	AS_AS-uSMC-vs-WOI Control_AS-uSMC	5.06838	ribosomal protein S16 [Source:HGNC Symbol;Acc:HGNC:10396]
CDH13	3.00751e-107	1.73065	0.892	0.397	1.00866e-102	AS_AS-uSMC-vs-WOI Control_AS-uSMC	0.745226	cadherin 13 [Source:HGNC Symbol;Acc:HGNC:1753]
RPL36	7.56399e-107	-0.887703	0.998	1	2.53681e-102	AS_AS-uSMC-vs-WOI Control_AS-uSMC	5.37602	ribosomal protein L36 [Source:HGNC Symbol;Acc:HGNC:13631]
RPLP2	8.14392e-107	-0.733589	0.996	1	2.73131e-102	AS_AS-uSMC-vs-WOI Control_AS-uSMC	5.48066	ribosomal protein lateral stalk subunit P2 [Source:HGNC Symbol;Acc:HGNC:10377]
SVIL	9.74731e-107	1.77339	0.893	0.407	3.26905e-102	AS_AS-uSMC-vs-WOI Control_AS-uSMC	0.189268	supervillin [Source:HGNC Symbol;Acc:HGNC:11480]
LIMS2	1.64113e-106	1.72423	0.868	0.27	5.50403e-102	AS_AS-uSMC-vs-WOI Control_AS-uSMC	1.2914	LIM zinc finger domain containing 2 [Source:HGNC Symbol;Acc:HGNC:16084]
ID1	2.86347e-106	-1.59874	0.296	0.873	9.60349e-102	AS_AS-uSMC-vs-WOI Control_AS-uSMC	5.12705	inhibitor of DNA binding 1, HLH protein [Source:HGNC Symbol;Acc:HGNC:5360]
APOC1	1.61826e-104	-1.17783	0.098	0.633	5.42731e-100	AS_AS-uSMC-vs-WOI Control_AS-uSMC	1.68872	apolipoprotein C1 [Source:HGNC Symbol;Acc:HGNC:607]
RACK1	3.1334e-104	-1.04266	0.993	1	1.05088e-99	AS_AS-uSMC-vs-WOI Control_AS-uSMC	2.4319	receptor for activated C kinase 1 [Source:HGNC Symbol;Acc:HGNC:4399]
TMEM37	5.37234e-104	-0.949095	0.092	0.633	1.80178e-99	AS_AS-uSMC-vs-WOI Control_AS-uSMC	1.93831	transmembrane protein 37 [Source:HGNC Symbol;Acc:HGNC:18216]
RPL9	1.35896e-103	-0.850728	0.995	1	4.55768e-99	AS_AS-uSMC-vs-WOI Control_AS-uSMC	5.1073	ribosomal protein L9 [Source:HGNC Symbol;Acc:HGNC:10369]
GPR161	1.91559e-103	1.79571	0.825	0.137	6.4245e-99	AS_AS-uSMC-vs-WOI Control_AS-uSMC	0.969033	G protein-coupled receptor 161 [Source:HGNC Symbol;Acc:HGNC:23694]
CHRDL1	1.97784e-103	1.95609	0.781	0.013	6.63327e-99	AS_AS-uSMC-vs-WOI Control_AS-uSMC	0.73149	chordin like 1 [Source:HGNC Symbol;Acc:HGNC:29861]
NEXN	2.02316e-103	1.70801	0.929	0.58	6.78529e-99	AS_AS-uSMC-vs-WOI Control_AS-uSMC	1.53474	nexilin F-actin binding protein [Source:HGNC Symbol;Acc:HGNC:29557]
IGF2.1	3.1802e-102	-1.41597	0.119	0.67	1.06658e-97	AS_AS-uSMC-vs-WOI Control_AS-uSMC	0.909475	NA
STK26	2.64706e-101	2.082	0.77	0.007	8.87772e-97	AS_AS-uSMC-vs-WOI Control_AS-uSMC	2.27806	serine/threonine kinase 26 [Source:HGNC Symbol;Acc:HGNC:18174]
IQGAP1	2.91563e-101	1.45382	0.948	0.68	9.77843e-97	AS_AS-uSMC-vs-WOI Control_AS-uSMC	0.151509	IQ motif containing GTPase activating protein 1 [Source:HGNC Symbol;Acc:HGNC:6110]
SLMAP	9.73483e-101	1.97413	0.831	0.193	3.26487e-96	AS_AS-uSMC-vs-WOI Control_AS-uSMC	0.0574192	sarcolemma associated protein [Source:HGNC Symbol;Acc:HGNC:16643]
CALD1	2.97833e-100	1.08027	1	1	9.98872e-96	AS_AS-uSMC-vs-WOI Control_AS-uSMC	1.9763	caldesmon 1 [Source:HGNC Symbol;Acc:HGNC:1441]
RPL27	3.34821e-100	-0.969993	0.977	0.997	1.12292e-95	AS_AS-uSMC-vs-WOI Control_AS-uSMC	3.79466	ribosomal protein L27 [Source:HGNC Symbol;Acc:HGNC:10328]
RPL8	6.2902e-100	-0.891315	0.999	1	2.10961e-95	AS_AS-uSMC-vs-WOI Control_AS-uSMC	4.75462	ribosomal protein L8 [Source:HGNC Symbol;Acc:HGNC:10368]
FXYD6	6.37323e-100	1.57927	0.869	0.363	2.13746e-95	AS_AS-uSMC-vs-WOI Control_AS-uSMC	0.814462	FXYD domain containing ion transport regulator 6 [Source:HGNC Symbol;Acc:HGNC:4030]
MRVI1	8.31048e-100	1.67483	0.85	0.277	2.78717e-95	AS_AS-uSMC-vs-WOI Control_AS-uSMC	1.0475	NA
RPS3	2.33296e-99	-1.1537	0.997	1	7.82427e-95	AS_AS-uSMC-vs-WOI Control_AS-uSMC	4.67285	ribosomal protein S3 [Source:HGNC Symbol;Acc:HGNC:10420]
RPL3	5.35539e-99	-0.881594	0.999	1	1.79609e-94	AS_AS-uSMC-vs-WOI Control_AS-uSMC	4.3499	ribosomal protein L3 [Source:HGNC Symbol;Acc:HGNC:10332]
NFKBIA	6.41449e-99	-2.3446	0.707	0.973	2.15129e-94	AS_AS-uSMC-vs-WOI Control_AS-uSMC	3.2044	NFKB inhibitor alpha [Source:HGNC Symbol;Acc:HGNC:7797]
RPS13	1.8481e-97	-0.894628	0.994	1	6.19816e-93	AS_AS-uSMC-vs-WOI Control_AS-uSMC	5.28223	ribosomal protein S13 [Source:HGNC Symbol;Acc:HGNC:10386]
LGALS1	6.77051e-97	1.01463	0.999	1	2.27069e-92	AS_AS-uSMC-vs-WOI Control_AS-uSMC	3.86003	galectin 1 [Source:HGNC Symbol;Acc:HGNC:6561]
DHRS3	1.18906e-96	-0.778117	0.06	0.527	3.98786e-92	AS_AS-uSMC-vs-WOI Control_AS-uSMC	0.656663	dehydrogenase/reductase 3 [Source:HGNC Symbol;Acc:HGNC:17693]
SMOC2	3.51304e-96	1.66116	0.929	0.607	1.1782e-91	AS_AS-uSMC-vs-WOI Control_AS-uSMC	1.16667	SPARC related modular calcium binding 2 [Source:HGNC Symbol;Acc:HGNC:20323]
RPL23A	3.62732e-96	-0.902048	0.993	1	1.21653e-91	AS_AS-uSMC-vs-WOI Control_AS-uSMC	5.45409	ribosomal protein L23a [Source:HGNC Symbol;Acc:HGNC:10317]
CD44	6.80122e-96	1.49747	0.978	0.86	2.28099e-91	AS_AS-uSMC-vs-WOI Control_AS-uSMC	0.70286	CD44 molecule (Indian blood group) [Source:HGNC Symbol;Acc:HGNC:1681]
RAMP1	7.21204e-96	1.05192	0.999	0.983	2.41877e-91	AS_AS-uSMC-vs-WOI Control_AS-uSMC	1.91166	receptor activity modifying protein 1 [Source:HGNC Symbol;Acc:HGNC:9843]
TLN1	2.88095e-95	1.34706	0.952	0.797	9.66215e-91	AS_AS-uSMC-vs-WOI Control_AS-uSMC	0.0759963	talin 1 [Source:HGNC Symbol;Acc:HGNC:11845]
IER5L	3.60018e-95	-1.50784	0.416	0.91	1.20743e-90	AS_AS-uSMC-vs-WOI Control_AS-uSMC	0.34811	immediate early response 5 like [Source:HGNC Symbol;Acc:HGNC:23679]
IFITM2	4.1012e-95	-1.36204	0.501	0.927	1.37546e-90	AS_AS-uSMC-vs-WOI Control_AS-uSMC	3.31789	interferon induced transmembrane protein 2 [Source:HGNC Symbol;Acc:HGNC:5413]
IL32	4.55163e-95	-0.818077	0.041	0.467	1.52653e-90	AS_AS-uSMC-vs-WOI Control_AS-uSMC	0.685073	interleukin 32 [Source:HGNC Symbol;Acc:HGNC:16830]
SMTN	8.72108e-95	1.43024	0.939	0.743	2.92488e-90	AS_AS-uSMC-vs-WOI Control_AS-uSMC	0.714063	smoothelin [Source:HGNC Symbol;Acc:HGNC:11126]
KCNE4	9.83889e-95	1.82485	0.793	0.1	3.29977e-90	AS_AS-uSMC-vs-WOI Control_AS-uSMC	0.812533	potassium voltage-gated channel subfamily E regulatory subunit 4 [Source:HGNC Symbol;Acc:HGNC:6244]
APOE	2.42105e-94	-1.73729	0.77	0.993	8.11973e-90	AS_AS-uSMC-vs-WOI Control_AS-uSMC	1.39881	apolipoprotein E [Source:HGNC Symbol;Acc:HGNC:613]
EMILIN2	4.03778e-94	-1.01077	0.162	0.713	1.35419e-89	AS_AS-uSMC-vs-WOI Control_AS-uSMC	0.872156	elastin microfibril interfacer 2 [Source:HGNC Symbol;Acc:HGNC:19881]
RSPO3	1.49898e-93	1.95146	0.776	0.09	5.0273e-89	AS_AS-uSMC-vs-WOI Control_AS-uSMC	0.982352	R-spondin 3 [Source:HGNC Symbol;Acc:HGNC:20866]
B2M	6.07159e-93	-0.918479	0.997	1	2.03629e-88	AS_AS-uSMC-vs-WOI Control_AS-uSMC	5.54521	beta-2-microglobulin [Source:HGNC Symbol;Acc:HGNC:914]
KCNMB1	8.01168e-93	1.56437	0.776	0.12	2.68696e-88	AS_AS-uSMC-vs-WOI Control_AS-uSMC	0.605769	potassium calcium-activated channel subfamily M regulatory beta subunit 1 [Source:HGNC Symbol;Acc:HGNC:6285]
ILK	1.09905e-92	1.33934	0.947	0.783	3.68601e-88	AS_AS-uSMC-vs-WOI Control_AS-uSMC	0.0309119	integrin linked kinase [Source:HGNC Symbol;Acc:HGNC:6040]
GJA1	1.15238e-92	-0.872882	0.149	0.697	3.86485e-88	AS_AS-uSMC-vs-WOI Control_AS-uSMC	1.69278	gap junction protein alpha 1 [Source:HGNC Symbol;Acc:HGNC:4274]
RPL27A	1.36875e-92	-0.713714	0.998	1	4.5905e-88	AS_AS-uSMC-vs-WOI Control_AS-uSMC	5.37384	ribosomal protein L27a [Source:HGNC Symbol;Acc:HGNC:10329]
RPS28	4.29864e-92	-0.748702	0.999	1	1.44168e-87	AS_AS-uSMC-vs-WOI Control_AS-uSMC	5.34028	ribosomal protein S28 [Source:HGNC Symbol;Acc:HGNC:10418]
RPL7	5.22107e-92	-0.817336	0.99	1	1.75104e-87	AS_AS-uSMC-vs-WOI Control_AS-uSMC	5.61976	ribosomal protein L7 [Source:HGNC Symbol;Acc:HGNC:10363]
DMD	6.13807e-92	1.77564	0.744	0.033	2.05859e-87	AS_AS-uSMC-vs-WOI Control_AS-uSMC	0.772245	dystrophin [Source:HGNC Symbol;Acc:HGNC:2928]
SH3BGRL	7.88281e-92	1.28587	0.953	0.783	2.64374e-87	AS_AS-uSMC-vs-WOI Control_AS-uSMC	0.436033	SH3 domain binding glutamate rich protein like [Source:HGNC Symbol;Acc:HGNC:10823]
RPS23	1.31129e-91	-0.816579	0.996	1	4.3978e-87	AS_AS-uSMC-vs-WOI Control_AS-uSMC	5.55534	ribosomal protein S23 [Source:HGNC Symbol;Acc:HGNC:10410]
JUND	1.513e-91	-1.37029	0.946	0.993	5.07429e-87	AS_AS-uSMC-vs-WOI Control_AS-uSMC	2.07016	JunD proto-oncogene, AP-1 transcription factor subunit [Source:HGNC Symbol;Acc:HGNC:6206]
NACA	1.65185e-91	-0.799273	0.995	1	5.53998e-87	AS_AS-uSMC-vs-WOI Control_AS-uSMC	4.90244	nascent polypeptide associated complex subunit alpha [Source:HGNC Symbol;Acc:HGNC:7629]
LCP1	2.19168e-91	-0.761569	0.088	0.587	7.35044e-87	AS_AS-uSMC-vs-WOI Control_AS-uSMC	1.31841	lymphocyte cytosolic protein 1 [Source:HGNC Symbol;Acc:HGNC:6528]
SEC61B	6.0245e-91	-1.14738	0.717	0.98	2.0205e-86	AS_AS-uSMC-vs-WOI Control_AS-uSMC	2.68001	SEC61 translocon subunit beta [Source:HGNC Symbol;Acc:HGNC:16993]
CST11	2.13952e-90	-0.624591	0	0.287	7.17551e-86	AS_AS-uSMC-vs-WOI Control_AS-uSMC	1.25294	cystatin 11 [Source:HGNC Symbol;Acc:HGNC:15959]
WNT2	4.8511e-90	-0.584626	0.042	0.453	1.62696e-85	AS_AS-uSMC-vs-WOI Control_AS-uSMC	0.919118	Wnt family member 2 [Source:HGNC Symbol;Acc:HGNC:12780]
C1QTNF6	5.0097e-90	-1.1792	0.085	0.557	1.68015e-85	AS_AS-uSMC-vs-WOI Control_AS-uSMC	1.23799	C1q and TNF related 6 [Source:HGNC Symbol;Acc:HGNC:14343]
KANK2	5.82815e-90	1.19964	0.971	0.86	1.95465e-85	AS_AS-uSMC-vs-WOI Control_AS-uSMC	0.792911	KN motif and ankyrin repeat domains 2 [Source:HGNC Symbol;Acc:HGNC:29300]
DKK1	6.46913e-90	-1.0142	0.031	0.413	2.16962e-85	AS_AS-uSMC-vs-WOI Control_AS-uSMC	1.75416	dickkopf WNT signaling pathway inhibitor 1 [Source:HGNC Symbol;Acc:HGNC:2891]
CHCHD10	2.59957e-89	-1.2644	0.332	0.833	8.71844e-85	AS_AS-uSMC-vs-WOI Control_AS-uSMC	1.02931	coiled-coil-helix-coiled-coil-helix domain containing 10 [Source:HGNC Symbol;Acc:HGNC:15559]
MOXD1	4.1988e-89	1.5639	0.848	0.36	1.40819e-84	AS_AS-uSMC-vs-WOI Control_AS-uSMC	0.798324	monooxygenase DBH like 1 [Source:HGNC Symbol;Acc:HGNC:21063]
TMSB10	4.22134e-89	-1.22101	0.996	1	1.41575e-84	AS_AS-uSMC-vs-WOI Control_AS-uSMC	8.31414	thymosin beta 10 [Source:HGNC Symbol;Acc:HGNC:11879]
ULK4	4.6142e-89	-0.836927	0.079	0.553	1.54751e-84	AS_AS-uSMC-vs-WOI Control_AS-uSMC	0.221624	unc-51 like kinase 4 [Source:HGNC Symbol;Acc:HGNC:15784]
RPS14	1.08444e-88	-0.682759	0.999	1	3.63699e-84	AS_AS-uSMC-vs-WOI Control_AS-uSMC	6.40323	ribosomal protein S14 [Source:HGNC Symbol;Acc:HGNC:10387]
RPL24	1.27759e-88	-0.70101	0.992	1	4.28479e-84	AS_AS-uSMC-vs-WOI Control_AS-uSMC	5.42738	ribosomal protein L24 [Source:HGNC Symbol;Acc:HGNC:10325]
PLA2G2A	2.46517e-87	-0.583191	0.002	0.29	8.26769e-83	AS_AS-uSMC-vs-WOI Control_AS-uSMC	1.20966	phospholipase A2 group IIA [Source:HGNC Symbol;Acc:HGNC:9031]
RPS5	6.68927e-86	-1.10432	0.988	1	2.24345e-81	AS_AS-uSMC-vs-WOI Control_AS-uSMC	4.74885	ribosomal protein S5 [Source:HGNC Symbol;Acc:HGNC:10426]
TRIB1	7.13238e-86	-1.09928	0.123	0.613	2.39206e-81	AS_AS-uSMC-vs-WOI Control_AS-uSMC	0.809358	tribbles pseudokinase 1 [Source:HGNC Symbol;Acc:HGNC:16891]
F3	7.9131e-86	-1.34478	0.123	0.617	2.65389e-81	AS_AS-uSMC-vs-WOI Control_AS-uSMC	0.994423	coagulation factor III, tissue factor [Source:HGNC Symbol;Acc:HGNC:3541]
REV3L	8.34302e-86	1.51363	0.961	0.66	2.79808e-81	AS_AS-uSMC-vs-WOI Control_AS-uSMC	0.682001	REV3 like, DNA directed polymerase zeta catalytic subunit [Source:HGNC Symbol;Acc:HGNC:9968]
ACTG1	1.92726e-85	-0.846331	0.998	1	6.46365e-81	AS_AS-uSMC-vs-WOI Control_AS-uSMC	3.45457	actin gamma 1 [Source:HGNC Symbol;Acc:HGNC:144]
TES	6.29709e-85	1.88587	0.811	0.227	2.11192e-80	AS_AS-uSMC-vs-WOI Control_AS-uSMC	1.69377	testin LIM domain protein [Source:HGNC Symbol;Acc:HGNC:14620]
LGALS3	1.04321e-84	-1.23422	0.724	0.963	3.49872e-80	AS_AS-uSMC-vs-WOI Control_AS-uSMC	7.39572	galectin 3 [Source:HGNC Symbol;Acc:HGNC:6563]
CKB	4.03461e-84	1.41364	0.983	0.843	1.35313e-79	AS_AS-uSMC-vs-WOI Control_AS-uSMC	1.8658	creatine kinase B [Source:HGNC Symbol;Acc:HGNC:1991]
RPS15	5.5889e-84	-0.709813	0.997	1	1.87441e-79	AS_AS-uSMC-vs-WOI Control_AS-uSMC	5.36314	ribosomal protein S15 [Source:HGNC Symbol;Acc:HGNC:10388]
SOD2	1.60681e-83	-2.19497	0.606	0.94	5.38893e-79	AS_AS-uSMC-vs-WOI Control_AS-uSMC	2.39436	superoxide dismutase 2 [Source:HGNC Symbol;Acc:HGNC:11180]
C1S	1.91241e-83	-1.34873	0.458	0.873	6.41383e-79	AS_AS-uSMC-vs-WOI Control_AS-uSMC	1.23461	complement C1s [Source:HGNC Symbol;Acc:HGNC:1247]
PGR	2.85091e-83	1.53511	0.858	0.44	9.56137e-79	AS_AS-uSMC-vs-WOI Control_AS-uSMC	0.962713	progesterone receptor [Source:HGNC Symbol;Acc:HGNC:8910]
SORBS1	3.07488e-83	1.62483	0.802	0.28	1.03125e-78	AS_AS-uSMC-vs-WOI Control_AS-uSMC	1.40653	sorbin and SH3 domain containing 1 [Source:HGNC Symbol;Acc:HGNC:14565]
S100A13	4.58041e-83	-1.26824	0.603	0.96	1.53618e-78	AS_AS-uSMC-vs-WOI Control_AS-uSMC	5.24221	S100 calcium binding protein A13 [Source:HGNC Symbol;Acc:HGNC:10490]
HIST1H4C	5.08678e-83	1.46136	0.919	0.713	1.70601e-78	AS_AS-uSMC-vs-WOI Control_AS-uSMC	0.204568	NA
PRELP	1.16237e-82	1.46463	0.694	0.02	3.89835e-78	AS_AS-uSMC-vs-WOI Control_AS-uSMC	0.551268	proline and arginine rich end leucine rich repeat protein [Source:HGNC Symbol;Acc:HGNC:9357]
PPP1R12A	1.41766e-82	1.30978	0.932	0.703	4.75454e-78	AS_AS-uSMC-vs-WOI Control_AS-uSMC	0.0238648	protein phosphatase 1 regulatory subunit 12A [Source:HGNC Symbol;Acc:HGNC:7618]
MACF1	4.85351e-82	1.46696	0.917	0.677	1.62777e-77	AS_AS-uSMC-vs-WOI Control_AS-uSMC	0.0440883	microtubule actin crosslinking factor 1 [Source:HGNC Symbol;Acc:HGNC:13664]
MSRB3	1.78316e-81	1.39338	0.829	0.36	5.98037e-77	AS_AS-uSMC-vs-WOI Control_AS-uSMC	1.39908	methionine sulfoxide reductase B3 [Source:HGNC Symbol;Acc:HGNC:27375]
RBPJ	4.14874e-81	1.25539	0.903	0.633	1.3914e-76	AS_AS-uSMC-vs-WOI Control_AS-uSMC	0.00507043	recombination signal binding protein for immunoglobulin kappa J region [Source:HGNC Symbol;Acc:HGNC:5724]
FHL1	6.61804e-81	1.56053	0.837	0.457	2.21956e-76	AS_AS-uSMC-vs-WOI Control_AS-uSMC	0.76505	four and a half LIM domains 1 [Source:HGNC Symbol;Acc:HGNC:3702]
ITGA1	2.54369e-80	1.57529	0.764	0.193	8.53102e-76	AS_AS-uSMC-vs-WOI Control_AS-uSMC	0.300382	integrin subunit alpha 1 [Source:HGNC Symbol;Acc:HGNC:6134]
CTXN1	2.55622e-80	1.46483	0.834	0.387	8.57305e-76	AS_AS-uSMC-vs-WOI Control_AS-uSMC	1.06228	cortexin 1 [Source:HGNC Symbol;Acc:HGNC:31108]
P2RY14	2.93034e-80	-0.650862	0.03	0.383	9.82779e-76	AS_AS-uSMC-vs-WOI Control_AS-uSMC	1.09388	purinergic receptor P2Y14 [Source:HGNC Symbol;Acc:HGNC:16442]
SELENOW	3.38108e-80	1.08133	0.962	0.853	1.13395e-75	AS_AS-uSMC-vs-WOI Control_AS-uSMC	0.660672	selenoprotein W [Source:HGNC Symbol;Acc:HGNC:10752]
PTGER3	9.90184e-80	1.57429	0.707	0.063	3.32088e-75	AS_AS-uSMC-vs-WOI Control_AS-uSMC	0.786917	prostaglandin E receptor 3 [Source:HGNC Symbol;Acc:HGNC:9595]
MATN2	2.74692e-79	1.50996	0.705	0.1	9.21261e-75	AS_AS-uSMC-vs-WOI Control_AS-uSMC	0.298004	matrilin 2 [Source:HGNC Symbol;Acc:HGNC:6908]
RPL22	6.32946e-79	-0.670651	0.992	1	2.12277e-74	AS_AS-uSMC-vs-WOI Control_AS-uSMC	4.48368	ribosomal protein L22 [Source:HGNC Symbol;Acc:HGNC:10315]
FBLN2	7.85387e-79	-0.62974	0.079	0.523	2.63403e-74	AS_AS-uSMC-vs-WOI Control_AS-uSMC	1.33947	fibulin 2 [Source:HGNC Symbol;Acc:HGNC:3601]
PDLIM7	1.00837e-78	1.12437	0.953	0.81	3.38187e-74	AS_AS-uSMC-vs-WOI Control_AS-uSMC	0.654089	PDZ and LIM domain 7 [Source:HGNC Symbol;Acc:HGNC:22958]
PAPSS2	9.28165e-78	-0.427942	0.01	0.297	3.11288e-73	AS_AS-uSMC-vs-WOI Control_AS-uSMC	0.194264	3'-phosphoadenosine 5'-phosphosulfate synthase 2 [Source:HGNC Symbol;Acc:HGNC:8604]
HSPG2	2.01106e-77	1.36059	0.84	0.5	6.7447e-73	AS_AS-uSMC-vs-WOI Control_AS-uSMC	0.325416	heparan sulfate proteoglycan 2 [Source:HGNC Symbol;Acc:HGNC:5273]
TACC1	2.67305e-77	1.27994	0.865	0.527	8.96488e-73	AS_AS-uSMC-vs-WOI Control_AS-uSMC	0.0533683	transforming acidic coiled-coil containing protein 1 [Source:HGNC Symbol;Acc:HGNC:11522]
DUSP1	6.17257e-77	-1.39236	0.73	0.987	2.07016e-72	AS_AS-uSMC-vs-WOI Control_AS-uSMC	2.64415	dual specificity phosphatase 1 [Source:HGNC Symbol;Acc:HGNC:3064]
VCL	1.00216e-76	1.10135	0.961	0.887	3.36103e-72	AS_AS-uSMC-vs-WOI Control_AS-uSMC	0.127217	vinculin [Source:HGNC Symbol;Acc:HGNC:12665]
EEF1B2	1.17047e-76	-0.959643	0.957	0.99	3.92552e-72	AS_AS-uSMC-vs-WOI Control_AS-uSMC	4.45709	eukaryotic translation elongation factor 1 beta 2 [Source:HGNC Symbol;Acc:HGNC:3208]
SELENOP	1.30882e-76	-1.21002	0.424	0.883	4.38953e-72	AS_AS-uSMC-vs-WOI Control_AS-uSMC	0.74559	selenoprotein P [Source:HGNC Symbol;Acc:HGNC:10751]
PRUNE2	1.44383e-76	1.41977	0.695	0.083	4.84233e-72	AS_AS-uSMC-vs-WOI Control_AS-uSMC	3.04291	prune homolog 2 with BCH domain [Source:HGNC Symbol;Acc:HGNC:25209]
PLA2G7	6.24464e-76	-0.550178	0.038	0.393	2.09433e-71	AS_AS-uSMC-vs-WOI Control_AS-uSMC	0.99431	phospholipase A2 group VII [Source:HGNC Symbol;Acc:HGNC:9040]
RPL4	6.76491e-76	-0.759261	0.978	0.997	2.26881e-71	AS_AS-uSMC-vs-WOI Control_AS-uSMC	1.86061	ribosomal protein L4 [Source:HGNC Symbol;Acc:HGNC:10353]
CXCL12	1.26367e-75	1.6289	0.848	0.413	4.2381e-71	AS_AS-uSMC-vs-WOI Control_AS-uSMC	1.10814	C-X-C motif chemokine ligand 12 [Source:HGNC Symbol;Acc:HGNC:10672]
EFEMP1	1.47967e-75	-1.29514	0.224	0.73	4.96251e-71	AS_AS-uSMC-vs-WOI Control_AS-uSMC	0.942096	EGF containing fibulin extracellular matrix protein 1 [Source:HGNC Symbol;Acc:HGNC:3218]
OSTC	1.87076e-75	-1.0104	0.476	0.89	6.27414e-71	AS_AS-uSMC-vs-WOI Control_AS-uSMC	1.70124	oligosaccharyltransferase complex non-catalytic subunit [Source:HGNC Symbol;Acc:HGNC:24448]
RPL35A	9.36119e-75	-0.643484	0.997	1	3.13956e-70	AS_AS-uSMC-vs-WOI Control_AS-uSMC	5.62785	ribosomal protein L35a [Source:HGNC Symbol;Acc:HGNC:10345]
RERG	9.76499e-75	1.31494	0.652	0.023	3.27498e-70	AS_AS-uSMC-vs-WOI Control_AS-uSMC	1.39058	RAS like estrogen regulated growth inhibitor [Source:HGNC Symbol;Acc:HGNC:15980]
CFI	1.7404e-74	-0.415997	0.033	0.373	5.83694e-70	AS_AS-uSMC-vs-WOI Control_AS-uSMC	0.72791	complement factor I [Source:HGNC Symbol;Acc:HGNC:5394]
TBC1D1	3.01067e-74	1.30393	0.806	0.37	1.00972e-69	AS_AS-uSMC-vs-WOI Control_AS-uSMC	0.00682951	TBC1 domain family member 1 [Source:HGNC Symbol;Acc:HGNC:11578]
WNT4	1.26382e-73	-0.861507	0.111	0.56	4.23859e-69	AS_AS-uSMC-vs-WOI Control_AS-uSMC	1.59645	Wnt family member 4 [Source:HGNC Symbol;Acc:HGNC:12783]
PPIB	3.50344e-73	-0.906031	0.932	0.997	1.17499e-68	AS_AS-uSMC-vs-WOI Control_AS-uSMC	3.56937	peptidylprolyl isomerase B [Source:HGNC Symbol;Acc:HGNC:9255]
SSR4	5.58345e-73	-0.948393	0.816	0.98	1.87258e-68	AS_AS-uSMC-vs-WOI Control_AS-uSMC	5.30868	signal sequence receptor subunit 4 [Source:HGNC Symbol;Acc:HGNC:11326]
CLIC4	1.14114e-72	1.19929	0.895	0.677	3.82716e-68	AS_AS-uSMC-vs-WOI Control_AS-uSMC	0.361067	chloride intracellular channel 4 [Source:HGNC Symbol;Acc:HGNC:13518]
RPS27	3.01492e-72	-0.603443	0.998	1	1.01115e-67	AS_AS-uSMC-vs-WOI Control_AS-uSMC	5.46362	ribosomal protein S27 [Source:HGNC Symbol;Acc:HGNC:10416]
RPL13A	4.12506e-72	-0.560893	0.999	1	1.38346e-67	AS_AS-uSMC-vs-WOI Control_AS-uSMC	5.68084	ribosomal protein L13a [Source:HGNC Symbol;Acc:HGNC:10304]
FLNC	9.17337e-72	1.30029	0.654	0.05	3.07657e-67	AS_AS-uSMC-vs-WOI Control_AS-uSMC	0.626131	filamin C [Source:HGNC Symbol;Acc:HGNC:3756]
RPS9	1.49067e-71	-0.670103	0.995	1	4.99942e-67	AS_AS-uSMC-vs-WOI Control_AS-uSMC	5.17532	ribosomal protein S9 [Source:HGNC Symbol;Acc:HGNC:10442]
FSCN1	5.27106e-71	-0.641745	0.1	0.54	1.76781e-66	AS_AS-uSMC-vs-WOI Control_AS-uSMC	0.501792	fascin actin-bundling protein 1 [Source:HGNC Symbol;Acc:HGNC:11148]
APLP2	5.42389e-71	1.06197	0.929	0.763	1.81906e-66	AS_AS-uSMC-vs-WOI Control_AS-uSMC	1.47268	amyloid beta precursor like protein 2 [Source:HGNC Symbol;Acc:HGNC:598]
RPL10A	5.56942e-71	-0.827157	0.996	1	1.86787e-66	AS_AS-uSMC-vs-WOI Control_AS-uSMC	4.89238	ribosomal protein L10a [Source:HGNC Symbol;Acc:HGNC:10299]
RIPOR2	6.55938e-71	1.36663	0.678	0.107	2.19989e-66	AS_AS-uSMC-vs-WOI Control_AS-uSMC	0.346528	RHO family interacting cell polarization regulator 2 [Source:HGNC Symbol;Acc:HGNC:13872]
GSN	7.4792e-71	1.15075	0.921	0.693	2.50837e-66	AS_AS-uSMC-vs-WOI Control_AS-uSMC	0.553913	gelsolin [Source:HGNC Symbol;Acc:HGNC:4620]
RPL30	1.10435e-70	-0.647257	0.996	1	3.70378e-66	AS_AS-uSMC-vs-WOI Control_AS-uSMC	5.37632	ribosomal protein L30 [Source:HGNC Symbol;Acc:HGNC:10333]
PSAP	1.31965e-70	0.955126	0.961	0.853	4.42584e-66	AS_AS-uSMC-vs-WOI Control_AS-uSMC	0.105236	prosaposin [Source:HGNC Symbol;Acc:HGNC:9498]
ADGRE5	2.38524e-70	1.30156	0.81	0.453	7.99961e-66	AS_AS-uSMC-vs-WOI Control_AS-uSMC	0.594592	adhesion G protein-coupled receptor E5 [Source:HGNC Symbol;Acc:HGNC:1711]
RPS10	2.54538e-70	-1.3701	0.714	0.927	8.5367e-66	AS_AS-uSMC-vs-WOI Control_AS-uSMC	1.98653	ribosomal protein S10 [Source:HGNC Symbol;Acc:HGNC:10383]
ENAH	3.54791e-70	1.29927	0.793	0.42	1.1899e-65	AS_AS-uSMC-vs-WOI Control_AS-uSMC	0.180619	ENAH actin regulator [Source:HGNC Symbol;Acc:HGNC:18271]
SLC2A8	4.58807e-70	-0.86528	0.168	0.633	1.53875e-65	AS_AS-uSMC-vs-WOI Control_AS-uSMC	1.09716	solute carrier family 2 member 8 [Source:HGNC Symbol;Acc:HGNC:13812]
PPP1R15A	7.93012e-70	-1.80676	0.79	0.98	2.6596e-65	AS_AS-uSMC-vs-WOI Control_AS-uSMC	2.66794	protein phosphatase 1 regulatory subunit 15A [Source:HGNC Symbol;Acc:HGNC:14375]
CLEC2B	1.60637e-69	-0.775305	0.075	0.473	5.38745e-65	AS_AS-uSMC-vs-WOI Control_AS-uSMC	2.60677	C-type lectin domain family 2 member B [Source:HGNC Symbol;Acc:HGNC:2053]
NCAM1	2.9824e-69	1.31392	0.621	0.023	1.00024e-64	AS_AS-uSMC-vs-WOI Control_AS-uSMC	0.936159	neural cell adhesion molecule 1 [Source:HGNC Symbol;Acc:HGNC:7656]
IGFBP3	4.67453e-69	-1.88599	0.31	0.783	1.56774e-64	AS_AS-uSMC-vs-WOI Control_AS-uSMC	1.03463	insulin like growth factor binding protein 3 [Source:HGNC Symbol;Acc:HGNC:5472]
DPP6	6.81032e-69	1.35174	0.747	0.257	2.28405e-64	AS_AS-uSMC-vs-WOI Control_AS-uSMC	1.02077	dipeptidyl peptidase like 6 [Source:HGNC Symbol;Acc:HGNC:3010]
LMNA	2.97924e-68	0.928664	0.975	0.887	9.99179e-64	AS_AS-uSMC-vs-WOI Control_AS-uSMC	0.112276	lamin A/C [Source:HGNC Symbol;Acc:HGNC:6636]
RAMP3	3.41225e-68	-0.43258	0.009	0.263	1.1444e-63	AS_AS-uSMC-vs-WOI Control_AS-uSMC	1.41276	receptor activity modifying protein 3 [Source:HGNC Symbol;Acc:HGNC:9845]
ST13	3.55473e-68	1.01093	0.969	0.907	1.19219e-63	AS_AS-uSMC-vs-WOI Control_AS-uSMC	0.505182	ST13 Hsp70 interacting protein [Source:HGNC Symbol;Acc:HGNC:11343]
RPL15	4.53371e-68	-0.567898	0.998	1	1.52052e-63	AS_AS-uSMC-vs-WOI Control_AS-uSMC	3.7647	ribosomal protein L15 [Source:HGNC Symbol;Acc:HGNC:10306]
CAVIN1	2.19019e-67	0.994746	0.969	0.873	7.34546e-63	AS_AS-uSMC-vs-WOI Control_AS-uSMC	0.961123	caveolae associated protein 1 [Source:HGNC Symbol;Acc:HGNC:9688]
FTL	5.18055e-67	-0.909741	0.971	0.99	1.73745e-62	AS_AS-uSMC-vs-WOI Control_AS-uSMC	3.19602	ferritin light chain [Source:HGNC Symbol;Acc:HGNC:3999]
MRGPRF	1.52827e-66	1.1992	0.856	0.52	5.1255e-62	AS_AS-uSMC-vs-WOI Control_AS-uSMC	0.811052	MAS related GPR family member F [Source:HGNC Symbol;Acc:HGNC:24828]
DPYSL3	2.31802e-66	1.2719	0.686	0.143	7.77418e-62	AS_AS-uSMC-vs-WOI Control_AS-uSMC	1.02899	dihydropyrimidinase like 3 [Source:HGNC Symbol;Acc:HGNC:3015]
AKAP13	8.06672e-66	1.02803	0.962	0.91	2.70542e-61	AS_AS-uSMC-vs-WOI Control_AS-uSMC	0.0580069	A-kinase anchoring protein 13 [Source:HGNC Symbol;Acc:HGNC:371]
PDGFRA	1.23957e-65	-0.836469	0.256	0.777	4.15727e-61	AS_AS-uSMC-vs-WOI Control_AS-uSMC	1.13096	platelet derived growth factor receptor alpha [Source:HGNC Symbol;Acc:HGNC:8803]
CCDC80	1.31868e-65	1.44767	0.813	0.44	4.42259e-61	AS_AS-uSMC-vs-WOI Control_AS-uSMC	1.24395	coiled-coil domain containing 80 [Source:HGNC Symbol;Acc:HGNC:30649]
CXCL2	1.49969e-65	-1.18913	0.074	0.45	5.02966e-61	AS_AS-uSMC-vs-WOI Control_AS-uSMC	6.22432	C-X-C motif chemokine ligand 2 [Source:HGNC Symbol;Acc:HGNC:4603]
S100A16	2.3261e-65	-0.973654	0.346	0.827	7.80127e-61	AS_AS-uSMC-vs-WOI Control_AS-uSMC	1.15873	S100 calcium binding protein A16 [Source:HGNC Symbol;Acc:HGNC:20441]
PLN	2.49473e-65	1.27095	0.623	0.037	8.36681e-61	AS_AS-uSMC-vs-WOI Control_AS-uSMC	2.21648	phospholamban [Source:HGNC Symbol;Acc:HGNC:9080]
ANXA2	4.33307e-65	-1.01687	0.568	0.937	1.45323e-60	AS_AS-uSMC-vs-WOI Control_AS-uSMC	6.55258	annexin A2 [Source:HGNC Symbol;Acc:HGNC:537]
RGS2	5.51233e-65	1.38875	0.686	0.137	1.84873e-60	AS_AS-uSMC-vs-WOI Control_AS-uSMC	0.943961	regulator of G protein signaling 2 [Source:HGNC Symbol;Acc:HGNC:9998]
PPP1R14B	2.8467e-64	-0.988997	0.37	0.8	9.54726e-60	AS_AS-uSMC-vs-WOI Control_AS-uSMC	0.77604	protein phosphatase 1 regulatory inhibitor subunit 14B [Source:HGNC Symbol;Acc:HGNC:9057]
FRMD6	1.03519e-63	1.18531	0.75	0.29	3.47181e-59	AS_AS-uSMC-vs-WOI Control_AS-uSMC	0.93037	FERM domain containing 6 [Source:HGNC Symbol;Acc:HGNC:19839]
ZFAS1	1.56797e-63	-0.978237	0.608	0.927	5.25866e-59	AS_AS-uSMC-vs-WOI Control_AS-uSMC	1.68573	ZNFX1 antisense RNA 1 [Source:HGNC Symbol;Acc:HGNC:33101]
MAP3K20	2.48185e-63	1.17243	0.825	0.507	8.32362e-59	AS_AS-uSMC-vs-WOI Control_AS-uSMC	0.242799	mitogen-activated protein kinase kinase kinase 20 [Source:HGNC Symbol;Acc:HGNC:17797]
TWIST2	2.92288e-63	-0.809838	0.23	0.727	9.80277e-59	AS_AS-uSMC-vs-WOI Control_AS-uSMC	1.44563	twist family bHLH transcription factor 2 [Source:HGNC Symbol;Acc:HGNC:20670]
FNBP1	4.23149e-63	1.18911	0.758	0.343	1.41916e-58	AS_AS-uSMC-vs-WOI Control_AS-uSMC	0.0601315	formin binding protein 1 [Source:HGNC Symbol;Acc:HGNC:17069]
PRMT2	4.33748e-63	1.11385	0.824	0.493	1.4547e-58	AS_AS-uSMC-vs-WOI Control_AS-uSMC	0.0137763	protein arginine methyltransferase 2 [Source:HGNC Symbol;Acc:HGNC:5186]
SLPI	4.88482e-63	-0.444112	0.057	0.413	1.63827e-58	AS_AS-uSMC-vs-WOI Control_AS-uSMC	10.0957	secretory leukocyte peptidase inhibitor [Source:HGNC Symbol;Acc:HGNC:11092]
TSPAN18	9.37421e-63	1.08061	0.602	0.04	3.14392e-58	AS_AS-uSMC-vs-WOI Control_AS-uSMC	1.117	tetraspanin 18 [Source:HGNC Symbol;Acc:HGNC:20660]
PLCL1	1.81831e-62	1.29427	0.727	0.283	6.09824e-58	AS_AS-uSMC-vs-WOI Control_AS-uSMC	0.981256	phospholipase C like 1 (inactive) [Source:HGNC Symbol;Acc:HGNC:9063]
PIM3	1.67278e-61	-0.697945	0.143	0.583	5.61018e-57	AS_AS-uSMC-vs-WOI Control_AS-uSMC	0.470157	Pim-3 proto-oncogene, serine/threonine kinase [Source:HGNC Symbol;Acc:HGNC:19310]
MAP1B	1.85211e-61	1.24939	0.811	0.457	6.21161e-57	AS_AS-uSMC-vs-WOI Control_AS-uSMC	0.522281	microtubule associated protein 1B [Source:HGNC Symbol;Acc:HGNC:6836]
CCNI	2.68632e-61	0.895569	0.963	0.837	9.0094e-57	AS_AS-uSMC-vs-WOI Control_AS-uSMC	0.245891	cyclin I [Source:HGNC Symbol;Acc:HGNC:1595]
CEBPB	9.13511e-61	-1.1503	0.603	0.937	3.06373e-56	AS_AS-uSMC-vs-WOI Control_AS-uSMC	1.6814	CCAAT enhancer binding protein beta [Source:HGNC Symbol;Acc:HGNC:1834]
SMARCA1	1.72341e-60	1.37559	0.75	0.373	5.77998e-56	AS_AS-uSMC-vs-WOI Control_AS-uSMC	0.480135	SWI/SNF related, matrix associated, actin dependent regulator of chromatin, subfamily a, member 1 [Source:HGNC Symbol;Acc:HGNC:11097]
CPXM1	3.01134e-60	-0.820527	0.383	0.84	1.00994e-55	AS_AS-uSMC-vs-WOI Control_AS-uSMC	1.58306	carboxypeptidase X, M14 family member 1 [Source:HGNC Symbol;Acc:HGNC:15771]
TMEM158	3.07329e-60	1.2917	0.815	0.47	1.03072e-55	AS_AS-uSMC-vs-WOI Control_AS-uSMC	1.11802	transmembrane protein 158 [Source:HGNC Symbol;Acc:HGNC:30293]
SPHK1	4.01117e-60	-0.531296	0.016	0.263	1.34527e-55	AS_AS-uSMC-vs-WOI Control_AS-uSMC	1.32693	sphingosine kinase 1 [Source:HGNC Symbol;Acc:HGNC:11240]
BTF3	4.46745e-60	-0.711455	0.948	0.987	1.49829e-55	AS_AS-uSMC-vs-WOI Control_AS-uSMC	3.30639	basic transcription factor 3 [Source:HGNC Symbol;Acc:HGNC:1125]
FXYD1	5.02986e-60	1.1447	0.828	0.497	1.68691e-55	AS_AS-uSMC-vs-WOI Control_AS-uSMC	1.03301	FXYD domain containing ion transport regulator 1 [Source:HGNC Symbol;Acc:HGNC:4025]
ALDH1A2	9.17177e-60	-0.780034	0.211	0.673	3.07603e-55	AS_AS-uSMC-vs-WOI Control_AS-uSMC	1.47723	aldehyde dehydrogenase 1 family member A2 [Source:HGNC Symbol;Acc:HGNC:15472]
TCF23	1.268e-59	1.10643	0.574	0.037	4.25261e-55	AS_AS-uSMC-vs-WOI Control_AS-uSMC	0.616938	transcription factor 23 [Source:HGNC Symbol;Acc:HGNC:18602]
AP1S2	2.08846e-59	1.209	0.707	0.277	7.00428e-55	AS_AS-uSMC-vs-WOI Control_AS-uSMC	1.70416	adaptor related protein complex 1 subunit sigma 2 [Source:HGNC Symbol;Acc:HGNC:560]
RND3	3.53667e-59	-1.44433	0.426	0.833	1.18613e-54	AS_AS-uSMC-vs-WOI Control_AS-uSMC	0.127944	Rho family GTPase 3 [Source:HGNC Symbol;Acc:HGNC:671]
ABHD2	1.86586e-58	1.14856	0.691	0.25	6.25771e-54	AS_AS-uSMC-vs-WOI Control_AS-uSMC	0.0705661	abhydrolase domain containing 2, acylglycerol lipase [Source:HGNC Symbol;Acc:HGNC:18717]
GJC1	2.19671e-58	1.13024	0.616	0.103	7.36732e-54	AS_AS-uSMC-vs-WOI Control_AS-uSMC	1.07437	gap junction protein gamma 1 [Source:HGNC Symbol;Acc:HGNC:4280]
CD9	2.23901e-58	1.07214	0.626	0.11	7.50919e-54	AS_AS-uSMC-vs-WOI Control_AS-uSMC	7.52837	CD9 molecule [Source:HGNC Symbol;Acc:HGNC:1709]
IER2	2.52644e-58	-1.30151	0.921	0.997	8.47316e-54	AS_AS-uSMC-vs-WOI Control_AS-uSMC	2.29135	immediate early response 2 [Source:HGNC Symbol;Acc:HGNC:28871]
COL4A5	6.13114e-58	1.16098	0.672	0.21	2.05626e-53	AS_AS-uSMC-vs-WOI Control_AS-uSMC	0.722647	collagen type IV alpha 5 chain [Source:HGNC Symbol;Acc:HGNC:2207]
TSKU	7.68471e-58	-0.619078	0.12	0.533	2.5773e-53	AS_AS-uSMC-vs-WOI Control_AS-uSMC	0.561507	tsukushi, small leucine rich proteoglycan [Source:HGNC Symbol;Acc:HGNC:28850]
RBBP7	9.26119e-58	1.06807	0.778	0.47	3.10602e-53	AS_AS-uSMC-vs-WOI Control_AS-uSMC	0.0014075	RB binding protein 7, chromatin remodeling factor [Source:HGNC Symbol;Acc:HGNC:9890]
RBFOX3	2.00811e-57	1.03233	0.537	0.003	6.73479e-53	AS_AS-uSMC-vs-WOI Control_AS-uSMC	0.7109	RNA binding fox-1 homolog 3 [Source:HGNC Symbol;Acc:HGNC:27097]
EMX2	2.17885e-57	1.05349	0.88	0.71	7.30742e-53	AS_AS-uSMC-vs-WOI Control_AS-uSMC	0.188061	empty spiracles homeobox 2 [Source:HGNC Symbol;Acc:HGNC:3341]
C20orf27	2.3755e-57	-0.95684	0.573	0.9	7.96695e-53	AS_AS-uSMC-vs-WOI Control_AS-uSMC	1.52779	chromosome 20 open reading frame 27 [Source:HGNC Symbol;Acc:HGNC:15873]
BASP1	2.64204e-57	-0.946513	0.687	0.937	8.86087e-53	AS_AS-uSMC-vs-WOI Control_AS-uSMC	0.761149	brain abundant membrane attached signal protein 1 [Source:HGNC Symbol;Acc:HGNC:957]
AHNAK2	4.57193e-57	1.14542	0.605	0.1	1.53333e-52	AS_AS-uSMC-vs-WOI Control_AS-uSMC	0.333918	AHNAK nucleoprotein 2 [Source:HGNC Symbol;Acc:HGNC:20125]
PLAC9	4.64806e-57	-0.556397	0.1	0.487	1.55887e-52	AS_AS-uSMC-vs-WOI Control_AS-uSMC	1.76153	placenta associated 9 [Source:HGNC Symbol;Acc:HGNC:19255]
SSR2	8.56987e-57	-0.887697	0.738	0.957	2.87416e-52	AS_AS-uSMC-vs-WOI Control_AS-uSMC	1.1402	signal sequence receptor subunit 2 [Source:HGNC Symbol;Acc:HGNC:11324]
ANTXR2	9.79496e-57	1.10997	0.743	0.397	3.28503e-52	AS_AS-uSMC-vs-WOI Control_AS-uSMC	0.894966	ANTXR cell adhesion molecule 2 [Source:HGNC Symbol;Acc:HGNC:21732]
JUNB	1.32033e-56	-1.19309	0.961	0.993	4.42813e-52	AS_AS-uSMC-vs-WOI Control_AS-uSMC	0.910703	JunB proto-oncogene, AP-1 transcription factor subunit [Source:HGNC Symbol;Acc:HGNC:6205]
DAAM1	1.46372e-56	1.12925	0.84	0.56	4.90901e-52	AS_AS-uSMC-vs-WOI Control_AS-uSMC	0.325287	dishevelled associated activator of morphogenesis 1 [Source:HGNC Symbol;Acc:HGNC:18142]
FBLN1	3.1394e-56	-1.06393	0.75	0.923	1.05289e-51	AS_AS-uSMC-vs-WOI Control_AS-uSMC	1.84279	fibulin 1 [Source:HGNC Symbol;Acc:HGNC:3600]
TBL1X	7.15282e-56	1.23529	0.815	0.533	2.39891e-51	AS_AS-uSMC-vs-WOI Control_AS-uSMC	0.112914	transducin beta like 1 X-linked [Source:HGNC Symbol;Acc:HGNC:11585]
ZCCHC12	7.31379e-56	1.50986	0.526	0.003	2.4529e-51	AS_AS-uSMC-vs-WOI Control_AS-uSMC	0.62751	zinc finger CCHC-type containing 12 [Source:HGNC Symbol;Acc:HGNC:27273]
GLIPR1	2.75622e-55	-0.843418	0.377	0.823	9.24382e-51	AS_AS-uSMC-vs-WOI Control_AS-uSMC	1.61441	GLI pathogenesis related 1 [Source:HGNC Symbol;Acc:HGNC:17001]
DEFB1	2.97825e-55	-0.255759	0.016	0.253	9.98845e-51	AS_AS-uSMC-vs-WOI Control_AS-uSMC	15.64	defensin beta 1 [Source:HGNC Symbol;Acc:HGNC:2766]
SERTM2	3.33093e-55	1.9052	0.559	0.047	1.11713e-50	AS_AS-uSMC-vs-WOI Control_AS-uSMC	0.548141	serine rich and transmembrane domain containing 2 [Source:HGNC Symbol;Acc:HGNC:48576]
LTBP1	5.47603e-55	1.12469	0.66	0.193	1.83655e-50	AS_AS-uSMC-vs-WOI Control_AS-uSMC	0.311448	latent transforming growth factor beta binding protein 1 [Source:HGNC Symbol;Acc:HGNC:6714]
ID4	6.44364e-55	-1.04735	0.424	0.863	2.16107e-50	AS_AS-uSMC-vs-WOI Control_AS-uSMC	0.591058	inhibitor of DNA binding 4, HLH protein [Source:HGNC Symbol;Acc:HGNC:5363]
BDKRB2	1.09569e-54	-0.35237	0.023	0.277	3.67471e-50	AS_AS-uSMC-vs-WOI Control_AS-uSMC	0.751587	bradykinin receptor B2 [Source:HGNC Symbol;Acc:HGNC:1030]
NR2F2	6.22254e-54	0.74062	0.988	0.947	2.08692e-49	AS_AS-uSMC-vs-WOI Control_AS-uSMC	0.584608	nuclear receptor subfamily 2 group F member 2 [Source:HGNC Symbol;Acc:HGNC:7976]
GAL	1.21015e-53	-0.296194	0.019	0.257	4.0586e-49	AS_AS-uSMC-vs-WOI Control_AS-uSMC	5.1705	galanin and GMAP prepropeptide [Source:HGNC Symbol;Acc:HGNC:4114]
IL1R1	1.45183e-53	-0.746461	0.224	0.657	4.86915e-49	AS_AS-uSMC-vs-WOI Control_AS-uSMC	0.732142	interleukin 1 receptor type 1 [Source:HGNC Symbol;Acc:HGNC:5993]
CADPS2	1.52268e-53	1.17644	0.591	0.113	5.10675e-49	AS_AS-uSMC-vs-WOI Control_AS-uSMC	0.181784	calcium dependent secretion activator 2 [Source:HGNC Symbol;Acc:HGNC:16018]
FOS	2.36942e-53	-1.05253	0.987	1	7.94656e-49	AS_AS-uSMC-vs-WOI Control_AS-uSMC	3.67562	Fos proto-oncogene, AP-1 transcription factor subunit [Source:HGNC Symbol;Acc:HGNC:3796]
PLAT	2.64474e-53	-0.765034	0.208	0.657	8.86992e-49	AS_AS-uSMC-vs-WOI Control_AS-uSMC	1.03783	plasminogen activator, tissue type [Source:HGNC Symbol;Acc:HGNC:9051]
TSPAN2	3.71372e-53	0.946965	0.519	0.01	1.24551e-48	AS_AS-uSMC-vs-WOI Control_AS-uSMC	3.07123	tetraspanin 2 [Source:HGNC Symbol;Acc:HGNC:20659]
ADCY1	4.32111e-53	-0.423624	0.039	0.32	1.44922e-48	AS_AS-uSMC-vs-WOI Control_AS-uSMC	1.0074	adenylate cyclase 1 [Source:HGNC Symbol;Acc:HGNC:232]
CD55	6.09921e-53	-0.785843	0.174	0.59	2.04555e-48	AS_AS-uSMC-vs-WOI Control_AS-uSMC	5.39983	CD55 molecule (Cromer blood group) [Source:HGNC Symbol;Acc:HGNC:2665]
PCSK7	6.2573e-53	1.06646	0.865	0.637	2.09857e-48	AS_AS-uSMC-vs-WOI Control_AS-uSMC	0.00323363	proprotein convertase subtilisin/kexin type 7 [Source:HGNC Symbol;Acc:HGNC:8748]
TGFB1I1	6.28346e-53	0.821946	0.949	0.88	2.10735e-48	AS_AS-uSMC-vs-WOI Control_AS-uSMC	1.12625	transforming growth factor beta 1 induced transcript 1 [Source:HGNC Symbol;Acc:HGNC:11767]
UBA52	6.8434e-53	-0.526462	0.989	1	2.29514e-48	AS_AS-uSMC-vs-WOI Control_AS-uSMC	5.8914	ubiquitin A-52 residue ribosomal protein fusion product 1 [Source:HGNC Symbol;Acc:HGNC:12458]
INAFM1	8.36526e-53	-0.772102	0.377	0.843	2.80554e-48	AS_AS-uSMC-vs-WOI Control_AS-uSMC	1.82402	InaF motif containing 1 [Source:HGNC Symbol;Acc:HGNC:27406]
FERMT2	1.48492e-52	0.908695	0.909	0.77	4.98012e-48	AS_AS-uSMC-vs-WOI Control_AS-uSMC	0.726766	fermitin family member 2 [Source:HGNC Symbol;Acc:HGNC:15767]
CCDC71L	2.12896e-52	-0.748999	0.158	0.557	7.1401e-48	AS_AS-uSMC-vs-WOI Control_AS-uSMC	0.372455	coiled-coil domain containing 71 like [Source:HGNC Symbol;Acc:HGNC:26685]
BBX	2.67321e-52	1.16991	0.689	0.29	8.9654e-48	AS_AS-uSMC-vs-WOI Control_AS-uSMC	0.0184698	BBX high mobility group box domain containing [Source:HGNC Symbol;Acc:HGNC:14422]
FBXL22	5.29576e-52	1.03131	0.705	0.293	1.77609e-47	AS_AS-uSMC-vs-WOI Control_AS-uSMC	0.0589345	F-box and leucine rich repeat protein 22 [Source:HGNC Symbol;Acc:HGNC:27537]
RPS11	6.96265e-52	-0.493879	0.996	1	2.33513e-47	AS_AS-uSMC-vs-WOI Control_AS-uSMC	5.20371	ribosomal protein S11 [Source:HGNC Symbol;Acc:HGNC:10384]
NNMT	1.45051e-51	-0.656834	0.145	0.543	4.86473e-47	AS_AS-uSMC-vs-WOI Control_AS-uSMC	1.80949	nicotinamide N-methyltransferase [Source:HGNC Symbol;Acc:HGNC:7861]
ID3	1.7344e-51	-1.04606	0.251	0.67	5.81684e-47	AS_AS-uSMC-vs-WOI Control_AS-uSMC	4.2768	inhibitor of DNA binding 3, HLH protein [Source:HGNC Symbol;Acc:HGNC:5362]
SPTSSA	1.7781e-51	-0.760246	0.261	0.687	5.96338e-47	AS_AS-uSMC-vs-WOI Control_AS-uSMC	1.05638	serine palmitoyltransferase small subunit A [Source:HGNC Symbol;Acc:HGNC:20361]
FILIP1	6.15694e-51	1.12527	0.517	0.033	2.06492e-46	AS_AS-uSMC-vs-WOI Control_AS-uSMC	2.01157	filamin A interacting protein 1 [Source:HGNC Symbol;Acc:HGNC:21015]
MT-ATP6	8.33961e-51	-0.666317	1	1	2.79694e-46	AS_AS-uSMC-vs-WOI Control_AS-uSMC	3.27258	mitochondrially encoded ATP synthase membrane subunit 6 [Source:HGNC Symbol;Acc:HGNC:7414]
ENG	1.14649e-50	-0.67669	0.195	0.61	3.84511e-46	AS_AS-uSMC-vs-WOI Control_AS-uSMC	1.37563	endoglin [Source:HGNC Symbol;Acc:HGNC:3349]
DYNC1I2	1.85697e-50	0.791236	0.918	0.83	6.22791e-46	AS_AS-uSMC-vs-WOI Control_AS-uSMC	0.206789	dynein cytoplasmic 1 intermediate chain 2 [Source:HGNC Symbol;Acc:HGNC:2964]
BNC2	3.71662e-50	1.03727	0.661	0.243	1.24648e-45	AS_AS-uSMC-vs-WOI Control_AS-uSMC	0.407173	basonuclin 2 [Source:HGNC Symbol;Acc:HGNC:30988]
MBNL1	9.83555e-50	0.976927	0.79	0.537	3.29865e-45	AS_AS-uSMC-vs-WOI Control_AS-uSMC	0.0156366	muscleblind like splicing regulator 1 [Source:HGNC Symbol;Acc:HGNC:6923]
VASN	1.60443e-49	-0.599112	0.169	0.58	5.38095e-45	AS_AS-uSMC-vs-WOI Control_AS-uSMC	0.306622	vasorin [Source:HGNC Symbol;Acc:HGNC:18517]
IL15RA	1.91434e-49	-0.311046	0.033	0.293	6.4203e-45	AS_AS-uSMC-vs-WOI Control_AS-uSMC	0.782832	interleukin 15 receptor subunit alpha [Source:HGNC Symbol;Acc:HGNC:5978]
PCDH7	2.63666e-49	1.08964	0.618	0.18	8.84281e-45	AS_AS-uSMC-vs-WOI Control_AS-uSMC	0.916909	protocadherin 7 [Source:HGNC Symbol;Acc:HGNC:8659]
KCNB1	2.89249e-49	0.951446	0.499	0.02	9.70083e-45	AS_AS-uSMC-vs-WOI Control_AS-uSMC	0.882353	potassium voltage-gated channel subfamily B member 1 [Source:HGNC Symbol;Acc:HGNC:6231]
GPRC5A	1.20468e-48	-0.694762	0.071	0.38	4.04025e-44	AS_AS-uSMC-vs-WOI Control_AS-uSMC	0.664847	G protein-coupled receptor class C group 5 member A [Source:HGNC Symbol;Acc:HGNC:9836]
TMEM45A	3.29731e-48	-0.511941	0.113	0.47	1.10585e-43	AS_AS-uSMC-vs-WOI Control_AS-uSMC	1.4392	transmembrane protein 45A [Source:HGNC Symbol;Acc:HGNC:25480]
SLF2	3.51478e-48	1.15714	0.672	0.3	1.17879e-43	AS_AS-uSMC-vs-WOI Control_AS-uSMC	0.236356	SMC5-SMC6 complex localization factor 2 [Source:HGNC Symbol;Acc:HGNC:17814]
LAMA4	4.2737e-48	1.02637	0.747	0.41	1.43332e-43	AS_AS-uSMC-vs-WOI Control_AS-uSMC	1.39156	laminin subunit alpha 4 [Source:HGNC Symbol;Acc:HGNC:6484]
CETN2	6.28254e-48	0.954855	0.792	0.527	2.10704e-43	AS_AS-uSMC-vs-WOI Control_AS-uSMC	1.25275	centrin 2 [Source:HGNC Symbol;Acc:HGNC:1867]
MCAM	6.37474e-48	1.072	0.753	0.423	2.13796e-43	AS_AS-uSMC-vs-WOI Control_AS-uSMC	1.22257	melanoma cell adhesion molecule [Source:HGNC Symbol;Acc:HGNC:6934]
CLDN4	6.46114e-48	-0.394494	0.086	0.43	2.16694e-43	AS_AS-uSMC-vs-WOI Control_AS-uSMC	10.7135	claudin 4 [Source:HGNC Symbol;Acc:HGNC:2046]
DIO2	1.39334e-47	-0.615237	0.078	0.397	4.67298e-43	AS_AS-uSMC-vs-WOI Control_AS-uSMC	0.9568	iodothyronine deiodinase 2 [Source:HGNC Symbol;Acc:HGNC:2884]
LMOD1	1.72265e-47	0.81689	0.936	0.85	5.77742e-43	AS_AS-uSMC-vs-WOI Control_AS-uSMC	0.920607	leiomodin 1 [Source:HGNC Symbol;Acc:HGNC:6647]
CXCL13	2.65021e-47	-1.19216	0.045	0.307	8.88828e-43	AS_AS-uSMC-vs-WOI Control_AS-uSMC	1.09976	C-X-C motif chemokine ligand 13 [Source:HGNC Symbol;Acc:HGNC:10639]
NFIX	3.14107e-47	0.94376	0.732	0.433	1.05345e-42	AS_AS-uSMC-vs-WOI Control_AS-uSMC	0.82551	nuclear factor I X [Source:HGNC Symbol;Acc:HGNC:7788]
SNX10	7.3802e-47	-0.389161	0.059	0.35	2.47517e-42	AS_AS-uSMC-vs-WOI Control_AS-uSMC	1.35359	sorting nexin 10 [Source:HGNC Symbol;Acc:HGNC:14974]
EIF5A	1.13822e-46	-0.89483	0.572	0.847	3.81736e-42	AS_AS-uSMC-vs-WOI Control_AS-uSMC	0.65008	eukaryotic translation initiation factor 5A [Source:HGNC Symbol;Acc:HGNC:3300]
SFRP1	1.20279e-46	1.23689	0.851	0.493	4.03392e-42	AS_AS-uSMC-vs-WOI Control_AS-uSMC	0.758932	secreted frizzled related protein 1 [Source:HGNC Symbol;Acc:HGNC:10776]
CEBPD	1.34549e-46	-0.970252	0.645	0.92	4.51251e-42	AS_AS-uSMC-vs-WOI Control_AS-uSMC	1.40426	CCAAT enhancer binding protein delta [Source:HGNC Symbol;Acc:HGNC:1835]
RPL22L1	1.51073e-46	-0.892626	0.411	0.777	5.06668e-42	AS_AS-uSMC-vs-WOI Control_AS-uSMC	2.32407	ribosomal protein L22 like 1 [Source:HGNC Symbol;Acc:HGNC:27610]
AC015912.3	1.71739e-46	-0.44622	0.04	0.297	5.75979e-42	AS_AS-uSMC-vs-WOI Control_AS-uSMC	0.953772	novel transcript
PGRMC1	1.91567e-46	1.0655	0.886	0.62	6.42476e-42	AS_AS-uSMC-vs-WOI Control_AS-uSMC	0.572498	progesterone receptor membrane component 1 [Source:HGNC Symbol;Acc:HGNC:16090]
CARHSP1	2.56247e-46	-0.639309	0.192	0.593	8.59401e-42	AS_AS-uSMC-vs-WOI Control_AS-uSMC	0.99772	calcium regulated heat stable protein 1 [Source:HGNC Symbol;Acc:HGNC:17150]
ACTN4	2.86733e-46	0.785581	0.955	0.907	9.61644e-42	AS_AS-uSMC-vs-WOI Control_AS-uSMC	0.102073	actinin alpha 4 [Source:HGNC Symbol;Acc:HGNC:166]
TNRC6B	5.31462e-46	0.94088	0.743	0.433	1.78242e-41	AS_AS-uSMC-vs-WOI Control_AS-uSMC	0.000816333	trinucleotide repeat containing adaptor 6B [Source:HGNC Symbol;Acc:HGNC:29190]
NFASC	8.40501e-46	0.891805	0.461	0.007	2.81887e-41	AS_AS-uSMC-vs-WOI Control_AS-uSMC	2.03344	neurofascin [Source:HGNC Symbol;Acc:HGNC:29866]
CCND2	8.98219e-46	0.993267	0.767	0.503	3.01245e-41	AS_AS-uSMC-vs-WOI Control_AS-uSMC	0.657336	cyclin D2 [Source:HGNC Symbol;Acc:HGNC:1583]
MGP	9.35863e-46	1.07213	0.977	0.85	3.1387e-41	AS_AS-uSMC-vs-WOI Control_AS-uSMC	1.56025	matrix Gla protein [Source:HGNC Symbol;Acc:HGNC:7060]
HSPB7	1.54023e-45	0.886845	0.497	0.047	5.16563e-41	AS_AS-uSMC-vs-WOI Control_AS-uSMC	1.17052	heat shock protein family B (small) member 7 [Source:HGNC Symbol;Acc:HGNC:5249]
NOP53	1.54272e-45	-0.675922	0.761	0.97	5.17397e-41	AS_AS-uSMC-vs-WOI Control_AS-uSMC	0.211001	NOP53 ribosome biogenesis factor [Source:HGNC Symbol;Acc:HGNC:4333]
GUCY1A2	1.62577e-45	1.10671	0.577	0.17	5.45252e-41	AS_AS-uSMC-vs-WOI Control_AS-uSMC	1.15293	guanylate cyclase 1 soluble subunit alpha 2 [Source:HGNC Symbol;Acc:HGNC:4684]
NPTN	1.72634e-45	0.914031	0.779	0.513	5.78978e-41	AS_AS-uSMC-vs-WOI Control_AS-uSMC	0.786814	neuroplastin [Source:HGNC Symbol;Acc:HGNC:17867]
ITGA11	3.84164e-45	0.855086	0.482	0.023	1.28841e-40	AS_AS-uSMC-vs-WOI Control_AS-uSMC	1.87011	integrin subunit alpha 11 [Source:HGNC Symbol;Acc:HGNC:6136]
NPW	3.86532e-45	-0.756627	0.189	0.567	1.29635e-40	AS_AS-uSMC-vs-WOI Control_AS-uSMC	1.87969	neuropeptide W [Source:HGNC Symbol;Acc:HGNC:30509]
KLF4	5.40317e-45	-0.822021	0.296	0.703	1.81212e-40	AS_AS-uSMC-vs-WOI Control_AS-uSMC	0.268356	Kruppel like factor 4 [Source:HGNC Symbol;Acc:HGNC:6348]
SLC25A6	1.00609e-44	-0.634224	0.918	0.98	3.37422e-40	AS_AS-uSMC-vs-WOI Control_AS-uSMC	1.00224	solute carrier family 25 member 6 [Source:HGNC Symbol;Acc:HGNC:10992]
SCGB1D2	1.0328e-44	0.836869	0.464	0.02	3.46382e-40	AS_AS-uSMC-vs-WOI Control_AS-uSMC	16.4633	secretoglobin family 1D member 2 [Source:HGNC Symbol;Acc:HGNC:18396]
BMP2	1.21443e-44	-0.383655	0.027	0.25	4.07296e-40	AS_AS-uSMC-vs-WOI Control_AS-uSMC	0.64814	bone morphogenetic protein 2 [Source:HGNC Symbol;Acc:HGNC:1069]
FKBP5	2.27661e-44	0.940442	0.584	0.183	7.6353e-40	AS_AS-uSMC-vs-WOI Control_AS-uSMC	0.807376	FKBP prolyl isomerase 5 [Source:HGNC Symbol;Acc:HGNC:3721]
CRYAB	4.60751e-44	0.858324	0.889	0.673	1.54527e-39	AS_AS-uSMC-vs-WOI Control_AS-uSMC	8.79674	crystallin alpha B [Source:HGNC Symbol;Acc:HGNC:2389]
FILIP1L	6.03897e-44	1.63562	0.825	0.613	2.02535e-39	AS_AS-uSMC-vs-WOI Control_AS-uSMC	0.851155	filamin A interacting protein 1 like [Source:HGNC Symbol;Acc:HGNC:24589]
FKBP11	6.66874e-44	-0.611205	0.198	0.573	2.23656e-39	AS_AS-uSMC-vs-WOI Control_AS-uSMC	2.05671	FKBP prolyl isomerase 11 [Source:HGNC Symbol;Acc:HGNC:18624]
HSPB6	6.92545e-44	0.926961	0.916	0.853	2.32266e-39	AS_AS-uSMC-vs-WOI Control_AS-uSMC	1.49887	heat shock protein family B (small) member 6 [Source:HGNC Symbol;Acc:HGNC:26511]
RPS29	7.33155e-44	-0.479625	0.995	1	2.45886e-39	AS_AS-uSMC-vs-WOI Control_AS-uSMC	5.72735	ribosomal protein S29 [Source:HGNC Symbol;Acc:HGNC:10419]
DACT3	1.69413e-43	0.899368	0.539	0.117	5.68176e-39	AS_AS-uSMC-vs-WOI Control_AS-uSMC	0.631001	dishevelled binding antagonist of beta catenin 3 [Source:HGNC Symbol;Acc:HGNC:30745]
MTRNR2L8	1.88925e-43	0.832017	0.996	0.98	6.33616e-39	AS_AS-uSMC-vs-WOI Control_AS-uSMC	0.720066	MT-RNR2 like 8 [Source:HGNC Symbol;Acc:HGNC:37165]
CCDC85B	1.99846e-43	-0.803818	0.518	0.833	6.70243e-39	AS_AS-uSMC-vs-WOI Control_AS-uSMC	1.22933	coiled-coil domain containing 85B [Source:HGNC Symbol;Acc:HGNC:24926]
MAMDC2	2.90088e-43	0.932156	0.553	0.14	9.72897e-39	AS_AS-uSMC-vs-WOI Control_AS-uSMC	0.883098	MAM domain containing 2 [Source:HGNC Symbol;Acc:HGNC:23673]
RAP2C	3.09815e-43	0.959005	0.519	0.093	1.03906e-38	AS_AS-uSMC-vs-WOI Control_AS-uSMC	0.0417686	RAP2C, member of RAS oncogene family [Source:HGNC Symbol;Acc:HGNC:21165]
CUX1	3.66972e-43	0.807789	0.91	0.79	1.23075e-38	AS_AS-uSMC-vs-WOI Control_AS-uSMC	0.060177	cut like homeobox 1 [Source:HGNC Symbol;Acc:HGNC:2557]
C11orf96	5.26253e-43	-1.1951	0.886	0.963	1.76495e-38	AS_AS-uSMC-vs-WOI Control_AS-uSMC	0.975925	chromosome 11 open reading frame 96 [Source:HGNC Symbol;Acc:HGNC:38675]
TXNIP	7.12795e-43	0.804557	0.972	0.85	2.39057e-38	AS_AS-uSMC-vs-WOI Control_AS-uSMC	0.80534	thioredoxin interacting protein [Source:HGNC Symbol;Acc:HGNC:16952]
ANO6	7.16484e-43	0.942932	0.604	0.223	2.40294e-38	AS_AS-uSMC-vs-WOI Control_AS-uSMC	0.0459038	anoctamin 6 [Source:HGNC Symbol;Acc:HGNC:25240]
THBS2	7.60786e-43	-0.480252	0.11	0.447	2.55152e-38	AS_AS-uSMC-vs-WOI Control_AS-uSMC	2.0392	thrombospondin 2 [Source:HGNC Symbol;Acc:HGNC:11786]
SERF2	8.03283e-43	-0.525046	0.988	1	2.69405e-38	AS_AS-uSMC-vs-WOI Control_AS-uSMC	4.9251	small EDRK-rich factor 2 [Source:HGNC Symbol;Acc:HGNC:10757]
CMYA5	1.35686e-42	0.990144	0.488	0.053	4.55063e-38	AS_AS-uSMC-vs-WOI Control_AS-uSMC	0.822665	cardiomyopathy associated 5 [Source:HGNC Symbol;Acc:HGNC:14305]
IL15	1.57745e-42	-0.408943	0.091	0.41	5.29045e-38	AS_AS-uSMC-vs-WOI Control_AS-uSMC	1.96468	interleukin 15 [Source:HGNC Symbol;Acc:HGNC:5977]
YWHAZ	1.78064e-42	0.754385	0.919	0.82	5.97192e-38	AS_AS-uSMC-vs-WOI Control_AS-uSMC	0.701573	tyrosine 3-monooxygenase/tryptophan 5-monooxygenase activation protein zeta [Source:HGNC Symbol;Acc:HGNC:12855]
FAM107B	1.85105e-42	0.990104	0.672	0.327	6.20806e-38	AS_AS-uSMC-vs-WOI Control_AS-uSMC	0.500202	family with sequence similarity 107 member B [Source:HGNC Symbol;Acc:HGNC:23726]
MTPN	2.35034e-42	0.784823	0.838	0.653	7.88256e-38	AS_AS-uSMC-vs-WOI Control_AS-uSMC	0.153571	myotrophin [Source:HGNC Symbol;Acc:HGNC:15667]
TCF4	2.47519e-42	0.857922	0.845	0.697	8.30129e-38	AS_AS-uSMC-vs-WOI Control_AS-uSMC	0.735072	transcription factor 4 [Source:HGNC Symbol;Acc:HGNC:11634]
CRIP2	2.90916e-42	0.929966	0.639	0.263	9.75676e-38	AS_AS-uSMC-vs-WOI Control_AS-uSMC	1.9926	cysteine rich protein 2 [Source:HGNC Symbol;Acc:HGNC:2361]
ITM2C	3.82115e-42	0.914901	0.667	0.32	1.28154e-37	AS_AS-uSMC-vs-WOI Control_AS-uSMC	1.09012	integral membrane protein 2C [Source:HGNC Symbol;Acc:HGNC:6175]
PARVA	4.5273e-42	0.837747	0.819	0.637	1.51837e-37	AS_AS-uSMC-vs-WOI Control_AS-uSMC	0.203085	parvin alpha [Source:HGNC Symbol;Acc:HGNC:14652]
JAZF1	4.55528e-42	0.888572	0.77	0.493	1.52775e-37	AS_AS-uSMC-vs-WOI Control_AS-uSMC	1.26809	JAZF zinc finger 1 [Source:HGNC Symbol;Acc:HGNC:28917]
S100A4	6.33381e-42	-1.45058	0.383	0.707	2.12423e-37	AS_AS-uSMC-vs-WOI Control_AS-uSMC	1.31688	S100 calcium binding protein A4 [Source:HGNC Symbol;Acc:HGNC:10494]
ITPR1	7.82442e-42	0.898185	0.516	0.103	2.62415e-37	AS_AS-uSMC-vs-WOI Control_AS-uSMC	0.0258091	inositol 1,4,5-trisphosphate receptor type 1 [Source:HGNC Symbol;Acc:HGNC:6180]
STRA6	1.29461e-41	-0.296395	0.047	0.3	4.34186e-37	AS_AS-uSMC-vs-WOI Control_AS-uSMC	1.53211	signaling receptor and transporter of retinol STRA6 [Source:HGNC Symbol;Acc:HGNC:30650]
MARCKS	1.91306e-41	-0.83868	0.518	0.843	6.41603e-37	AS_AS-uSMC-vs-WOI Control_AS-uSMC	0.883963	myristoylated alanine rich protein kinase C substrate [Source:HGNC Symbol;Acc:HGNC:6759]
NME1	2.21408e-41	-0.67558	0.243	0.627	7.42558e-37	AS_AS-uSMC-vs-WOI Control_AS-uSMC	1.96261	NME/NM23 nucleoside diphosphate kinase 1 [Source:HGNC Symbol;Acc:HGNC:7849]
CAPN6	2.93845e-41	1.23622	0.426	0.007	9.85496e-37	AS_AS-uSMC-vs-WOI Control_AS-uSMC	6.42476	calpain 6 [Source:HGNC Symbol;Acc:HGNC:1483]
AR	3.79759e-41	1.00014	0.659	0.343	1.27363e-36	AS_AS-uSMC-vs-WOI Control_AS-uSMC	0.516993	androgen receptor [Source:HGNC Symbol;Acc:HGNC:644]
RASSF2	3.93294e-41	0.904527	0.499	0.09	1.31903e-36	AS_AS-uSMC-vs-WOI Control_AS-uSMC	0.618112	Ras association domain family member 2 [Source:HGNC Symbol;Acc:HGNC:9883]
NRP2	7.57698e-41	0.994041	0.574	0.16	2.54117e-36	AS_AS-uSMC-vs-WOI Control_AS-uSMC	0.0964489	neuropilin 2 [Source:HGNC Symbol;Acc:HGNC:8005]
ENPP1	9.91455e-41	0.983112	0.627	0.283	3.32514e-36	AS_AS-uSMC-vs-WOI Control_AS-uSMC	1.2945	ectonucleotide pyrophosphatase/phosphodiesterase 1 [Source:HGNC Symbol;Acc:HGNC:3356]
MT-ND4L	1.03238e-40	0.620151	0.987	0.98	3.4624e-36	AS_AS-uSMC-vs-WOI Control_AS-uSMC	0.404045	mitochondrially encoded NADH:ubiquinone oxidoreductase core subunit 4L [Source:HGNC Symbol;Acc:HGNC:7460]
ZNF503	1.20718e-40	0.878577	0.805	0.567	4.04865e-36	AS_AS-uSMC-vs-WOI Control_AS-uSMC	0.0768799	zinc finger protein 503 [Source:HGNC Symbol;Acc:HGNC:23589]
NBN	1.74076e-40	0.899016	0.577	0.22	5.83816e-36	AS_AS-uSMC-vs-WOI Control_AS-uSMC	0.115383	nibrin [Source:HGNC Symbol;Acc:HGNC:7652]
MYDGF	2.45312e-40	-0.700879	0.404	0.77	8.22728e-36	AS_AS-uSMC-vs-WOI Control_AS-uSMC	1.42784	myeloid derived growth factor [Source:HGNC Symbol;Acc:HGNC:16948]
AFF3	2.89796e-40	0.817878	0.467	0.06	9.71918e-36	AS_AS-uSMC-vs-WOI Control_AS-uSMC	0.34174	AF4/FMR2 family member 3 [Source:HGNC Symbol;Acc:HGNC:6473]
XBP1	2.96591e-40	-0.761847	0.458	0.823	9.94706e-36	AS_AS-uSMC-vs-WOI Control_AS-uSMC	0.785674	X-box binding protein 1 [Source:HGNC Symbol;Acc:HGNC:12801]
TEX15	3.43708e-40	0.859519	0.423	0.01	1.15273e-35	AS_AS-uSMC-vs-WOI Control_AS-uSMC	0.589226	testis expressed 15, meiosis and synapsis associated [Source:HGNC Symbol;Acc:HGNC:11738]
SERP1	3.50239e-40	-0.680291	0.507	0.867	1.17463e-35	AS_AS-uSMC-vs-WOI Control_AS-uSMC	2.53535	stress associated endoplasmic reticulum protein 1 [Source:HGNC Symbol;Acc:HGNC:10759]
CALM2	3.93475e-40	0.622115	0.97	0.95	1.31964e-35	AS_AS-uSMC-vs-WOI Control_AS-uSMC	1.7958	calmodulin 2 [Source:HGNC Symbol;Acc:HGNC:1445]
SH3BGRL3	4.21514e-40	-0.808609	0.638	0.893	1.41367e-35	AS_AS-uSMC-vs-WOI Control_AS-uSMC	5.18023	SH3 domain binding glutamate rich protein like 3 [Source:HGNC Symbol;Acc:HGNC:15568]
RORB	4.4553e-40	-0.576769	0.262	0.683	1.49422e-35	AS_AS-uSMC-vs-WOI Control_AS-uSMC	0.996024	RAR related orphan receptor B [Source:HGNC Symbol;Acc:HGNC:10259]
EDF1	4.62408e-40	-0.603895	0.878	0.963	1.55082e-35	AS_AS-uSMC-vs-WOI Control_AS-uSMC	1.89083	endothelial differentiation related factor 1 [Source:HGNC Symbol;Acc:HGNC:3164]
NFKBIE	5.03788e-40	-0.386683	0.054	0.31	1.6896e-35	AS_AS-uSMC-vs-WOI Control_AS-uSMC	0.108408	NFKB inhibitor epsilon [Source:HGNC Symbol;Acc:HGNC:7799]
RDH10	5.18837e-40	-0.407625	0.065	0.337	1.74008e-35	AS_AS-uSMC-vs-WOI Control_AS-uSMC	0.349691	retinol dehydrogenase 10 [Source:HGNC Symbol;Acc:HGNC:19975]
LRRFIP1	6.33527e-40	0.867103	0.754	0.507	2.12472e-35	AS_AS-uSMC-vs-WOI Control_AS-uSMC	0.46975	LRR binding FLII interacting protein 1 [Source:HGNC Symbol;Acc:HGNC:6702]
COL6A3	6.93505e-40	0.874764	0.833	0.593	2.32588e-35	AS_AS-uSMC-vs-WOI Control_AS-uSMC	1.23588	collagen type VI alpha 3 chain [Source:HGNC Symbol;Acc:HGNC:2213]
EFHD1	9.34917e-40	-0.632943	0.178	0.54	3.13553e-35	AS_AS-uSMC-vs-WOI Control_AS-uSMC	1.39718	EF-hand domain family member D1 [Source:HGNC Symbol;Acc:HGNC:29556]
EIF4G2	2.63444e-39	0.706077	0.921	0.86	8.83539e-35	AS_AS-uSMC-vs-WOI Control_AS-uSMC	0.102996	eukaryotic translation initiation factor 4 gamma 2 [Source:HGNC Symbol;Acc:HGNC:3297]
MT-CO2	6.58946e-39	-0.529365	1	1	2.20997e-34	AS_AS-uSMC-vs-WOI Control_AS-uSMC	2.66512	mitochondrially encoded cytochrome c oxidase II [Source:HGNC Symbol;Acc:HGNC:7421]
EPS8	9.17743e-39	0.913494	0.692	0.387	3.07793e-34	AS_AS-uSMC-vs-WOI Control_AS-uSMC	0.149168	epidermal growth factor receptor pathway substrate 8 [Source:HGNC Symbol;Acc:HGNC:3420]
RAB3IL1	1.5023e-38	-0.352642	0.088	0.387	5.03842e-34	AS_AS-uSMC-vs-WOI Control_AS-uSMC	1.28087	RAB3A interacting protein like 1 [Source:HGNC Symbol;Acc:HGNC:9780]
LRRC75A	3.25681e-38	-0.634365	0.185	0.533	1.09227e-33	AS_AS-uSMC-vs-WOI Control_AS-uSMC	1.23709	leucine rich repeat containing 75A [Source:HGNC Symbol;Acc:HGNC:32403]
KCNAB1	3.36065e-38	0.826473	0.429	0.023	1.12709e-33	AS_AS-uSMC-vs-WOI Control_AS-uSMC	0.893034	potassium voltage-gated channel subfamily A member regulatory beta subunit 1 [Source:HGNC Symbol;Acc:HGNC:6228]
RRAS	3.61947e-38	0.816419	0.833	0.713	1.2139e-33	AS_AS-uSMC-vs-WOI Control_AS-uSMC	0.443211	RAS related [Source:HGNC Symbol;Acc:HGNC:10447]
HSPE1	8.73739e-38	-0.715732	0.647	0.917	2.93035e-33	AS_AS-uSMC-vs-WOI Control_AS-uSMC	4.47442	heat shock protein family E (Hsp10) member 1 [Source:HGNC Symbol;Acc:HGNC:5269]
PDLIM1	1.55506e-37	-0.674927	0.496	0.857	5.21536e-33	AS_AS-uSMC-vs-WOI Control_AS-uSMC	1.25545	PDZ and LIM domain 1 [Source:HGNC Symbol;Acc:HGNC:2067]
DDX24	2.00094e-37	0.737912	0.887	0.773	6.71076e-33	AS_AS-uSMC-vs-WOI Control_AS-uSMC	0.0845042	DEAD-box helicase 24 [Source:HGNC Symbol;Acc:HGNC:13266]
EMP3	2.44283e-37	0.74479	0.908	0.82	8.19276e-33	AS_AS-uSMC-vs-WOI Control_AS-uSMC	1.54198	epithelial membrane protein 3 [Source:HGNC Symbol;Acc:HGNC:3335]
CD151	3.10533e-37	0.780681	0.866	0.777	1.04146e-32	AS_AS-uSMC-vs-WOI Control_AS-uSMC	0.532461	CD151 molecule (Raph blood group) [Source:HGNC Symbol;Acc:HGNC:1630]
HSPA5	3.44098e-37	-0.915657	0.774	0.95	1.15404e-32	AS_AS-uSMC-vs-WOI Control_AS-uSMC	1.97608	heat shock protein family A (Hsp70) member 5 [Source:HGNC Symbol;Acc:HGNC:5238]
IFITM1	3.8651e-37	-0.537679	0.125	0.44	1.29628e-32	AS_AS-uSMC-vs-WOI Control_AS-uSMC	0.800638	interferon induced transmembrane protein 1 [Source:HGNC Symbol;Acc:HGNC:5412]
CHRDL2	4.16217e-37	0.942819	0.405	0.013	1.39591e-32	AS_AS-uSMC-vs-WOI Control_AS-uSMC	0.909091	chordin like 2 [Source:HGNC Symbol;Acc:HGNC:24168]
FAM198B	4.25827e-37	0.97392	0.639	0.347	1.42814e-32	AS_AS-uSMC-vs-WOI Control_AS-uSMC	0.741881	NA
AAK1	5.50848e-37	0.796593	0.738	0.503	1.84743e-32	AS_AS-uSMC-vs-WOI Control_AS-uSMC	0.00117229	AP2 associated kinase 1 [Source:HGNC Symbol;Acc:HGNC:19679]
KIF5B	5.92681e-37	0.751338	0.847	0.697	1.98773e-32	AS_AS-uSMC-vs-WOI Control_AS-uSMC	0.0283055	kinesin family member 5B [Source:HGNC Symbol;Acc:HGNC:6324]
NFIC	7.14281e-37	0.711366	0.884	0.807	2.39555e-32	AS_AS-uSMC-vs-WOI Control_AS-uSMC	0.178749	nuclear factor I C [Source:HGNC Symbol;Acc:HGNC:7786]
ID2	7.65943e-37	-1.1081	0.444	0.747	2.56882e-32	AS_AS-uSMC-vs-WOI Control_AS-uSMC	3.01868	inhibitor of DNA binding 2 [Source:HGNC Symbol;Acc:HGNC:5361]
MMP23B	9.53295e-37	0.831389	0.436	0.047	3.19716e-32	AS_AS-uSMC-vs-WOI Control_AS-uSMC	1.00532	matrix metallopeptidase 23B [Source:HGNC Symbol;Acc:HGNC:7171]
GPX4	1.04633e-36	-0.829117	0.716	0.943	3.50917e-32	AS_AS-uSMC-vs-WOI Control_AS-uSMC	4.56043	glutathione peroxidase 4 [Source:HGNC Symbol;Acc:HGNC:4556]
RCN3	1.07422e-36	-0.415378	0.115	0.427	3.60273e-32	AS_AS-uSMC-vs-WOI Control_AS-uSMC	1.38484	reticulocalbin 3 [Source:HGNC Symbol;Acc:HGNC:21145]
MYL12A	1.11971e-36	-0.710939	0.759	0.953	3.75528e-32	AS_AS-uSMC-vs-WOI Control_AS-uSMC	6.05092	myosin light chain 12A [Source:HGNC Symbol;Acc:HGNC:16701]
WDR86	1.36265e-36	-0.391661	0.1	0.397	4.57005e-32	AS_AS-uSMC-vs-WOI Control_AS-uSMC	0.782942	WD repeat domain 86 [Source:HGNC Symbol;Acc:HGNC:28020]
DBI	2.28994e-36	-0.680801	0.475	0.823	7.68001e-32	AS_AS-uSMC-vs-WOI Control_AS-uSMC	1.13522	diazepam binding inhibitor, acyl-CoA binding protein [Source:HGNC Symbol;Acc:HGNC:2690]
KIAA1210	3.42831e-36	1.27151	0.484	0.097	1.14979e-31	AS_AS-uSMC-vs-WOI Control_AS-uSMC	0.842167	KIAA1210 [Source:HGNC Symbol;Acc:HGNC:29218]
PLAGL1	3.78262e-36	-0.547058	0.161	0.497	1.26861e-31	AS_AS-uSMC-vs-WOI Control_AS-uSMC	0.535085	PLAG1 like zinc finger 1 [Source:HGNC Symbol;Acc:HGNC:9046]
UQCRH	3.80101e-36	-0.607759	0.789	0.943	1.27478e-31	AS_AS-uSMC-vs-WOI Control_AS-uSMC	1.02657	ubiquinol-cytochrome c reductase hinge protein [Source:HGNC Symbol;Acc:HGNC:12590]
LBR	4.10097e-36	0.86329	0.588	0.263	1.37538e-31	AS_AS-uSMC-vs-WOI Control_AS-uSMC	0.0409571	lamin B receptor [Source:HGNC Symbol;Acc:HGNC:6518]
TMEM47	6.30392e-36	0.829581	0.492	0.113	2.11421e-31	AS_AS-uSMC-vs-WOI Control_AS-uSMC	0.224761	transmembrane protein 47 [Source:HGNC Symbol;Acc:HGNC:18515]
PTGIS	6.61822e-36	0.796871	0.444	0.053	2.21962e-31	AS_AS-uSMC-vs-WOI Control_AS-uSMC	0.9431	prostaglandin I2 synthase [Source:HGNC Symbol;Acc:HGNC:9603]
ARHGAP5	9.35401e-36	0.870319	0.678	0.437	3.13715e-31	AS_AS-uSMC-vs-WOI Control_AS-uSMC	0.198632	Rho GTPase activating protein 5 [Source:HGNC Symbol;Acc:HGNC:675]
YBX3	9.81314e-36	-0.669216	0.739	0.937	3.29113e-31	AS_AS-uSMC-vs-WOI Control_AS-uSMC	1.16484	Y-box binding protein 3 [Source:HGNC Symbol;Acc:HGNC:2428]
INPP5A	1.42679e-35	0.802299	0.585	0.263	4.78518e-31	AS_AS-uSMC-vs-WOI Control_AS-uSMC	0.356747	inositol polyphosphate-5-phosphatase A [Source:HGNC Symbol;Acc:HGNC:6076]
PLPP3	1.44925e-35	0.95545	0.768	0.48	4.86049e-31	AS_AS-uSMC-vs-WOI Control_AS-uSMC	1.04638	phospholipid phosphatase 3 [Source:HGNC Symbol;Acc:HGNC:9229]
AMIGO2	1.82768e-35	0.84593	0.422	0.04	6.12969e-31	AS_AS-uSMC-vs-WOI Control_AS-uSMC	3.21271	adhesion molecule with Ig like domain 2 [Source:HGNC Symbol;Acc:HGNC:24073]
WFDC2	1.85705e-35	1.19511	0.556	0.203	6.22817e-31	AS_AS-uSMC-vs-WOI Control_AS-uSMC	12.4946	WAP four-disulfide core domain 2 [Source:HGNC Symbol;Acc:HGNC:15939]
TRMT44	1.88524e-35	-0.434992	0.053	0.287	6.32272e-31	AS_AS-uSMC-vs-WOI Control_AS-uSMC	0.645884	tRNA methyltransferase 44 homolog [Source:HGNC Symbol;Acc:HGNC:26653]
RBPMS2	1.90579e-35	0.720518	0.431	0.053	6.39165e-31	AS_AS-uSMC-vs-WOI Control_AS-uSMC	0.62569	RNA binding protein, mRNA processing factor 2 [Source:HGNC Symbol;Acc:HGNC:19098]
BAG2	1.97837e-35	0.928186	0.705	0.467	6.63504e-31	AS_AS-uSMC-vs-WOI Control_AS-uSMC	1.63879	BAG cochaperone 2 [Source:HGNC Symbol;Acc:HGNC:938]
EHD2	2.86947e-35	0.803913	0.723	0.5	9.62362e-31	AS_AS-uSMC-vs-WOI Control_AS-uSMC	1.05088	EH domain containing 2 [Source:HGNC Symbol;Acc:HGNC:3243]
HNRNPA1	3.10364e-35	-0.535631	0.966	0.98	1.0409e-30	AS_AS-uSMC-vs-WOI Control_AS-uSMC	1.45647	heterogeneous nuclear ribonucleoprotein A1 [Source:HGNC Symbol;Acc:HGNC:5031]
NUDT5	3.36735e-35	-0.358452	0.132	0.457	1.12934e-30	AS_AS-uSMC-vs-WOI Control_AS-uSMC	0.251281	nudix hydrolase 5 [Source:HGNC Symbol;Acc:HGNC:8052]
DST	3.73479e-35	0.875403	0.858	0.727	1.25257e-30	AS_AS-uSMC-vs-WOI Control_AS-uSMC	0.17574	dystonin [Source:HGNC Symbol;Acc:HGNC:1090]
SEM1	8.22346e-35	-0.577714	0.811	0.97	2.75798e-30	AS_AS-uSMC-vs-WOI Control_AS-uSMC	4.98374	SEM1 26S proteasome complex subunit [Source:HGNC Symbol;Acc:HGNC:10845]
AP2B1	1.06717e-34	0.752737	0.708	0.473	3.57906e-30	AS_AS-uSMC-vs-WOI Control_AS-uSMC	0.0377561	adaptor related protein complex 2 subunit beta 1 [Source:HGNC Symbol;Acc:HGNC:563]
OSBPL1A	1.08357e-34	0.886456	0.654	0.38	3.63407e-30	AS_AS-uSMC-vs-WOI Control_AS-uSMC	0.352142	oxysterol binding protein like 1A [Source:HGNC Symbol;Acc:HGNC:16398]
RBFOX2	1.20735e-34	0.763919	0.738	0.5	4.04921e-30	AS_AS-uSMC-vs-WOI Control_AS-uSMC	0.183676	RNA binding fox-1 homolog 2 [Source:HGNC Symbol;Acc:HGNC:9906]
RPL5	1.23707e-34	-0.421059	0.996	1	4.14887e-30	AS_AS-uSMC-vs-WOI Control_AS-uSMC	4.06007	ribosomal protein L5 [Source:HGNC Symbol;Acc:HGNC:10360]
MFAP4	1.65023e-34	0.829916	0.577	0.23	5.53456e-30	AS_AS-uSMC-vs-WOI Control_AS-uSMC	1.1214	microfibril associated protein 4 [Source:HGNC Symbol;Acc:HGNC:7035]
SELENOM	1.90244e-34	0.606525	0.984	0.967	6.3804e-30	AS_AS-uSMC-vs-WOI Control_AS-uSMC	1.78492	selenoprotein M [Source:HGNC Symbol;Acc:HGNC:30397]
PTCH1	2.2984e-34	-0.505663	0.176	0.507	7.70836e-30	AS_AS-uSMC-vs-WOI Control_AS-uSMC	0.550829	patched 1 [Source:HGNC Symbol;Acc:HGNC:9585]
SEC61G	2.65653e-34	-0.646926	0.715	0.95	8.90946e-30	AS_AS-uSMC-vs-WOI Control_AS-uSMC	6.08681	SEC61 translocon subunit gamma [Source:HGNC Symbol;Acc:HGNC:18277]
ATRX	3.01986e-34	0.767157	0.83	0.69	1.0128e-29	AS_AS-uSMC-vs-WOI Control_AS-uSMC	0.0146857	ATRX chromatin remodeler [Source:HGNC Symbol;Acc:HGNC:886]
PJA2	3.48205e-34	0.778701	0.739	0.543	1.16781e-29	AS_AS-uSMC-vs-WOI Control_AS-uSMC	0.000941283	praja ring finger ubiquitin ligase 2 [Source:HGNC Symbol;Acc:HGNC:17481]
REEP1	4.01918e-34	0.667529	0.363	0	1.34795e-29	AS_AS-uSMC-vs-WOI Control_AS-uSMC	2.15676	receptor accessory protein 1 [Source:HGNC Symbol;Acc:HGNC:25786]
NCS1	4.25747e-34	0.799959	0.547	0.207	1.42787e-29	AS_AS-uSMC-vs-WOI Control_AS-uSMC	0.616544	neuronal calcium sensor 1 [Source:HGNC Symbol;Acc:HGNC:3953]
APRT	4.27295e-34	-0.666217	0.527	0.793	1.43306e-29	AS_AS-uSMC-vs-WOI Control_AS-uSMC	1.01327	adenine phosphoribosyltransferase [Source:HGNC Symbol;Acc:HGNC:626]
H3F3B	4.78251e-34	-0.575135	0.984	0.997	1.60396e-29	AS_AS-uSMC-vs-WOI Control_AS-uSMC	3.93117	NA
PPM1N	5.68043e-34	-0.549068	0.072	0.317	1.9051e-29	AS_AS-uSMC-vs-WOI Control_AS-uSMC	0.0445881	protein phosphatase, Mg2+/Mn2+ dependent 1N (putative) [Source:HGNC Symbol;Acc:HGNC:26845]
TCIM	6.17009e-34	-0.581902	0.123	0.427	2.06933e-29	AS_AS-uSMC-vs-WOI Control_AS-uSMC	4.6842	transcriptional and immune response regulator [Source:HGNC Symbol;Acc:HGNC:1357]
CD81	7.91927e-34	0.463991	0.998	0.993	2.65597e-29	AS_AS-uSMC-vs-WOI Control_AS-uSMC	1.75268	CD81 molecule [Source:HGNC Symbol;Acc:HGNC:1701]
RPRM	8.09968e-34	-0.514049	0.098	0.37	2.71647e-29	AS_AS-uSMC-vs-WOI Control_AS-uSMC	1.50354	reprimo, TP53 dependent G2 arrest mediator homolog [Source:HGNC Symbol;Acc:HGNC:24201]
PCOLCE	8.23041e-34	-1.11231	0.622	0.793	2.76032e-29	AS_AS-uSMC-vs-WOI Control_AS-uSMC	1.51883	procollagen C-endopeptidase enhancer [Source:HGNC Symbol;Acc:HGNC:8738]
ITPKB	9.8484e-34	0.745832	0.467	0.097	3.30296e-29	AS_AS-uSMC-vs-WOI Control_AS-uSMC	0.0424881	inositol-trisphosphate 3-kinase B [Source:HGNC Symbol;Acc:HGNC:6179]
CSDE1	9.91678e-34	0.689466	0.85	0.723	3.32589e-29	AS_AS-uSMC-vs-WOI Control_AS-uSMC	0.0287848	cold shock domain containing E1 [Source:HGNC Symbol;Acc:HGNC:29905]
FJX1	1.41212e-33	-0.284442	0.054	0.287	4.73596e-29	AS_AS-uSMC-vs-WOI Control_AS-uSMC	0.881712	four-jointed box kinase 1 [Source:HGNC Symbol;Acc:HGNC:17166]
SPIN1	1.44104e-33	0.802896	0.648	0.393	4.83297e-29	AS_AS-uSMC-vs-WOI Control_AS-uSMC	0.205489	spindlin 1 [Source:HGNC Symbol;Acc:HGNC:11243]
P4HB	1.53238e-33	-0.67899	0.563	0.87	5.1393e-29	AS_AS-uSMC-vs-WOI Control_AS-uSMC	0.293541	prolyl 4-hydroxylase subunit beta [Source:HGNC Symbol;Acc:HGNC:8548]
MARCKSL1	1.57393e-33	-0.649674	0.639	0.887	5.27866e-29	AS_AS-uSMC-vs-WOI Control_AS-uSMC	0.302658	MARCKS like 1 [Source:HGNC Symbol;Acc:HGNC:7142]
ARHGEF3	1.58452e-33	0.757087	0.435	0.073	5.31415e-29	AS_AS-uSMC-vs-WOI Control_AS-uSMC	0.160606	Rho guanine nucleotide exchange factor 3 [Source:HGNC Symbol;Acc:HGNC:683]
FOSB	1.85141e-33	-0.825246	0.921	0.99	6.20924e-29	AS_AS-uSMC-vs-WOI Control_AS-uSMC	2.92305	FosB proto-oncogene, AP-1 transcription factor subunit [Source:HGNC Symbol;Acc:HGNC:3797]
ETHE1	3.23933e-33	-0.378129	0.117	0.413	1.08641e-28	AS_AS-uSMC-vs-WOI Control_AS-uSMC	1.33634	ETHE1 persulfide dioxygenase [Source:HGNC Symbol;Acc:HGNC:23287]
CLDN3	3.39929e-33	-0.300195	0.069	0.32	1.14005e-28	AS_AS-uSMC-vs-WOI Control_AS-uSMC	9.35911	claudin 3 [Source:HGNC Symbol;Acc:HGNC:2045]
SEMA5A	3.99547e-33	0.920691	0.625	0.35	1.34e-28	AS_AS-uSMC-vs-WOI Control_AS-uSMC	0.910575	semaphorin 5A [Source:HGNC Symbol;Acc:HGNC:10736]
RPS17	4.12416e-33	0.61675	0.967	0.93	1.38316e-28	AS_AS-uSMC-vs-WOI Control_AS-uSMC	2.61556	ribosomal protein S17 [Source:HGNC Symbol;Acc:HGNC:10397]
MINOS1	4.2046e-33	-0.550653	0.353	0.73	1.41014e-28	AS_AS-uSMC-vs-WOI Control_AS-uSMC	0.727152	NA
SFT2D2	5.50404e-33	0.796058	0.567	0.26	1.84594e-28	AS_AS-uSMC-vs-WOI Control_AS-uSMC	0.191332	SFT2 domain containing 2 [Source:HGNC Symbol;Acc:HGNC:25140]
BCAP29	6.33794e-33	0.816682	0.718	0.523	2.12562e-28	AS_AS-uSMC-vs-WOI Control_AS-uSMC	0.420455	B cell receptor associated protein 29 [Source:HGNC Symbol;Acc:HGNC:24131]
CES1	7.36183e-33	0.821067	0.625	0.287	2.46901e-28	AS_AS-uSMC-vs-WOI Control_AS-uSMC	1.01002	carboxylesterase 1 [Source:HGNC Symbol;Acc:HGNC:1863]
MYC	7.893e-33	-0.628258	0.301	0.657	2.64716e-28	AS_AS-uSMC-vs-WOI Control_AS-uSMC	0.686202	MYC proto-oncogene, bHLH transcription factor [Source:HGNC Symbol;Acc:HGNC:7553]
MFSD12	9.6594e-33	-0.334386	0.083	0.35	3.23957e-28	AS_AS-uSMC-vs-WOI Control_AS-uSMC	0.186985	major facilitator superfamily domain containing 12 [Source:HGNC Symbol;Acc:HGNC:28299]
MMP11	1.08306e-32	-0.359884	0.074	0.323	3.63237e-28	AS_AS-uSMC-vs-WOI Control_AS-uSMC	1.99812	matrix metallopeptidase 11 [Source:HGNC Symbol;Acc:HGNC:7157]
NEAT1	1.46879e-32	-0.949579	0.99	0.99	4.92601e-28	AS_AS-uSMC-vs-WOI Control_AS-uSMC	1.09464	nuclear paraspeckle assembly transcript 1 [Source:HGNC Symbol;Acc:HGNC:30815]
MEF2A	1.79553e-32	0.777813	0.715	0.507	6.02187e-28	AS_AS-uSMC-vs-WOI Control_AS-uSMC	0.258965	myocyte enhancer factor 2A [Source:HGNC Symbol;Acc:HGNC:6993]
NFE2L1	1.84809e-32	0.711678	0.724	0.517	6.19811e-28	AS_AS-uSMC-vs-WOI Control_AS-uSMC	0.174722	nuclear factor, erythroid 2 like 1 [Source:HGNC Symbol;Acc:HGNC:7781]
TYMP	1.93942e-32	-0.41028	0.154	0.473	6.50442e-28	AS_AS-uSMC-vs-WOI Control_AS-uSMC	0.57579	thymidine phosphorylase [Source:HGNC Symbol;Acc:HGNC:3148]
MPRIP	1.95843e-32	0.800516	0.71	0.52	6.56819e-28	AS_AS-uSMC-vs-WOI Control_AS-uSMC	0.0803213	myosin phosphatase Rho interacting protein [Source:HGNC Symbol;Acc:HGNC:30321]
SERPINF1	2.06187e-32	-0.961323	0.759	0.9	6.9151e-28	AS_AS-uSMC-vs-WOI Control_AS-uSMC	1.2278	serpin family F member 1 [Source:HGNC Symbol;Acc:HGNC:8824]
PLEKHA5	2.09309e-32	0.836756	0.727	0.527	7.0198e-28	AS_AS-uSMC-vs-WOI Control_AS-uSMC	0.234921	pleckstrin homology domain containing A5 [Source:HGNC Symbol;Acc:HGNC:30036]
KDELR2	2.55074e-32	-0.597123	0.453	0.81	8.55467e-28	AS_AS-uSMC-vs-WOI Control_AS-uSMC	0.375177	KDEL endoplasmic reticulum protein retention receptor 2 [Source:HGNC Symbol;Acc:HGNC:6305]
ANKRD12	2.89141e-32	0.791361	0.649	0.363	9.6972e-28	AS_AS-uSMC-vs-WOI Control_AS-uSMC	0.136904	ankyrin repeat domain 12 [Source:HGNC Symbol;Acc:HGNC:29135]
PDIA6	3.19025e-32	-0.677423	0.727	0.887	1.06995e-27	AS_AS-uSMC-vs-WOI Control_AS-uSMC	1.55837	protein disulfide isomerase family A member 6 [Source:HGNC Symbol;Acc:HGNC:30168]
RAB11FIP2	3.27746e-32	0.795077	0.549	0.233	1.09919e-27	AS_AS-uSMC-vs-WOI Control_AS-uSMC	0.0307986	RAB11 family interacting protein 2 [Source:HGNC Symbol;Acc:HGNC:29152]
CALCRL	3.80694e-32	-0.38238	0.057	0.283	1.27677e-27	AS_AS-uSMC-vs-WOI Control_AS-uSMC	1.04639	calcitonin receptor like receptor [Source:HGNC Symbol;Acc:HGNC:16709]
TNC	3.85234e-32	0.873425	0.492	0.14	1.292e-27	AS_AS-uSMC-vs-WOI Control_AS-uSMC	1.58783	tenascin C [Source:HGNC Symbol;Acc:HGNC:5318]
RPS20	5.06059e-32	-0.398686	0.99	1	1.69722e-27	AS_AS-uSMC-vs-WOI Control_AS-uSMC	4.97097	ribosomal protein S20 [Source:HGNC Symbol;Acc:HGNC:10405]
MEIS2	8.25387e-32	0.795031	0.503	0.17	2.76818e-27	AS_AS-uSMC-vs-WOI Control_AS-uSMC	0.530152	Meis homeobox 2 [Source:HGNC Symbol;Acc:HGNC:7001]
PRDM1	8.5297e-32	-0.564619	0.237	0.583	2.86069e-27	AS_AS-uSMC-vs-WOI Control_AS-uSMC	0.589262	PR/SET domain 1 [Source:HGNC Symbol;Acc:HGNC:9346]
SGCA	8.94006e-32	0.735157	0.374	0.027	2.99832e-27	AS_AS-uSMC-vs-WOI Control_AS-uSMC	1.58824	sarcoglycan alpha [Source:HGNC Symbol;Acc:HGNC:10805]
CARMN	9.01358e-32	1.04459	0.761	0.537	3.02297e-27	AS_AS-uSMC-vs-WOI Control_AS-uSMC	0.754155	cardiac mesoderm enhancer-associated non-coding RNA [Source:HGNC Symbol;Acc:HGNC:42872]
SPEG	9.99548e-32	0.707893	0.464	0.12	3.35228e-27	AS_AS-uSMC-vs-WOI Control_AS-uSMC	0.613839	striated muscle enriched protein kinase [Source:HGNC Symbol;Acc:HGNC:16901]
COL4A6	1.01578e-31	0.720295	0.407	0.063	3.40674e-27	AS_AS-uSMC-vs-WOI Control_AS-uSMC	1.13607	collagen type IV alpha 6 chain [Source:HGNC Symbol;Acc:HGNC:2208]
GADD45A	1.23707e-31	-0.743488	0.344	0.713	4.14887e-27	AS_AS-uSMC-vs-WOI Control_AS-uSMC	4.82641	growth arrest and DNA damage inducible alpha [Source:HGNC Symbol;Acc:HGNC:4095]
HCFC1R1	1.25984e-31	0.737122	0.75	0.543	4.22525e-27	AS_AS-uSMC-vs-WOI Control_AS-uSMC	0.216973	host cell factor C1 regulator 1 [Source:HGNC Symbol;Acc:HGNC:21198]
SLC24A3	1.66307e-31	0.762469	0.562	0.263	5.57762e-27	AS_AS-uSMC-vs-WOI Control_AS-uSMC	1.08453	solute carrier family 24 member 3 [Source:HGNC Symbol;Acc:HGNC:10977]
KCTD12	1.95631e-31	0.9606	0.574	0.277	6.56108e-27	AS_AS-uSMC-vs-WOI Control_AS-uSMC	0.868804	potassium channel tetramerization domain containing 12 [Source:HGNC Symbol;Acc:HGNC:14678]
PFDN5	2.26294e-31	-0.456627	0.975	0.987	7.58944e-27	AS_AS-uSMC-vs-WOI Control_AS-uSMC	3.70935	prefoldin subunit 5 [Source:HGNC Symbol;Acc:HGNC:8869]
PI15	2.53039e-31	1.02754	0.418	0.063	8.48642e-27	AS_AS-uSMC-vs-WOI Control_AS-uSMC	0.712052	peptidase inhibitor 15 [Source:HGNC Symbol;Acc:HGNC:8946]
CACNA1C	2.71295e-31	0.748357	0.516	0.177	9.0987e-27	AS_AS-uSMC-vs-WOI Control_AS-uSMC	0.861534	calcium voltage-gated channel subunit alpha1 C [Source:HGNC Symbol;Acc:HGNC:1390]
ZFP36	2.85654e-31	-0.952208	0.897	0.977	9.58025e-27	AS_AS-uSMC-vs-WOI Control_AS-uSMC	2.16598	ZFP36 ring finger protein [Source:HGNC Symbol;Acc:HGNC:12862]
PMEPA1	2.93203e-31	0.808499	0.776	0.583	9.83345e-27	AS_AS-uSMC-vs-WOI Control_AS-uSMC	0.25247	prostate transmembrane protein, androgen induced 1 [Source:HGNC Symbol;Acc:HGNC:14107]
NECAP2	3.07617e-31	-0.387956	0.133	0.427	1.03169e-26	AS_AS-uSMC-vs-WOI Control_AS-uSMC	0.0393794	NECAP endocytosis associated 2 [Source:HGNC Symbol;Acc:HGNC:25528]
PLAUR	4.71729e-31	-0.352568	0.1	0.37	1.58208e-26	AS_AS-uSMC-vs-WOI Control_AS-uSMC	5.5507	plasminogen activator, urokinase receptor [Source:HGNC Symbol;Acc:HGNC:9053]
LBH	4.81847e-31	0.766839	0.464	0.107	1.61602e-26	AS_AS-uSMC-vs-WOI Control_AS-uSMC	0.948911	LBH regulator of WNT signaling pathway [Source:HGNC Symbol;Acc:HGNC:29532]
ANGPTL1	5.2121e-31	0.81141	0.524	0.193	1.74804e-26	AS_AS-uSMC-vs-WOI Control_AS-uSMC	1.49019	angiopoietin like 1 [Source:HGNC Symbol;Acc:HGNC:489]
YAP1	5.69453e-31	0.818523	0.602	0.333	1.90983e-26	AS_AS-uSMC-vs-WOI Control_AS-uSMC	0.381007	Yes1 associated transcriptional regulator [Source:HGNC Symbol;Acc:HGNC:16262]
FADS3	5.85407e-31	-0.458244	0.168	0.487	1.96334e-26	AS_AS-uSMC-vs-WOI Control_AS-uSMC	0.00319754	fatty acid desaturase 3 [Source:HGNC Symbol;Acc:HGNC:3576]
POSTN	6.77909e-31	0.872589	0.366	0.023	2.27357e-26	AS_AS-uSMC-vs-WOI Control_AS-uSMC	0.910026	periostin [Source:HGNC Symbol;Acc:HGNC:16953]
TPST1	9.65891e-31	-0.459088	0.253	0.617	3.23941e-26	AS_AS-uSMC-vs-WOI Control_AS-uSMC	1.35787	tyrosylprotein sulfotransferase 1 [Source:HGNC Symbol;Acc:HGNC:12020]
[truncated: 15,521 more rows]
