# Supplementary material for: Decoding the endometrial niche of Asherman’s Syndrome at single-cell resolution
Source: Nat Commun. 2023 Sep 21;14:5890. doi: 10.1038/s41467-023-41656-1 (PMC10514053; doi:10.1038/s41467-023-41656-1)
Supplement: Supplementary file 9 — Supplementary Data 7 [file 41467_2023_41656_MOESM9_ESM.zip]

Archive with 1 entries (1 files):
- 396088_4_data_set_8045925_s0npwb.html
