# Supplementary material for: Decoding the endometrial niche of Asherman’s Syndrome at single-cell resolution
Source: Nat Commun. 2023 Sep 21;14:5890. doi: 10.1038/s41467-023-41656-1 (PMC10514053; doi:10.1038/s41467-023-41656-1)
Supplement: Supplementary file 10 — Supplementary Data 8 [file 41467_2023_41656_MOESM10_ESM.xlsx]

## Sheet: Hoja1
Supplementary Data 8. Differentially expressed genes between AS and control EEOs. Wilcoxon test two-sided was applied and P values were corrected using FDR.
gene	p_val	avg_log2FC	pct.1	pct.2	p_val_adj	diffexp	description
MT-ATP6	7.77468e-41	-1.37659	0.993	1	2.60747e-36	AS_Ciliated-vs-Control_Ciliated	mitochondrially encoded ATP synthase membrane subunit 6 [Source:HGNC Symbol;Acc:HGNC:7414]
MTRNR2L8	1.44598e-32	1.71696	0.957	0.601	4.84953e-28	AS_Ciliated-vs-Control_Ciliated	MT-RNR2 like 8 [Source:HGNC Symbol;Acc:HGNC:37165]
MIF	4.02604e-25	1.13595	0.971	0.875	1.35025e-20	AS_Ciliated-vs-Control_Ciliated	macrophage migration inhibitory factor [Source:HGNC Symbol;Acc:HGNC:7097]
CCL20	6.13132e-22	-1.00755	0.521	0.962	2.05632e-17	AS_Ciliated-vs-Control_Ciliated	C-C motif chemokine ligand 20 [Source:HGNC Symbol;Acc:HGNC:10619]
PAX8	6.34515e-22	-0.981042	0.65	0.93	2.12803e-17	AS_Ciliated-vs-Control_Ciliated	paired box 8 [Source:HGNC Symbol;Acc:HGNC:8622]
ZFP36L1	1.52128e-21	-1.04729	0.579	0.907	5.10207e-17	AS_Ciliated-vs-Control_Ciliated	ZFP36 ring finger protein like 1 [Source:HGNC Symbol;Acc:HGNC:1107]
IL4I1	2.09805e-19	-1.04321	0.164	0.623	7.03643e-15	AS_Ciliated-vs-Control_Ciliated	interleukin 4 induced 1 [Source:HGNC Symbol;Acc:HGNC:19094]
GSTP1	3.98649e-19	0.771663	0.979	0.987	1.33699e-14	AS_Ciliated-vs-Control_Ciliated	glutathione S-transferase pi 1 [Source:HGNC Symbol;Acc:HGNC:4638]
ATP5F1E	6.1992e-19	0.810791	0.979	0.99	2.07909e-14	AS_Ciliated-vs-Control_Ciliated	ATP synthase F1 subunit epsilon [Source:HGNC Symbol;Acc:HGNC:838]
PAEP	6.36213e-19	-0.585461	0.886	0.997	2.13373e-14	AS_Ciliated-vs-Control_Ciliated	progestagen associated endometrial protein [Source:HGNC Symbol;Acc:HGNC:8573]
SYNE2	8.84098e-18	-0.989093	0.757	0.942	2.96509e-13	AS_Ciliated-vs-Control_Ciliated	spectrin repeat containing nuclear envelope protein 2 [Source:HGNC Symbol;Acc:HGNC:17084]
RPS10	6.56697e-17	-0.882508	0.729	0.942	2.20243e-12	AS_Ciliated-vs-Control_Ciliated	ribosomal protein S10 [Source:HGNC Symbol;Acc:HGNC:10383]
TNFAIP2	3.24269e-16	-1.02021	0.521	0.812	1.08753e-11	AS_Ciliated-vs-Control_Ciliated	TNF alpha induced protein 2 [Source:HGNC Symbol;Acc:HGNC:11895]
RPS28	7.52704e-16	0.754894	0.986	0.994	2.52442e-11	AS_Ciliated-vs-Control_Ciliated	ribosomal protein S28 [Source:HGNC Symbol;Acc:HGNC:10418]
TMSB10	4.16001e-15	0.732489	1	0.997	1.39518e-10	AS_Ciliated-vs-Control_Ciliated	thymosin beta 10 [Source:HGNC Symbol;Acc:HGNC:11879]
SCGB2A1	7.29073e-15	1.98001	0.914	0.827	2.44516e-10	AS_Ciliated-vs-Control_Ciliated	secretoglobin family 2A member 1 [Source:HGNC Symbol;Acc:HGNC:7051]
H2AFJ	1.79894e-14	0.755158	0.864	0.645	6.03329e-10	AS_Ciliated-vs-Control_Ciliated	NA
MT-ATP8	3.44961e-14	-0.72959	0.643	0.882	1.15693e-09	AS_Ciliated-vs-Control_Ciliated	mitochondrially encoded ATP synthase membrane subunit 8 [Source:HGNC Symbol;Acc:HGNC:7415]
SOD2	1.15157e-13	-0.633508	0.864	0.984	3.86215e-09	AS_Ciliated-vs-Control_Ciliated	superoxide dismutase 2 [Source:HGNC Symbol;Acc:HGNC:11180]
MT1X	1.95306e-13	1.18135	0.329	0.067	6.55019e-09	AS_Ciliated-vs-Control_Ciliated	metallothionein 1X [Source:HGNC Symbol;Acc:HGNC:7405]
MT-ND2	3.45681e-13	-0.535679	1	1	1.15935e-08	AS_Ciliated-vs-Control_Ciliated	mitochondrially encoded NADH:ubiquinone oxidoreductase core subunit 2 [Source:HGNC Symbol;Acc:HGNC:7456]
RPL39	7.60393e-13	0.626009	0.986	0.997	2.55021e-08	AS_Ciliated-vs-Control_Ciliated	ribosomal protein L39 [Source:HGNC Symbol;Acc:HGNC:10350]
SH3YL1	1.34305e-12	-0.61377	0.757	0.933	4.50431e-08	AS_Ciliated-vs-Control_Ciliated	SH3 and SYLF domain containing 1 [Source:HGNC Symbol;Acc:HGNC:29546]
TMF1	1.4146e-12	-0.636265	0.643	0.914	4.74427e-08	AS_Ciliated-vs-Control_Ciliated	TATA element modulatory factor 1 [Source:HGNC Symbol;Acc:HGNC:11870]
TUSC3	2.06563e-12	0.887149	0.807	0.591	6.92772e-08	AS_Ciliated-vs-Control_Ciliated	tumor suppressor candidate 3 [Source:HGNC Symbol;Acc:HGNC:30242]
XIST	4.0562e-12	-0.680478	0.643	0.904	1.36037e-07	AS_Ciliated-vs-Control_Ciliated	X inactive specific transcript [Source:HGNC Symbol;Acc:HGNC:12810]
RDH10	5.7213e-12	-0.630724	0.457	0.773	1.91881e-07	AS_Ciliated-vs-Control_Ciliated	retinol dehydrogenase 10 [Source:HGNC Symbol;Acc:HGNC:19975]
MT-CYB	6.28732e-12	-0.492912	1	1	2.10864e-07	AS_Ciliated-vs-Control_Ciliated	mitochondrially encoded cytochrome b [Source:HGNC Symbol;Acc:HGNC:7427]
UACA	1.05697e-11	-0.674373	0.307	0.671	3.54486e-07	AS_Ciliated-vs-Control_Ciliated	uveal autoantigen with coiled-coil domains and ankyrin repeats [Source:HGNC Symbol;Acc:HGNC:15947]
DDX52	1.64575e-11	-0.77125	0.429	0.738	5.51951e-07	AS_Ciliated-vs-Control_Ciliated	DExD-box helicase 52 [Source:HGNC Symbol;Acc:HGNC:20038]
EIF4EBP1	1.6778e-11	0.983946	0.757	0.53	5.627e-07	AS_Ciliated-vs-Control_Ciliated	eukaryotic translation initiation factor 4E binding protein 1 [Source:HGNC Symbol;Acc:HGNC:3288]
CHURC1	2.08672e-11	-0.602442	0.55	0.786	6.99844e-07	AS_Ciliated-vs-Control_Ciliated	churchill domain containing 1 [Source:HGNC Symbol;Acc:HGNC:20099]
COX7C	2.40179e-11	0.432593	0.979	0.978	8.05512e-07	AS_Ciliated-vs-Control_Ciliated	cytochrome c oxidase subunit 7C [Source:HGNC Symbol;Acc:HGNC:2292]
MT-ND1	3.03144e-11	-0.416877	1	1	1.01668e-06	AS_Ciliated-vs-Control_Ciliated	mitochondrially encoded NADH:ubiquinone oxidoreductase core subunit 1 [Source:HGNC Symbol;Acc:HGNC:7455]
MTRNR2L10	3.13402e-11	0.361428	0.264	0.051	1.05109e-06	AS_Ciliated-vs-Control_Ciliated	MT-RNR2 like 10 [Source:HGNC Symbol;Acc:HGNC:37167]
STC1	3.45494e-11	0.724571	0.557	0.275	1.15872e-06	AS_Ciliated-vs-Control_Ciliated	stanniocalcin 1 [Source:HGNC Symbol;Acc:HGNC:11373]
ALKAL2	4.14295e-11	-0.615791	0.186	0.524	1.38946e-06	AS_Ciliated-vs-Control_Ciliated	ALK and LTK ligand 2 [Source:HGNC Symbol;Acc:HGNC:27683]
SLFN5	4.71054e-11	-0.679431	0.471	0.77	1.57982e-06	AS_Ciliated-vs-Control_Ciliated	schlafen family member 5 [Source:HGNC Symbol;Acc:HGNC:28286]
TPR	6.60685e-11	-0.554266	0.507	0.792	2.2158e-06	AS_Ciliated-vs-Control_Ciliated	translocated promoter region, nuclear basket protein [Source:HGNC Symbol;Acc:HGNC:12017]
TFPI2	9.32831e-11	0.78648	0.486	0.22	3.12853e-06	AS_Ciliated-vs-Control_Ciliated	tissue factor pathway inhibitor 2 [Source:HGNC Symbol;Acc:HGNC:11761]
CSF1	1.04349e-10	-0.557482	0.114	0.415	3.49965e-06	AS_Ciliated-vs-Control_Ciliated	colony stimulating factor 1 [Source:HGNC Symbol;Acc:HGNC:2432]
ANXA4	1.28846e-10	-0.670544	0.629	0.856	4.32123e-06	AS_Ciliated-vs-Control_Ciliated	annexin A4 [Source:HGNC Symbol;Acc:HGNC:542]
CA8	1.49545e-10	-0.539414	0.093	0.374	5.01544e-06	AS_Ciliated-vs-Control_Ciliated	carbonic anhydrase 8 [Source:HGNC Symbol;Acc:HGNC:1382]
RPL36	1.90344e-10	0.534266	0.986	0.997	6.38375e-06	AS_Ciliated-vs-Control_Ciliated	ribosomal protein L36 [Source:HGNC Symbol;Acc:HGNC:13631]
C19orf33	3.10397e-10	0.633163	0.764	0.569	1.04101e-05	AS_Ciliated-vs-Control_Ciliated	chromosome 19 open reading frame 33 [Source:HGNC Symbol;Acc:HGNC:16668]
MT-CO2	3.13307e-10	-0.37413	1	1	1.05077e-05	AS_Ciliated-vs-Control_Ciliated	mitochondrially encoded cytochrome c oxidase II [Source:HGNC Symbol;Acc:HGNC:7421]
VNN1	3.6647e-10	-0.596371	0.343	0.716	1.22907e-05	AS_Ciliated-vs-Control_Ciliated	vanin 1 [Source:HGNC Symbol;Acc:HGNC:12705]
VDAC1	6.08348e-10	0.473684	0.943	0.866	2.04028e-05	AS_Ciliated-vs-Control_Ciliated	voltage dependent anion channel 1 [Source:HGNC Symbol;Acc:HGNC:12669]
HILPDA	7.55005e-10	1.37314	0.793	0.674	2.53214e-05	AS_Ciliated-vs-Control_Ciliated	hypoxia inducible lipid droplet associated [Source:HGNC Symbol;Acc:HGNC:28859]
TRIM56	9.36637e-10	-0.600945	0.493	0.738	3.14129e-05	AS_Ciliated-vs-Control_Ciliated	tripartite motif containing 56 [Source:HGNC Symbol;Acc:HGNC:19028]
SNHG25	1.03862e-09	-0.553585	0.3	0.585	3.48331e-05	AS_Ciliated-vs-Control_Ciliated	small nucleolar RNA host gene 25 [Source:HGNC Symbol;Acc:HGNC:51534]
LRP8	1.28432e-09	-0.485183	0.186	0.479	4.30734e-05	AS_Ciliated-vs-Control_Ciliated	LDL receptor related protein 8 [Source:HGNC Symbol;Acc:HGNC:6700]
RPS26	1.99441e-09	0.457033	0.957	0.936	6.68884e-05	AS_Ciliated-vs-Control_Ciliated	ribosomal protein S26 [Source:HGNC Symbol;Acc:HGNC:10414]
PROM1	2.27373e-09	-0.457623	0.543	0.805	7.62562e-05	AS_Ciliated-vs-Control_Ciliated	prominin 1 [Source:HGNC Symbol;Acc:HGNC:9454]
GOLGA2	2.3201e-09	-0.584723	0.636	0.85	7.78116e-05	AS_Ciliated-vs-Control_Ciliated	golgin A2 [Source:HGNC Symbol;Acc:HGNC:4425]
LINC00240	2.33725e-09	-0.498599	0.214	0.489	7.83866e-05	AS_Ciliated-vs-Control_Ciliated	long intergenic non-protein coding RNA 240 [Source:HGNC Symbol;Acc:HGNC:18772]
RNF19A	2.33985e-09	-0.393156	0.436	0.732	7.84739e-05	AS_Ciliated-vs-Control_Ciliated	ring finger protein 19A, RBR E3 ubiquitin protein ligase [Source:HGNC Symbol;Acc:HGNC:13432]
PRRC2C	2.48554e-09	-0.536801	0.814	0.898	8.33599e-05	AS_Ciliated-vs-Control_Ciliated	proline rich coiled-coil 2C [Source:HGNC Symbol;Acc:HGNC:24903]
PARP14	2.72671e-09	-0.603838	0.6	0.808	9.14484e-05	AS_Ciliated-vs-Control_Ciliated	poly(ADP-ribose) polymerase family member 14 [Source:HGNC Symbol;Acc:HGNC:29232]
ARID5B	2.79072e-09	-0.715343	0.45	0.712	9.35953e-05	AS_Ciliated-vs-Control_Ciliated	AT-rich interaction domain 5B [Source:HGNC Symbol;Acc:HGNC:17362]
TSC22D3	3.06748e-09	0.919367	0.636	0.383	0.000102877	AS_Ciliated-vs-Control_Ciliated	TSC22 domain family member 3 [Source:HGNC Symbol;Acc:HGNC:3051]
FAM213A	3.41939e-09	-0.588023	0.786	0.917	0.00011468	AS_Ciliated-vs-Control_Ciliated	NA
MYO6	4.06575e-09	-0.436245	0.507	0.789	0.000136357	AS_Ciliated-vs-Control_Ciliated	myosin VI [Source:HGNC Symbol;Acc:HGNC:7605]
SLC6A6	4.34282e-09	0.960927	0.821	0.681	0.00014565	AS_Ciliated-vs-Control_Ciliated	solute carrier family 6 member 6 [Source:HGNC Symbol;Acc:HGNC:11052]
GDA	4.52293e-09	-0.557346	0.543	0.796	0.00015169	AS_Ciliated-vs-Control_Ciliated	guanine deaminase [Source:HGNC Symbol;Acc:HGNC:4212]
EIF2AK2	4.93286e-09	-0.514718	0.293	0.578	0.000165438	AS_Ciliated-vs-Control_Ciliated	eukaryotic translation initiation factor 2 alpha kinase 2 [Source:HGNC Symbol;Acc:HGNC:9437]
GSTM3	5.06111e-09	-0.778019	0.643	0.84	0.00016974	AS_Ciliated-vs-Control_Ciliated	glutathione S-transferase mu 3 [Source:HGNC Symbol;Acc:HGNC:4635]
TGM2	5.4696e-09	-0.811126	0.371	0.661	0.000183439	AS_Ciliated-vs-Control_Ciliated	transglutaminase 2 [Source:HGNC Symbol;Acc:HGNC:11778]
MCUR1	6.00493e-09	-0.549061	0.457	0.732	0.000201393	AS_Ciliated-vs-Control_Ciliated	mitochondrial calcium uniporter regulator 1 [Source:HGNC Symbol;Acc:HGNC:21097]
RPL6	7.66842e-09	0.471274	0.986	0.981	0.000257183	AS_Ciliated-vs-Control_Ciliated	ribosomal protein L6 [Source:HGNC Symbol;Acc:HGNC:10362]
RPL37	8.10528e-09	0.520677	0.986	0.997	0.000271835	AS_Ciliated-vs-Control_Ciliated	ribosomal protein L37 [Source:HGNC Symbol;Acc:HGNC:10347]
S100A10	8.15822e-09	0.696032	0.986	0.965	0.00027361	AS_Ciliated-vs-Control_Ciliated	S100 calcium binding protein A10 [Source:HGNC Symbol;Acc:HGNC:10487]
GOLGB1	1.12056e-08	-0.518022	0.621	0.875	0.000375812	AS_Ciliated-vs-Control_Ciliated	golgin B1 [Source:HGNC Symbol;Acc:HGNC:4429]
TMC5	1.24452e-08	-0.579403	0.757	0.904	0.000417386	AS_Ciliated-vs-Control_Ciliated	transmembrane channel like 5 [Source:HGNC Symbol;Acc:HGNC:22999]
ENO2	1.2484e-08	0.863626	0.814	0.639	0.00041869	AS_Ciliated-vs-Control_Ciliated	enolase 2 [Source:HGNC Symbol;Acc:HGNC:3353]
RNASE1	1.29344e-08	-0.479725	0.1	0.355	0.000433793	AS_Ciliated-vs-Control_Ciliated	ribonuclease A family member 1, pancreatic [Source:HGNC Symbol;Acc:HGNC:10044]
GAPDH	1.57798e-08	0.72428	0.986	1	0.000529221	AS_Ciliated-vs-Control_Ciliated	glyceraldehyde-3-phosphate dehydrogenase [Source:HGNC Symbol;Acc:HGNC:4141]
SMAD3	1.89298e-08	-0.49805	0.257	0.514	0.000634866	AS_Ciliated-vs-Control_Ciliated	SMAD family member 3 [Source:HGNC Symbol;Acc:HGNC:6769]
PHIP	2.04577e-08	-0.48487	0.479	0.728	0.000686109	AS_Ciliated-vs-Control_Ciliated	pleckstrin homology domain interacting protein [Source:HGNC Symbol;Acc:HGNC:15673]
RPL37A	2.22602e-08	0.53659	0.986	0.997	0.000746564	AS_Ciliated-vs-Control_Ciliated	ribosomal protein L37a [Source:HGNC Symbol;Acc:HGNC:10348]
NEAT1	2.36454e-08	-0.492149	1	0.997	0.000793021	AS_Ciliated-vs-Control_Ciliated	nuclear paraspeckle assembly transcript 1 [Source:HGNC Symbol;Acc:HGNC:30815]
GCC2	2.55403e-08	-0.408488	0.707	0.859	0.000856572	AS_Ciliated-vs-Control_Ciliated	GRIP and coiled-coil domain containing 2 [Source:HGNC Symbol;Acc:HGNC:23218]
SELENOW	2.71202e-08	0.478664	0.943	0.879	0.000909557	AS_Ciliated-vs-Control_Ciliated	selenoprotein W [Source:HGNC Symbol;Acc:HGNC:10752]
ZNF185	2.76258e-08	0.48742	0.371	0.16	0.000926515	AS_Ciliated-vs-Control_Ciliated	zinc finger protein 185 with LIM domain [Source:HGNC Symbol;Acc:HGNC:12976]
PABPC1	2.79702e-08	-0.484131	0.907	0.978	0.000938065	AS_Ciliated-vs-Control_Ciliated	poly(A) binding protein cytoplasmic 1 [Source:HGNC Symbol;Acc:HGNC:8554]
MTR	2.8036e-08	-0.421491	0.186	0.45	0.000940271	AS_Ciliated-vs-Control_Ciliated	5-methyltetrahydrofolate-homocysteine methyltransferase [Source:HGNC Symbol;Acc:HGNC:7468]
POLR2L	3.13751e-08	0.640832	0.893	0.815	0.00105226	AS_Ciliated-vs-Control_Ciliated	RNA polymerase II, I and III subunit L [Source:HGNC Symbol;Acc:HGNC:9199]
LAMB3	3.16213e-08	-0.476003	0.95	0.971	0.00106052	AS_Ciliated-vs-Control_Ciliated	laminin subunit beta 3 [Source:HGNC Symbol;Acc:HGNC:6490]
BIRC3	3.25601e-08	-0.598937	0.543	0.76	0.001092	AS_Ciliated-vs-Control_Ciliated	baculoviral IAP repeat containing 3 [Source:HGNC Symbol;Acc:HGNC:591]
DEGS1	3.4698e-08	-0.434452	0.257	0.527	0.0011637	AS_Ciliated-vs-Control_Ciliated	delta 4-desaturase, sphingolipid 1 [Source:HGNC Symbol;Acc:HGNC:13709]
LIMS1	4.02735e-08	-0.886322	0.7	0.85	0.00135069	AS_Ciliated-vs-Control_Ciliated	LIM zinc finger domain containing 1 [Source:HGNC Symbol;Acc:HGNC:6616]
IER3IP1	4.35069e-08	-0.465639	0.564	0.773	0.00145913	AS_Ciliated-vs-Control_Ciliated	immediate early response 3 interacting protein 1 [Source:HGNC Symbol;Acc:HGNC:18550]
PDXK	4.45421e-08	-0.52445	0.579	0.789	0.00149385	AS_Ciliated-vs-Control_Ciliated	pyridoxal kinase [Source:HGNC Symbol;Acc:HGNC:8819]
FTH1	4.62122e-08	0.543688	1	1	0.00154987	AS_Ciliated-vs-Control_Ciliated	ferritin heavy chain 1 [Source:HGNC Symbol;Acc:HGNC:3976]
FXYD3	4.65089e-08	0.594057	0.679	0.505	0.00155981	AS_Ciliated-vs-Control_Ciliated	FXYD domain containing ion transport regulator 3 [Source:HGNC Symbol;Acc:HGNC:4027]
RBM3	4.74239e-08	0.406842	0.579	0.326	0.0015905	AS_Ciliated-vs-Control_Ciliated	RNA binding motif protein 3 [Source:HGNC Symbol;Acc:HGNC:9900]
TNRC6B	4.8049e-08	-0.475515	0.479	0.703	0.00161147	AS_Ciliated-vs-Control_Ciliated	trinucleotide repeat containing adaptor 6B [Source:HGNC Symbol;Acc:HGNC:29190]
ISOC2	4.91713e-08	-0.471957	0.336	0.578	0.00164911	AS_Ciliated-vs-Control_Ciliated	isochorismatase domain containing 2 [Source:HGNC Symbol;Acc:HGNC:26278]
DSP	5.59406e-08	-0.385505	0.879	0.968	0.00187613	AS_Ciliated-vs-Control_Ciliated	desmoplakin [Source:HGNC Symbol;Acc:HGNC:3052]
DDX21	5.74389e-08	-0.437308	0.529	0.767	0.00192638	AS_Ciliated-vs-Control_Ciliated	DExD-box helicase 21 [Source:HGNC Symbol;Acc:HGNC:2744]
ITPRIPL2	6.28383e-08	-0.434372	0.2	0.444	0.00210747	AS_Ciliated-vs-Control_Ciliated	ITPRIP like 2 [Source:HGNC Symbol;Acc:HGNC:27257]
MICAL2	6.44218e-08	-0.316952	0.05	0.268	0.00216058	AS_Ciliated-vs-Control_Ciliated	microtubule associated monooxygenase, calponin and LIM domain containing 2 [Source:HGNC Symbol;Acc:HGNC:24693]
IGFBP4	6.53883e-08	-0.557779	0.729	0.901	0.00219299	AS_Ciliated-vs-Control_Ciliated	insulin like growth factor binding protein 4 [Source:HGNC Symbol;Acc:HGNC:5473]
IDO1	6.66427e-08	-0.838316	0.264	0.556	0.00223506	AS_Ciliated-vs-Control_Ciliated	indoleamine 2,3-dioxygenase 1 [Source:HGNC Symbol;Acc:HGNC:6059]
YWHAE	6.71264e-08	0.521008	0.957	0.904	0.00225128	AS_Ciliated-vs-Control_Ciliated	tyrosine 3-monooxygenase/tryptophan 5-monooxygenase activation protein epsilon [Source:HGNC Symbol;Acc:HGNC:12851]
CKAP4	7.57439e-08	-0.499242	0.486	0.757	0.0025403	AS_Ciliated-vs-Control_Ciliated	cytoskeleton associated protein 4 [Source:HGNC Symbol;Acc:HGNC:16991]
CNPY2	8.68284e-08	-0.438986	0.293	0.543	0.00291205	AS_Ciliated-vs-Control_Ciliated	canopy FGF signaling regulator 2 [Source:HGNC Symbol;Acc:HGNC:13529]
ARHGAP26	8.72432e-08	-0.515236	0.35	0.591	0.00292596	AS_Ciliated-vs-Control_Ciliated	Rho GTPase activating protein 26 [Source:HGNC Symbol;Acc:HGNC:17073]
PPP4R3B	8.9652e-08	-0.441243	0.321	0.553	0.00300675	AS_Ciliated-vs-Control_Ciliated	protein phosphatase 4 regulatory subunit 3B [Source:HGNC Symbol;Acc:HGNC:29267]
HLA-B	9.18633e-08	-0.53698	0.893	0.955	0.00308091	AS_Ciliated-vs-Control_Ciliated	major histocompatibility complex, class I, B [Source:HGNC Symbol;Acc:HGNC:4932]
SEC13	9.97706e-08	-0.452734	0.314	0.594	0.00334611	AS_Ciliated-vs-Control_Ciliated	SEC13 homolog, nuclear pore and COPII coat complex component [Source:HGNC Symbol;Acc:HGNC:10697]
TYW3	1.01679e-07	-0.570892	0.257	0.492	0.00341013	AS_Ciliated-vs-Control_Ciliated	tRNA-yW synthesizing protein 3 homolog [Source:HGNC Symbol;Acc:HGNC:24757]
SCAF11	1.05045e-07	-0.43403	0.636	0.818	0.00352298	AS_Ciliated-vs-Control_Ciliated	SR-related CTD associated factor 11 [Source:HGNC Symbol;Acc:HGNC:10784]
MT-CO3	1.06193e-07	-0.275846	1	1	0.00356149	AS_Ciliated-vs-Control_Ciliated	mitochondrially encoded cytochrome c oxidase III [Source:HGNC Symbol;Acc:HGNC:7422]
APLP2	1.08221e-07	0.416648	0.986	0.968	0.00362951	AS_Ciliated-vs-Control_Ciliated	amyloid beta precursor like protein 2 [Source:HGNC Symbol;Acc:HGNC:598]
SEZ6L2	1.17151e-07	-0.447105	0.35	0.604	0.00392902	AS_Ciliated-vs-Control_Ciliated	seizure related 6 homolog like 2 [Source:HGNC Symbol;Acc:HGNC:30844]
PPP1R15A	1.22479e-07	0.847751	0.779	0.649	0.00410769	AS_Ciliated-vs-Control_Ciliated	protein phosphatase 1 regulatory subunit 15A [Source:HGNC Symbol;Acc:HGNC:14375]
U2SURP	1.28482e-07	-0.429297	0.336	0.578	0.00430903	AS_Ciliated-vs-Control_Ciliated	U2 snRNP associated SURP domain containing [Source:HGNC Symbol;Acc:HGNC:30855]
FCGBP	1.30645e-07	-0.318956	0.064	0.284	0.00438159	AS_Ciliated-vs-Control_Ciliated	Fc fragment of IgG binding protein [Source:HGNC Symbol;Acc:HGNC:13572]
POMP	1.42112e-07	-0.450667	0.779	0.907	0.00476614	AS_Ciliated-vs-Control_Ciliated	proteasome maturation protein [Source:HGNC Symbol;Acc:HGNC:20330]
TXNRD1	1.43114e-07	-0.447697	0.65	0.882	0.00479974	AS_Ciliated-vs-Control_Ciliated	thioredoxin reductase 1 [Source:HGNC Symbol;Acc:HGNC:12437]
ACTB	1.55135e-07	0.654235	0.921	0.895	0.00520293	AS_Ciliated-vs-Control_Ciliated	actin beta [Source:HGNC Symbol;Acc:HGNC:132]
UCA1	1.58536e-07	0.631422	0.771	0.636	0.00531698	AS_Ciliated-vs-Control_Ciliated	urothelial cancer associated 1 [Source:HGNC Symbol;Acc:HGNC:37126]
RBMX	1.62845e-07	-0.474682	0.357	0.633	0.0054615	AS_Ciliated-vs-Control_Ciliated	RNA binding motif protein X-linked [Source:HGNC Symbol;Acc:HGNC:9910]
RPS27	1.68113e-07	0.377845	0.979	0.997	0.00563816	AS_Ciliated-vs-Control_Ciliated	ribosomal protein S27 [Source:HGNC Symbol;Acc:HGNC:10416]
BOD1L1	1.818e-07	-0.459456	0.457	0.712	0.00609722	AS_Ciliated-vs-Control_Ciliated	biorientation of chromosomes in cell division 1 like 1 [Source:HGNC Symbol;Acc:HGNC:31792]
GRAMD2B	1.9286e-07	-0.485215	0.486	0.725	0.00646815	AS_Ciliated-vs-Control_Ciliated	GRAM domain containing 2B [Source:HGNC Symbol;Acc:HGNC:24911]
CEBPZ	1.96907e-07	-0.405932	0.307	0.591	0.00660388	AS_Ciliated-vs-Control_Ciliated	CCAAT enhancer binding protein zeta [Source:HGNC Symbol;Acc:HGNC:24218]
ALDOA	2.10335e-07	0.652577	0.621	0.419	0.0070542	AS_Ciliated-vs-Control_Ciliated	aldolase, fructose-bisphosphate A [Source:HGNC Symbol;Acc:HGNC:414]
SF3A3	2.24526e-07	-0.336743	0.114	0.342	0.00753014	AS_Ciliated-vs-Control_Ciliated	splicing factor 3a subunit 3 [Source:HGNC Symbol;Acc:HGNC:10767]
ANKRD12	2.32386e-07	-0.438721	0.357	0.642	0.00779376	AS_Ciliated-vs-Control_Ciliated	ankyrin repeat domain 12 [Source:HGNC Symbol;Acc:HGNC:29135]
KIAA1551	2.39376e-07	-0.516553	0.586	0.792	0.0080282	AS_Ciliated-vs-Control_Ciliated	NA
MIB1	2.56597e-07	-0.416785	0.3	0.546	0.00860576	AS_Ciliated-vs-Control_Ciliated	mindbomb E3 ubiquitin protein ligase 1 [Source:HGNC Symbol;Acc:HGNC:21086]
SLC7A2	2.56878e-07	-0.361526	0.729	0.888	0.00861517	AS_Ciliated-vs-Control_Ciliated	solute carrier family 7 member 2 [Source:HGNC Symbol;Acc:HGNC:11060]
FRG1	2.62444e-07	-0.368922	0.179	0.412	0.00880184	AS_Ciliated-vs-Control_Ciliated	FSHD region gene 1 [Source:HGNC Symbol;Acc:HGNC:3954]
TLCD2	2.76848e-07	-0.310894	0.071	0.291	0.00928493	AS_Ciliated-vs-Control_Ciliated	TLC domain containing 2 [Source:HGNC Symbol;Acc:HGNC:33522]
CAPS	2.83469e-07	0.761508	0.986	0.965	0.00950697	AS_Ciliated-vs-Control_Ciliated	calcyphosine [Source:HGNC Symbol;Acc:HGNC:1487]
GOLGA4	2.94687e-07	-0.472918	0.75	0.895	0.00988322	AS_Ciliated-vs-Control_Ciliated	golgin A4 [Source:HGNC Symbol;Acc:HGNC:4427]
MT-ND4	3.06668e-07	-0.322947	1	1	0.010285	AS_Ciliated-vs-Control_Ciliated	mitochondrially encoded NADH:ubiquinone oxidoreductase core subunit 4 [Source:HGNC Symbol;Acc:HGNC:7459]
COMMD6	3.15833e-07	0.388443	0.864	0.802	0.0105924	AS_Ciliated-vs-Control_Ciliated	COMM domain containing 6 [Source:HGNC Symbol;Acc:HGNC:24015]
ERRFI1	3.1957e-07	0.520266	0.371	0.179	0.0107177	AS_Ciliated-vs-Control_Ciliated	ERBB receptor feedback inhibitor 1 [Source:HGNC Symbol;Acc:HGNC:18185]
ROMO1	3.20007e-07	0.470678	0.879	0.84	0.0107324	AS_Ciliated-vs-Control_Ciliated	reactive oxygen species modulator 1 [Source:HGNC Symbol;Acc:HGNC:16185]
TBC1D17	3.58504e-07	-0.478687	0.364	0.604	0.0120235	AS_Ciliated-vs-Control_Ciliated	TBC1 domain family member 17 [Source:HGNC Symbol;Acc:HGNC:25699]
G0S2	3.95597e-07	-0.252683	0.664	0.888	0.0132675	AS_Ciliated-vs-Control_Ciliated	G0/G1 switch 2 [Source:HGNC Symbol;Acc:HGNC:30229]
ANXA1	4.07225e-07	0.764685	0.943	0.888	0.0136575	AS_Ciliated-vs-Control_Ciliated	annexin A1 [Source:HGNC Symbol;Acc:HGNC:533]
RFC1	4.16912e-07	-0.440952	0.357	0.613	0.0139824	AS_Ciliated-vs-Control_Ciliated	replication factor C subunit 1 [Source:HGNC Symbol;Acc:HGNC:9969]
IL32	4.40615e-07	-0.507931	0.2	0.457	0.0147773	AS_Ciliated-vs-Control_Ciliated	interleukin 32 [Source:HGNC Symbol;Acc:HGNC:16830]
UBXN2A	4.54194e-07	-0.38991	0.193	0.425	0.0152328	AS_Ciliated-vs-Control_Ciliated	UBX domain protein 2A [Source:HGNC Symbol;Acc:HGNC:27265]
RIF1	4.90181e-07	-0.428595	0.336	0.572	0.0164397	AS_Ciliated-vs-Control_Ciliated	replication timing regulatory factor 1 [Source:HGNC Symbol;Acc:HGNC:23207]
DDX18	4.98863e-07	-0.404275	0.371	0.623	0.0167309	AS_Ciliated-vs-Control_Ciliated	DEAD-box helicase 18 [Source:HGNC Symbol;Acc:HGNC:2741]
SEC61G	5.63915e-07	0.486632	0.886	0.859	0.0189126	AS_Ciliated-vs-Control_Ciliated	SEC61 translocon subunit gamma [Source:HGNC Symbol;Acc:HGNC:18277]
C4orf48	5.90462e-07	0.679508	0.75	0.604	0.0198029	AS_Ciliated-vs-Control_Ciliated	chromosome 4 open reading frame 48 [Source:HGNC Symbol;Acc:HGNC:34437]
MRPL23	6.02989e-07	0.268832	0.279	0.099	0.0202231	AS_Ciliated-vs-Control_Ciliated	mitochondrial ribosomal protein L23 [Source:HGNC Symbol;Acc:HGNC:10322]
ATOX1	7.85837e-07	0.503634	0.793	0.671	0.0263554	AS_Ciliated-vs-Control_Ciliated	antioxidant 1 copper chaperone [Source:HGNC Symbol;Acc:HGNC:798]
SCD	8.20973e-07	0.846005	0.914	0.853	0.0275338	AS_Ciliated-vs-Control_Ciliated	stearoyl-CoA desaturase [Source:HGNC Symbol;Acc:HGNC:10571]
COX6C	8.27502e-07	0.561034	0.957	0.933	0.0277528	AS_Ciliated-vs-Control_Ciliated	cytochrome c oxidase subunit 6C [Source:HGNC Symbol;Acc:HGNC:2285]
ADAR	8.51462e-07	-0.448969	0.436	0.671	0.0285563	AS_Ciliated-vs-Control_Ciliated	adenosine deaminase RNA specific [Source:HGNC Symbol;Acc:HGNC:225]
NCALD	8.86913e-07	-0.345826	0.143	0.364	0.0297453	AS_Ciliated-vs-Control_Ciliated	neurocalcin delta [Source:HGNC Symbol;Acc:HGNC:7655]
CD44	9.03828e-07	-0.370417	0.7	0.879	0.0303126	AS_Ciliated-vs-Control_Ciliated	CD44 molecule (Indian blood group) [Source:HGNC Symbol;Acc:HGNC:1681]
PIM3	9.14788e-07	0.656568	0.757	0.613	0.0306802	AS_Ciliated-vs-Control_Ciliated	Pim-3 proto-oncogene, serine/threonine kinase [Source:HGNC Symbol;Acc:HGNC:19310]
CXXC5	9.57746e-07	-0.485828	0.371	0.591	0.0321209	AS_Ciliated-vs-Control_Ciliated	CXXC finger protein 5 [Source:HGNC Symbol;Acc:HGNC:26943]
GADD45B	1.04823e-06	1.476	0.593	0.419	0.0351555	AS_Ciliated-vs-Control_Ciliated	growth arrest and DNA damage inducible beta [Source:HGNC Symbol;Acc:HGNC:4096]
CSNK2A1	1.06519e-06	0.442955	0.814	0.684	0.0357244	AS_Ciliated-vs-Control_Ciliated	casein kinase 2 alpha 1 [Source:HGNC Symbol;Acc:HGNC:2457]
HIST1H1C	1.08208e-06	0.836507	0.85	0.773	0.0362908	AS_Ciliated-vs-Control_Ciliated	NA
SRSF5	1.12865e-06	-0.349394	0.593	0.805	0.0378525	AS_Ciliated-vs-Control_Ciliated	serine and arginine rich splicing factor 5 [Source:HGNC Symbol;Acc:HGNC:10787]
NQO1	1.1287e-06	0.658503	0.464	0.256	0.0378542	AS_Ciliated-vs-Control_Ciliated	NAD(P)H quinone dehydrogenase 1 [Source:HGNC Symbol;Acc:HGNC:2874]
ITM2B	1.1605e-06	-0.385279	0.957	0.984	0.0389209	AS_Ciliated-vs-Control_Ciliated	integral membrane protein 2B [Source:HGNC Symbol;Acc:HGNC:6174]
RPL35A	1.17444e-06	0.345887	0.986	0.997	0.0393885	AS_Ciliated-vs-Control_Ciliated	ribosomal protein L35a [Source:HGNC Symbol;Acc:HGNC:10345]
SMIM22	1.18811e-06	0.542096	0.829	0.677	0.0398469	AS_Ciliated-vs-Control_Ciliated	small integral membrane protein 22 [Source:HGNC Symbol;Acc:HGNC:48329]
RB1CC1	1.29428e-06	-0.395013	0.514	0.773	0.0434077	AS_Ciliated-vs-Control_Ciliated	RB1 inducible coiled-coil 1 [Source:HGNC Symbol;Acc:HGNC:15574]
BAZ1A	1.44067e-06	-0.411855	0.464	0.69	0.0483172	AS_Ciliated-vs-Control_Ciliated	bromodomain adjacent to zinc finger domain 1A [Source:HGNC Symbol;Acc:HGNC:960]
HNF1B	1.46644e-06	-0.427159	0.214	0.425	0.0491814	AS_Ciliated-vs-Control_Ciliated	HNF1 homeobox B [Source:HGNC Symbol;Acc:HGNC:11630]
CRYAB	1.4744e-06	-0.622246	0.1	0.313	0.0494484	AS_Ciliated-vs-Control_Ciliated	crystallin alpha B [Source:HGNC Symbol;Acc:HGNC:2389]
CCL20	0	-4.19579	0.055	0.979	0	AS_Cycling Org-vs-Control_Cycling Org	C-C motif chemokine ligand 20 [Source:HGNC Symbol;Acc:HGNC:10619]
SAA1	0	-3.9756	0.078	0.963	0	AS_Cycling Org-vs-Control_Cycling Org	serum amyloid A1 [Source:HGNC Symbol;Acc:HGNC:10513]
SOD2	7.05207e-262	-3.27886	0.595	0.994	2.36512e-257	AS_Cycling Org-vs-Control_Cycling Org	superoxide dismutase 2 [Source:HGNC Symbol;Acc:HGNC:11180]
SAA2	5.58218e-257	-2.94813	0.035	0.799	1.87215e-252	AS_Cycling Org-vs-Control_Cycling Org	serum amyloid A2 [Source:HGNC Symbol;Acc:HGNC:10514]
MT-ND2	5.13654e-254	-2.25506	0.98	0.994	1.72269e-249	AS_Cycling Org-vs-Control_Cycling Org	mitochondrially encoded NADH:ubiquinone oxidoreductase core subunit 2 [Source:HGNC Symbol;Acc:HGNC:7456]
MT-CYB	2.11664e-238	-1.88455	0.992	0.994	7.09879e-234	AS_Cycling Org-vs-Control_Cycling Org	mitochondrially encoded cytochrome b [Source:HGNC Symbol;Acc:HGNC:7427]
RPL13A	5.2845e-235	-1.62126	0.961	0.994	1.77231e-230	AS_Cycling Org-vs-Control_Cycling Org	ribosomal protein L13a [Source:HGNC Symbol;Acc:HGNC:10304]
MT-ND1	2.16461e-230	-1.65037	0.98	0.994	7.25967e-226	AS_Cycling Org-vs-Control_Cycling Org	mitochondrially encoded NADH:ubiquinone oxidoreductase core subunit 1 [Source:HGNC Symbol;Acc:HGNC:7455]
ACTB	1.52533e-218	2.2813	0.965	0.6	5.11566e-214	AS_Cycling Org-vs-Control_Cycling Org	actin beta [Source:HGNC Symbol;Acc:HGNC:132]
HMGN2	8.40299e-212	2.10907	0.973	0.36	2.8182e-207	AS_Cycling Org-vs-Control_Cycling Org	high mobility group nucleosomal binding domain 2 [Source:HGNC Symbol;Acc:HGNC:4986]
ALDH1A1	3.38943e-206	2.15909	0.884	0.061	1.13675e-201	AS_Cycling Org-vs-Control_Cycling Org	aldehyde dehydrogenase 1 family member A1 [Source:HGNC Symbol;Acc:HGNC:402]
RPS28	6.59053e-205	1.57231	0.96	0.952	2.21033e-200	AS_Cycling Org-vs-Control_Cycling Org	ribosomal protein S28 [Source:HGNC Symbol;Acc:HGNC:10418]
MALAT1	2.1698e-197	-1.47427	1	0.998	7.27708e-193	AS_Cycling Org-vs-Control_Cycling Org	metastasis associated lung adenocarcinoma transcript 1 [Source:HGNC Symbol;Acc:HGNC:29665]
SLC7A5	1.32864e-194	2.2563	0.885	0.104	4.45598e-190	AS_Cycling Org-vs-Control_Cycling Org	solute carrier family 7 member 5 [Source:HGNC Symbol;Acc:HGNC:11063]
VNN1	9.23484e-194	-2.21299	0.009	0.616	3.09718e-189	AS_Cycling Org-vs-Control_Cycling Org	vanin 1 [Source:HGNC Symbol;Acc:HGNC:12705]
ANXA1	2.53359e-193	2.19421	0.942	0.268	8.49716e-189	AS_Cycling Org-vs-Control_Cycling Org	annexin A1 [Source:HGNC Symbol;Acc:HGNC:533]
NQO1	1.4734e-191	2.01932	0.855	0.063	4.94148e-187	AS_Cycling Org-vs-Control_Cycling Org	NAD(P)H quinone dehydrogenase 1 [Source:HGNC Symbol;Acc:HGNC:2874]
IL4I1	7.65558e-189	-2.26535	0.012	0.607	2.56753e-184	AS_Cycling Org-vs-Control_Cycling Org	interleukin 4 induced 1 [Source:HGNC Symbol;Acc:HGNC:19094]
G0S2	1.29275e-187	-2.36288	0.51	0.931	4.33564e-183	AS_Cycling Org-vs-Control_Cycling Org	G0/G1 switch 2 [Source:HGNC Symbol;Acc:HGNC:30229]
SLC3A2	5.19147e-186	2.14155	0.933	0.222	1.74112e-181	AS_Cycling Org-vs-Control_Cycling Org	solute carrier family 3 member 2 [Source:HGNC Symbol;Acc:HGNC:11026]
MIF	4.82278e-180	1.89802	0.944	0.429	1.61746e-175	AS_Cycling Org-vs-Control_Cycling Org	macrophage migration inhibitory factor [Source:HGNC Symbol;Acc:HGNC:7097]
PCLAF	5.18894e-180	1.52349	0.838	0.083	1.74027e-175	AS_Cycling Org-vs-Control_Cycling Org	PCNA clamp associated factor [Source:HGNC Symbol;Acc:HGNC:28961]
ASRGL1	8.02063e-179	1.75378	0.976	0.395	2.68996e-174	AS_Cycling Org-vs-Control_Cycling Org	asparaginase and isoaspartyl peptidase 1 [Source:HGNC Symbol;Acc:HGNC:16448]
NEAT1	8.49835e-179	-1.5991	1	1	2.85018e-174	AS_Cycling Org-vs-Control_Cycling Org	nuclear paraspeckle assembly transcript 1 [Source:HGNC Symbol;Acc:HGNC:30815]
EIF4EBP1	1.15251e-177	2.01247	0.88	0.14	3.86529e-173	AS_Cycling Org-vs-Control_Cycling Org	eukaryotic translation initiation factor 4E binding protein 1 [Source:HGNC Symbol;Acc:HGNC:3288]
H2AFZ	1.56592e-176	1.49931	0.962	0.722	5.25178e-172	AS_Cycling Org-vs-Control_Cycling Org	NA
RPL36	2.66503e-176	1.06637	0.963	0.989	8.93798e-172	AS_Cycling Org-vs-Control_Cycling Org	ribosomal protein L36 [Source:HGNC Symbol;Acc:HGNC:13631]
MT-CO3	3.44128e-175	-1.0527	0.999	0.994	1.15414e-170	AS_Cycling Org-vs-Control_Cycling Org	mitochondrially encoded cytochrome c oxidase III [Source:HGNC Symbol;Acc:HGNC:7422]
ATP5F1E	2.44837e-171	1.3644	0.955	0.822	8.21133e-167	AS_Cycling Org-vs-Control_Cycling Org	ATP synthase F1 subunit epsilon [Source:HGNC Symbol;Acc:HGNC:838]
MT-ATP6	6.79395e-171	-1.16903	0.998	0.995	2.27855e-166	AS_Cycling Org-vs-Control_Cycling Org	mitochondrially encoded ATP synthase membrane subunit 6 [Source:HGNC Symbol;Acc:HGNC:7414]
CYP1B1	2.35152e-165	1.86075	0.96	0.451	7.88653e-161	AS_Cycling Org-vs-Control_Cycling Org	cytochrome P450 family 1 subfamily B member 1 [Source:HGNC Symbol;Acc:HGNC:2597]
PHGDH	2.60762e-165	1.55286	0.743	0.014	8.74544e-161	AS_Cycling Org-vs-Control_Cycling Org	phosphoglycerate dehydrogenase [Source:HGNC Symbol;Acc:HGNC:8923]
RPS8	1.97311e-162	1.15832	0.96	0.987	6.61742e-158	AS_Cycling Org-vs-Control_Cycling Org	ribosomal protein S8 [Source:HGNC Symbol;Acc:HGNC:10441]
GNG11	2.71813e-161	1.46666	0.77	0.048	9.11608e-157	AS_Cycling Org-vs-Control_Cycling Org	G protein subunit gamma 11 [Source:HGNC Symbol;Acc:HGNC:4403]
ASNS	2.79648e-161	1.57579	0.739	0.024	9.37882e-157	AS_Cycling Org-vs-Control_Cycling Org	asparagine synthetase (glutamine-hydrolyzing) [Source:HGNC Symbol;Acc:HGNC:753]
FGFBP1	1.16048e-160	2.15162	0.831	0.096	3.89201e-156	AS_Cycling Org-vs-Control_Cycling Org	fibroblast growth factor binding protein 1 [Source:HGNC Symbol;Acc:HGNC:19695]
GSTM3	1.31409e-156	-1.91632	0.791	0.899	4.40721e-152	AS_Cycling Org-vs-Control_Cycling Org	glutathione S-transferase mu 3 [Source:HGNC Symbol;Acc:HGNC:4635]
YWHAB	2.4284e-155	1.49917	0.91	0.228	8.14438e-151	AS_Cycling Org-vs-Control_Cycling Org	tyrosine 3-monooxygenase/tryptophan 5-monooxygenase activation protein beta [Source:HGNC Symbol;Acc:HGNC:12849]
POLR2L	3.70346e-155	1.57694	0.941	0.406	1.24207e-150	AS_Cycling Org-vs-Control_Cycling Org	RNA polymerase II, I and III subunit L [Source:HGNC Symbol;Acc:HGNC:9199]
GSTP1	1.37513e-154	1.32181	0.956	0.809	4.6119e-150	AS_Cycling Org-vs-Control_Cycling Org	glutathione S-transferase pi 1 [Source:HGNC Symbol;Acc:HGNC:4638]
ANXA2	2.52569e-153	1.44655	0.96	0.676	8.47067e-149	AS_Cycling Org-vs-Control_Cycling Org	annexin A2 [Source:HGNC Symbol;Acc:HGNC:537]
FLNA	5.86586e-152	1.33096	0.863	0.141	1.96729e-147	AS_Cycling Org-vs-Control_Cycling Org	filamin A [Source:HGNC Symbol;Acc:HGNC:3754]
CFL1	2.85465e-147	1.33616	0.949	0.494	9.57394e-143	AS_Cycling Org-vs-Control_Cycling Org	cofilin 1 [Source:HGNC Symbol;Acc:HGNC:1874]
SRSF3	1.72436e-142	1.35214	0.918	0.244	5.78315e-138	AS_Cycling Org-vs-Control_Cycling Org	serine and arginine rich splicing factor 3 [Source:HGNC Symbol;Acc:HGNC:10785]
MT-ND5	2.18013e-142	-1.15226	0.98	0.992	7.31172e-138	AS_Cycling Org-vs-Control_Cycling Org	mitochondrially encoded NADH:ubiquinone oxidoreductase core subunit 5 [Source:HGNC Symbol;Acc:HGNC:7461]
RPL41	5.85238e-141	0.739845	0.961	0.994	1.96277e-136	AS_Cycling Org-vs-Control_Cycling Org	ribosomal protein L41 [Source:HGNC Symbol;Acc:HGNC:10354]
PSAT1	5.64416e-140	1.33032	0.788	0.101	1.89294e-135	AS_Cycling Org-vs-Control_Cycling Org	phosphoserine aminotransferase 1 [Source:HGNC Symbol;Acc:HGNC:19129]
STMN1	2.11805e-138	1.4715	0.921	0.255	7.1035e-134	AS_Cycling Org-vs-Control_Cycling Org	stathmin 1 [Source:HGNC Symbol;Acc:HGNC:6510]
HMGN1	4.42355e-138	1.23026	0.968	0.472	1.48357e-133	AS_Cycling Org-vs-Control_Cycling Org	high mobility group nucleosome binding domain 1 [Source:HGNC Symbol;Acc:HGNC:4984]
ACTG1	1.87697e-137	1.35306	0.958	0.766	6.29497e-133	AS_Cycling Org-vs-Control_Cycling Org	actin gamma 1 [Source:HGNC Symbol;Acc:HGNC:144]
MGMT	8.53129e-137	1.15038	0.818	0.143	2.86123e-132	AS_Cycling Org-vs-Control_Cycling Org	O-6-methylguanine-DNA methyltransferase [Source:HGNC Symbol;Acc:HGNC:7059]
TIMM8B	1.41732e-136	1.21208	0.827	0.136	4.7534e-132	AS_Cycling Org-vs-Control_Cycling Org	translocase of inner mitochondrial membrane 8 homolog B [Source:HGNC Symbol;Acc:HGNC:11818]
PFN1	4.502e-136	1.34529	0.94	0.448	1.50988e-131	AS_Cycling Org-vs-Control_Cycling Org	profilin 1 [Source:HGNC Symbol;Acc:HGNC:8881]
KRT8	9.70787e-135	1.42673	0.956	0.541	3.25583e-130	AS_Cycling Org-vs-Control_Cycling Org	keratin 8 [Source:HGNC Symbol;Acc:HGNC:6446]
ATOX1	3.74576e-134	1.44962	0.89	0.257	1.25625e-129	AS_Cycling Org-vs-Control_Cycling Org	antioxidant 1 copper chaperone [Source:HGNC Symbol;Acc:HGNC:798]
RPS18	4.34018e-134	0.727171	0.961	0.994	1.45561e-129	AS_Cycling Org-vs-Control_Cycling Org	ribosomal protein S18 [Source:HGNC Symbol;Acc:HGNC:10401]
TFPI2	4.91279e-134	1.65509	0.773	0.111	1.64765e-129	AS_Cycling Org-vs-Control_Cycling Org	tissue factor pathway inhibitor 2 [Source:HGNC Symbol;Acc:HGNC:11761]
RPS11	1.25516e-133	-0.972776	0.956	0.99	4.20956e-129	AS_Cycling Org-vs-Control_Cycling Org	ribosomal protein S11 [Source:HGNC Symbol;Acc:HGNC:10384]
S100A11	1.83074e-133	1.26493	0.952	0.777	6.13993e-129	AS_Cycling Org-vs-Control_Cycling Org	S100 calcium binding protein A11 [Source:HGNC Symbol;Acc:HGNC:10488]
MT-CO1	4.83393e-133	-0.704849	0.999	0.995	1.6212e-128	AS_Cycling Org-vs-Control_Cycling Org	mitochondrially encoded cytochrome c oxidase I [Source:HGNC Symbol;Acc:HGNC:7419]
RPS15	8.19317e-133	0.760115	0.962	0.987	2.74782e-128	AS_Cycling Org-vs-Control_Cycling Org	ribosomal protein S15 [Source:HGNC Symbol;Acc:HGNC:10388]
H3F3B	8.6386e-132	1.12061	0.969	0.762	2.89721e-127	AS_Cycling Org-vs-Control_Cycling Org	NA
UQCC2	2.5391e-131	1.12474	0.829	0.162	8.51562e-127	AS_Cycling Org-vs-Control_Cycling Org	ubiquinol-cytochrome c reductase complex assembly factor 2 [Source:HGNC Symbol;Acc:HGNC:21237]
RPL39	3.61521e-131	0.770934	0.96	0.994	1.21247e-126	AS_Cycling Org-vs-Control_Cycling Org	ribosomal protein L39 [Source:HGNC Symbol;Acc:HGNC:10350]
RPS15A	7.25419e-129	0.880492	0.954	0.973	2.43291e-124	AS_Cycling Org-vs-Control_Cycling Org	ribosomal protein S15a [Source:HGNC Symbol;Acc:HGNC:10389]
HIST1H4C	2.06773e-128	2.38101	0.917	0.374	6.93474e-124	AS_Cycling Org-vs-Control_Cycling Org	NA
C2orf88	1.12567e-127	1.39096	0.85	0.201	3.77528e-123	AS_Cycling Org-vs-Control_Cycling Org	chromosome 2 open reading frame 88 [Source:HGNC Symbol;Acc:HGNC:28191]
RPL27A	2.51529e-127	-0.851825	0.959	0.994	8.43578e-123	AS_Cycling Org-vs-Control_Cycling Org	ribosomal protein L27a [Source:HGNC Symbol;Acc:HGNC:10329]
DUSP6	1.43257e-126	1.14096	0.704	0.069	4.80455e-122	AS_Cycling Org-vs-Control_Cycling Org	dual specificity phosphatase 6 [Source:HGNC Symbol;Acc:HGNC:3072]
MGST1	3.02914e-126	1.22911	0.86	0.202	1.01591e-121	AS_Cycling Org-vs-Control_Cycling Org	microsomal glutathione S-transferase 1 [Source:HGNC Symbol;Acc:HGNC:7061]
TUBA1B	8.66247e-126	1.42049	0.947	0.433	2.90522e-121	AS_Cycling Org-vs-Control_Cycling Org	tubulin alpha 1b [Source:HGNC Symbol;Acc:HGNC:18809]
AP2S1	2.97227e-125	1.2503	0.919	0.319	9.96838e-121	AS_Cycling Org-vs-Control_Cycling Org	adaptor related protein complex 2 subunit sigma 1 [Source:HGNC Symbol;Acc:HGNC:565]
MIR4435-2HG	1.01655e-124	0.998401	0.684	0.061	3.4093e-120	AS_Cycling Org-vs-Control_Cycling Org	MIR4435-2 host gene [Source:HGNC Symbol;Acc:HGNC:35163]
TRIB3	3.08837e-124	1.34432	0.663	0.045	1.03578e-119	AS_Cycling Org-vs-Control_Cycling Org	tribbles pseudokinase 3 [Source:HGNC Symbol;Acc:HGNC:16228]
TMA7	5.48147e-124	1.09918	0.942	0.596	1.83837e-119	AS_Cycling Org-vs-Control_Cycling Org	translation machinery associated 7 homolog [Source:HGNC Symbol;Acc:HGNC:26932]
DMKN	4.03358e-123	1.3601	0.896	0.265	1.35278e-118	AS_Cycling Org-vs-Control_Cycling Org	dermokine [Source:HGNC Symbol;Acc:HGNC:25063]
IER3	2.00376e-122	1.28569	0.986	0.698	6.72022e-118	AS_Cycling Org-vs-Control_Cycling Org	immediate early response 3 [Source:HGNC Symbol;Acc:HGNC:5392]
SEMA3A	5.98323e-122	1.08146	0.597	0.006	2.00666e-117	AS_Cycling Org-vs-Control_Cycling Org	semaphorin 3A [Source:HGNC Symbol;Acc:HGNC:10723]
GCHFR	8.16289e-122	1.35678	0.923	0.337	2.73767e-117	AS_Cycling Org-vs-Control_Cycling Org	GTP cyclohydrolase I feedback regulator [Source:HGNC Symbol;Acc:HGNC:4194]
TIMM10	8.41081e-122	1.00437	0.792	0.149	2.82082e-117	AS_Cycling Org-vs-Control_Cycling Org	translocase of inner mitochondrial membrane 10 [Source:HGNC Symbol;Acc:HGNC:11814]
GARS	1.59794e-121	1.15288	0.818	0.181	5.35917e-117	AS_Cycling Org-vs-Control_Cycling Org	NA
HNRNPAB	7.20452e-121	1.16389	0.841	0.212	2.41625e-116	AS_Cycling Org-vs-Control_Cycling Org	heterogeneous nuclear ribonucleoprotein A/B [Source:HGNC Symbol;Acc:HGNC:5034]
TPT1	2.91243e-120	-0.622381	0.958	0.994	9.76772e-116	AS_Cycling Org-vs-Control_Cycling Org	tumor protein, translationally-controlled 1 [Source:HGNC Symbol;Acc:HGNC:12022]
CALM1	3.80628e-120	1.1956	0.946	0.514	1.27655e-115	AS_Cycling Org-vs-Control_Cycling Org	calmodulin 1 [Source:HGNC Symbol;Acc:HGNC:1442]
RBM3	5.09555e-120	1.04587	0.819	0.188	1.70894e-115	AS_Cycling Org-vs-Control_Cycling Org	RNA binding motif protein 3 [Source:HGNC Symbol;Acc:HGNC:9900]
SYNE2	6.77377e-120	-1.44755	0.879	0.899	2.27179e-115	AS_Cycling Org-vs-Control_Cycling Org	spectrin repeat containing nuclear envelope protein 2 [Source:HGNC Symbol;Acc:HGNC:17084]
S100A16	1.78475e-119	1.29576	0.922	0.393	5.98569e-115	AS_Cycling Org-vs-Control_Cycling Org	S100 calcium binding protein A16 [Source:HGNC Symbol;Acc:HGNC:20441]
DDIT3	3.13344e-119	1.16911	0.696	0.08	1.05089e-114	AS_Cycling Org-vs-Control_Cycling Org	DNA damage inducible transcript 3 [Source:HGNC Symbol;Acc:HGNC:2726]
TUBB4B	7.49381e-119	1.47042	0.96	0.364	2.51327e-114	AS_Cycling Org-vs-Control_Cycling Org	tubulin beta 4B class IVb [Source:HGNC Symbol;Acc:HGNC:20771]
BLOC1S1	1.47585e-118	1.0359	0.823	0.191	4.94972e-114	AS_Cycling Org-vs-Control_Cycling Org	biogenesis of lysosomal organelles complex 1 subunit 1 [Source:HGNC Symbol;Acc:HGNC:4200]
LDHB	1.90298e-118	1.22505	0.941	0.538	6.38221e-114	AS_Cycling Org-vs-Control_Cycling Org	lactate dehydrogenase B [Source:HGNC Symbol;Acc:HGNC:6541]
KRT19	6.98918e-118	1.40553	0.956	0.804	2.34403e-113	AS_Cycling Org-vs-Control_Cycling Org	keratin 19 [Source:HGNC Symbol;Acc:HGNC:6436]
CLDN3	2.14998e-117	-1.33454	0.903	0.905	7.21062e-113	AS_Cycling Org-vs-Control_Cycling Org	claudin 3 [Source:HGNC Symbol;Acc:HGNC:2045]
CRIP1	2.19756e-117	1.56202	0.636	0.053	7.37018e-113	AS_Cycling Org-vs-Control_Cycling Org	cysteine rich protein 1 [Source:HGNC Symbol;Acc:HGNC:2360]
CENPW	3.92374e-117	0.992531	0.731	0.128	1.31594e-112	AS_Cycling Org-vs-Control_Cycling Org	centromere protein W [Source:HGNC Symbol;Acc:HGNC:21488]
RPL6	5.11509e-117	0.952262	0.959	0.865	1.7155e-112	AS_Cycling Org-vs-Control_Cycling Org	ribosomal protein L6 [Source:HGNC Symbol;Acc:HGNC:10362]
CCND1	6.30241e-117	1.43829	0.703	0.091	2.1137e-112	AS_Cycling Org-vs-Control_Cycling Org	cyclin D1 [Source:HGNC Symbol;Acc:HGNC:1582]
CKS2	7.20375e-117	1.5523	0.844	0.228	2.416e-112	AS_Cycling Org-vs-Control_Cycling Org	CDC28 protein kinase regulatory subunit 2 [Source:HGNC Symbol;Acc:HGNC:2000]
DNAJC15	8.5171e-117	1.17788	0.913	0.294	2.85647e-112	AS_Cycling Org-vs-Control_Cycling Org	DnaJ heat shock protein family (Hsp40) member C15 [Source:HGNC Symbol;Acc:HGNC:20325]
S100A6	2.86725e-116	1.18678	0.963	0.994	9.61618e-112	AS_Cycling Org-vs-Control_Cycling Org	S100 calcium binding protein A6 [Source:HGNC Symbol;Acc:HGNC:10496]
TES	5.60773e-116	1.11388	0.817	0.188	1.88072e-111	AS_Cycling Org-vs-Control_Cycling Org	testin LIM domain protein [Source:HGNC Symbol;Acc:HGNC:14620]
HMGB2	8.98291e-116	1.3127	0.917	0.263	3.01269e-111	AS_Cycling Org-vs-Control_Cycling Org	high mobility group box 2 [Source:HGNC Symbol;Acc:HGNC:5000]
NNMT	1.97572e-115	1.72499	0.899	0.335	6.62618e-111	AS_Cycling Org-vs-Control_Cycling Org	nicotinamide N-methyltransferase [Source:HGNC Symbol;Acc:HGNC:7861]
PPIA	5.22995e-115	1.04636	0.952	0.663	1.75402e-110	AS_Cycling Org-vs-Control_Cycling Org	peptidylprolyl isomerase A [Source:HGNC Symbol;Acc:HGNC:9253]
DUT	5.39275e-115	1.09159	0.767	0.14	1.80862e-110	AS_Cycling Org-vs-Control_Cycling Org	deoxyuridine triphosphatase [Source:HGNC Symbol;Acc:HGNC:3078]
RANBP1	6.41791e-115	1.14465	0.819	0.204	2.15244e-110	AS_Cycling Org-vs-Control_Cycling Org	RAN binding protein 1 [Source:HGNC Symbol;Acc:HGNC:9847]
MGST3	2.10617e-114	0.989152	0.834	0.188	7.06366e-110	AS_Cycling Org-vs-Control_Cycling Org	microsomal glutathione S-transferase 3 [Source:HGNC Symbol;Acc:HGNC:7064]
C4orf48	5.02665e-114	0.95265	0.679	0.067	1.68584e-109	AS_Cycling Org-vs-Control_Cycling Org	chromosome 4 open reading frame 48 [Source:HGNC Symbol;Acc:HGNC:34437]
NDUFB1	9.48857e-114	1.11246	0.895	0.26	3.18228e-109	AS_Cycling Org-vs-Control_Cycling Org	NADH:ubiquinone oxidoreductase subunit B1 [Source:HGNC Symbol;Acc:HGNC:7695]
PDZK1IP1	1.00831e-113	-1.98817	0.217	0.642	3.38165e-109	AS_Cycling Org-vs-Control_Cycling Org	PDZK1 interacting protein 1 [Source:HGNC Symbol;Acc:HGNC:16887]
PCDH7	1.48398e-113	1.00345	0.722	0.103	4.97698e-109	AS_Cycling Org-vs-Control_Cycling Org	protocadherin 7 [Source:HGNC Symbol;Acc:HGNC:8659]
LGALS3	1.63322e-112	1.19561	0.941	0.608	5.47748e-108	AS_Cycling Org-vs-Control_Cycling Org	galectin 3 [Source:HGNC Symbol;Acc:HGNC:6563]
NME1	4.44814e-112	0.922441	0.669	0.075	1.49182e-107	AS_Cycling Org-vs-Control_Cycling Org	NME/NM23 nucleoside diphosphate kinase 1 [Source:HGNC Symbol;Acc:HGNC:7849]
TCEA1	6.52756e-112	1.12814	0.89	0.266	2.18921e-107	AS_Cycling Org-vs-Control_Cycling Org	transcription elongation factor A1 [Source:HGNC Symbol;Acc:HGNC:11612]
RPL19	8.03581e-111	0.790954	0.959	0.957	2.69505e-106	AS_Cycling Org-vs-Control_Cycling Org	ribosomal protein L19 [Source:HGNC Symbol;Acc:HGNC:10312]
RPS3	1.06598e-110	0.734228	0.96	0.978	3.5751e-106	AS_Cycling Org-vs-Control_Cycling Org	ribosomal protein S3 [Source:HGNC Symbol;Acc:HGNC:10420]
H2AFJ	1.15127e-110	1.07138	0.851	0.22	3.86114e-106	AS_Cycling Org-vs-Control_Cycling Org	NA
RPS23	1.39484e-110	0.692747	0.958	0.989	4.67802e-106	AS_Cycling Org-vs-Control_Cycling Org	ribosomal protein S23 [Source:HGNC Symbol;Acc:HGNC:10410]
VPS29	3.71894e-110	0.922902	0.808	0.191	1.24726e-105	AS_Cycling Org-vs-Control_Cycling Org	VPS29 retromer complex component [Source:HGNC Symbol;Acc:HGNC:14340]
MT-ND4	3.98933e-110	-0.674696	0.996	0.994	1.33794e-105	AS_Cycling Org-vs-Control_Cycling Org	mitochondrially encoded NADH:ubiquinone oxidoreductase core subunit 4 [Source:HGNC Symbol;Acc:HGNC:7459]
S100A10	4.23726e-110	1.29001	0.945	0.549	1.42109e-105	AS_Cycling Org-vs-Control_Cycling Org	S100 calcium binding protein A10 [Source:HGNC Symbol;Acc:HGNC:10487]
RPL32	2.57504e-109	0.692348	0.958	0.989	8.63616e-105	AS_Cycling Org-vs-Control_Cycling Org	ribosomal protein L32 [Source:HGNC Symbol;Acc:HGNC:10336]
TESC	5.1843e-109	1.09852	0.787	0.186	1.73871e-104	AS_Cycling Org-vs-Control_Cycling Org	tescalcin [Source:HGNC Symbol;Acc:HGNC:26065]
SMIM37	1.09454e-108	0.793435	0.702	0.101	3.67088e-104	AS_Cycling Org-vs-Control_Cycling Org	NA
BEX3	7.13452e-108	0.954403	0.779	0.167	2.39278e-103	AS_Cycling Org-vs-Control_Cycling Org	brain expressed X-linked 3 [Source:HGNC Symbol;Acc:HGNC:13388]
H2AFX	4.30692e-107	0.99812	0.736	0.144	1.44446e-102	AS_Cycling Org-vs-Control_Cycling Org	NA
PHLDA1	9.94188e-107	1.19176	0.635	0.069	3.33431e-102	AS_Cycling Org-vs-Control_Cycling Org	pleckstrin homology like domain family A member 1 [Source:HGNC Symbol;Acc:HGNC:8933]
ADIRF	1.64581e-106	1.21852	0.642	0.071	5.51973e-102	AS_Cycling Org-vs-Control_Cycling Org	adipogenesis regulatory factor [Source:HGNC Symbol;Acc:HGNC:24043]
FIBP	2.60282e-106	0.825714	0.645	0.08	8.72933e-102	AS_Cycling Org-vs-Control_Cycling Org	FGF1 intracellular binding protein [Source:HGNC Symbol;Acc:HGNC:3705]
RPS12	3.0877e-106	0.6439	0.958	0.994	1.03555e-101	AS_Cycling Org-vs-Control_Cycling Org	ribosomal protein S12 [Source:HGNC Symbol;Acc:HGNC:10385]
EGR1	1.03188e-105	1.10417	0.688	0.101	3.46074e-101	AS_Cycling Org-vs-Control_Cycling Org	early growth response 1 [Source:HGNC Symbol;Acc:HGNC:3238]
LAMB3	1.1542e-105	-1.59285	0.745	0.838	3.87094e-101	AS_Cycling Org-vs-Control_Cycling Org	laminin subunit beta 3 [Source:HGNC Symbol;Acc:HGNC:6490]
CTSC	9.97111e-105	0.861533	0.644	0.079	3.34411e-100	AS_Cycling Org-vs-Control_Cycling Org	cathepsin C [Source:HGNC Symbol;Acc:HGNC:2528]
TNFAIP2	3.98887e-104	-1.76759	0.562	0.777	1.33779e-99	AS_Cycling Org-vs-Control_Cycling Org	TNF alpha induced protein 2 [Source:HGNC Symbol;Acc:HGNC:11895]
SLIRP	5.49393e-104	0.936132	0.823	0.209	1.84255e-99	AS_Cycling Org-vs-Control_Cycling Org	SRA stem-loop interacting RNA binding protein [Source:HGNC Symbol;Acc:HGNC:20495]
NAA38	7.15988e-104	1.07117	0.907	0.307	2.40128e-99	AS_Cycling Org-vs-Control_Cycling Org	N-alpha-acetyltransferase 38, NatC auxiliary subunit [Source:HGNC Symbol;Acc:HGNC:28212]
PAX8	7.38884e-104	-1.84108	0.568	0.774	2.47807e-99	AS_Cycling Org-vs-Control_Cycling Org	paired box 8 [Source:HGNC Symbol;Acc:HGNC:8622]
CYB5B	8.21265e-104	1.12127	0.856	0.263	2.75436e-99	AS_Cycling Org-vs-Control_Cycling Org	cytochrome b5 type B [Source:HGNC Symbol;Acc:HGNC:24374]
SMIM22	1.54015e-103	1.0121	0.88	0.271	5.16536e-99	AS_Cycling Org-vs-Control_Cycling Org	small integral membrane protein 22 [Source:HGNC Symbol;Acc:HGNC:48329]
H1F0	2.25462e-103	0.992651	0.633	0.064	7.56156e-99	AS_Cycling Org-vs-Control_Cycling Org	NA
SELENOW	3.55056e-103	1.13269	0.915	0.38	1.19079e-98	AS_Cycling Org-vs-Control_Cycling Org	selenoprotein W [Source:HGNC Symbol;Acc:HGNC:10752]
TXNDC17	5.24904e-103	0.867415	0.849	0.226	1.76042e-98	AS_Cycling Org-vs-Control_Cycling Org	thioredoxin domain containing 17 [Source:HGNC Symbol;Acc:HGNC:28218]
ZFP36L1	2.40242e-102	-1.6305	0.679	0.799	8.05724e-98	AS_Cycling Org-vs-Control_Cycling Org	ZFP36 ring finger protein like 1 [Source:HGNC Symbol;Acc:HGNC:1107]
SMC2	5.33444e-102	0.826864	0.681	0.106	1.78907e-97	AS_Cycling Org-vs-Control_Cycling Org	structural maintenance of chromosomes 2 [Source:HGNC Symbol;Acc:HGNC:14011]
DYNLL1	1.18212e-101	1.22921	0.926	0.443	3.96458e-97	AS_Cycling Org-vs-Control_Cycling Org	dynein light chain LC8-type 1 [Source:HGNC Symbol;Acc:HGNC:15476]
EMP2	1.53018e-101	0.819573	0.654	0.088	5.13191e-97	AS_Cycling Org-vs-Control_Cycling Org	epithelial membrane protein 2 [Source:HGNC Symbol;Acc:HGNC:3334]
PAXX	1.5642e-101	0.77015	0.702	0.12	5.24601e-97	AS_Cycling Org-vs-Control_Cycling Org	PAXX non-homologous end joining factor [Source:HGNC Symbol;Acc:HGNC:27849]
KPNA2	2.62527e-101	1.25987	0.822	0.233	8.80463e-97	AS_Cycling Org-vs-Control_Cycling Org	karyopherin subunit alpha 2 [Source:HGNC Symbol;Acc:HGNC:6395]
SORBS2	2.83689e-101	0.990909	0.826	0.199	9.51437e-97	AS_Cycling Org-vs-Control_Cycling Org	sorbin and SH3 domain containing 2 [Source:HGNC Symbol;Acc:HGNC:24098]
SNRPF	5.34024e-101	0.909835	0.845	0.231	1.79101e-96	AS_Cycling Org-vs-Control_Cycling Org	small nuclear ribonucleoprotein polypeptide F [Source:HGNC Symbol;Acc:HGNC:11162]
UNC93A	7.64622e-101	1.21122	0.515	0.002	2.56439e-96	AS_Cycling Org-vs-Control_Cycling Org	unc-93 homolog A [Source:HGNC Symbol;Acc:HGNC:12570]
RPL31	1.59768e-100	-1.05199	0.929	0.941	5.35828e-96	AS_Cycling Org-vs-Control_Cycling Org	ribosomal protein L31 [Source:HGNC Symbol;Acc:HGNC:10334]
SNRNP25	2.45181e-100	0.807751	0.592	0.058	8.22286e-96	AS_Cycling Org-vs-Control_Cycling Org	small nuclear ribonucleoprotein U11/U12 subunit 25 [Source:HGNC Symbol;Acc:HGNC:14161]
DBI	7.38883e-100	1.10406	0.895	0.334	2.47807e-95	AS_Cycling Org-vs-Control_Cycling Org	diazepam binding inhibitor, acyl-CoA binding protein [Source:HGNC Symbol;Acc:HGNC:2690]
STX18	7.69079e-100	0.841235	0.726	0.148	2.57934e-95	AS_Cycling Org-vs-Control_Cycling Org	syntaxin 18 [Source:HGNC Symbol;Acc:HGNC:15942]
CKS1B	1.05755e-99	1.10793	0.885	0.249	3.54681e-95	AS_Cycling Org-vs-Control_Cycling Org	CDC28 protein kinase regulatory subunit 1B [Source:HGNC Symbol;Acc:HGNC:19083]
DNPH1	1.09881e-99	0.770741	0.672	0.111	3.68518e-95	AS_Cycling Org-vs-Control_Cycling Org	2'-deoxynucleoside 5'-phosphate N-hydrolase 1 [Source:HGNC Symbol;Acc:HGNC:21218]
SMC4	3.96188e-99	1.03535	0.869	0.246	1.32874e-94	AS_Cycling Org-vs-Control_Cycling Org	structural maintenance of chromosomes 4 [Source:HGNC Symbol;Acc:HGNC:14013]
KLK11	5.07415e-99	0.895464	0.712	0.13	1.70177e-94	AS_Cycling Org-vs-Control_Cycling Org	kallikrein related peptidase 11 [Source:HGNC Symbol;Acc:HGNC:6359]
RAN	1.03458e-98	1.07808	0.925	0.38	3.46979e-94	AS_Cycling Org-vs-Control_Cycling Org	RAN, member RAS oncogene family [Source:HGNC Symbol;Acc:HGNC:9846]
TRAPPC2L	1.20961e-98	0.746119	0.715	0.136	4.05679e-94	AS_Cycling Org-vs-Control_Cycling Org	trafficking protein particle complex 2 like [Source:HGNC Symbol;Acc:HGNC:30887]
TUBB	3.27511e-98	1.12091	0.926	0.363	1.09841e-93	AS_Cycling Org-vs-Control_Cycling Org	tubulin beta class I [Source:HGNC Symbol;Acc:HGNC:20778]
RPS27	6.1872e-98	0.592833	0.96	0.992	2.07506e-93	AS_Cycling Org-vs-Control_Cycling Org	ribosomal protein S27 [Source:HGNC Symbol;Acc:HGNC:10416]
BIRC5	2.12339e-97	1.01353	0.763	0.183	7.12142e-93	AS_Cycling Org-vs-Control_Cycling Org	baculoviral IAP repeat containing 5 [Source:HGNC Symbol;Acc:HGNC:593]
SLC25A24	2.72486e-97	0.730579	0.628	0.079	9.13862e-93	AS_Cycling Org-vs-Control_Cycling Org	solute carrier family 25 member 24 [Source:HGNC Symbol;Acc:HGNC:20662]
IL1A	4.28628e-97	1.09183	0.599	0.058	1.43753e-92	AS_Cycling Org-vs-Control_Cycling Org	interleukin 1 alpha [Source:HGNC Symbol;Acc:HGNC:5991]
SLC1A5	4.73345e-97	0.863629	0.735	0.152	1.5875e-92	AS_Cycling Org-vs-Control_Cycling Org	solute carrier family 1 member 5 [Source:HGNC Symbol;Acc:HGNC:10943]
TNFRSF12A	5.73804e-97	1.06542	0.587	0.051	1.92442e-92	AS_Cycling Org-vs-Control_Cycling Org	TNF receptor superfamily member 12A [Source:HGNC Symbol;Acc:HGNC:18152]
IDH1	6.76551e-97	0.750115	0.644	0.087	2.26902e-92	AS_Cycling Org-vs-Control_Cycling Org	isocitrate dehydrogenase (NADP(+)) 1 [Source:HGNC Symbol;Acc:HGNC:5382]
LBR	9.54387e-97	0.885698	0.711	0.149	3.20082e-92	AS_Cycling Org-vs-Control_Cycling Org	lamin B receptor [Source:HGNC Symbol;Acc:HGNC:6518]
ETFB	3.00409e-96	0.782726	0.813	0.204	1.00751e-91	AS_Cycling Org-vs-Control_Cycling Org	electron transfer flavoprotein subunit beta [Source:HGNC Symbol;Acc:HGNC:3482]
NFKBIA	4.43834e-96	-1.67897	0.621	0.772	1.48853e-91	AS_Cycling Org-vs-Control_Cycling Org	NFKB inhibitor alpha [Source:HGNC Symbol;Acc:HGNC:7797]
GADD45A	7.59994e-96	-1.65437	0.593	0.801	2.54887e-91	AS_Cycling Org-vs-Control_Cycling Org	growth arrest and DNA damage inducible alpha [Source:HGNC Symbol;Acc:HGNC:4095]
PBK	9.69256e-96	0.836236	0.672	0.128	3.25069e-91	AS_Cycling Org-vs-Control_Cycling Org	PDZ binding kinase [Source:HGNC Symbol;Acc:HGNC:18282]
CTSZ	1.25344e-95	0.758205	0.71	0.151	4.20379e-91	AS_Cycling Org-vs-Control_Cycling Org	cathepsin Z [Source:HGNC Symbol;Acc:HGNC:2547]
TXNL4A	8.12992e-95	0.774373	0.767	0.175	2.72661e-90	AS_Cycling Org-vs-Control_Cycling Org	thioredoxin like 4A [Source:HGNC Symbol;Acc:HGNC:30551]
KRT18	2.54628e-94	1.17005	0.954	0.788	8.53972e-90	AS_Cycling Org-vs-Control_Cycling Org	keratin 18 [Source:HGNC Symbol;Acc:HGNC:6430]
GUCY1B1	4.2429e-94	0.811212	0.618	0.082	1.42298e-89	AS_Cycling Org-vs-Control_Cycling Org	guanylate cyclase 1 soluble subunit beta 1 [Source:HGNC Symbol;Acc:HGNC:4687]
AIG1	5.29012e-94	0.70662	0.636	0.093	1.7742e-89	AS_Cycling Org-vs-Control_Cycling Org	androgen induced 1 [Source:HGNC Symbol;Acc:HGNC:21607]
PRKDC	5.47776e-94	0.924841	0.812	0.231	1.83713e-89	AS_Cycling Org-vs-Control_Cycling Org	protein kinase, DNA-activated, catalytic subunit [Source:HGNC Symbol;Acc:HGNC:9413]
C7orf50	5.48668e-94	0.731899	0.671	0.117	1.84012e-89	AS_Cycling Org-vs-Control_Cycling Org	chromosome 7 open reading frame 50 [Source:HGNC Symbol;Acc:HGNC:22421]
BOLA3	6.61715e-94	0.686372	0.615	0.079	2.21926e-89	AS_Cycling Org-vs-Control_Cycling Org	bolA family member 3 [Source:HGNC Symbol;Acc:HGNC:24415]
MRPL57	7.90612e-94	0.913882	0.87	0.283	2.65155e-89	AS_Cycling Org-vs-Control_Cycling Org	mitochondrial ribosomal protein L57 [Source:HGNC Symbol;Acc:HGNC:14514]
MTRNR2L12	9.03897e-94	-1.6993	0.713	0.835	3.03149e-89	AS_Cycling Org-vs-Control_Cycling Org	MT-RNR2 like 12 [Source:HGNC Symbol;Acc:HGNC:37169]
PKM	1.22535e-93	0.937265	0.961	0.64	4.10958e-89	AS_Cycling Org-vs-Control_Cycling Org	pyruvate kinase M1/2 [Source:HGNC Symbol;Acc:HGNC:9021]
GGCT	1.91675e-93	0.788767	0.759	0.177	6.4284e-89	AS_Cycling Org-vs-Control_Cycling Org	gamma-glutamylcyclotransferase [Source:HGNC Symbol;Acc:HGNC:21705]
MRPL23	2.05106e-93	0.716998	0.554	0.051	6.87885e-89	AS_Cycling Org-vs-Control_Cycling Org	mitochondrial ribosomal protein L23 [Source:HGNC Symbol;Acc:HGNC:10322]
PLK2	5.44459e-93	0.980109	0.73	0.162	1.826e-88	AS_Cycling Org-vs-Control_Cycling Org	polo like kinase 2 [Source:HGNC Symbol;Acc:HGNC:19699]
MAT2A	5.56167e-93	0.783129	0.724	0.161	1.86527e-88	AS_Cycling Org-vs-Control_Cycling Org	methionine adenosyltransferase 2A [Source:HGNC Symbol;Acc:HGNC:6904]
RPL37	6.35424e-93	0.565336	0.96	0.984	2.13108e-88	AS_Cycling Org-vs-Control_Cycling Org	ribosomal protein L37 [Source:HGNC Symbol;Acc:HGNC:10347]
RPS27A	9.89504e-93	0.569739	0.957	0.99	3.3186e-88	AS_Cycling Org-vs-Control_Cycling Org	ribosomal protein S27a [Source:HGNC Symbol;Acc:HGNC:10417]
REX1BD	1.03985e-92	0.68901	0.608	0.079	3.48746e-88	AS_Cycling Org-vs-Control_Cycling Org	required for excision 1-B domain containing [Source:HGNC Symbol;Acc:HGNC:26098]
PAFAH1B3	1.32849e-92	0.72666	0.679	0.127	4.4555e-88	AS_Cycling Org-vs-Control_Cycling Org	platelet activating factor acetylhydrolase 1b catalytic subunit 3 [Source:HGNC Symbol;Acc:HGNC:8576]
IGFBP4	1.35945e-92	-1.33848	0.838	0.865	4.55932e-88	AS_Cycling Org-vs-Control_Cycling Org	insulin like growth factor binding protein 4 [Source:HGNC Symbol;Acc:HGNC:5473]
GTF3A	1.64646e-92	0.723408	0.66	0.12	5.5219e-88	AS_Cycling Org-vs-Control_Cycling Org	general transcription factor IIIA [Source:HGNC Symbol;Acc:HGNC:4662]
UQCRQ	1.70897e-92	0.964973	0.936	0.555	5.73156e-88	AS_Cycling Org-vs-Control_Cycling Org	ubiquinol-cytochrome c reductase complex III subunit VII [Source:HGNC Symbol;Acc:HGNC:29594]
TMSB4X	2.76039e-92	0.698185	0.959	0.982	9.2578e-88	AS_Cycling Org-vs-Control_Cycling Org	thymosin beta 4 X-linked [Source:HGNC Symbol;Acc:HGNC:11881]
HINT2	9.50028e-92	0.690909	0.692	0.132	3.1862e-87	AS_Cycling Org-vs-Control_Cycling Org	histidine triad nucleotide binding protein 2 [Source:HGNC Symbol;Acc:HGNC:18344]
SNRPD1	1.26734e-91	0.905724	0.884	0.289	4.25041e-87	AS_Cycling Org-vs-Control_Cycling Org	small nuclear ribonucleoprotein D1 polypeptide [Source:HGNC Symbol;Acc:HGNC:11158]
ERRFI1	2.04017e-91	0.872757	0.592	0.069	6.84233e-87	AS_Cycling Org-vs-Control_Cycling Org	ERBB receptor feedback inhibitor 1 [Source:HGNC Symbol;Acc:HGNC:18185]
EID1	2.0515e-91	0.765053	0.767	0.186	6.88031e-87	AS_Cycling Org-vs-Control_Cycling Org	EP300 interacting inhibitor of differentiation 1 [Source:HGNC Symbol;Acc:HGNC:1191]
C19orf33	4.41619e-91	0.94966	0.824	0.255	1.4811e-86	AS_Cycling Org-vs-Control_Cycling Org	chromosome 19 open reading frame 33 [Source:HGNC Symbol;Acc:HGNC:16668]
ZDHHC12	4.4171e-91	0.720166	0.608	0.087	1.48141e-86	AS_Cycling Org-vs-Control_Cycling Org	zinc finger DHHC-type palmitoyltransferase 12 [Source:HGNC Symbol;Acc:HGNC:19159]
LMO4	4.65964e-91	1.00278	0.873	0.31	1.56275e-86	AS_Cycling Org-vs-Control_Cycling Org	LIM domain only 4 [Source:HGNC Symbol;Acc:HGNC:6644]
LSM5	5.11544e-91	0.938016	0.878	0.287	1.71562e-86	AS_Cycling Org-vs-Control_Cycling Org	LSM5 homolog, U6 small nuclear RNA and mRNA degradation associated [Source:HGNC Symbol;Acc:HGNC:17162]
HNRNPA2B1	8.29115e-91	1.04652	0.97	0.443	2.78069e-86	AS_Cycling Org-vs-Control_Cycling Org	heterogeneous nuclear ribonucleoprotein A2/B1 [Source:HGNC Symbol;Acc:HGNC:5033]
POLE4	9.83367e-91	0.694645	0.619	0.093	3.29802e-86	AS_Cycling Org-vs-Control_Cycling Org	DNA polymerase epsilon 4, accessory subunit [Source:HGNC Symbol;Acc:HGNC:18755]
CTBP2	1.1681e-90	0.745579	0.786	0.194	3.91757e-86	AS_Cycling Org-vs-Control_Cycling Org	C-terminal binding protein 2 [Source:HGNC Symbol;Acc:HGNC:2495]
PRDX2	1.59825e-90	0.939129	0.944	0.535	5.36022e-86	AS_Cycling Org-vs-Control_Cycling Org	peroxiredoxin 2 [Source:HGNC Symbol;Acc:HGNC:9353]
MT-CO2	2.13247e-90	-0.539633	1	0.998	7.15188e-86	AS_Cycling Org-vs-Control_Cycling Org	mitochondrially encoded cytochrome c oxidase II [Source:HGNC Symbol;Acc:HGNC:7421]
MRPL54	3.73423e-90	0.782278	0.778	0.199	1.25239e-85	AS_Cycling Org-vs-Control_Cycling Org	mitochondrial ribosomal protein L54 [Source:HGNC Symbol;Acc:HGNC:16685]
MT2A	4.76997e-90	1.65654	0.693	0.148	1.59975e-85	AS_Cycling Org-vs-Control_Cycling Org	metallothionein 2A [Source:HGNC Symbol;Acc:HGNC:7406]
SOX4	7.11106e-90	1.19967	0.941	0.462	2.38491e-85	AS_Cycling Org-vs-Control_Cycling Org	SRY-box transcription factor 4 [Source:HGNC Symbol;Acc:HGNC:11200]
ZWINT	8.31916e-90	0.717255	0.541	0.045	2.79008e-85	AS_Cycling Org-vs-Control_Cycling Org	ZW10 interacting kinetochore protein [Source:HGNC Symbol;Acc:HGNC:13195]
SSBP1	8.49523e-90	0.859094	0.838	0.249	2.84913e-85	AS_Cycling Org-vs-Control_Cycling Org	single stranded DNA binding protein 1 [Source:HGNC Symbol;Acc:HGNC:11317]
GTF3C6	1.16083e-89	0.678161	0.623	0.103	3.8932e-85	AS_Cycling Org-vs-Control_Cycling Org	general transcription factor IIIC subunit 6 [Source:HGNC Symbol;Acc:HGNC:20872]
PPP1R14B	1.71983e-89	0.963776	0.865	0.289	5.76797e-85	AS_Cycling Org-vs-Control_Cycling Org	protein phosphatase 1 regulatory inhibitor subunit 14B [Source:HGNC Symbol;Acc:HGNC:9057]
DDIT4	1.95269e-89	1.11954	0.89	0.343	6.54894e-85	AS_Cycling Org-vs-Control_Cycling Org	DNA damage inducible transcript 4 [Source:HGNC Symbol;Acc:HGNC:24944]
ST6GALNAC1	2.57201e-89	0.739848	0.726	0.157	8.62602e-85	AS_Cycling Org-vs-Control_Cycling Org	ST6 N-acetylgalactosaminide alpha-2,6-sialyltransferase 1 [Source:HGNC Symbol;Acc:HGNC:23614]
OCIAD2	3.99872e-89	0.783132	0.741	0.177	1.34109e-84	AS_Cycling Org-vs-Control_Cycling Org	OCIA domain containing 2 [Source:HGNC Symbol;Acc:HGNC:28685]
RPL22L1	4.35109e-89	0.998647	0.785	0.225	1.45927e-84	AS_Cycling Org-vs-Control_Cycling Org	ribosomal protein L22 like 1 [Source:HGNC Symbol;Acc:HGNC:27610]
PSMC3	4.59176e-89	0.736202	0.746	0.186	1.53998e-84	AS_Cycling Org-vs-Control_Cycling Org	proteasome 26S subunit, ATPase 3 [Source:HGNC Symbol;Acc:HGNC:9549]
TMPO	4.8032e-89	0.788112	0.821	0.233	1.6109e-84	AS_Cycling Org-vs-Control_Cycling Org	thymopoietin [Source:HGNC Symbol;Acc:HGNC:11875]
IARS	5.21103e-89	0.763139	0.681	0.14	1.74768e-84	AS_Cycling Org-vs-Control_Cycling Org	NA
ETV5	6.12178e-89	0.722788	0.513	0.029	2.05312e-84	AS_Cycling Org-vs-Control_Cycling Org	ETS variant transcription factor 5 [Source:HGNC Symbol;Acc:HGNC:3494]
NDUFAF8	1.2723e-88	0.66435	0.686	0.135	4.26702e-84	AS_Cycling Org-vs-Control_Cycling Org	NADH:ubiquinone oxidoreductase complex assembly factor 8 [Source:HGNC Symbol;Acc:HGNC:33551]
RPLP1	2.57051e-88	0.449778	0.961	0.994	8.62097e-84	AS_Cycling Org-vs-Control_Cycling Org	ribosomal protein lateral stalk subunit P1 [Source:HGNC Symbol;Acc:HGNC:10372]
THOC7	5.1821e-88	0.628344	0.69	0.143	1.73797e-83	AS_Cycling Org-vs-Control_Cycling Org	THO complex 7 [Source:HGNC Symbol;Acc:HGNC:29874]
TMEM238	8.5784e-88	0.777998	0.781	0.215	2.87702e-83	AS_Cycling Org-vs-Control_Cycling Org	transmembrane protein 238 [Source:HGNC Symbol;Acc:HGNC:40042]
EEF1B2	1.00706e-87	0.859368	0.949	0.69	3.37749e-83	AS_Cycling Org-vs-Control_Cycling Org	eukaryotic translation elongation factor 1 beta 2 [Source:HGNC Symbol;Acc:HGNC:3208]
SLC7A1	2.8739e-87	0.733754	0.69	0.141	9.63849e-83	AS_Cycling Org-vs-Control_Cycling Org	solute carrier family 7 member 1 [Source:HGNC Symbol;Acc:HGNC:11057]
FAAP20	2.89547e-87	0.684474	0.741	0.188	9.71084e-83	AS_Cycling Org-vs-Control_Cycling Org	FA core complex associated protein 20 [Source:HGNC Symbol;Acc:HGNC:26428]
C1QBP	3.52133e-87	0.775534	0.796	0.223	1.18098e-82	AS_Cycling Org-vs-Control_Cycling Org	complement C1q binding protein [Source:HGNC Symbol;Acc:HGNC:1243]
KRTCAP2	3.67772e-87	0.653258	0.645	0.114	1.23343e-82	AS_Cycling Org-vs-Control_Cycling Org	keratinocyte associated protein 2 [Source:HGNC Symbol;Acc:HGNC:28942]
MSX1	4.32104e-87	0.693172	0.651	0.114	1.44919e-82	AS_Cycling Org-vs-Control_Cycling Org	msh homeobox 1 [Source:HGNC Symbol;Acc:HGNC:7391]
PIGR	4.66766e-87	-1.65179	0.514	0.732	1.56544e-82	AS_Cycling Org-vs-Control_Cycling Org	polymeric immunoglobulin receptor [Source:HGNC Symbol;Acc:HGNC:8968]
SPRY1	7.37351e-87	0.772962	0.558	0.058	2.47293e-82	AS_Cycling Org-vs-Control_Cycling Org	sprouty RTK signaling antagonist 1 [Source:HGNC Symbol;Acc:HGNC:11269]
HMMR	2.1195e-86	1.14543	0.654	0.144	7.10838e-82	AS_Cycling Org-vs-Control_Cycling Org	hyaluronan mediated motility receptor [Source:HGNC Symbol;Acc:HGNC:5012]
ASPH	2.37932e-86	0.990581	0.869	0.316	7.97977e-82	AS_Cycling Org-vs-Control_Cycling Org	aspartate beta-hydroxylase [Source:HGNC Symbol;Acc:HGNC:757]
SPRY2	3.28744e-86	0.69811	0.542	0.048	1.10254e-81	AS_Cycling Org-vs-Control_Cycling Org	sprouty RTK signaling antagonist 2 [Source:HGNC Symbol;Acc:HGNC:11270]
LMAN1	6.81016e-86	-1.23238	0.864	0.83	2.28399e-81	AS_Cycling Org-vs-Control_Cycling Org	lectin, mannose binding 1 [Source:HGNC Symbol;Acc:HGNC:6631]
SRSF7	1.29294e-85	0.795448	0.855	0.257	4.33628e-81	AS_Cycling Org-vs-Control_Cycling Org	serine and arginine rich splicing factor 7 [Source:HGNC Symbol;Acc:HGNC:10789]
NHP2	1.39579e-85	0.696945	0.782	0.21	4.6812e-81	AS_Cycling Org-vs-Control_Cycling Org	NHP2 ribonucleoprotein [Source:HGNC Symbol;Acc:HGNC:14377]
CLTB	1.4636e-85	0.668638	0.63	0.106	4.90863e-81	AS_Cycling Org-vs-Control_Cycling Org	clathrin light chain B [Source:HGNC Symbol;Acc:HGNC:2091]
CDK1	1.71418e-85	0.894088	0.753	0.186	5.74902e-81	AS_Cycling Org-vs-Control_Cycling Org	cyclin dependent kinase 1 [Source:HGNC Symbol;Acc:HGNC:1722]
GPAA1	2.2594e-85	0.64521	0.649	0.119	7.57758e-81	AS_Cycling Org-vs-Control_Cycling Org	glycosylphosphatidylinositol anchor attachment 1 [Source:HGNC Symbol;Acc:HGNC:4446]
CDKN3	2.95587e-85	0.93058	0.685	0.157	9.91339e-81	AS_Cycling Org-vs-Control_Cycling Org	cyclin dependent kinase inhibitor 3 [Source:HGNC Symbol;Acc:HGNC:1791]
RPS16	4.44025e-85	-0.708792	0.958	0.992	1.48917e-80	AS_Cycling Org-vs-Control_Cycling Org	ribosomal protein S16 [Source:HGNC Symbol;Acc:HGNC:10396]
NR2F2	5.89234e-85	0.741551	0.708	0.162	1.97617e-80	AS_Cycling Org-vs-Control_Cycling Org	nuclear receptor subfamily 2 group F member 2 [Source:HGNC Symbol;Acc:HGNC:7976]
UBE2S	8.58348e-85	1.17321	0.896	0.329	2.87873e-80	AS_Cycling Org-vs-Control_Cycling Org	ubiquitin conjugating enzyme E2 S [Source:HGNC Symbol;Acc:HGNC:17895]
NDUFA12	1.11085e-84	0.765054	0.8	0.222	3.72557e-80	AS_Cycling Org-vs-Control_Cycling Org	NADH:ubiquinone oxidoreductase subunit A12 [Source:HGNC Symbol;Acc:HGNC:23987]
STK17A	1.2861e-84	0.845077	0.584	0.088	4.31334e-80	AS_Cycling Org-vs-Control_Cycling Org	serine/threonine kinase 17a [Source:HGNC Symbol;Acc:HGNC:11395]
DCXR	3.32461e-84	0.720133	0.82	0.244	1.11501e-79	AS_Cycling Org-vs-Control_Cycling Org	dicarbonyl and L-xylulose reductase [Source:HGNC Symbol;Acc:HGNC:18985]
CAPS	4.65119e-84	1.10663	0.801	0.257	1.55992e-79	AS_Cycling Org-vs-Control_Cycling Org	calcyphosine [Source:HGNC Symbol;Acc:HGNC:1487]
HMGB3	5.84319e-84	0.989588	0.736	0.193	1.95969e-79	AS_Cycling Org-vs-Control_Cycling Org	high mobility group box 3 [Source:HGNC Symbol;Acc:HGNC:5004]
AP2B1	6.34943e-84	0.651488	0.695	0.157	2.12947e-79	AS_Cycling Org-vs-Control_Cycling Org	adaptor related protein complex 2 subunit beta 1 [Source:HGNC Symbol;Acc:HGNC:563]
NDUFA3	8.10656e-84	0.742588	0.781	0.212	2.71878e-79	AS_Cycling Org-vs-Control_Cycling Org	NADH:ubiquinone oxidoreductase subunit A3 [Source:HGNC Symbol;Acc:HGNC:7686]
RPS20	1.32322e-83	-0.992946	0.934	0.931	4.4378e-79	AS_Cycling Org-vs-Control_Cycling Org	ribosomal protein S20 [Source:HGNC Symbol;Acc:HGNC:10405]
RPS5	1.53856e-83	0.687023	0.956	0.923	5.16001e-79	AS_Cycling Org-vs-Control_Cycling Org	ribosomal protein S5 [Source:HGNC Symbol;Acc:HGNC:10426]
MYL6B	1.67485e-83	0.615074	0.658	0.135	5.61712e-79	AS_Cycling Org-vs-Control_Cycling Org	myosin light chain 6B [Source:HGNC Symbol;Acc:HGNC:29823]
TYMS	2.14391e-83	0.815218	0.577	0.087	7.19023e-79	AS_Cycling Org-vs-Control_Cycling Org	thymidylate synthetase [Source:HGNC Symbol;Acc:HGNC:12441]
CPM	2.28863e-83	0.917374	0.633	0.124	7.67562e-79	AS_Cycling Org-vs-Control_Cycling Org	carboxypeptidase M [Source:HGNC Symbol;Acc:HGNC:2311]
RPA3	2.59537e-83	0.686388	0.765	0.201	8.70434e-79	AS_Cycling Org-vs-Control_Cycling Org	replication protein A3 [Source:HGNC Symbol;Acc:HGNC:10291]
TIMM13	2.64907e-83	0.805879	0.854	0.283	8.88447e-79	AS_Cycling Org-vs-Control_Cycling Org	translocase of inner mitochondrial membrane 13 [Source:HGNC Symbol;Acc:HGNC:11816]
NUDT1	3.86243e-83	0.629744	0.602	0.103	1.29538e-78	AS_Cycling Org-vs-Control_Cycling Org	nudix hydrolase 1 [Source:HGNC Symbol;Acc:HGNC:8048]
SESN2	4.43315e-83	0.652723	0.513	0.04	1.48679e-78	AS_Cycling Org-vs-Control_Cycling Org	sestrin 2 [Source:HGNC Symbol;Acc:HGNC:20746]
DPM3	9.97178e-83	0.788093	0.816	0.244	3.34433e-78	AS_Cycling Org-vs-Control_Cycling Org	dolichyl-phosphate mannosyltransferase subunit 3, regulatory [Source:HGNC Symbol;Acc:HGNC:3007]
MRPL52	1.1603e-82	0.805547	0.859	0.284	3.8914e-78	AS_Cycling Org-vs-Control_Cycling Org	mitochondrial ribosomal protein L52 [Source:HGNC Symbol;Acc:HGNC:16655]
GUCY1A1	1.18829e-82	0.686183	0.524	0.048	3.98528e-78	AS_Cycling Org-vs-Control_Cycling Org	guanylate cyclase 1 soluble subunit alpha 1 [Source:HGNC Symbol;Acc:HGNC:4685]
TGFBR2	1.21505e-82	0.653755	0.496	0.034	4.07504e-78	AS_Cycling Org-vs-Control_Cycling Org	transforming growth factor beta receptor 2 [Source:HGNC Symbol;Acc:HGNC:11773]
UBE2C	1.8459e-82	1.14274	0.71	0.173	6.19079e-78	AS_Cycling Org-vs-Control_Cycling Org	ubiquitin conjugating enzyme E2 C [Source:HGNC Symbol;Acc:HGNC:15937]
SNF8	3.07071e-82	0.638193	0.696	0.169	1.02985e-77	AS_Cycling Org-vs-Control_Cycling Org	SNF8 subunit of ESCRT-II [Source:HGNC Symbol;Acc:HGNC:17028]
NDUFS6	4.11059e-82	0.896615	0.925	0.43	1.37861e-77	AS_Cycling Org-vs-Control_Cycling Org	NADH:ubiquinone oxidoreductase subunit S6 [Source:HGNC Symbol;Acc:HGNC:7713]
SLC25A5	4.25369e-82	0.924719	0.884	0.355	1.4266e-77	AS_Cycling Org-vs-Control_Cycling Org	solute carrier family 25 member 5 [Source:HGNC Symbol;Acc:HGNC:10991]
SYTL1	4.61881e-82	0.646591	0.585	0.083	1.54906e-77	AS_Cycling Org-vs-Control_Cycling Org	synaptotagmin like 1 [Source:HGNC Symbol;Acc:HGNC:15584]
C19orf48	5.67257e-82	0.709121	0.579	0.09	1.90247e-77	AS_Cycling Org-vs-Control_Cycling Org	chromosome 19 open reading frame 48 [Source:HGNC Symbol;Acc:HGNC:29667]
CCT5	8.52232e-82	0.709724	0.79	0.23	2.85822e-77	AS_Cycling Org-vs-Control_Cycling Org	chaperonin containing TCP1 subunit 5 [Source:HGNC Symbol;Acc:HGNC:1618]
GCSH	1.83694e-81	0.624068	0.586	0.091	6.16074e-77	AS_Cycling Org-vs-Control_Cycling Org	glycine cleavage system protein H [Source:HGNC Symbol;Acc:HGNC:4208]
EMC10	2.35759e-81	0.611767	0.633	0.114	7.90689e-77	AS_Cycling Org-vs-Control_Cycling Org	ER membrane protein complex subunit 10 [Source:HGNC Symbol;Acc:HGNC:27609]
MAP2K6	2.54017e-81	0.658771	0.493	0.03	8.51921e-77	AS_Cycling Org-vs-Control_Cycling Org	mitogen-activated protein kinase kinase 6 [Source:HGNC Symbol;Acc:HGNC:6846]
BCL7C	5.2453e-81	0.61876	0.531	0.063	1.75917e-76	AS_Cycling Org-vs-Control_Cycling Org	BAF chromatin remodeling complex subunit BCL7C [Source:HGNC Symbol;Acc:HGNC:1006]
ITGB3BP	5.4789e-81	0.707594	0.593	0.108	1.83751e-76	AS_Cycling Org-vs-Control_Cycling Org	integrin subunit beta 3 binding protein [Source:HGNC Symbol;Acc:HGNC:6157]
APRT	6.16785e-81	0.90342	0.889	0.337	2.06857e-76	AS_Cycling Org-vs-Control_Cycling Org	adenine phosphoribosyltransferase [Source:HGNC Symbol;Acc:HGNC:626]
SMDT1	8.69427e-81	0.661677	0.791	0.223	2.91588e-76	AS_Cycling Org-vs-Control_Cycling Org	single-pass membrane protein with aspartate rich tail 1 [Source:HGNC Symbol;Acc:HGNC:25055]
TMEM160	9.09044e-81	0.667395	0.756	0.204	3.04875e-76	AS_Cycling Org-vs-Control_Cycling Org	transmembrane protein 160 [Source:HGNC Symbol;Acc:HGNC:26042]
NT5E	1.13442e-80	0.627497	0.556	0.071	3.80461e-76	AS_Cycling Org-vs-Control_Cycling Org	5'-nucleotidase ecto [Source:HGNC Symbol;Acc:HGNC:8021]
ANXA4	1.57169e-80	-1.57951	0.635	0.75	5.27114e-76	AS_Cycling Org-vs-Control_Cycling Org	annexin A4 [Source:HGNC Symbol;Acc:HGNC:542]
TMSB10	1.60319e-80	0.807565	0.959	0.994	5.37678e-76	AS_Cycling Org-vs-Control_Cycling Org	thymosin beta 10 [Source:HGNC Symbol;Acc:HGNC:11879]
FAM173A	1.71888e-80	0.600318	0.658	0.14	5.7648e-76	AS_Cycling Org-vs-Control_Cycling Org	NA
SIVA1	1.76553e-80	0.704619	0.776	0.217	5.92123e-76	AS_Cycling Org-vs-Control_Cycling Org	SIVA1 apoptosis inducing factor [Source:HGNC Symbol;Acc:HGNC:17712]
SH3BGRL3	1.90073e-80	0.759848	0.78	0.22	6.37467e-76	AS_Cycling Org-vs-Control_Cycling Org	SH3 domain binding glutamate rich protein like 3 [Source:HGNC Symbol;Acc:HGNC:15568]
SHMT2	3.32803e-80	0.646854	0.635	0.125	1.11615e-75	AS_Cycling Org-vs-Control_Cycling Org	serine hydroxymethyltransferase 2 [Source:HGNC Symbol;Acc:HGNC:10852]
H3F3A	3.46095e-80	0.758527	0.957	0.88	1.16073e-75	AS_Cycling Org-vs-Control_Cycling Org	NA
ANP32E	4.02576e-80	0.686655	0.685	0.164	1.35016e-75	AS_Cycling Org-vs-Control_Cycling Org	acidic nuclear phosphoprotein 32 family member E [Source:HGNC Symbol;Acc:HGNC:16673]
SLC7A2	7.28947e-80	-1.03815	0.916	0.92	2.44474e-75	AS_Cycling Org-vs-Control_Cycling Org	solute carrier family 7 member 2 [Source:HGNC Symbol;Acc:HGNC:11060]
SRI	7.38662e-80	0.599998	0.698	0.165	2.47732e-75	AS_Cycling Org-vs-Control_Cycling Org	sorcin [Source:HGNC Symbol;Acc:HGNC:11292]
TSTD1	7.73444e-80	0.780505	0.87	0.31	2.59398e-75	AS_Cycling Org-vs-Control_Cycling Org	thiosulfate sulfurtransferase like domain containing 1 [Source:HGNC Symbol;Acc:HGNC:35410]
SNRPG	7.99212e-80	0.920865	0.895	0.376	2.6804e-75	AS_Cycling Org-vs-Control_Cycling Org	small nuclear ribonucleoprotein polypeptide G [Source:HGNC Symbol;Acc:HGNC:11163]
ALDH3A2	1.01925e-79	0.649665	0.47	0.027	3.41837e-75	AS_Cycling Org-vs-Control_Cycling Org	aldehyde dehydrogenase 3 family member A2 [Source:HGNC Symbol;Acc:HGNC:403]
SLC7A11	1.14637e-79	1.07551	0.89	0.352	3.8447e-75	AS_Cycling Org-vs-Control_Cycling Org	solute carrier family 7 member 11 [Source:HGNC Symbol;Acc:HGNC:11059]
SLC38A2	1.47652e-79	0.989157	0.962	0.47	4.95194e-75	AS_Cycling Org-vs-Control_Cycling Org	solute carrier family 38 member 2 [Source:HGNC Symbol;Acc:HGNC:13448]
CKLF	1.51158e-79	0.582881	0.546	0.074	5.06953e-75	AS_Cycling Org-vs-Control_Cycling Org	chemokine like factor [Source:HGNC Symbol;Acc:HGNC:13253]
NUSAP1	1.69084e-79	0.85507	0.775	0.207	5.67074e-75	AS_Cycling Org-vs-Control_Cycling Org	nucleolar and spindle associated protein 1 [Source:HGNC Symbol;Acc:HGNC:18538]
NASP	1.76562e-79	0.75416	0.82	0.255	5.92153e-75	AS_Cycling Org-vs-Control_Cycling Org	nuclear autoantigenic sperm protein [Source:HGNC Symbol;Acc:HGNC:7644]
DHFR	2.3369e-79	0.662005	0.511	0.048	7.8375e-75	AS_Cycling Org-vs-Control_Cycling Org	dihydrofolate reductase [Source:HGNC Symbol;Acc:HGNC:2861]
GALNT1	3.59434e-79	0.624238	0.595	0.103	1.20547e-74	AS_Cycling Org-vs-Control_Cycling Org	polypeptide N-acetylgalactosaminyltransferase 1 [Source:HGNC Symbol;Acc:HGNC:4123]
PIR	4.23231e-79	0.580285	0.663	0.136	1.41943e-74	AS_Cycling Org-vs-Control_Cycling Org	pirin [Source:HGNC Symbol;Acc:HGNC:30048]
CMSS1	4.37592e-79	0.637967	0.513	0.053	1.4676e-74	AS_Cycling Org-vs-Control_Cycling Org	cms1 ribosomal small subunit homolog [Source:HGNC Symbol;Acc:HGNC:28666]
CXCL14	4.4488e-79	-1.42556	0.124	0.485	1.49204e-74	AS_Cycling Org-vs-Control_Cycling Org	C-X-C motif chemokine ligand 14 [Source:HGNC Symbol;Acc:HGNC:10640]
CHCHD5	6.60881e-79	0.605474	0.7	0.17	2.21646e-74	AS_Cycling Org-vs-Control_Cycling Org	coiled-coil-helix-coiled-coil-helix domain containing 5 [Source:HGNC Symbol;Acc:HGNC:17840]
ITGA3	7.69939e-79	0.678116	0.669	0.144	2.58222e-74	AS_Cycling Org-vs-Control_Cycling Org	integrin subunit alpha 3 [Source:HGNC Symbol;Acc:HGNC:6139]
RPS9	9.41056e-79	0.525301	0.959	0.976	3.15611e-74	AS_Cycling Org-vs-Control_Cycling Org	ribosomal protein S9 [Source:HGNC Symbol;Acc:HGNC:10442]
SLC38A1	9.92614e-79	0.82584	0.887	0.316	3.32903e-74	AS_Cycling Org-vs-Control_Cycling Org	solute carrier family 38 member 1 [Source:HGNC Symbol;Acc:HGNC:13447]
SERPINA1	1.004e-78	1.31802	0.91	0.441	3.36722e-74	AS_Cycling Org-vs-Control_Cycling Org	serpin family A member 1 [Source:HGNC Symbol;Acc:HGNC:8941]
PGLS	2.34395e-78	0.671331	0.772	0.217	7.86113e-74	AS_Cycling Org-vs-Control_Cycling Org	6-phosphogluconolactonase [Source:HGNC Symbol;Acc:HGNC:8903]
GIPC1	4.30474e-78	0.602799	0.679	0.157	1.44372e-73	AS_Cycling Org-vs-Control_Cycling Org	GIPC PDZ domain containing family member 1 [Source:HGNC Symbol;Acc:HGNC:1226]
EXOSC8	8.35119e-78	0.602041	0.633	0.128	2.80082e-73	AS_Cycling Org-vs-Control_Cycling Org	exosome component 8 [Source:HGNC Symbol;Acc:HGNC:17035]
DSG2	8.55608e-78	0.629497	0.663	0.149	2.86954e-73	AS_Cycling Org-vs-Control_Cycling Org	desmoglein 2 [Source:HGNC Symbol;Acc:HGNC:3049]
PNKD	1.13477e-77	0.622971	0.757	0.204	3.80579e-73	AS_Cycling Org-vs-Control_Cycling Org	PNKD metallo-beta-lactamase domain containing [Source:HGNC Symbol;Acc:HGNC:9153]
TPRKB	1.376e-77	0.577589	0.661	0.157	4.61484e-73	AS_Cycling Org-vs-Control_Cycling Org	TP53RK binding protein [Source:HGNC Symbol;Acc:HGNC:24259]
CYP1A1	1.44178e-77	1.05309	0.813	0.27	4.83543e-73	AS_Cycling Org-vs-Control_Cycling Org	cytochrome P450 family 1 subfamily A member 1 [Source:HGNC Symbol;Acc:HGNC:2595]
RPL12	1.60294e-77	0.630365	0.956	0.971	5.37593e-73	AS_Cycling Org-vs-Control_Cycling Org	ribosomal protein L12 [Source:HGNC Symbol;Acc:HGNC:10302]
RPS29	1.82394e-77	0.659006	0.956	0.923	6.11714e-73	AS_Cycling Org-vs-Control_Cycling Org	ribosomal protein S29 [Source:HGNC Symbol;Acc:HGNC:10419]
RPL39L	2.1419e-77	0.611688	0.512	0.063	7.18351e-73	AS_Cycling Org-vs-Control_Cycling Org	ribosomal protein L39 like [Source:HGNC Symbol;Acc:HGNC:17094]
PSMD1	2.1672e-77	0.570673	0.672	0.156	7.26836e-73	AS_Cycling Org-vs-Control_Cycling Org	proteasome 26S subunit, non-ATPase 1 [Source:HGNC Symbol;Acc:HGNC:9554]
PCK2	2.30385e-77	0.67223	0.464	0.026	7.72664e-73	AS_Cycling Org-vs-Control_Cycling Org	phosphoenolpyruvate carboxykinase 2, mitochondrial [Source:HGNC Symbol;Acc:HGNC:8725]
COMMD4	2.85602e-77	0.630145	0.574	0.095	9.57853e-73	AS_Cycling Org-vs-Control_Cycling Org	COMM domain containing 4 [Source:HGNC Symbol;Acc:HGNC:26027]
MARCKSL1	2.93816e-77	0.735545	0.665	0.156	9.85401e-73	AS_Cycling Org-vs-Control_Cycling Org	MARCKS like 1 [Source:HGNC Symbol;Acc:HGNC:7142]
PHB	3.2916e-77	0.607614	0.743	0.204	1.10394e-72	AS_Cycling Org-vs-Control_Cycling Org	prohibitin [Source:HGNC Symbol;Acc:HGNC:8912]
CITED4	3.86251e-77	0.709013	0.67	0.152	1.29541e-72	AS_Cycling Org-vs-Control_Cycling Org	Cbp/p300 interacting transactivator with Glu/Asp rich carboxy-terminal domain 4 [Source:HGNC Symbol;Acc:HGNC:18696]
ODC1	5.0056e-77	0.623823	0.68	0.159	1.67878e-72	AS_Cycling Org-vs-Control_Cycling Org	ornithine decarboxylase 1 [Source:HGNC Symbol;Acc:HGNC:8109]
MFAP5	7.89931e-77	0.963568	0.525	0.066	2.64927e-72	AS_Cycling Org-vs-Control_Cycling Org	microfibril associated protein 5 [Source:HGNC Symbol;Acc:HGNC:29673]
EIF1	1.02841e-76	0.793487	0.958	0.929	3.44908e-72	AS_Cycling Org-vs-Control_Cycling Org	eukaryotic translation initiation factor 1 [Source:HGNC Symbol;Acc:HGNC:3249]
MTHFD2	1.20124e-76	0.900267	0.841	0.302	4.02871e-72	AS_Cycling Org-vs-Control_Cycling Org	methylenetetrahydrofolate dehydrogenase (NADP+ dependent) 2, methenyltetrahydrofolate cyclohydrolase [Source:HGNC Symbol;Acc:HGNC:7434]
YBX1	1.60414e-76	0.818205	0.937	0.6	5.37997e-72	AS_Cycling Org-vs-Control_Cycling Org	Y-box binding protein 1 [Source:HGNC Symbol;Acc:HGNC:8014]
RPS19	2.04508e-76	0.486361	0.962	0.994	6.85879e-72	AS_Cycling Org-vs-Control_Cycling Org	ribosomal protein S19 [Source:HGNC Symbol;Acc:HGNC:10402]
MINOS1	4.06535e-76	0.546559	0.711	0.177	1.36344e-71	AS_Cycling Org-vs-Control_Cycling Org	NA
UBE2T	4.52174e-76	0.653385	0.614	0.13	1.5165e-71	AS_Cycling Org-vs-Control_Cycling Org	ubiquitin conjugating enzyme E2 T [Source:HGNC Symbol;Acc:HGNC:25009]
FOSB	5.53045e-76	0.962951	0.747	0.218	1.8548e-71	AS_Cycling Org-vs-Control_Cycling Org	FosB proto-oncogene, AP-1 transcription factor subunit [Source:HGNC Symbol;Acc:HGNC:3797]
COX8A	8.54578e-76	0.854446	0.943	0.51	2.86609e-71	AS_Cycling Org-vs-Control_Cycling Org	cytochrome c oxidase subunit 8A [Source:HGNC Symbol;Acc:HGNC:2294]
ANXA3	8.69115e-76	0.698359	0.47	0.037	2.91484e-71	AS_Cycling Org-vs-Control_Cycling Org	annexin A3 [Source:HGNC Symbol;Acc:HGNC:541]
MSRB2	9.38768e-76	0.561973	0.562	0.083	3.14844e-71	AS_Cycling Org-vs-Control_Cycling Org	methionine sulfoxide reductase B2 [Source:HGNC Symbol;Acc:HGNC:17061]
BIRC3	1.07376e-75	-1.54736	0.482	0.701	3.60117e-71	AS_Cycling Org-vs-Control_Cycling Org	baculoviral IAP repeat containing 3 [Source:HGNC Symbol;Acc:HGNC:591]
UQCC3	1.15867e-75	0.630822	0.754	0.217	3.88594e-71	AS_Cycling Org-vs-Control_Cycling Org	ubiquinol-cytochrome c reductase complex assembly factor 3 [Source:HGNC Symbol;Acc:HGNC:34399]
AGR2	1.22769e-75	1.12243	0.935	0.637	4.11741e-71	AS_Cycling Org-vs-Control_Cycling Org	anterior gradient 2, protein disulphide isomerase family member [Source:HGNC Symbol;Acc:HGNC:328]
SRSF2	1.73332e-75	0.661287	0.757	0.213	5.8132e-71	AS_Cycling Org-vs-Control_Cycling Org	serine and arginine rich splicing factor 2 [Source:HGNC Symbol;Acc:HGNC:10783]
IER2	2.18924e-75	0.920161	0.893	0.363	7.34227e-71	AS_Cycling Org-vs-Control_Cycling Org	immediate early response 2 [Source:HGNC Symbol;Acc:HGNC:28871]
MGST2	3.65058e-75	0.577834	0.646	0.143	1.22433e-70	AS_Cycling Org-vs-Control_Cycling Org	microsomal glutathione S-transferase 2 [Source:HGNC Symbol;Acc:HGNC:7063]
ZNF428	3.81099e-75	0.532493	0.551	0.08	1.27813e-70	AS_Cycling Org-vs-Control_Cycling Org	zinc finger protein 428 [Source:HGNC Symbol;Acc:HGNC:20804]
EDF1	3.98126e-75	0.845307	0.939	0.586	1.33524e-70	AS_Cycling Org-vs-Control_Cycling Org	endothelial differentiation related factor 1 [Source:HGNC Symbol;Acc:HGNC:3164]
C12orf75	4.03862e-75	0.96785	0.924	0.451	1.35447e-70	AS_Cycling Org-vs-Control_Cycling Org	chromosome 12 open reading frame 75 [Source:HGNC Symbol;Acc:HGNC:35164]
ITM2B	7.04625e-75	-0.854217	0.949	0.944	2.36317e-70	AS_Cycling Org-vs-Control_Cycling Org	integral membrane protein 2B [Source:HGNC Symbol;Acc:HGNC:6174]
VNN3	8.00775e-75	-0.982931	0.007	0.278	2.68564e-70	AS_Cycling Org-vs-Control_Cycling Org	vanin 3 [Source:HGNC Symbol;Acc:HGNC:16431]
TRA2B	8.72661e-75	0.613834	0.756	0.212	2.92673e-70	AS_Cycling Org-vs-Control_Cycling Org	transformer 2 beta homolog [Source:HGNC Symbol;Acc:HGNC:10781]
ARID5B	9.88857e-75	-1.66411	0.395	0.653	3.31643e-70	AS_Cycling Org-vs-Control_Cycling Org	AT-rich interaction domain 5B [Source:HGNC Symbol;Acc:HGNC:17362]
RRM2	1.00566e-74	0.785557	0.568	0.101	3.37279e-70	AS_Cycling Org-vs-Control_Cycling Org	ribonucleotide reductase regulatory subunit M2 [Source:HGNC Symbol;Acc:HGNC:10452]
PHB2	1.12204e-74	0.684966	0.844	0.284	3.7631e-70	AS_Cycling Org-vs-Control_Cycling Org	prohibitin 2 [Source:HGNC Symbol;Acc:HGNC:30306]
G6PD	1.2619e-74	0.635694	0.491	0.053	4.23215e-70	AS_Cycling Org-vs-Control_Cycling Org	glucose-6-phosphate dehydrogenase [Source:HGNC Symbol;Acc:HGNC:4057]
KIF20B	1.94951e-74	0.751678	0.782	0.218	6.53827e-70	AS_Cycling Org-vs-Control_Cycling Org	kinesin family member 20B [Source:HGNC Symbol;Acc:HGNC:7212]
MRPL41	2.05795e-74	0.745093	0.874	0.316	6.90195e-70	AS_Cycling Org-vs-Control_Cycling Org	mitochondrial ribosomal protein L41 [Source:HGNC Symbol;Acc:HGNC:14492]
UGT2B7	2.22801e-74	0.684286	0.739	0.197	7.47228e-70	AS_Cycling Org-vs-Control_Cycling Org	UDP glucuronosyltransferase family 2 member B7 [Source:HGNC Symbol;Acc:HGNC:12554]
RPL30	3.26062e-74	0.544605	0.955	0.974	1.09355e-69	AS_Cycling Org-vs-Control_Cycling Org	ribosomal protein L30 [Source:HGNC Symbol;Acc:HGNC:10333]
PFN2	4.83989e-74	0.535484	0.487	0.045	1.6232e-69	AS_Cycling Org-vs-Control_Cycling Org	profilin 2 [Source:HGNC Symbol;Acc:HGNC:8882]
TMEM106C	6.10124e-74	0.597976	0.578	0.108	2.04623e-69	AS_Cycling Org-vs-Control_Cycling Org	transmembrane protein 106C [Source:HGNC Symbol;Acc:HGNC:28775]
PDCD5	1.01159e-73	0.602908	0.786	0.234	3.39268e-69	AS_Cycling Org-vs-Control_Cycling Org	programmed cell death 5 [Source:HGNC Symbol;Acc:HGNC:8764]
ARF5	1.13138e-73	0.557517	0.517	0.069	3.79444e-69	AS_Cycling Org-vs-Control_Cycling Org	ADP ribosylation factor 5 [Source:HGNC Symbol;Acc:HGNC:658]
AP1S2	1.26339e-73	0.551663	0.568	0.093	4.23717e-69	AS_Cycling Org-vs-Control_Cycling Org	adaptor related protein complex 1 subunit sigma 2 [Source:HGNC Symbol;Acc:HGNC:560]
RPL8	1.68172e-73	0.561546	0.959	0.979	5.64016e-69	AS_Cycling Org-vs-Control_Cycling Org	ribosomal protein L8 [Source:HGNC Symbol;Acc:HGNC:10368]
MRPL40	1.68823e-73	0.527773	0.621	0.132	5.662e-69	AS_Cycling Org-vs-Control_Cycling Org	mitochondrial ribosomal protein L40 [Source:HGNC Symbol;Acc:HGNC:14491]
RPL18	2.74239e-73	0.47397	0.961	0.989	9.19741e-69	AS_Cycling Org-vs-Control_Cycling Org	ribosomal protein L18 [Source:HGNC Symbol;Acc:HGNC:10310]
PA2G4	4.71749e-73	0.832551	0.864	0.321	1.58215e-68	AS_Cycling Org-vs-Control_Cycling Org	proliferation-associated 2G4 [Source:HGNC Symbol;Acc:HGNC:8550]
LSM8	5.73743e-73	0.61245	0.779	0.238	1.92422e-68	AS_Cycling Org-vs-Control_Cycling Org	LSM8 homolog, U6 small nuclear RNA associated [Source:HGNC Symbol;Acc:HGNC:20471]
SKA2	5.88906e-73	0.612589	0.641	0.146	1.97507e-68	AS_Cycling Org-vs-Control_Cycling Org	spindle and kinetochore associated complex subunit 2 [Source:HGNC Symbol;Acc:HGNC:28006]
ARL3	6.80903e-73	0.600421	0.691	0.185	2.28361e-68	AS_Cycling Org-vs-Control_Cycling Org	ADP ribosylation factor like GTPase 3 [Source:HGNC Symbol;Acc:HGNC:694]
NENF	9.86234e-73	0.545332	0.671	0.173	3.30763e-68	AS_Cycling Org-vs-Control_Cycling Org	neudesin neurotrophic factor [Source:HGNC Symbol;Acc:HGNC:30384]
POLR2I	1.57152e-72	0.7213	0.86	0.308	5.27057e-68	AS_Cycling Org-vs-Control_Cycling Org	RNA polymerase II subunit I [Source:HGNC Symbol;Acc:HGNC:9196]
CHAC1	1.68322e-72	0.586274	0.424	0.013	5.64518e-68	AS_Cycling Org-vs-Control_Cycling Org	ChaC glutathione specific gamma-glutamylcyclotransferase 1 [Source:HGNC Symbol;Acc:HGNC:28680]
MRPS33	2.02626e-72	0.499539	0.636	0.144	6.79567e-68	AS_Cycling Org-vs-Control_Cycling Org	mitochondrial ribosomal protein S33 [Source:HGNC Symbol;Acc:HGNC:16634]
PROM1	3.61697e-72	-1.61452	0.202	0.528	1.21306e-67	AS_Cycling Org-vs-Control_Cycling Org	prominin 1 [Source:HGNC Symbol;Acc:HGNC:9454]
PRDX3	3.76218e-72	0.527904	0.737	0.204	1.26176e-67	AS_Cycling Org-vs-Control_Cycling Org	peroxiredoxin 3 [Source:HGNC Symbol;Acc:HGNC:9354]
TOMM5	4.47455e-72	0.556528	0.603	0.124	1.50067e-67	AS_Cycling Org-vs-Control_Cycling Org	translocase of outer mitochondrial membrane 5 [Source:HGNC Symbol;Acc:HGNC:31369]
NUDT14	6.93437e-72	0.507135	0.5	0.063	2.32565e-67	AS_Cycling Org-vs-Control_Cycling Org	nudix hydrolase 14 [Source:HGNC Symbol;Acc:HGNC:20141]
FKBP3	7.95738e-72	0.584226	0.648	0.157	2.66875e-67	AS_Cycling Org-vs-Control_Cycling Org	FKBP prolyl isomerase 3 [Source:HGNC Symbol;Acc:HGNC:3719]
RBBP8	1.21796e-71	0.590093	0.529	0.077	4.08478e-67	AS_Cycling Org-vs-Control_Cycling Org	RB binding protein 8, endonuclease [Source:HGNC Symbol;Acc:HGNC:9891]
SPDL1	1.36963e-71	0.627702	0.543	0.093	4.59347e-67	AS_Cycling Org-vs-Control_Cycling Org	spindle apparatus coiled-coil protein 1 [Source:HGNC Symbol;Acc:HGNC:26010]
GNAI2	1.42058e-71	0.634132	0.731	0.207	4.76435e-67	AS_Cycling Org-vs-Control_Cycling Org	G protein subunit alpha i2 [Source:HGNC Symbol;Acc:HGNC:4385]
FUCA2	1.51603e-71	0.525734	0.569	0.103	5.08445e-67	AS_Cycling Org-vs-Control_Cycling Org	alpha-L-fucosidase 2 [Source:HGNC Symbol;Acc:HGNC:4008]
TSEN15	2.12182e-71	0.510224	0.474	0.045	7.11617e-67	AS_Cycling Org-vs-Control_Cycling Org	tRNA splicing endonuclease subunit 15 [Source:HGNC Symbol;Acc:HGNC:16791]
NUCKS1	2.25443e-71	0.836286	0.972	0.605	7.56092e-67	AS_Cycling Org-vs-Control_Cycling Org	nuclear casein kinase and cyclin dependent kinase substrate 1 [Source:HGNC Symbol;Acc:HGNC:29923]
BUB3	2.33152e-71	0.759605	0.816	0.254	7.81945e-67	AS_Cycling Org-vs-Control_Cycling Org	BUB3 mitotic checkpoint protein [Source:HGNC Symbol;Acc:HGNC:1151]
CENPF	2.472e-71	0.879315	0.863	0.3	8.29059e-67	AS_Cycling Org-vs-Control_Cycling Org	centromere protein F [Source:HGNC Symbol;Acc:HGNC:1857]
FABP5	2.56183e-71	0.825249	0.419	0.013	8.59188e-67	AS_Cycling Org-vs-Control_Cycling Org	fatty acid binding protein 5 [Source:HGNC Symbol;Acc:HGNC:3560]
RNASEH2C	2.58564e-71	0.48564	0.579	0.108	8.67171e-67	AS_Cycling Org-vs-Control_Cycling Org	ribonuclease H2 subunit C [Source:HGNC Symbol;Acc:HGNC:24116]
MMP7	3.34842e-71	1.29881	0.618	0.144	1.12299e-66	AS_Cycling Org-vs-Control_Cycling Org	matrix metallopeptidase 7 [Source:HGNC Symbol;Acc:HGNC:7174]
ECT2	5.39651e-71	0.676295	0.702	0.194	1.80988e-66	AS_Cycling Org-vs-Control_Cycling Org	epithelial cell transforming 2 [Source:HGNC Symbol;Acc:HGNC:3155]
2010-09-01	5.90769e-71	0.506882	0.58	0.114	1.98132e-66	AS_Cycling Org-vs-Control_Cycling Org	NA
RPL35	6.0877e-71	0.518897	0.957	0.973	2.04169e-66	AS_Cycling Org-vs-Control_Cycling Org	ribosomal protein L35 [Source:HGNC Symbol;Acc:HGNC:10344]
HES6	6.25817e-71	0.596175	0.474	0.045	2.09887e-66	AS_Cycling Org-vs-Control_Cycling Org	hes family bHLH transcription factor 6 [Source:HGNC Symbol;Acc:HGNC:18254]
ITGA6	1.17504e-70	0.612455	0.67	0.162	3.94085e-66	AS_Cycling Org-vs-Control_Cycling Org	integrin subunit alpha 6 [Source:HGNC Symbol;Acc:HGNC:6142]
CCT2	2.26653e-70	0.572438	0.757	0.223	7.60149e-66	AS_Cycling Org-vs-Control_Cycling Org	chaperonin containing TCP1 subunit 2 [Source:HGNC Symbol;Acc:HGNC:1615]
ESD	2.66889e-70	0.502436	0.647	0.159	8.95092e-66	AS_Cycling Org-vs-Control_Cycling Org	esterase D [Source:HGNC Symbol;Acc:HGNC:3465]
TXN	3.14017e-70	0.812154	0.938	0.578	1.05315e-65	AS_Cycling Org-vs-Control_Cycling Org	thioredoxin [Source:HGNC Symbol;Acc:HGNC:12435]
MRPL51	3.8221e-70	0.838382	0.909	0.387	1.28185e-65	AS_Cycling Org-vs-Control_Cycling Org	mitochondrial ribosomal protein L51 [Source:HGNC Symbol;Acc:HGNC:14044]
MUC5B	4.21823e-70	0.996276	0.996	0.892	1.41471e-65	AS_Cycling Org-vs-Control_Cycling Org	mucin 5B, oligomeric mucus/gel-forming [Source:HGNC Symbol;Acc:HGNC:7516]
RBM8A	4.23978e-70	0.766647	0.914	0.39	1.42194e-65	AS_Cycling Org-vs-Control_Cycling Org	RNA binding motif protein 8A [Source:HGNC Symbol;Acc:HGNC:9905]
PABPN1	5.60631e-70	0.623731	0.748	0.222	1.88024e-65	AS_Cycling Org-vs-Control_Cycling Org	poly(A) binding protein nuclear 1 [Source:HGNC Symbol;Acc:HGNC:8565]
TOP1	6.53754e-70	0.732818	0.828	0.295	2.19256e-65	AS_Cycling Org-vs-Control_Cycling Org	DNA topoisomerase I [Source:HGNC Symbol;Acc:HGNC:11986]
CENPX	6.85306e-70	0.640047	0.739	0.23	2.29838e-65	AS_Cycling Org-vs-Control_Cycling Org	centromere protein X [Source:HGNC Symbol;Acc:HGNC:11422]
S100A13	9.25914e-70	0.834769	0.897	0.424	3.10533e-65	AS_Cycling Org-vs-Control_Cycling Org	S100 calcium binding protein A13 [Source:HGNC Symbol;Acc:HGNC:10490]
PPP1CA	9.96042e-70	0.693177	0.842	0.289	3.34053e-65	AS_Cycling Org-vs-Control_Cycling Org	protein phosphatase 1 catalytic subunit alpha [Source:HGNC Symbol;Acc:HGNC:9281]
SOX17	1.32222e-69	0.630567	0.672	0.17	4.43447e-65	AS_Cycling Org-vs-Control_Cycling Org	SRY-box transcription factor 17 [Source:HGNC Symbol;Acc:HGNC:18122]
RBCK1	1.35882e-69	0.716288	0.756	0.239	4.55722e-65	AS_Cycling Org-vs-Control_Cycling Org	RANBP2-type and C3HC4-type zinc finger containing 1 [Source:HGNC Symbol;Acc:HGNC:15864]
FOS	2.54868e-69	0.910185	0.83	0.313	8.54776e-65	AS_Cycling Org-vs-Control_Cycling Org	Fos proto-oncogene, AP-1 transcription factor subunit [Source:HGNC Symbol;Acc:HGNC:3796]
GADD45B	2.84794e-69	0.638046	0.574	0.111	9.55143e-65	AS_Cycling Org-vs-Control_Cycling Org	growth arrest and DNA damage inducible beta [Source:HGNC Symbol;Acc:HGNC:4096]
AURKB	3.49748e-69	0.683031	0.562	0.114	1.17298e-64	AS_Cycling Org-vs-Control_Cycling Org	aurora kinase B [Source:HGNC Symbol;Acc:HGNC:11390]
SNRPB	3.55053e-69	0.727315	0.864	0.326	1.19078e-64	AS_Cycling Org-vs-Control_Cycling Org	small nuclear ribonucleoprotein polypeptides B and B1 [Source:HGNC Symbol;Acc:HGNC:11153]
EEF1A1	3.80236e-69	-0.444442	0.963	0.994	1.27524e-64	AS_Cycling Org-vs-Control_Cycling Org	eukaryotic translation elongation factor 1 alpha 1 [Source:HGNC Symbol;Acc:HGNC:3189]
ACTN4	4.57142e-69	0.7981	0.887	0.34	1.53316e-64	AS_Cycling Org-vs-Control_Cycling Org	actinin alpha 4 [Source:HGNC Symbol;Acc:HGNC:166]
SMIM19	5.30466e-69	0.519542	0.526	0.085	1.77908e-64	AS_Cycling Org-vs-Control_Cycling Org	small integral membrane protein 19 [Source:HGNC Symbol;Acc:HGNC:25166]
MRPS10	5.83924e-69	0.554578	0.609	0.148	1.95836e-64	AS_Cycling Org-vs-Control_Cycling Org	mitochondrial ribosomal protein S10 [Source:HGNC Symbol;Acc:HGNC:14502]
DNAJB1	6.75248e-69	0.65811	0.666	0.173	2.26465e-64	AS_Cycling Org-vs-Control_Cycling Org	DnaJ heat shock protein family (Hsp40) member B1 [Source:HGNC Symbol;Acc:HGNC:5270]
SSRP1	1.34887e-68	0.518853	0.677	0.185	4.52386e-64	AS_Cycling Org-vs-Control_Cycling Org	structure specific recognition protein 1 [Source:HGNC Symbol;Acc:HGNC:11327]
PHLDA2	1.44454e-68	0.702484	0.695	0.188	4.8447e-64	AS_Cycling Org-vs-Control_Cycling Org	pleckstrin homology like domain family A member 2 [Source:HGNC Symbol;Acc:HGNC:12385]
FAM107B	1.4603e-68	0.699331	0.839	0.294	4.89756e-64	AS_Cycling Org-vs-Control_Cycling Org	family with sequence similarity 107 member B [Source:HGNC Symbol;Acc:HGNC:23726]
TARS	1.50331e-68	0.61049	0.694	0.191	5.04181e-64	AS_Cycling Org-vs-Control_Cycling Org	NA
GSTK1	1.98873e-68	0.504825	0.575	0.117	6.6698e-64	AS_Cycling Org-vs-Control_Cycling Org	glutathione S-transferase kappa 1 [Source:HGNC Symbol;Acc:HGNC:16906]
HDAC2	2.82459e-68	0.466238	0.661	0.167	9.4731e-64	AS_Cycling Org-vs-Control_Cycling Org	histone deacetylase 2 [Source:HGNC Symbol;Acc:HGNC:4853]
ELOB	3.63358e-68	0.670359	0.946	0.746	1.21863e-63	AS_Cycling Org-vs-Control_Cycling Org	elongin B [Source:HGNC Symbol;Acc:HGNC:11619]
SLC12A2	4.01816e-68	0.589245	0.534	0.091	1.34761e-63	AS_Cycling Org-vs-Control_Cycling Org	solute carrier family 12 member 2 [Source:HGNC Symbol;Acc:HGNC:10911]
TMEM101	4.36136e-68	1.08494	0.907	0.501	1.46271e-63	AS_Cycling Org-vs-Control_Cycling Org	transmembrane protein 101 [Source:HGNC Symbol;Acc:HGNC:28653]
THUMPD3-AS1	4.90668e-68	0.605312	0.619	0.151	1.6456e-63	AS_Cycling Org-vs-Control_Cycling Org	THUMPD3 antisense RNA 1 [Source:HGNC Symbol;Acc:HGNC:44478]
PSMC5	7.97415e-68	0.483652	0.682	0.18	2.67437e-63	AS_Cycling Org-vs-Control_Cycling Org	proteasome 26S subunit, ATPase 5 [Source:HGNC Symbol;Acc:HGNC:9552]
COPS9	1.10595e-67	0.695672	0.861	0.321	3.70913e-63	AS_Cycling Org-vs-Control_Cycling Org	COP9 signalosome subunit 9 [Source:HGNC Symbol;Acc:HGNC:21314]
PSMD14	1.11915e-67	0.53468	0.685	0.189	3.7534e-63	AS_Cycling Org-vs-Control_Cycling Org	proteasome 26S subunit, non-ATPase 14 [Source:HGNC Symbol;Acc:HGNC:16889]
JPT1	1.12485e-67	0.914516	0.894	0.376	3.77252e-63	AS_Cycling Org-vs-Control_Cycling Org	Jupiter microtubule associated homolog 1 [Source:HGNC Symbol;Acc:HGNC:14569]
PIN1	1.33893e-67	0.506923	0.663	0.172	4.49052e-63	AS_Cycling Org-vs-Control_Cycling Org	peptidylprolyl cis/trans isomerase, NIMA-interacting 1 [Source:HGNC Symbol;Acc:HGNC:8988]
PSMB2	1.45006e-67	0.521748	0.741	0.228	4.8632e-63	AS_Cycling Org-vs-Control_Cycling Org	proteasome 20S subunit beta 2 [Source:HGNC Symbol;Acc:HGNC:9539]
SLC39A4	1.48718e-67	0.508789	0.484	0.064	4.98772e-63	AS_Cycling Org-vs-Control_Cycling Org	solute carrier family 39 member 4 [Source:HGNC Symbol;Acc:HGNC:17129]
DDAH1	1.69314e-67	0.454879	0.532	0.088	5.67847e-63	AS_Cycling Org-vs-Control_Cycling Org	dimethylarginine dimethylaminohydrolase 1 [Source:HGNC Symbol;Acc:HGNC:2715]
XBP1	2.04655e-67	0.789168	0.885	0.371	6.86372e-63	AS_Cycling Org-vs-Control_Cycling Org	X-box binding protein 1 [Source:HGNC Symbol;Acc:HGNC:12801]
FIS1	2.14392e-67	0.686902	0.861	0.323	7.19027e-63	AS_Cycling Org-vs-Control_Cycling Org	fission, mitochondrial 1 [Source:HGNC Symbol;Acc:HGNC:21689]
RCN2	2.31786e-67	0.508631	0.686	0.188	7.77363e-63	AS_Cycling Org-vs-Control_Cycling Org	reticulocalbin 2 [Source:HGNC Symbol;Acc:HGNC:9935]
CD24	2.46391e-67	-1.11901	0.815	0.844	8.26345e-63	AS_Cycling Org-vs-Control_Cycling Org	CD24 molecule [Source:HGNC Symbol;Acc:HGNC:1645]
DLGAP5	2.69707e-67	0.850845	0.644	0.178	9.04542e-63	AS_Cycling Org-vs-Control_Cycling Org	DLG associated protein 5 [Source:HGNC Symbol;Acc:HGNC:16864]
PPP1R15A	2.82779e-67	0.678318	0.698	0.189	9.48383e-63	AS_Cycling Org-vs-Control_Cycling Org	protein phosphatase 1 regulatory subunit 15A [Source:HGNC Symbol;Acc:HGNC:14375]
GAPDH	3.16744e-67	0.699574	0.961	0.994	1.0623e-62	AS_Cycling Org-vs-Control_Cycling Org	glyceraldehyde-3-phosphate dehydrogenase [Source:HGNC Symbol;Acc:HGNC:4141]
NAXE	3.54958e-67	0.487091	0.564	0.112	1.19046e-62	AS_Cycling Org-vs-Control_Cycling Org	NAD(P)HX epimerase [Source:HGNC Symbol;Acc:HGNC:18453]
NDUFAF3	5.18476e-67	0.462742	0.668	0.172	1.73886e-62	AS_Cycling Org-vs-Control_Cycling Org	NADH:ubiquinone oxidoreductase complex assembly factor 3 [Source:HGNC Symbol;Acc:HGNC:29918]
PFDN2	6.46346e-67	0.70347	0.838	0.308	2.16772e-62	AS_Cycling Org-vs-Control_Cycling Org	prefoldin subunit 2 [Source:HGNC Symbol;Acc:HGNC:8867]
HINT1	7.00824e-67	0.668035	0.951	0.742	2.35042e-62	AS_Cycling Org-vs-Control_Cycling Org	histidine triad nucleotide binding protein 1 [Source:HGNC Symbol;Acc:HGNC:4912]
HAX1	7.21802e-67	0.523251	0.661	0.172	2.42078e-62	AS_Cycling Org-vs-Control_Cycling Org	HCLS1 associated protein X-1 [Source:HGNC Symbol;Acc:HGNC:16915]
YARS	7.24557e-67	0.520293	0.603	0.143	2.43002e-62	AS_Cycling Org-vs-Control_Cycling Org	NA
COL18A1	9.96182e-67	1.02564	0.975	0.687	3.341e-62	AS_Cycling Org-vs-Control_Cycling Org	collagen type XVIII alpha 1 chain [Source:HGNC Symbol;Acc:HGNC:2195]
WDR34	1.45169e-66	0.48309	0.597	0.135	4.86866e-62	AS_Cycling Org-vs-Control_Cycling Org	NA
CCDC85B	1.66184e-66	0.54299	0.518	0.088	5.57348e-62	AS_Cycling Org-vs-Control_Cycling Org	coiled-coil domain containing 85B [Source:HGNC Symbol;Acc:HGNC:24926]
NAPRT	1.79745e-66	0.441086	0.585	0.125	6.02829e-62	AS_Cycling Org-vs-Control_Cycling Org	nicotinate phosphoribosyltransferase [Source:HGNC Symbol;Acc:HGNC:30450]
NDUFC1	2.04036e-66	0.703029	0.895	0.355	6.84297e-62	AS_Cycling Org-vs-Control_Cycling Org	NADH:ubiquinone oxidoreductase subunit C1 [Source:HGNC Symbol;Acc:HGNC:7705]
NBDY	2.47597e-66	0.453682	0.564	0.109	8.3039e-62	AS_Cycling Org-vs-Control_Cycling Org	negative regulator of P-body association [Source:HGNC Symbol;Acc:HGNC:50713]
RPS4X	4.24252e-66	0.494321	0.959	0.989	1.42286e-61	AS_Cycling Org-vs-Control_Cycling Org	ribosomal protein S4 X-linked [Source:HGNC Symbol;Acc:HGNC:10424]
SURF1	4.72846e-66	0.471449	0.592	0.127	1.58583e-61	AS_Cycling Org-vs-Control_Cycling Org	SURF1 cytochrome c oxidase assembly factor [Source:HGNC Symbol;Acc:HGNC:11474]
TPGS2	4.90456e-66	0.487271	0.552	0.116	1.64489e-61	AS_Cycling Org-vs-Control_Cycling Org	tubulin polyglutamylase complex subunit 2 [Source:HGNC Symbol;Acc:HGNC:24561]
TBC1D17	7.43601e-66	-1.31279	0.099	0.409	2.49389e-61	AS_Cycling Org-vs-Control_Cycling Org	TBC1 domain family member 17 [Source:HGNC Symbol;Acc:HGNC:25699]
SFT2D1	8.84353e-66	0.495808	0.597	0.133	2.96594e-61	AS_Cycling Org-vs-Control_Cycling Org	SFT2 domain containing 1 [Source:HGNC Symbol;Acc:HGNC:21102]
STC1	9.39949e-66	0.888549	0.578	0.128	3.1524e-61	AS_Cycling Org-vs-Control_Cycling Org	stanniocalcin 1 [Source:HGNC Symbol;Acc:HGNC:11373]
COMT	1.017e-65	0.462924	0.464	0.055	3.41083e-61	AS_Cycling Org-vs-Control_Cycling Org	catechol-O-methyltransferase [Source:HGNC Symbol;Acc:HGNC:2228]
CFDP1	1.02013e-65	0.51004	0.668	0.183	3.42132e-61	AS_Cycling Org-vs-Control_Cycling Org	craniofacial development protein 1 [Source:HGNC Symbol;Acc:HGNC:1873]
TBCB	1.89018e-65	0.487465	0.531	0.101	6.33929e-61	AS_Cycling Org-vs-Control_Cycling Org	tubulin folding cofactor B [Source:HGNC Symbol;Acc:HGNC:1989]
CNIH4	2.75471e-65	0.497213	0.711	0.204	9.23875e-61	AS_Cycling Org-vs-Control_Cycling Org	cornichon family AMPA receptor auxiliary protein 4 [Source:HGNC Symbol;Acc:HGNC:25013]
DEPP1	2.90244e-65	-1.03183	0.022	0.284	9.7342e-61	AS_Cycling Org-vs-Control_Cycling Org	DEPP1 autophagy regulator [Source:HGNC Symbol;Acc:HGNC:23355]
MRPL1	4.51171e-65	0.459322	0.517	0.08	1.51314e-60	AS_Cycling Org-vs-Control_Cycling Org	mitochondrial ribosomal protein L1 [Source:HGNC Symbol;Acc:HGNC:14275]
BTF3L4	5.41138e-65	0.455185	0.672	0.177	1.81487e-60	AS_Cycling Org-vs-Control_Cycling Org	basic transcription factor 3 like 4 [Source:HGNC Symbol;Acc:HGNC:30547]
NDUFA11	6.2392e-65	0.721091	0.881	0.369	2.0925e-60	AS_Cycling Org-vs-Control_Cycling Org	NADH:ubiquinone oxidoreductase subunit A11 [Source:HGNC Symbol;Acc:HGNC:20371]
EEF1E1	6.42694e-65	0.46912	0.571	0.12	2.15547e-60	AS_Cycling Org-vs-Control_Cycling Org	eukaryotic translation elongation factor 1 epsilon 1 [Source:HGNC Symbol;Acc:HGNC:3212]
RRM1	6.45471e-65	0.532572	0.551	0.108	2.16478e-60	AS_Cycling Org-vs-Control_Cycling Org	ribonucleotide reductase catalytic subunit M1 [Source:HGNC Symbol;Acc:HGNC:10451]
TAF10	6.73843e-65	0.534675	0.763	0.247	2.25993e-60	AS_Cycling Org-vs-Control_Cycling Org	TATA-box binding protein associated factor 10 [Source:HGNC Symbol;Acc:HGNC:11543]
KIF11	6.82677e-65	0.61452	0.582	0.13	2.28956e-60	AS_Cycling Org-vs-Control_Cycling Org	kinesin family member 11 [Source:HGNC Symbol;Acc:HGNC:6388]
FAM200B	1.16522e-64	0.4954	0.521	0.09	3.90792e-60	AS_Cycling Org-vs-Control_Cycling Org	family with sequence similarity 200 member B [Source:HGNC Symbol;Acc:HGNC:27740]
GSTO2	1.24739e-64	0.485456	0.45	0.048	4.18351e-60	AS_Cycling Org-vs-Control_Cycling Org	glutathione S-transferase omega 2 [Source:HGNC Symbol;Acc:HGNC:23064]
HRAS	1.31269e-64	0.452445	0.509	0.085	4.40249e-60	AS_Cycling Org-vs-Control_Cycling Org	HRas proto-oncogene, GTPase [Source:HGNC Symbol;Acc:HGNC:5173]
MOCS2	1.34045e-64	0.46207	0.515	0.088	4.49559e-60	AS_Cycling Org-vs-Control_Cycling Org	molybdenum cofactor synthesis 2 [Source:HGNC Symbol;Acc:HGNC:7193]
ARPC1A	1.85533e-64	0.477402	0.666	0.181	6.22242e-60	AS_Cycling Org-vs-Control_Cycling Org	actin related protein 2/3 complex subunit 1A [Source:HGNC Symbol;Acc:HGNC:703]
CAMTA1	1.95018e-64	0.429895	0.655	0.169	6.54052e-60	AS_Cycling Org-vs-Control_Cycling Org	calmodulin binding transcription activator 1 [Source:HGNC Symbol;Acc:HGNC:18806]
ADH5	2.27793e-64	0.541949	0.741	0.231	7.63972e-60	AS_Cycling Org-vs-Control_Cycling Org	alcohol dehydrogenase 5 (class III), chi polypeptide [Source:HGNC Symbol;Acc:HGNC:253]
FAM213A	2.3007e-64	-1.00105	0.88	0.856	7.71608e-60	AS_Cycling Org-vs-Control_Cycling Org	NA
DCTN3	2.54432e-64	0.586551	0.762	0.236	8.53314e-60	AS_Cycling Org-vs-Control_Cycling Org	dynactin subunit 3 [Source:HGNC Symbol;Acc:HGNC:2713]
CGGBP1	2.55507e-64	0.470858	0.578	0.133	8.56918e-60	AS_Cycling Org-vs-Control_Cycling Org	CGG triplet repeat binding protein 1 [Source:HGNC Symbol;Acc:HGNC:1888]
PCBD1	3.03413e-64	0.569552	0.763	0.247	1.01759e-59	AS_Cycling Org-vs-Control_Cycling Org	pterin-4 alpha-carbinolamine dehydratase 1 [Source:HGNC Symbol;Acc:HGNC:8646]
TMEM141	3.36724e-64	0.54143	0.778	0.254	1.12931e-59	AS_Cycling Org-vs-Control_Cycling Org	transmembrane protein 141 [Source:HGNC Symbol;Acc:HGNC:28211]
CSRP1	3.77065e-64	0.51118	0.446	0.05	1.2646e-59	AS_Cycling Org-vs-Control_Cycling Org	cysteine and glycine rich protein 1 [Source:HGNC Symbol;Acc:HGNC:2469]
SARS	4.2143e-64	0.643163	0.756	0.247	1.41339e-59	AS_Cycling Org-vs-Control_Cycling Org	NA
HNRNPA3	4.3805e-64	0.779681	0.944	0.454	1.46913e-59	AS_Cycling Org-vs-Control_Cycling Org	heterogeneous nuclear ribonucleoprotein A3 [Source:HGNC Symbol;Acc:HGNC:24941]
MYBL2	5.73143e-64	0.538712	0.398	0.022	1.92221e-59	AS_Cycling Org-vs-Control_Cycling Org	MYB proto-oncogene like 2 [Source:HGNC Symbol;Acc:HGNC:7548]
COX6C	5.87927e-64	0.694444	0.936	0.668	1.97179e-59	AS_Cycling Org-vs-Control_Cycling Org	cytochrome c oxidase subunit 6C [Source:HGNC Symbol;Acc:HGNC:2285]
CCNB1	6.61596e-64	0.938483	0.751	0.254	2.21886e-59	AS_Cycling Org-vs-Control_Cycling Org	cyclin B1 [Source:HGNC Symbol;Acc:HGNC:1579]
PSMA1	6.69499e-64	0.479637	0.774	0.249	2.24537e-59	AS_Cycling Org-vs-Control_Cycling Org	proteasome 20S subunit alpha 1 [Source:HGNC Symbol;Acc:HGNC:9530]
GMNN	8.61253e-64	0.556468	0.558	0.119	2.88847e-59	AS_Cycling Org-vs-Control_Cycling Org	geminin DNA replication inhibitor [Source:HGNC Symbol;Acc:HGNC:17493]
DTYMK	1.03029e-63	0.638567	0.793	0.266	3.45538e-59	AS_Cycling Org-vs-Control_Cycling Org	deoxythymidylate kinase [Source:HGNC Symbol;Acc:HGNC:3061]
ETV4	1.39311e-63	0.511608	0.397	0.021	4.6722e-59	AS_Cycling Org-vs-Control_Cycling Org	ETS variant transcription factor 4 [Source:HGNC Symbol;Acc:HGNC:3493]
PDLIM7	1.49367e-63	0.506215	0.441	0.048	5.00946e-59	AS_Cycling Org-vs-Control_Cycling Org	PDZ and LIM domain 7 [Source:HGNC Symbol;Acc:HGNC:22958]
CADM1	1.65695e-63	0.552586	0.675	0.186	5.55707e-59	AS_Cycling Org-vs-Control_Cycling Org	cell adhesion molecule 1 [Source:HGNC Symbol;Acc:HGNC:5951]
NUDT8	1.68257e-63	0.50167	0.444	0.05	5.64299e-59	AS_Cycling Org-vs-Control_Cycling Org	nudix hydrolase 8 [Source:HGNC Symbol;Acc:HGNC:8055]
TPX2	1.78002e-63	0.701107	0.742	0.217	5.96982e-59	AS_Cycling Org-vs-Control_Cycling Org	TPX2 microtubule nucleation factor [Source:HGNC Symbol;Acc:HGNC:1249]
NDUFB2	1.97574e-63	0.754196	0.921	0.456	6.62623e-59	AS_Cycling Org-vs-Control_Cycling Org	NADH:ubiquinone oxidoreductase subunit B2 [Source:HGNC Symbol;Acc:HGNC:7697]
EMP1	2.67526e-63	0.596678	0.429	0.037	8.97228e-59	AS_Cycling Org-vs-Control_Cycling Org	epithelial membrane protein 1 [Source:HGNC Symbol;Acc:HGNC:3333]
PON2	2.79569e-63	0.408692	0.604	0.144	9.37619e-59	AS_Cycling Org-vs-Control_Cycling Org	paraoxonase 2 [Source:HGNC Symbol;Acc:HGNC:9205]
PPP5C	2.97325e-63	0.455393	0.453	0.055	9.97169e-59	AS_Cycling Org-vs-Control_Cycling Org	protein phosphatase 5 catalytic subunit [Source:HGNC Symbol;Acc:HGNC:9322]
MCM7	3.41146e-63	0.560606	0.539	0.108	1.14414e-58	AS_Cycling Org-vs-Control_Cycling Org	minichromosome maintenance complex component 7 [Source:HGNC Symbol;Acc:HGNC:6950]
UPF3A	3.59609e-63	0.419807	0.531	0.093	1.20606e-58	AS_Cycling Org-vs-Control_Cycling Org	UPF3A regulator of nonsense mediated mRNA decay [Source:HGNC Symbol;Acc:HGNC:20332]
TK1	3.742e-63	0.578759	0.584	0.143	1.25499e-58	AS_Cycling Org-vs-Control_Cycling Org	thymidine kinase 1 [Source:HGNC Symbol;Acc:HGNC:11830]
CD99	4.54989e-63	0.543242	0.787	0.266	1.52594e-58	AS_Cycling Org-vs-Control_Cycling Org	CD99 molecule (Xg blood group) [Source:HGNC Symbol;Acc:HGNC:7082]
ARL4D	8.44694e-63	0.464558	0.478	0.074	2.83293e-58	AS_Cycling Org-vs-Control_Cycling Org	ADP ribosylation factor like GTPase 4D [Source:HGNC Symbol;Acc:HGNC:656]
TUBA1C	1.42389e-62	0.839486	0.836	0.327	4.77543e-58	AS_Cycling Org-vs-Control_Cycling Org	tubulin alpha 1c [Source:HGNC Symbol;Acc:HGNC:20768]
HSBP1L1	1.45547e-62	0.474945	0.592	0.14	4.88135e-58	AS_Cycling Org-vs-Control_Cycling Org	heat shock factor binding protein 1 like 1 [Source:HGNC Symbol;Acc:HGNC:37243]
RBM17	1.6907e-62	0.512852	0.765	0.254	5.67028e-58	AS_Cycling Org-vs-Control_Cycling Org	RNA binding motif protein 17 [Source:HGNC Symbol;Acc:HGNC:16944]
SMS	1.80885e-62	0.598071	0.785	0.257	6.06653e-58	AS_Cycling Org-vs-Control_Cycling Org	spermine synthase [Source:HGNC Symbol;Acc:HGNC:11123]
NDUFA4	1.8264e-62	0.711287	0.938	0.57	6.12539e-58	AS_Cycling Org-vs-Control_Cycling Org	NDUFA4 mitochondrial complex associated [Source:HGNC Symbol;Acc:HGNC:7687]
LSM4	1.93549e-62	0.722521	0.888	0.364	6.49126e-58	AS_Cycling Org-vs-Control_Cycling Org	LSM4 homolog, U6 small nuclear RNA and mRNA degradation associated [Source:HGNC Symbol;Acc:HGNC:17259]
COX5B	3.15154e-62	0.761723	0.926	0.501	1.05696e-57	AS_Cycling Org-vs-Control_Cycling Org	cytochrome c oxidase subunit 5B [Source:HGNC Symbol;Acc:HGNC:2269]
LAMTOR1	3.34147e-62	0.416647	0.64	0.172	1.12066e-57	AS_Cycling Org-vs-Control_Cycling Org	late endosomal/lysosomal adaptor, MAPK and MTOR activator 1 [Source:HGNC Symbol;Acc:HGNC:26068]
TSPAN1	3.82735e-62	0.592418	0.706	0.217	1.28362e-57	AS_Cycling Org-vs-Control_Cycling Org	tetraspanin 1 [Source:HGNC Symbol;Acc:HGNC:20657]
WDR82	4.46534e-62	0.466667	0.679	0.199	1.49759e-57	AS_Cycling Org-vs-Control_Cycling Org	WD repeat domain 82 [Source:HGNC Symbol;Acc:HGNC:28826]
PTMS	4.51181e-62	0.851061	0.912	0.384	1.51317e-57	AS_Cycling Org-vs-Control_Cycling Org	parathymosin [Source:HGNC Symbol;Acc:HGNC:9629]
CSE1L	4.57075e-62	0.478021	0.593	0.151	1.53294e-57	AS_Cycling Org-vs-Control_Cycling Org	chromosome segregation 1 like [Source:HGNC Symbol;Acc:HGNC:2431]
CCNB2	4.70268e-62	0.676527	0.629	0.172	1.57718e-57	AS_Cycling Org-vs-Control_Cycling Org	cyclin B2 [Source:HGNC Symbol;Acc:HGNC:1580]
SURF2	5.93635e-62	0.441757	0.413	0.034	1.99093e-57	AS_Cycling Org-vs-Control_Cycling Org	surfeit 2 [Source:HGNC Symbol;Acc:HGNC:11475]
NDUFS5	7.02139e-62	0.648852	0.947	0.687	2.35483e-57	AS_Cycling Org-vs-Control_Cycling Org	NADH:ubiquinone oxidoreductase subunit S5 [Source:HGNC Symbol;Acc:HGNC:7712]
MAD2L1	8.73037e-62	0.521873	0.617	0.162	2.92799e-57	AS_Cycling Org-vs-Control_Cycling Org	mitotic arrest deficient 2 like 1 [Source:HGNC Symbol;Acc:HGNC:6763]
CENPK	9.0195e-62	0.553113	0.448	0.059	3.02496e-57	AS_Cycling Org-vs-Control_Cycling Org	centromere protein K [Source:HGNC Symbol;Acc:HGNC:29479]
ZNF185	1.33083e-61	0.456576	0.501	0.08	4.46334e-57	AS_Cycling Org-vs-Control_Cycling Org	zinc finger protein 185 with LIM domain [Source:HGNC Symbol;Acc:HGNC:12976]
BZW2	1.58186e-61	0.446088	0.545	0.109	5.30523e-57	AS_Cycling Org-vs-Control_Cycling Org	basic leucine zipper and W2 domains 2 [Source:HGNC Symbol;Acc:HGNC:18808]
GGH	1.6874e-61	0.459008	0.444	0.058	5.65921e-57	AS_Cycling Org-vs-Control_Cycling Org	gamma-glutamyl hydrolase [Source:HGNC Symbol;Acc:HGNC:4248]
MZT2B	1.94988e-61	0.728784	0.945	0.523	6.53952e-57	AS_Cycling Org-vs-Control_Cycling Org	mitotic spindle organizing protein 2B [Source:HGNC Symbol;Acc:HGNC:25886]
HLA-E	2.02027e-61	-1.47959	0.61	0.684	6.77557e-57	AS_Cycling Org-vs-Control_Cycling Org	major histocompatibility complex, class I, E [Source:HGNC Symbol;Acc:HGNC:4962]
ECHS1	2.46434e-61	0.553465	0.833	0.302	8.26492e-57	AS_Cycling Org-vs-Control_Cycling Org	enoyl-CoA hydratase, short chain 1 [Source:HGNC Symbol;Acc:HGNC:3151]
LAMTOR4	5.61341e-61	0.581501	0.809	0.292	1.88263e-56	AS_Cycling Org-vs-Control_Cycling Org	late endosomal/lysosomal adaptor, MAPK and MTOR activator 4 [Source:HGNC Symbol;Acc:HGNC:33772]
ESR1	6.22565e-61	0.53671	0.531	0.108	2.08796e-56	AS_Cycling Org-vs-Control_Cycling Org	estrogen receptor 1 [Source:HGNC Symbol;Acc:HGNC:3467]
MRPL55	6.95064e-61	0.391894	0.586	0.135	2.33111e-56	AS_Cycling Org-vs-Control_Cycling Org	mitochondrial ribosomal protein L55 [Source:HGNC Symbol;Acc:HGNC:16686]
DECR1	7.49955e-61	0.424199	0.424	0.047	2.5152e-56	AS_Cycling Org-vs-Control_Cycling Org	2,4-dienoyl-CoA reductase 1 [Source:HGNC Symbol;Acc:HGNC:2753]
CBX5	8.38975e-61	0.577141	0.783	0.262	2.81375e-56	AS_Cycling Org-vs-Control_Cycling Org	chromobox 5 [Source:HGNC Symbol;Acc:HGNC:1555]
CCDC167	9.20699e-61	0.487922	0.515	0.104	3.08784e-56	AS_Cycling Org-vs-Control_Cycling Org	coiled-coil domain containing 167 [Source:HGNC Symbol;Acc:HGNC:21239]
ZCRB1	1.01051e-60	0.433861	0.684	0.201	3.38906e-56	AS_Cycling Org-vs-Control_Cycling Org	zinc finger CCHC-type and RNA binding motif containing 1 [Source:HGNC Symbol;Acc:HGNC:29620]
SH3GLB2	1.49474e-60	0.447262	0.487	0.083	5.01306e-56	AS_Cycling Org-vs-Control_Cycling Org	SH3 domain containing GRB2 like, endophilin B2 [Source:HGNC Symbol;Acc:HGNC:10834]
CHMP3	1.59846e-60	0.400751	0.512	0.091	5.36092e-56	AS_Cycling Org-vs-Control_Cycling Org	charged multivesicular body protein 3 [Source:HGNC Symbol;Acc:HGNC:29865]
ENOSF1	1.69468e-60	0.505101	0.476	0.075	5.68362e-56	AS_Cycling Org-vs-Control_Cycling Org	enolase superfamily member 1 [Source:HGNC Symbol;Acc:HGNC:30365]
TWF2	2.02365e-60	0.521261	0.494	0.087	6.78693e-56	AS_Cycling Org-vs-Control_Cycling Org	twinfilin actin binding protein 2 [Source:HGNC Symbol;Acc:HGNC:9621]
ILF2	2.13523e-60	0.483386	0.768	0.254	7.16112e-56	AS_Cycling Org-vs-Control_Cycling Org	interleukin enhancer binding factor 2 [Source:HGNC Symbol;Acc:HGNC:6037]
PTS	2.23494e-60	0.39841	0.464	0.066	7.49553e-56	AS_Cycling Org-vs-Control_Cycling Org	6-pyruvoyltetrahydropterin synthase [Source:HGNC Symbol;Acc:HGNC:9689]
AC023043.1	2.32037e-60	0.503845	0.438	0.051	7.78207e-56	AS_Cycling Org-vs-Control_Cycling Org	WD repeat domain phosphoinositide-interacting protein 3, pseudogene
KANSL1-AS1	2.9743e-60	0.452002	0.41	0.039	9.97521e-56	AS_Cycling Org-vs-Control_Cycling Org	KANSL1 antisense RNA 1 [Source:HGNC Symbol;Acc:HGNC:43740]
SCAND1	3.15778e-60	0.559369	0.787	0.274	1.05905e-55	AS_Cycling Org-vs-Control_Cycling Org	SCAN domain containing 1 [Source:HGNC Symbol;Acc:HGNC:10566]
AP2M1	3.96672e-60	0.501861	0.764	0.255	1.33036e-55	AS_Cycling Org-vs-Control_Cycling Org	adaptor related protein complex 2 subunit mu 1 [Source:HGNC Symbol;Acc:HGNC:564]
H2AFV	4.30254e-60	0.713806	0.901	0.347	1.44298e-55	AS_Cycling Org-vs-Control_Cycling Org	NA
RPS26	6.08076e-60	0.694091	0.943	0.66	2.03936e-55	AS_Cycling Org-vs-Control_Cycling Org	ribosomal protein S26 [Source:HGNC Symbol;Acc:HGNC:10414]
SLTM	6.43503e-60	0.48068	0.704	0.21	2.15818e-55	AS_Cycling Org-vs-Control_Cycling Org	SAFB like transcription modulator [Source:HGNC Symbol;Acc:HGNC:20709]
HES1	7.59801e-60	0.688434	0.832	0.324	2.54822e-55	AS_Cycling Org-vs-Control_Cycling Org	hes family bHLH transcription factor 1 [Source:HGNC Symbol;Acc:HGNC:5192]
TMEM14B	9.36894e-60	0.510037	0.751	0.247	3.14216e-55	AS_Cycling Org-vs-Control_Cycling Org	transmembrane protein 14B [Source:HGNC Symbol;Acc:HGNC:21384]
TMC5	9.49234e-60	-1.51392	0.233	0.514	3.18354e-55	AS_Cycling Org-vs-Control_Cycling Org	transmembrane channel like 5 [Source:HGNC Symbol;Acc:HGNC:22999]
CARS	1.02326e-59	0.409912	0.479	0.077	3.43181e-55	AS_Cycling Org-vs-Control_Cycling Org	NA
SGPL1	1.19339e-59	0.43299	0.432	0.051	4.00239e-55	AS_Cycling Org-vs-Control_Cycling Org	sphingosine-1-phosphate lyase 1 [Source:HGNC Symbol;Acc:HGNC:10817]
ADGRG1	1.9725e-59	0.442298	0.384	0.021	6.61536e-55	AS_Cycling Org-vs-Control_Cycling Org	adhesion G protein-coupled receptor G1 [Source:HGNC Symbol;Acc:HGNC:4512]
HOXB7	2.56727e-59	0.417981	0.591	0.149	8.61012e-55	AS_Cycling Org-vs-Control_Cycling Org	homeobox B7 [Source:HGNC Symbol;Acc:HGNC:5118]
CCDC34	2.72855e-59	0.48843	0.538	0.119	9.15103e-55	AS_Cycling Org-vs-Control_Cycling Org	coiled-coil domain containing 34 [Source:HGNC Symbol;Acc:HGNC:25079]
ARPC5L	2.73296e-59	0.545988	0.772	0.271	9.1658e-55	AS_Cycling Org-vs-Control_Cycling Org	actin related protein 2/3 complex subunit 5 like [Source:HGNC Symbol;Acc:HGNC:23366]
ARL4A	2.91982e-59	0.498129	0.46	0.072	9.7925e-55	AS_Cycling Org-vs-Control_Cycling Org	ADP ribosylation factor like GTPase 4A [Source:HGNC Symbol;Acc:HGNC:695]
KRT17	3.88195e-59	1.6412	0.52	0.111	1.30193e-54	AS_Cycling Org-vs-Control_Cycling Org	keratin 17 [Source:HGNC Symbol;Acc:HGNC:6427]
APEX1	4.00026e-59	0.425796	0.576	0.133	1.34161e-54	AS_Cycling Org-vs-Control_Cycling Org	apurinic/apyrimidinic endodeoxyribonuclease 1 [Source:HGNC Symbol;Acc:HGNC:587]
RPS10	4.58348e-59	-1.02858	0.864	0.798	1.53721e-54	AS_Cycling Org-vs-Control_Cycling Org	ribosomal protein S10 [Source:HGNC Symbol;Acc:HGNC:10383]
CHGA	4.64946e-59	0.994824	0.365	0.014	1.55934e-54	AS_Cycling Org-vs-Control_Cycling Org	chromogranin A [Source:HGNC Symbol;Acc:HGNC:1929]
ITGAE	5.03041e-59	0.477961	0.537	0.125	1.6871e-54	AS_Cycling Org-vs-Control_Cycling Org	integrin subunit alpha E [Source:HGNC Symbol;Acc:HGNC:6147]
CEBPG	5.55653e-59	0.496858	0.524	0.112	1.86355e-54	AS_Cycling Org-vs-Control_Cycling Org	CCAAT enhancer binding protein gamma [Source:HGNC Symbol;Acc:HGNC:1837]
TPM3	5.81148e-59	0.733542	0.902	0.404	1.94905e-54	AS_Cycling Org-vs-Control_Cycling Org	tropomyosin 3 [Source:HGNC Symbol;Acc:HGNC:12012]
LARS	6.05848e-59	0.42864	0.646	0.175	2.03189e-54	AS_Cycling Org-vs-Control_Cycling Org	NA
ANAPC15	8.33398e-59	0.461928	0.466	0.075	2.79505e-54	AS_Cycling Org-vs-Control_Cycling Org	anaphase promoting complex subunit 15 [Source:HGNC Symbol;Acc:HGNC:24531]
CTCF	8.70396e-59	0.489561	0.558	0.14	2.91913e-54	AS_Cycling Org-vs-Control_Cycling Org	CCCTC-binding factor [Source:HGNC Symbol;Acc:HGNC:13723]
NCAPG	9.30456e-59	0.572312	0.515	0.109	3.12056e-54	AS_Cycling Org-vs-Control_Cycling Org	non-SMC condensin I complex subunit G [Source:HGNC Symbol;Acc:HGNC:24304]
TMX4	1.32077e-58	0.408326	0.475	0.075	4.42959e-54	AS_Cycling Org-vs-Control_Cycling Org	thioredoxin related transmembrane protein 4 [Source:HGNC Symbol;Acc:HGNC:25237]
FHL2	1.41175e-58	0.4594	0.381	0.022	4.73471e-54	AS_Cycling Org-vs-Control_Cycling Org	four and a half LIM domains 2 [Source:HGNC Symbol;Acc:HGNC:3703]
TRIR	1.50111e-58	0.604175	0.825	0.305	5.03444e-54	AS_Cycling Org-vs-Control_Cycling Org	telomerase RNA component interacting RNase [Source:HGNC Symbol;Acc:HGNC:28424]
SUDS3	1.62653e-58	0.453963	0.623	0.178	5.45505e-54	AS_Cycling Org-vs-Control_Cycling Org	SDS3 homolog, SIN3A corepressor complex component [Source:HGNC Symbol;Acc:HGNC:29545]
CCNA2	1.76049e-58	0.585745	0.554	0.133	5.90433e-54	AS_Cycling Org-vs-Control_Cycling Org	cyclin A2 [Source:HGNC Symbol;Acc:HGNC:1578]
HADH	2.02869e-58	0.439087	0.524	0.112	6.80383e-54	AS_Cycling Org-vs-Control_Cycling Org	hydroxyacyl-CoA dehydrogenase [Source:HGNC Symbol;Acc:HGNC:4799]
PIH1D1	2.82521e-58	0.412953	0.581	0.146	9.47519e-54	AS_Cycling Org-vs-Control_Cycling Org	PIH1 domain containing 1 [Source:HGNC Symbol;Acc:HGNC:26075]
PHF20L1	2.92385e-58	0.457245	0.569	0.133	9.80599e-54	AS_Cycling Org-vs-Control_Cycling Org	PHD finger protein 20 like 1 [Source:HGNC Symbol;Acc:HGNC:24280]
CAPZB	3.63458e-58	0.43231	0.726	0.226	1.21897e-53	AS_Cycling Org-vs-Control_Cycling Org	capping actin protein of muscle Z-line subunit beta [Source:HGNC Symbol;Acc:HGNC:1491]
TSTA3	4.01714e-58	0.451753	0.477	0.083	1.34727e-53	AS_Cycling Org-vs-Control_Cycling Org	NA
POLR2G	4.05846e-58	0.352331	0.589	0.144	1.36113e-53	AS_Cycling Org-vs-Control_Cycling Org	RNA polymerase II subunit G [Source:HGNC Symbol;Acc:HGNC:9194]
KRT16	4.3888e-58	1.15219	0.36	0.014	1.47192e-53	AS_Cycling Org-vs-Control_Cycling Org	keratin 16 [Source:HGNC Symbol;Acc:HGNC:6423]
MRPL22	5.31033e-58	0.44436	0.62	0.173	1.78098e-53	AS_Cycling Org-vs-Control_Cycling Org	mitochondrial ribosomal protein L22 [Source:HGNC Symbol;Acc:HGNC:14480]
PLK1	5.89095e-58	0.674696	0.571	0.148	1.97571e-53	AS_Cycling Org-vs-Control_Cycling Org	polo like kinase 1 [Source:HGNC Symbol;Acc:HGNC:9077]
ETHE1	9.18479e-58	0.478822	0.728	0.238	3.08039e-53	AS_Cycling Org-vs-Control_Cycling Org	ETHE1 persulfide dioxygenase [Source:HGNC Symbol;Acc:HGNC:23287]
DHCR24	1.04067e-57	0.471282	0.628	0.17	3.49019e-53	AS_Cycling Org-vs-Control_Cycling Org	24-dehydrocholesterol reductase [Source:HGNC Symbol;Acc:HGNC:2859]
ZBTB8OS	1.12398e-57	0.382216	0.502	0.095	3.76961e-53	AS_Cycling Org-vs-Control_Cycling Org	zinc finger and BTB domain containing 8 opposite strand [Source:HGNC Symbol;Acc:HGNC:24094]
FAM111A	1.14217e-57	0.564995	0.485	0.091	3.83061e-53	AS_Cycling Org-vs-Control_Cycling Org	family with sequence similarity 111 member A [Source:HGNC Symbol;Acc:HGNC:24725]
UBE2E3	1.14861e-57	0.427903	0.587	0.151	3.85222e-53	AS_Cycling Org-vs-Control_Cycling Org	ubiquitin conjugating enzyme E2 E3 [Source:HGNC Symbol;Acc:HGNC:12479]
UBE2M	1.36081e-57	0.465194	0.751	0.255	4.56387e-53	AS_Cycling Org-vs-Control_Cycling Org	ubiquitin conjugating enzyme E2 M [Source:HGNC Symbol;Acc:HGNC:12491]
EIF6	1.61343e-57	0.38885	0.633	0.181	5.41111e-53	AS_Cycling Org-vs-Control_Cycling Org	eukaryotic translation initiation factor 6 [Source:HGNC Symbol;Acc:HGNC:6159]
ATP5MF	1.69752e-57	0.705916	0.914	0.451	5.69313e-53	AS_Cycling Org-vs-Control_Cycling Org	ATP synthase membrane subunit f [Source:HGNC Symbol;Acc:HGNC:848]
MRPL20	1.77955e-57	0.453356	0.799	0.276	5.96824e-53	AS_Cycling Org-vs-Control_Cycling Org	mitochondrial ribosomal protein L20 [Source:HGNC Symbol;Acc:HGNC:14478]
MAOA	2.09646e-57	-1.47108	0.204	0.486	7.03111e-53	AS_Cycling Org-vs-Control_Cycling Org	monoamine oxidase A [Source:HGNC Symbol;Acc:HGNC:6833]
CYTOR	2.18301e-57	0.459944	0.541	0.127	7.32139e-53	AS_Cycling Org-vs-Control_Cycling Org	cytoskeleton regulator RNA [Source:HGNC Symbol;Acc:HGNC:28717]
CENPA	2.58523e-57	0.624751	0.49	0.106	8.67034e-53	AS_Cycling Org-vs-Control_Cycling Org	centromere protein A [Source:HGNC Symbol;Acc:HGNC:1851]
SLC2A4RG	2.79668e-57	0.408634	0.551	0.128	9.37951e-53	AS_Cycling Org-vs-Control_Cycling Org	SLC2A4 regulator [Source:HGNC Symbol;Acc:HGNC:15930]
TXN2	2.86636e-57	0.413911	0.668	0.201	9.61321e-53	AS_Cycling Org-vs-Control_Cycling Org	thioredoxin 2 [Source:HGNC Symbol;Acc:HGNC:17772]
PSMB6	3.26147e-57	0.684113	0.864	0.345	1.09383e-52	AS_Cycling Org-vs-Control_Cycling Org	proteasome 20S subunit beta 6 [Source:HGNC Symbol;Acc:HGNC:9543]
SPP1	3.26994e-57	-1.27751	0.116	0.413	1.09667e-52	AS_Cycling Org-vs-Control_Cycling Org	secreted phosphoprotein 1 [Source:HGNC Symbol;Acc:HGNC:11255]
CXADR	3.72783e-57	0.407255	0.639	0.178	1.25024e-52	AS_Cycling Org-vs-Control_Cycling Org	CXADR Ig-like cell adhesion molecule [Source:HGNC Symbol;Acc:HGNC:2559]
PGP	3.93591e-57	0.45746	0.667	0.196	1.32002e-52	AS_Cycling Org-vs-Control_Cycling Org	phosphoglycolate phosphatase [Source:HGNC Symbol;Acc:HGNC:8909]
EMC9	4.21398e-57	0.533727	0.569	0.146	1.41328e-52	AS_Cycling Org-vs-Control_Cycling Org	ER membrane protein complex subunit 9 [Source:HGNC Symbol;Acc:HGNC:20273]
MRPL47	4.41476e-57	0.394989	0.522	0.112	1.48062e-52	AS_Cycling Org-vs-Control_Cycling Org	mitochondrial ribosomal protein L47 [Source:HGNC Symbol;Acc:HGNC:16652]
CRNDE	7.07291e-57	0.486626	0.729	0.239	2.37211e-52	AS_Cycling Org-vs-Control_Cycling Org	colorectal neoplasia differentially expressed [Source:HGNC Symbol;Acc:HGNC:37078]
AGPS	7.82533e-57	0.44109	0.342	0.01	2.62446e-52	AS_Cycling Org-vs-Control_Cycling Org	alkylglycerone phosphate synthase [Source:HGNC Symbol;Acc:HGNC:327]
RPS7	8.042e-57	0.471511	0.952	0.958	2.69713e-52	AS_Cycling Org-vs-Control_Cycling Org	ribosomal protein S7 [Source:HGNC Symbol;Acc:HGNC:10440]
UCHL3	8.0622e-57	0.439221	0.447	0.074	2.7039e-52	AS_Cycling Org-vs-Control_Cycling Org	ubiquitin C-terminal hydrolase L3 [Source:HGNC Symbol;Acc:HGNC:12515]
BCL2L12	1.25588e-56	0.446047	0.452	0.077	4.21197e-52	AS_Cycling Org-vs-Control_Cycling Org	BCL2 like 12 [Source:HGNC Symbol;Acc:HGNC:13787]
HELLS	1.26628e-56	0.539425	0.365	0.019	4.24685e-52	AS_Cycling Org-vs-Control_Cycling Org	helicase, lymphoid specific [Source:HGNC Symbol;Acc:HGNC:4861]
PFDN1	1.3718e-56	0.419523	0.541	0.124	4.60073e-52	AS_Cycling Org-vs-Control_Cycling Org	prefoldin subunit 1 [Source:HGNC Symbol;Acc:HGNC:8866]
SERF2	1.44998e-56	0.570875	0.952	0.854	4.86293e-52	AS_Cycling Org-vs-Control_Cycling Org	small EDRK-rich factor 2 [Source:HGNC Symbol;Acc:HGNC:10757]
POLR2F	1.49035e-56	0.359993	0.631	0.177	4.99832e-52	AS_Cycling Org-vs-Control_Cycling Org	RNA polymerase II, I and III subunit F [Source:HGNC Symbol;Acc:HGNC:9193]
TNFRSF18	1.60449e-56	0.742733	0.403	0.04	5.38115e-52	AS_Cycling Org-vs-Control_Cycling Org	TNF receptor superfamily member 18 [Source:HGNC Symbol;Acc:HGNC:11914]
MRPL27	1.705e-56	0.429001	0.714	0.231	5.71823e-52	AS_Cycling Org-vs-Control_Cycling Org	mitochondrial ribosomal protein L27 [Source:HGNC Symbol;Acc:HGNC:14483]
NIPSNAP2	1.92235e-56	0.378076	0.572	0.146	6.44717e-52	AS_Cycling Org-vs-Control_Cycling Org	nipsnap homolog 2 [Source:HGNC Symbol;Acc:HGNC:4179]
CENPU	2.66666e-56	0.531096	0.513	0.112	8.94344e-52	AS_Cycling Org-vs-Control_Cycling Org	centromere protein U [Source:HGNC Symbol;Acc:HGNC:21348]
FAM192A	3.22019e-56	0.39241	0.561	0.135	1.07999e-51	AS_Cycling Org-vs-Control_Cycling Org	NA
CHCHD2	4.83704e-56	0.587437	0.947	0.756	1.62225e-51	AS_Cycling Org-vs-Control_Cycling Org	coiled-coil-helix-coiled-coil-helix domain containing 2 [Source:HGNC Symbol;Acc:HGNC:21645]
TMCO1	4.8511e-56	0.354031	0.739	0.244	1.62696e-51	AS_Cycling Org-vs-Control_Cycling Org	transmembrane and coiled-coil domains 1 [Source:HGNC Symbol;Acc:HGNC:18188]
EEF1D	5.30483e-56	0.573057	0.958	0.803	1.77913e-51	AS_Cycling Org-vs-Control_Cycling Org	eukaryotic translation elongation factor 1 delta [Source:HGNC Symbol;Acc:HGNC:3211]
UBE2N	5.49478e-56	0.399004	0.467	0.082	1.84284e-51	AS_Cycling Org-vs-Control_Cycling Org	ubiquitin conjugating enzyme E2 N [Source:HGNC Symbol;Acc:HGNC:12492]
ANAPC16	5.90452e-56	0.628942	0.87	0.345	1.98026e-51	AS_Cycling Org-vs-Control_Cycling Org	anaphase promoting complex subunit 16 [Source:HGNC Symbol;Acc:HGNC:26976]
SFTA2	6.4875e-56	0.412002	0.486	0.083	2.17578e-51	AS_Cycling Org-vs-Control_Cycling Org	surfactant associated 2 [Source:HGNC Symbol;Acc:HGNC:18386]
PPP1CC	7.68102e-56	0.360367	0.63	0.18	2.57606e-51	AS_Cycling Org-vs-Control_Cycling Org	protein phosphatase 1 catalytic subunit gamma [Source:HGNC Symbol;Acc:HGNC:9283]
EIF3J	8.71044e-56	0.536536	0.811	0.299	2.92131e-51	AS_Cycling Org-vs-Control_Cycling Org	eukaryotic translation initiation factor 3 subunit J [Source:HGNC Symbol;Acc:HGNC:3270]
S100A4	8.83122e-56	0.910921	0.679	0.223	2.96181e-51	AS_Cycling Org-vs-Control_Cycling Org	S100 calcium binding protein A4 [Source:HGNC Symbol;Acc:HGNC:10494]
HIST1H1B	9.24215e-56	0.681235	0.364	0.029	3.09963e-51	AS_Cycling Org-vs-Control_Cycling Org	NA
IFI16	1.26156e-55	0.450987	0.33	0.005	4.23103e-51	AS_Cycling Org-vs-Control_Cycling Org	interferon gamma inducible protein 16 [Source:HGNC Symbol;Acc:HGNC:5395]
SMC1A	1.26896e-55	0.525437	0.701	0.239	4.25585e-51	AS_Cycling Org-vs-Control_Cycling Org	structural maintenance of chromosomes 1A [Source:HGNC Symbol;Acc:HGNC:11111]
RRP7A	1.40935e-55	0.376647	0.535	0.12	4.72668e-51	AS_Cycling Org-vs-Control_Cycling Org	ribosomal RNA processing 7 homolog A [Source:HGNC Symbol;Acc:HGNC:24286]
CHCHD10	1.5826e-55	0.467395	0.631	0.183	5.30773e-51	AS_Cycling Org-vs-Control_Cycling Org	coiled-coil-helix-coiled-coil-helix domain containing 10 [Source:HGNC Symbol;Acc:HGNC:15559]
HPF1	1.62939e-55	0.44449	0.436	0.069	5.46466e-51	AS_Cycling Org-vs-Control_Cycling Org	histone PARylation factor 1 [Source:HGNC Symbol;Acc:HGNC:26051]
SPC25	1.74782e-55	0.51843	0.382	0.037	5.86184e-51	AS_Cycling Org-vs-Control_Cycling Org	SPC25 component of NDC80 kinetochore complex [Source:HGNC Symbol;Acc:HGNC:24031]
PDLIM4	1.88798e-55	0.449796	0.343	0.014	6.3319e-51	AS_Cycling Org-vs-Control_Cycling Org	PDZ and LIM domain 4 [Source:HGNC Symbol;Acc:HGNC:16501]
SELENOH	1.93811e-55	0.431489	0.684	0.212	6.50004e-51	AS_Cycling Org-vs-Control_Cycling Org	selenoprotein H [Source:HGNC Symbol;Acc:HGNC:18251]
GSTZ1	2.23342e-55	0.393735	0.641	0.189	7.49043e-51	AS_Cycling Org-vs-Control_Cycling Org	glutathione S-transferase zeta 1 [Source:HGNC Symbol;Acc:HGNC:4643]
UBL5	2.43527e-55	0.665995	0.933	0.575	8.16739e-51	AS_Cycling Org-vs-Control_Cycling Org	ubiquitin like 5 [Source:HGNC Symbol;Acc:HGNC:13736]
MRPL11	2.51163e-55	0.428785	0.562	0.146	8.42351e-51	AS_Cycling Org-vs-Control_Cycling Org	mitochondrial ribosomal protein L11 [Source:HGNC Symbol;Acc:HGNC:14042]
DGUOK	2.69149e-55	0.370146	0.694	0.217	9.02672e-51	AS_Cycling Org-vs-Control_Cycling Org	deoxyguanosine kinase [Source:HGNC Symbol;Acc:HGNC:2858]
FDPS	2.74825e-55	0.720634	0.894	0.414	9.21709e-51	AS_Cycling Org-vs-Control_Cycling Org	farnesyl diphosphate synthase [Source:HGNC Symbol;Acc:HGNC:3631]
SNX6	3.05847e-55	0.4331	0.745	0.249	1.02575e-50	AS_Cycling Org-vs-Control_Cycling Org	sorting nexin 6 [Source:HGNC Symbol;Acc:HGNC:14970]
UROS	3.22656e-55	0.402536	0.416	0.051	1.08212e-50	AS_Cycling Org-vs-Control_Cycling Org	uroporphyrinogen III synthase [Source:HGNC Symbol;Acc:HGNC:12592]
CAPG	3.46589e-55	0.446276	0.486	0.098	1.16239e-50	AS_Cycling Org-vs-Control_Cycling Org	capping actin protein, gelsolin like [Source:HGNC Symbol;Acc:HGNC:1474]
CENPH	3.49287e-55	0.49504	0.43	0.069	1.17144e-50	AS_Cycling Org-vs-Control_Cycling Org	centromere protein H [Source:HGNC Symbol;Acc:HGNC:17268]
SAE1	3.88339e-55	0.41891	0.457	0.08	1.30241e-50	AS_Cycling Org-vs-Control_Cycling Org	SUMO1 activating enzyme subunit 1 [Source:HGNC Symbol;Acc:HGNC:30660]
PLEKHJ1	3.91853e-55	0.418072	0.552	0.14	1.3142e-50	AS_Cycling Org-vs-Control_Cycling Org	pleckstrin homology domain containing J1 [Source:HGNC Symbol;Acc:HGNC:18211]
MYOF	4.03454e-55	0.531539	0.751	0.262	1.3531e-50	AS_Cycling Org-vs-Control_Cycling Org	myoferlin [Source:HGNC Symbol;Acc:HGNC:3656]
PMVK	4.08077e-55	0.403318	0.394	0.042	1.36861e-50	AS_Cycling Org-vs-Control_Cycling Org	phosphomevalonate kinase [Source:HGNC Symbol;Acc:HGNC:9141]
SSNA1	5.0223e-55	0.439928	0.721	0.238	1.68438e-50	AS_Cycling Org-vs-Control_Cycling Org	SS nuclear autoantigen 1 [Source:HGNC Symbol;Acc:HGNC:11321]
DCUN1D5	5.9468e-55	0.40111	0.47	0.09	1.99444e-50	AS_Cycling Org-vs-Control_Cycling Org	defective in cullin neddylation 1 domain containing 5 [Source:HGNC Symbol;Acc:HGNC:28409]
ABRACL	6.09775e-55	0.332702	0.519	0.111	2.04506e-50	AS_Cycling Org-vs-Control_Cycling Org	ABRA C-terminal like [Source:HGNC Symbol;Acc:HGNC:21230]
AREG	6.35954e-55	0.929704	0.394	0.04	2.13286e-50	AS_Cycling Org-vs-Control_Cycling Org	amphiregulin [Source:HGNC Symbol;Acc:HGNC:651]
SNRPE	6.53003e-55	0.614227	0.869	0.368	2.19004e-50	AS_Cycling Org-vs-Control_Cycling Org	small nuclear ribonucleoprotein polypeptide E [Source:HGNC Symbol;Acc:HGNC:11161]
TXNIP	6.91434e-55	-0.709416	0.961	0.941	2.31893e-50	AS_Cycling Org-vs-Control_Cycling Org	thioredoxin interacting protein [Source:HGNC Symbol;Acc:HGNC:16952]
LONRF2	7.72882e-55	0.560819	0.48	0.088	2.59209e-50	AS_Cycling Org-vs-Control_Cycling Org	LON peptidase N-terminal domain and ring finger 2 [Source:HGNC Symbol;Acc:HGNC:24788]
DEK	7.76464e-55	0.727457	0.931	0.43	2.6041e-50	AS_Cycling Org-vs-Control_Cycling Org	DEK proto-oncogene [Source:HGNC Symbol;Acc:HGNC:2768]
CENPN	8.01331e-55	0.410891	0.478	0.095	2.6875e-50	AS_Cycling Org-vs-Control_Cycling Org	centromere protein N [Source:HGNC Symbol;Acc:HGNC:30873]
HERPUD1	8.26419e-55	0.467995	0.734	0.246	2.77165e-50	AS_Cycling Org-vs-Control_Cycling Org	homocysteine inducible ER protein with ubiquitin like domain 1 [Source:HGNC Symbol;Acc:HGNC:13744]
VTI1B	8.76434e-55	0.383675	0.66	0.209	2.93938e-50	AS_Cycling Org-vs-Control_Cycling Org	vesicle transport through interaction with t-SNAREs 1B [Source:HGNC Symbol;Acc:HGNC:17793]
VBP1	1.10543e-54	0.385289	0.51	0.119	3.70738e-50	AS_Cycling Org-vs-Control_Cycling Org	VHL binding protein 1 [Source:HGNC Symbol;Acc:HGNC:12662]
COPS3	1.40472e-54	0.435482	0.493	0.106	4.71116e-50	AS_Cycling Org-vs-Control_Cycling Org	COP9 signalosome subunit 3 [Source:HGNC Symbol;Acc:HGNC:2239]
RHOD	1.46032e-54	0.38621	0.507	0.109	4.89762e-50	AS_Cycling Org-vs-Control_Cycling Org	ras homolog family member D [Source:HGNC Symbol;Acc:HGNC:670]
HNRNPD	1.99736e-54	0.554781	0.82	0.307	6.69874e-50	AS_Cycling Org-vs-Control_Cycling Org	heterogeneous nuclear ribonucleoprotein D [Source:HGNC Symbol;Acc:HGNC:5036]
TIMM17B	2.07191e-54	0.400388	0.617	0.183	6.94877e-50	AS_Cycling Org-vs-Control_Cycling Org	translocase of inner mitochondrial membrane 17B [Source:HGNC Symbol;Acc:HGNC:17310]
NDC80	2.34099e-54	0.626748	0.477	0.106	7.85122e-50	AS_Cycling Org-vs-Control_Cycling Org	NDC80 kinetochore complex component [Source:HGNC Symbol;Acc:HGNC:16909]
ADSS	2.71305e-54	0.380564	0.589	0.159	9.09904e-50	AS_Cycling Org-vs-Control_Cycling Org	NA
CD320	3.11968e-54	0.422527	0.414	0.056	1.04628e-49	AS_Cycling Org-vs-Control_Cycling Org	CD320 molecule [Source:HGNC Symbol;Acc:HGNC:16692]
COPS6	3.50793e-54	0.39066	0.638	0.188	1.17649e-49	AS_Cycling Org-vs-Control_Cycling Org	COP9 signalosome subunit 6 [Source:HGNC Symbol;Acc:HGNC:21749]
DEPDC1	4.37814e-54	0.623455	0.688	0.22	1.46834e-49	AS_Cycling Org-vs-Control_Cycling Org	DEP domain containing 1 [Source:HGNC Symbol;Acc:HGNC:22949]
CTNNBIP1	4.51751e-54	0.392561	0.518	0.125	1.51508e-49	AS_Cycling Org-vs-Control_Cycling Org	catenin beta interacting protein 1 [Source:HGNC Symbol;Acc:HGNC:16913]
MRPS7	4.77948e-54	0.399759	0.533	0.132	1.60294e-49	AS_Cycling Org-vs-Control_Cycling Org	mitochondrial ribosomal protein S7 [Source:HGNC Symbol;Acc:HGNC:14499]
SLC1A4	7.40902e-54	0.41455	0.344	0.016	2.48484e-49	AS_Cycling Org-vs-Control_Cycling Org	solute carrier family 1 member 4 [Source:HGNC Symbol;Acc:HGNC:10942]
ALDH7A1	8.79865e-54	0.440422	0.433	0.074	2.95089e-49	AS_Cycling Org-vs-Control_Cycling Org	aldehyde dehydrogenase 7 family member A1 [Source:HGNC Symbol;Acc:HGNC:877]
IFI27L1	1.08189e-53	0.401223	0.495	0.109	3.62843e-49	AS_Cycling Org-vs-Control_Cycling Org	interferon alpha inducible protein 27 like 1 [Source:HGNC Symbol;Acc:HGNC:19754]
KLK10	1.0985e-53	0.697715	0.498	0.104	3.68415e-49	AS_Cycling Org-vs-Control_Cycling Org	kallikrein related peptidase 10 [Source:HGNC Symbol;Acc:HGNC:6358]
BANF1	1.27525e-53	0.395411	0.656	0.202	4.27693e-49	AS_Cycling Org-vs-Control_Cycling Org	BAF nuclear assembly factor 1 [Source:HGNC Symbol;Acc:HGNC:17397]
PSPH	1.2869e-53	0.446286	0.324	0.008	4.316e-49	AS_Cycling Org-vs-Control_Cycling Org	phosphoserine phosphatase [Source:HGNC Symbol;Acc:HGNC:9577]
MRPL12	1.34055e-53	0.394986	0.64	0.196	4.49595e-49	AS_Cycling Org-vs-Control_Cycling Org	mitochondrial ribosomal protein L12 [Source:HGNC Symbol;Acc:HGNC:10378]
RNASE1	1.63144e-53	-1.19864	0.055	0.308	5.47151e-49	AS_Cycling Org-vs-Control_Cycling Org	ribonuclease A family member 1, pancreatic [Source:HGNC Symbol;Acc:HGNC:10044]
HSD17B10	1.63149e-53	0.382718	0.501	0.109	5.4717e-49	AS_Cycling Org-vs-Control_Cycling Org	hydroxysteroid 17-beta dehydrogenase 10 [Source:HGNC Symbol;Acc:HGNC:4800]
CFTR	1.64042e-53	0.490711	0.345	0.019	5.50165e-49	AS_Cycling Org-vs-Control_Cycling Org	CF transmembrane conductance regulator [Source:HGNC Symbol;Acc:HGNC:1884]
SPTAN1	1.88575e-53	0.427841	0.622	0.183	6.32442e-49	AS_Cycling Org-vs-Control_Cycling Org	spectrin alpha, non-erythrocytic 1 [Source:HGNC Symbol;Acc:HGNC:11273]
COTL1	2.17754e-53	0.456074	0.346	0.021	7.30303e-49	AS_Cycling Org-vs-Control_Cycling Org	coactosin like F-actin binding protein 1 [Source:HGNC Symbol;Acc:HGNC:18304]
RALY	2.21979e-53	0.321822	0.621	0.178	7.44472e-49	AS_Cycling Org-vs-Control_Cycling Org	RALY heterogeneous nuclear ribonucleoprotein [Source:HGNC Symbol;Acc:HGNC:15921]
LMNA	2.27645e-53	0.724252	0.922	0.451	7.63475e-49	AS_Cycling Org-vs-Control_Cycling Org	lamin A/C [Source:HGNC Symbol;Acc:HGNC:6636]
TACC1	2.3117e-53	0.413318	0.426	0.063	7.75299e-49	AS_Cycling Org-vs-Control_Cycling Org	transforming acidic coiled-coil containing protein 1 [Source:HGNC Symbol;Acc:HGNC:11522]
TIPRL	2.6731e-53	0.384389	0.533	0.133	8.96503e-49	AS_Cycling Org-vs-Control_Cycling Org	TOR signaling pathway regulator [Source:HGNC Symbol;Acc:HGNC:30231]
C11orf58	3.03098e-53	0.50929	0.833	0.316	1.01653e-48	AS_Cycling Org-vs-Control_Cycling Org	chromosome 11 open reading frame 58 [Source:HGNC Symbol;Acc:HGNC:16990]
NUTF2	3.43177e-53	0.361507	0.487	0.101	1.15095e-48	AS_Cycling Org-vs-Control_Cycling Org	nuclear transport factor 2 [Source:HGNC Symbol;Acc:HGNC:13722]
CMC1	3.47536e-53	0.315044	0.469	0.088	1.16557e-48	AS_Cycling Org-vs-Control_Cycling Org	C-X9-C motif containing 1 [Source:HGNC Symbol;Acc:HGNC:28783]
CD55	3.60965e-53	-0.90239	0.818	0.828	1.2106e-48	AS_Cycling Org-vs-Control_Cycling Org	CD55 molecule (Cromer blood group) [Source:HGNC Symbol;Acc:HGNC:2665]
MRPS16	4.06985e-53	0.348853	0.684	0.217	1.36495e-48	AS_Cycling Org-vs-Control_Cycling Org	mitochondrial ribosomal protein S16 [Source:HGNC Symbol;Acc:HGNC:14048]
COMTD1	4.08931e-53	0.37311	0.396	0.045	1.37147e-48	AS_Cycling Org-vs-Control_Cycling Org	catechol-O-methyltransferase domain containing 1 [Source:HGNC Symbol;Acc:HGNC:26309]
STOML2	4.17575e-53	0.374232	0.719	0.236	1.40046e-48	AS_Cycling Org-vs-Control_Cycling Org	stomatin like 2 [Source:HGNC Symbol;Acc:HGNC:14559]
ARPC5	4.47056e-53	0.508776	0.794	0.295	1.49934e-48	AS_Cycling Org-vs-Control_Cycling Org	actin related protein 2/3 complex subunit 5 [Source:HGNC Symbol;Acc:HGNC:708]
TMEM230	4.71392e-53	0.345072	0.529	0.132	1.58095e-48	AS_Cycling Org-vs-Control_Cycling Org	transmembrane protein 230 [Source:HGNC Symbol;Acc:HGNC:15876]
GTF2A2	5.7236e-53	0.377007	0.672	0.212	1.91958e-48	AS_Cycling Org-vs-Control_Cycling Org	general transcription factor IIA subunit 2 [Source:HGNC Symbol;Acc:HGNC:4647]
CEP55	6.09925e-53	0.534359	0.571	0.156	2.04557e-48	AS_Cycling Org-vs-Control_Cycling Org	centrosomal protein 55 [Source:HGNC Symbol;Acc:HGNC:1161]
SEC61G	6.88387e-53	0.72636	0.909	0.478	2.30871e-48	AS_Cycling Org-vs-Control_Cycling Org	SEC61 translocon subunit gamma [Source:HGNC Symbol;Acc:HGNC:18277]
GLA	7.45323e-53	0.491606	0.434	0.077	2.49966e-48	AS_Cycling Org-vs-Control_Cycling Org	galactosidase alpha [Source:HGNC Symbol;Acc:HGNC:4296]
PYURF	9.37912e-53	0.348955	0.541	0.136	3.14557e-48	AS_Cycling Org-vs-Control_Cycling Org	PIGY upstream reading frame [Source:HGNC Symbol;Acc:HGNC:44317]
NUF2	1.26166e-52	0.511183	0.464	0.093	4.23136e-48	AS_Cycling Org-vs-Control_Cycling Org	NUF2 component of NDC80 kinetochore complex [Source:HGNC Symbol;Acc:HGNC:14621]
HDDC2	1.28459e-52	0.388404	0.415	0.058	4.30825e-48	AS_Cycling Org-vs-Control_Cycling Org	HD domain containing 2 [Source:HGNC Symbol;Acc:HGNC:21078]
TFF1	1.36796e-52	1.46147	0.554	0.157	4.58785e-48	AS_Cycling Org-vs-Control_Cycling Org	trefoil factor 1 [Source:HGNC Symbol;Acc:HGNC:11755]
SRSF9	1.51076e-52	0.468967	0.848	0.324	5.06677e-48	AS_Cycling Org-vs-Control_Cycling Org	serine and arginine rich splicing factor 9 [Source:HGNC Symbol;Acc:HGNC:10791]
NSMCE1	1.69596e-52	0.361112	0.479	0.098	5.68793e-48	AS_Cycling Org-vs-Control_Cycling Org	NSE1 homolog, SMC5-SMC6 complex component [Source:HGNC Symbol;Acc:HGNC:29897]
IDO1	2.23582e-52	-1.20482	0.072	0.331	7.4985e-48	AS_Cycling Org-vs-Control_Cycling Org	indoleamine 2,3-dioxygenase 1 [Source:HGNC Symbol;Acc:HGNC:6059]
MARS	2.24613e-52	0.427537	0.418	0.066	7.53307e-48	AS_Cycling Org-vs-Control_Cycling Org	NA
FGFRL1	2.26232e-52	0.417008	0.398	0.053	7.58739e-48	AS_Cycling Org-vs-Control_Cycling Org	fibroblast growth factor receptor like 1 [Source:HGNC Symbol;Acc:HGNC:3693]
SUMO1	2.4318e-52	0.392296	0.741	0.258	8.15577e-48	AS_Cycling Org-vs-Control_Cycling Org	small ubiquitin like modifier 1 [Source:HGNC Symbol;Acc:HGNC:12502]
PSMA3	2.56491e-52	0.37779	0.693	0.228	8.60218e-48	AS_Cycling Org-vs-Control_Cycling Org	proteasome 20S subunit alpha 3 [Source:HGNC Symbol;Acc:HGNC:9532]
RPS19BP1	2.66681e-52	0.417651	0.794	0.286	8.94396e-48	AS_Cycling Org-vs-Control_Cycling Org	ribosomal protein S19 binding protein 1 [Source:HGNC Symbol;Acc:HGNC:28749]
CTH	3.35283e-52	0.468632	0.337	0.018	1.12447e-47	AS_Cycling Org-vs-Control_Cycling Org	cystathionine gamma-lyase [Source:HGNC Symbol;Acc:HGNC:2501]
MAGOH	4.36293e-52	0.358858	0.516	0.122	1.46324e-47	AS_Cycling Org-vs-Control_Cycling Org	mago homolog, exon junction complex subunit [Source:HGNC Symbol;Acc:HGNC:6815]
MTX1	4.66502e-52	0.372097	0.576	0.161	1.56456e-47	AS_Cycling Org-vs-Control_Cycling Org	metaxin 1 [Source:HGNC Symbol;Acc:HGNC:7504]
HES4	5.02385e-52	0.602629	0.691	0.233	1.6849e-47	AS_Cycling Org-vs-Control_Cycling Org	hes family bHLH transcription factor 4 [Source:HGNC Symbol;Acc:HGNC:24149]
ZSCAN16-AS1	5.71217e-52	0.403616	0.351	0.027	1.91575e-47	AS_Cycling Org-vs-Control_Cycling Org	ZSCAN16 antisense RNA 1 [Source:HGNC Symbol;Acc:HGNC:48982]
EEF2	5.79173e-52	-0.690415	0.956	0.923	1.94243e-47	AS_Cycling Org-vs-Control_Cycling Org	eukaryotic translation elongation factor 2 [Source:HGNC Symbol;Acc:HGNC:3214]
ANLN	6.60349e-52	0.53437	0.57	0.162	2.21468e-47	AS_Cycling Org-vs-Control_Cycling Org	anillin actin binding protein [Source:HGNC Symbol;Acc:HGNC:14082]
PITPNC1	6.98656e-52	0.409193	0.503	0.117	2.34315e-47	AS_Cycling Org-vs-Control_Cycling Org	phosphatidylinositol transfer protein cytoplasmic 1 [Source:HGNC Symbol;Acc:HGNC:21045]
LSM3	7.43657e-52	0.531176	0.829	0.305	2.49408e-47	AS_Cycling Org-vs-Control_Cycling Org	LSM3 homolog, U6 small nuclear RNA and mRNA degradation associated [Source:HGNC Symbol;Acc:HGNC:17874]
RAD23A	7.50313e-52	0.426547	0.759	0.262	2.5164e-47	AS_Cycling Org-vs-Control_Cycling Org	RAD23 homolog A, nucleotide excision repair protein [Source:HGNC Symbol;Acc:HGNC:9812]
DENR	8.52288e-52	0.389476	0.705	0.244	2.8584e-47	AS_Cycling Org-vs-Control_Cycling Org	density regulated re-initiation and release factor [Source:HGNC Symbol;Acc:HGNC:2769]
TUFM	8.76772e-52	0.416873	0.811	0.302	2.94052e-47	AS_Cycling Org-vs-Control_Cycling Org	Tu translation elongation factor, mitochondrial [Source:HGNC Symbol;Acc:HGNC:12420]
PNRC2	9.33655e-52	0.375206	0.649	0.202	3.13129e-47	AS_Cycling Org-vs-Control_Cycling Org	proline rich nuclear receptor coactivator 2 [Source:HGNC Symbol;Acc:HGNC:23158]
DUSP4	1.2689e-51	0.423383	0.499	0.106	4.25563e-47	AS_Cycling Org-vs-Control_Cycling Org	dual specificity phosphatase 4 [Source:HGNC Symbol;Acc:HGNC:3070]
MOCOS	1.29026e-51	0.403182	0.402	0.051	4.32728e-47	AS_Cycling Org-vs-Control_Cycling Org	molybdenum cofactor sulfurase [Source:HGNC Symbol;Acc:HGNC:18234]
MZT2A	1.36062e-51	0.598223	0.89	0.384	4.56325e-47	AS_Cycling Org-vs-Control_Cycling Org	mitotic spindle organizing protein 2A [Source:HGNC Symbol;Acc:HGNC:33187]
GNPNAT1	1.4022e-51	0.361725	0.466	0.09	4.70269e-47	AS_Cycling Org-vs-Control_Cycling Org	glucosamine-phosphate N-acetyltransferase 1 [Source:HGNC Symbol;Acc:HGNC:19980]
DHX9	1.83781e-51	0.333941	0.527	0.125	6.16363e-47	AS_Cycling Org-vs-Control_Cycling Org	DExH-box helicase 9 [Source:HGNC Symbol;Acc:HGNC:2750]
SSB	2.01317e-51	0.417847	0.709	0.234	6.75176e-47	AS_Cycling Org-vs-Control_Cycling Org	small RNA binding exonuclease protection factor La [Source:HGNC Symbol;Acc:HGNC:11316]
RBBP7	2.20072e-51	0.452003	0.758	0.268	7.38078e-47	AS_Cycling Org-vs-Control_Cycling Org	RB binding protein 7, chromatin remodeling factor [Source:HGNC Symbol;Acc:HGNC:9890]
SLC25A1	2.26716e-51	0.398043	0.674	0.222	7.6036e-47	AS_Cycling Org-vs-Control_Cycling Org	solute carrier family 25 member 1 [Source:HGNC Symbol;Acc:HGNC:10979]
NDUFC2	3.1362e-51	0.571895	0.858	0.348	1.05182e-46	AS_Cycling Org-vs-Control_Cycling Org	NADH:ubiquinone oxidoreductase subunit C2 [Source:HGNC Symbol;Acc:HGNC:7706]
MPDU1	3.36738e-51	0.335279	0.459	0.088	1.12935e-46	AS_Cycling Org-vs-Control_Cycling Org	mannose-P-dolichol utilization defect 1 [Source:HGNC Symbol;Acc:HGNC:7207]
CBX4	3.39012e-51	0.405854	0.464	0.09	1.13698e-46	AS_Cycling Org-vs-Control_Cycling Org	chromobox 4 [Source:HGNC Symbol;Acc:HGNC:1554]
LINC00467	3.39845e-51	0.385273	0.473	0.1	1.13977e-46	AS_Cycling Org-vs-Control_Cycling Org	long intergenic non-protein coding RNA 467 [Source:HGNC Symbol;Acc:HGNC:28227]
FOXM1	3.52435e-51	0.475597	0.439	0.088	1.182e-46	AS_Cycling Org-vs-Control_Cycling Org	forkhead box M1 [Source:HGNC Symbol;Acc:HGNC:3818]
MBD3	3.54129e-51	0.329722	0.468	0.093	1.18768e-46	AS_Cycling Org-vs-Control_Cycling Org	methyl-CpG binding domain protein 3 [Source:HGNC Symbol;Acc:HGNC:6918]
DNAJC7	3.57008e-51	0.380437	0.592	0.17	1.19733e-46	AS_Cycling Org-vs-Control_Cycling Org	DnaJ heat shock protein family (Hsp40) member C7 [Source:HGNC Symbol;Acc:HGNC:12392]
PIN4	3.81846e-51	0.303904	0.644	0.199	1.28064e-46	AS_Cycling Org-vs-Control_Cycling Org	peptidylprolyl cis/trans isomerase, NIMA-interacting 4 [Source:HGNC Symbol;Acc:HGNC:8992]
PRDX4	3.86293e-51	0.398686	0.754	0.26	1.29555e-46	AS_Cycling Org-vs-Control_Cycling Org	peroxiredoxin 4 [Source:HGNC Symbol;Acc:HGNC:17169]
ID1	3.88068e-51	0.518895	0.35	0.03	1.3015e-46	AS_Cycling Org-vs-Control_Cycling Org	inhibitor of DNA binding 1, HLH protein [Source:HGNC Symbol;Acc:HGNC:5360]
PLA2G4A	4.22935e-51	0.440145	0.597	0.172	1.41844e-46	AS_Cycling Org-vs-Control_Cycling Org	phospholipase A2 group IVA [Source:HGNC Symbol;Acc:HGNC:9035]
SERPINB1	5.40795e-51	0.396945	0.715	0.228	1.81372e-46	AS_Cycling Org-vs-Control_Cycling Org	serpin family B member 1 [Source:HGNC Symbol;Acc:HGNC:3311]
KIF23	5.71939e-51	0.556542	0.556	0.161	1.91817e-46	AS_Cycling Org-vs-Control_Cycling Org	kinesin family member 23 [Source:HGNC Symbol;Acc:HGNC:6392]
TCEAL4	5.89368e-51	0.31318	0.59	0.167	1.97662e-46	AS_Cycling Org-vs-Control_Cycling Org	transcription elongation factor A like 4 [Source:HGNC Symbol;Acc:HGNC:26121]
DNMT1	6.7828e-51	0.466079	0.653	0.213	2.27482e-46	AS_Cycling Org-vs-Control_Cycling Org	DNA methyltransferase 1 [Source:HGNC Symbol;Acc:HGNC:2976]
ZBTB38	7.16785e-51	0.414034	0.559	0.149	2.40395e-46	AS_Cycling Org-vs-Control_Cycling Org	zinc finger and BTB domain containing 38 [Source:HGNC Symbol;Acc:HGNC:26636]
CKAP5	7.43766e-51	0.49899	0.642	0.201	2.49444e-46	AS_Cycling Org-vs-Control_Cycling Org	cytoskeleton associated protein 5 [Source:HGNC Symbol;Acc:HGNC:28959]
COX7C	7.46291e-51	0.48845	0.95	0.857	2.50291e-46	AS_Cycling Org-vs-Control_Cycling Org	cytochrome c oxidase subunit 7C [Source:HGNC Symbol;Acc:HGNC:2292]
ATP5ME	7.54969e-51	0.59016	0.947	0.709	2.53201e-46	AS_Cycling Org-vs-Control_Cycling Org	ATP synthase membrane subunit e [Source:HGNC Symbol;Acc:HGNC:846]
ENY2	7.62466e-51	0.510453	0.849	0.339	2.55716e-46	AS_Cycling Org-vs-Control_Cycling Org	ENY2 transcription and export complex 2 subunit [Source:HGNC Symbol;Acc:HGNC:24449]
RABL6	8.34527e-51	0.453696	0.742	0.258	2.79884e-46	AS_Cycling Org-vs-Control_Cycling Org	RAB, member RAS oncogene family like 6 [Source:HGNC Symbol;Acc:HGNC:24703]
POLR2H	8.42452e-51	0.398345	0.745	0.263	2.82542e-46	AS_Cycling Org-vs-Control_Cycling Org	RNA polymerase II, I and III subunit H [Source:HGNC Symbol;Acc:HGNC:9195]
GLRX3	9.56986e-51	0.344394	0.541	0.14	3.20954e-46	AS_Cycling Org-vs-Control_Cycling Org	glutaredoxin 3 [Source:HGNC Symbol;Acc:HGNC:15987]
KHDRBS1	1.0454e-50	0.513516	0.797	0.294	3.50607e-46	AS_Cycling Org-vs-Control_Cycling Org	KH RNA binding domain containing, signal transduction associated 1 [Source:HGNC Symbol;Acc:HGNC:18116]
TPD52L1	1.25866e-50	0.335331	0.423	0.066	4.22131e-46	AS_Cycling Org-vs-Control_Cycling Org	TPD52 like 1 [Source:HGNC Symbol;Acc:HGNC:12006]
PXMP2	1.38007e-50	0.395398	0.351	0.032	4.62848e-46	AS_Cycling Org-vs-Control_Cycling Org	peroxisomal membrane protein 2 [Source:HGNC Symbol;Acc:HGNC:9716]
ATP5IF1	1.63231e-50	0.599294	0.937	0.677	5.47443e-46	AS_Cycling Org-vs-Control_Cycling Org	ATP synthase inhibitory factor subunit 1 [Source:HGNC Symbol;Acc:HGNC:871]
CHID1	1.65185e-50	0.320203	0.603	0.183	5.53998e-46	AS_Cycling Org-vs-Control_Cycling Org	chitinase domain containing 1 [Source:HGNC Symbol;Acc:HGNC:28474]
HDAC1	1.72146e-50	0.36403	0.526	0.133	5.77342e-46	AS_Cycling Org-vs-Control_Cycling Org	histone deacetylase 1 [Source:HGNC Symbol;Acc:HGNC:4852]
HJURP	1.97026e-50	0.554045	0.495	0.124	6.60785e-46	AS_Cycling Org-vs-Control_Cycling Org	Holliday junction recognition protein [Source:HGNC Symbol;Acc:HGNC:25444]
NDUFA9	2.03108e-50	0.322719	0.461	0.091	6.81183e-46	AS_Cycling Org-vs-Control_Cycling Org	NADH:ubiquinone oxidoreductase subunit A9 [Source:HGNC Symbol;Acc:HGNC:7693]
TMEM147	2.13912e-50	0.397096	0.725	0.252	7.17419e-46	AS_Cycling Org-vs-Control_Cycling Org	transmembrane protein 147 [Source:HGNC Symbol;Acc:HGNC:30414]
C15orf48	2.14304e-50	-1.18005	0.096	0.36	7.18733e-46	AS_Cycling Org-vs-Control_Cycling Org	chromosome 15 open reading frame 48 [Source:HGNC Symbol;Acc:HGNC:29898]
ID2	2.72268e-50	0.415972	0.433	0.074	9.13133e-46	AS_Cycling Org-vs-Control_Cycling Org	inhibitor of DNA binding 2 [Source:HGNC Symbol;Acc:HGNC:5361]
MYL12B	2.82566e-50	0.648511	0.941	0.594	9.47669e-46	AS_Cycling Org-vs-Control_Cycling Org	myosin light chain 12B [Source:HGNC Symbol;Acc:HGNC:29827]
EBNA1BP2	2.96092e-50	0.358078	0.479	0.106	9.93033e-46	AS_Cycling Org-vs-Control_Cycling Org	EBNA1 binding protein 2 [Source:HGNC Symbol;Acc:HGNC:15531]
RPL11	3.00522e-50	0.391845	0.958	0.987	1.00789e-45	AS_Cycling Org-vs-Control_Cycling Org	ribosomal protein L11 [Source:HGNC Symbol;Acc:HGNC:10301]
LRP5	3.31091e-50	0.413392	0.418	0.071	1.11041e-45	AS_Cycling Org-vs-Control_Cycling Org	LDL receptor related protein 5 [Source:HGNC Symbol;Acc:HGNC:6697]
NOSIP	3.37064e-50	0.388057	0.771	0.271	1.13044e-45	AS_Cycling Org-vs-Control_Cycling Org	nitric oxide synthase interacting protein [Source:HGNC Symbol;Acc:HGNC:17946]
AP1M2	3.58714e-50	0.341566	0.562	0.152	1.20305e-45	AS_Cycling Org-vs-Control_Cycling Org	adaptor related protein complex 1 subunit mu 2 [Source:HGNC Symbol;Acc:HGNC:558]
FAM210B	4.02221e-50	0.38242	0.349	0.029	1.34897e-45	AS_Cycling Org-vs-Control_Cycling Org	family with sequence similarity 210 member B [Source:HGNC Symbol;Acc:HGNC:16102]
HLA-B	4.58477e-50	-1.12584	0.757	0.73	1.53764e-45	AS_Cycling Org-vs-Control_Cycling Org	major histocompatibility complex, class I, B [Source:HGNC Symbol;Acc:HGNC:4932]
VDAC3	4.64695e-50	0.415809	0.723	0.25	1.5585e-45	AS_Cycling Org-vs-Control_Cycling Org	voltage dependent anion channel 3 [Source:HGNC Symbol;Acc:HGNC:12674]
MRPS11	4.67141e-50	0.366988	0.502	0.119	1.5667e-45	AS_Cycling Org-vs-Control_Cycling Org	mitochondrial ribosomal protein S11 [Source:HGNC Symbol;Acc:HGNC:14050]
TFDP1	5.14981e-50	0.337368	0.478	0.103	1.72714e-45	AS_Cycling Org-vs-Control_Cycling Org	transcription factor Dp-1 [Source:HGNC Symbol;Acc:HGNC:11749]
HGD	5.87242e-50	0.33319	0.489	0.109	1.96949e-45	AS_Cycling Org-vs-Control_Cycling Org	homogentisate 1,2-dioxygenase [Source:HGNC Symbol;Acc:HGNC:4892]
HMGA1	5.99607e-50	0.588003	0.856	0.363	2.01096e-45	AS_Cycling Org-vs-Control_Cycling Org	high mobility group AT-hook 1 [Source:HGNC Symbol;Acc:HGNC:5010]
NAA10	6.10411e-50	0.356766	0.608	0.186	2.0472e-45	AS_Cycling Org-vs-Control_Cycling Org	N-alpha-acetyltransferase 10, NatA catalytic subunit [Source:HGNC Symbol;Acc:HGNC:18704]
SERTAD1	6.29341e-50	0.37105	0.433	0.077	2.11068e-45	AS_Cycling Org-vs-Control_Cycling Org	SERTA domain containing 1 [Source:HGNC Symbol;Acc:HGNC:17932]
AURKAIP1	6.7212e-50	0.66034	0.915	0.445	2.25416e-45	AS_Cycling Org-vs-Control_Cycling Org	aurora kinase A interacting protein 1 [Source:HGNC Symbol;Acc:HGNC:24114]
MCRIP1	7.28222e-50	0.346801	0.374	0.042	2.44231e-45	AS_Cycling Org-vs-Control_Cycling Org	MAPK regulated corepressor interacting protein 1 [Source:HGNC Symbol;Acc:HGNC:28007]
SNRPA	7.76477e-50	0.347915	0.553	0.151	2.60415e-45	AS_Cycling Org-vs-Control_Cycling Org	small nuclear ribonucleoprotein polypeptide A [Source:HGNC Symbol;Acc:HGNC:11151]
ORC6	9.051e-50	0.445371	0.494	0.12	3.03552e-45	AS_Cycling Org-vs-Control_Cycling Org	origin recognition complex subunit 6 [Source:HGNC Symbol;Acc:HGNC:17151]
RPL28	9.7038e-50	0.37207	0.961	0.994	3.25446e-45	AS_Cycling Org-vs-Control_Cycling Org	ribosomal protein L28 [Source:HGNC Symbol;Acc:HGNC:10330]
HEBP2	1.01817e-49	0.545739	0.844	0.342	3.41473e-45	AS_Cycling Org-vs-Control_Cycling Org	heme binding protein 2 [Source:HGNC Symbol;Acc:HGNC:15716]
POP5	1.10712e-49	0.376028	0.464	0.1	3.71306e-45	AS_Cycling Org-vs-Control_Cycling Org	POP5 homolog, ribonuclease P/MRP subunit [Source:HGNC Symbol;Acc:HGNC:17689]
ARPC2	1.24893e-49	0.633001	0.921	0.44	4.18865e-45	AS_Cycling Org-vs-Control_Cycling Org	actin related protein 2/3 complex subunit 2 [Source:HGNC Symbol;Acc:HGNC:705]
ALDH9A1	1.36749e-49	0.363568	0.443	0.08	4.5863e-45	AS_Cycling Org-vs-Control_Cycling Org	aldehyde dehydrogenase 9 family member A1 [Source:HGNC Symbol;Acc:HGNC:412]
RAB8A	1.37837e-49	0.386691	0.519	0.13	4.62278e-45	AS_Cycling Org-vs-Control_Cycling Org	RAB8A, member RAS oncogene family [Source:HGNC Symbol;Acc:HGNC:7007]
SLC25A6	1.5306e-49	0.633744	0.936	0.547	5.13333e-45	AS_Cycling Org-vs-Control_Cycling Org	solute carrier family 25 member 6 [Source:HGNC Symbol;Acc:HGNC:10992]
KIF22	1.69945e-49	0.411537	0.515	0.13	5.69962e-45	AS_Cycling Org-vs-Control_Cycling Org	kinesin family member 22 [Source:HGNC Symbol;Acc:HGNC:6391]
SLC35F6	1.85685e-49	0.389755	0.416	0.071	6.2275e-45	AS_Cycling Org-vs-Control_Cycling Org	solute carrier family 35 member F6 [Source:HGNC Symbol;Acc:HGNC:26055]
TFAM	1.95458e-49	0.353252	0.538	0.151	6.55526e-45	AS_Cycling Org-vs-Control_Cycling Org	transcription factor A, mitochondrial [Source:HGNC Symbol;Acc:HGNC:11741]
RUVBL1	2.00719e-49	0.402504	0.443	0.09	6.7317e-45	AS_Cycling Org-vs-Control_Cycling Org	RuvB like AAA ATPase 1 [Source:HGNC Symbol;Acc:HGNC:10474]
CTDSPL	2.11024e-49	0.341794	0.477	0.103	7.07732e-45	AS_Cycling Org-vs-Control_Cycling Org	CTD small phosphatase like [Source:HGNC Symbol;Acc:HGNC:16890]
FOXQ1	2.1975e-49	0.493923	0.311	0.013	7.36998e-45	AS_Cycling Org-vs-Control_Cycling Org	forkhead box Q1 [Source:HGNC Symbol;Acc:HGNC:20951]
BORCS7	2.24952e-49	0.351319	0.367	0.042	7.54443e-45	AS_Cycling Org-vs-Control_Cycling Org	BLOC-1 related complex subunit 7 [Source:HGNC Symbol;Acc:HGNC:23516]
CLDN4	3.01313e-49	-1.1973	0.705	0.705	1.01054e-44	AS_Cycling Org-vs-Control_Cycling Org	claudin 4 [Source:HGNC Symbol;Acc:HGNC:2046]
MRPL19	3.23651e-49	0.251466	0.559	0.152	1.08546e-44	AS_Cycling Org-vs-Control_Cycling Org	mitochondrial ribosomal protein L19 [Source:HGNC Symbol;Acc:HGNC:14052]
PDCD10	3.32726e-49	0.284905	0.57	0.159	1.1159e-44	AS_Cycling Org-vs-Control_Cycling Org	programmed cell death 10 [Source:HGNC Symbol;Acc:HGNC:8761]
STX8	3.38013e-49	0.392097	0.402	0.064	1.13363e-44	AS_Cycling Org-vs-Control_Cycling Org	syntaxin 8 [Source:HGNC Symbol;Acc:HGNC:11443]
C19orf70	3.46977e-49	0.362157	0.685	0.231	1.16369e-44	AS_Cycling Org-vs-Control_Cycling Org	NA
PHACTR4	3.56127e-49	0.374204	0.565	0.159	1.19438e-44	AS_Cycling Org-vs-Control_Cycling Org	phosphatase and actin regulator 4 [Source:HGNC Symbol;Acc:HGNC:25793]
COA4	4.02448e-49	0.345305	0.626	0.191	1.34973e-44	AS_Cycling Org-vs-Control_Cycling Org	cytochrome c oxidase assembly factor 4 homolog [Source:HGNC Symbol;Acc:HGNC:24604]
TAF11	4.36182e-49	0.343965	0.536	0.144	1.46287e-44	AS_Cycling Org-vs-Control_Cycling Org	TATA-box binding protein associated factor 11 [Source:HGNC Symbol;Acc:HGNC:11544]
CALM3	4.4216e-49	0.420934	0.759	0.265	1.48292e-44	AS_Cycling Org-vs-Control_Cycling Org	calmodulin 3 [Source:HGNC Symbol;Acc:HGNC:1449]
PTPMT1	5.84299e-49	0.303496	0.525	0.135	1.95962e-44	AS_Cycling Org-vs-Control_Cycling Org	protein tyrosine phosphatase mitochondrial 1 [Source:HGNC Symbol;Acc:HGNC:26965]
CAT	6.76231e-49	0.302943	0.423	0.069	2.26794e-44	AS_Cycling Org-vs-Control_Cycling Org	catalase [Source:HGNC Symbol;Acc:HGNC:1516]
DYNC1LI1	6.89507e-49	0.311229	0.526	0.136	2.31247e-44	AS_Cycling Org-vs-Control_Cycling Org	dynein cytoplasmic 1 light intermediate chain 1 [Source:HGNC Symbol;Acc:HGNC:18745]
NPDC1	7.86414e-49	0.309012	0.475	0.096	2.63748e-44	AS_Cycling Org-vs-Control_Cycling Org	neural proliferation, differentiation and control 1 [Source:HGNC Symbol;Acc:HGNC:7899]
CIRBP	8.90351e-49	0.594708	0.914	0.425	2.98606e-44	AS_Cycling Org-vs-Control_Cycling Org	cold inducible RNA binding protein [Source:HGNC Symbol;Acc:HGNC:1982]
ATP5PB	9.12625e-49	0.332703	0.738	0.257	3.06076e-44	AS_Cycling Org-vs-Control_Cycling Org	ATP synthase peripheral stalk-membrane subunit b [Source:HGNC Symbol;Acc:HGNC:840]
BCAP31	9.22049e-49	0.340791	0.694	0.238	3.09237e-44	AS_Cycling Org-vs-Control_Cycling Org	B cell receptor associated protein 31 [Source:HGNC Symbol;Acc:HGNC:16695]
SIGIRR	9.857e-49	0.369237	0.522	0.138	3.30584e-44	AS_Cycling Org-vs-Control_Cycling Org	single Ig and TIR domain containing [Source:HGNC Symbol;Acc:HGNC:30575]
HMGCR	1.18507e-48	0.484277	0.724	0.257	3.97449e-44	AS_Cycling Org-vs-Control_Cycling Org	3-hydroxy-3-methylglutaryl-CoA reductase [Source:HGNC Symbol;Acc:HGNC:5006]
RPSA	1.20381e-48	0.491514	0.958	0.872	4.03733e-44	AS_Cycling Org-vs-Control_Cycling Org	ribosomal protein SA [Source:HGNC Symbol;Acc:HGNC:6502]
SMIM7	1.38306e-48	0.3452	0.631	0.199	4.63851e-44	AS_Cycling Org-vs-Control_Cycling Org	small integral membrane protein 7 [Source:HGNC Symbol;Acc:HGNC:28419]
ASNA1	1.43604e-48	0.322529	0.558	0.157	4.81619e-44	AS_Cycling Org-vs-Control_Cycling Org	NA
UQCR11	1.43802e-48	0.592807	0.908	0.451	4.82284e-44	AS_Cycling Org-vs-Control_Cycling Org	ubiquinol-cytochrome c reductase, complex III subunit XI [Source:HGNC Symbol;Acc:HGNC:30862]
SCOC	1.51499e-48	0.288464	0.647	0.205	5.08096e-44	AS_Cycling Org-vs-Control_Cycling Org	short coiled-coil protein [Source:HGNC Symbol;Acc:HGNC:20335]
CCDC88A	1.78244e-48	0.489848	0.354	0.037	5.97793e-44	AS_Cycling Org-vs-Control_Cycling Org	coiled-coil domain containing 88A [Source:HGNC Symbol;Acc:HGNC:25523]
TMEM14C	1.96351e-48	0.321774	0.749	0.255	6.58521e-44	AS_Cycling Org-vs-Control_Cycling Org	transmembrane protein 14C [Source:HGNC Symbol;Acc:HGNC:20952]
GSTO1	2.0427e-48	0.418275	0.718	0.255	6.8508e-44	AS_Cycling Org-vs-Control_Cycling Org	glutathione S-transferase omega 1 [Source:HGNC Symbol;Acc:HGNC:13312]
ATP5MG	2.07113e-48	0.540628	0.938	0.668	6.94616e-44	AS_Cycling Org-vs-Control_Cycling Org	ATP synthase membrane subunit g [Source:HGNC Symbol;Acc:HGNC:14247]
NKIRAS2	2.16001e-48	0.359665	0.506	0.127	7.24423e-44	AS_Cycling Org-vs-Control_Cycling Org	NFKB inhibitor interacting Ras like 2 [Source:HGNC Symbol;Acc:HGNC:17898]
MRPS18C	2.44904e-48	0.344847	0.648	0.215	8.2136e-44	AS_Cycling Org-vs-Control_Cycling Org	mitochondrial ribosomal protein S18C [Source:HGNC Symbol;Acc:HGNC:16633]
NDUFS7	2.91931e-48	0.507305	0.815	0.318	9.79077e-44	AS_Cycling Org-vs-Control_Cycling Org	NADH:ubiquinone oxidoreductase core subunit S7 [Source:HGNC Symbol;Acc:HGNC:7714]
CENPM	3.67775e-48	0.386157	0.501	0.125	1.23344e-43	AS_Cycling Org-vs-Control_Cycling Org	centromere protein M [Source:HGNC Symbol;Acc:HGNC:18352]
OGFOD3	3.75732e-48	0.343797	0.4	0.064	1.26013e-43	AS_Cycling Org-vs-Control_Cycling Org	2-oxoglutarate and iron dependent oxygenase domain containing 3 [Source:HGNC Symbol;Acc:HGNC:26174]
TOP2A	4.55429e-48	0.455654	0.944	0.478	1.52742e-43	AS_Cycling Org-vs-Control_Cycling Org	DNA topoisomerase II alpha [Source:HGNC Symbol;Acc:HGNC:11989]
RAD51AP1	4.8835e-48	0.420185	0.459	0.1	1.63783e-43	AS_Cycling Org-vs-Control_Cycling Org	RAD51 associated protein 1 [Source:HGNC Symbol;Acc:HGNC:16956]
TAF15	5.52002e-48	0.350362	0.647	0.21	1.8513e-43	AS_Cycling Org-vs-Control_Cycling Org	TATA-box binding protein associated factor 15 [Source:HGNC Symbol;Acc:HGNC:11547]
TPM4	5.68397e-48	0.580398	0.851	0.364	1.90629e-43	AS_Cycling Org-vs-Control_Cycling Org	tropomyosin 4 [Source:HGNC Symbol;Acc:HGNC:12013]
SCP2	5.82567e-48	0.315373	0.717	0.252	1.95381e-43	AS_Cycling Org-vs-Control_Cycling Org	sterol carrier protein 2 [Source:HGNC Symbol;Acc:HGNC:10606]
AGR3	5.95538e-48	0.38784	0.339	0.026	1.99731e-43	AS_Cycling Org-vs-Control_Cycling Org	anterior gradient 3, protein disulphide isomerase family member [Source:HGNC Symbol;Acc:HGNC:24167]
ADI1	5.98146e-48	0.333897	0.684	0.233	2.00606e-43	AS_Cycling Org-vs-Control_Cycling Org	acireductone dioxygenase 1 [Source:HGNC Symbol;Acc:HGNC:30576]
GINS2	6.19837e-48	0.42206	0.323	0.021	2.07881e-43	AS_Cycling Org-vs-Control_Cycling Org	GINS complex subunit 2 [Source:HGNC Symbol;Acc:HGNC:24575]
CENPE	6.30904e-48	0.602613	0.553	0.167	2.11593e-43	AS_Cycling Org-vs-Control_Cycling Org	centromere protein E [Source:HGNC Symbol;Acc:HGNC:1856]
DIAPH3	6.32761e-48	0.433225	0.487	0.119	2.12215e-43	AS_Cycling Org-vs-Control_Cycling Org	diaphanous related formin 3 [Source:HGNC Symbol;Acc:HGNC:15480]
RPS6	7.45767e-48	0.397077	0.956	0.982	2.50115e-43	AS_Cycling Org-vs-Control_Cycling Org	ribosomal protein S6 [Source:HGNC Symbol;Acc:HGNC:10429]
GOT2	8.19605e-48	0.352357	0.447	0.093	2.74879e-43	AS_Cycling Org-vs-Control_Cycling Org	glutamic-oxaloacetic transaminase 2 [Source:HGNC Symbol;Acc:HGNC:4433]
RPL26L1	8.5052e-48	0.287013	0.61	0.181	2.85247e-43	AS_Cycling Org-vs-Control_Cycling Org	ribosomal protein L26 like 1 [Source:HGNC Symbol;Acc:HGNC:17050]
PSMG1	8.54336e-48	0.366655	0.341	0.032	2.86527e-43	AS_Cycling Org-vs-Control_Cycling Org	proteasome assembly chaperone 1 [Source:HGNC Symbol;Acc:HGNC:3043]
TMEM131	8.62738e-48	0.384059	0.482	0.112	2.89345e-43	AS_Cycling Org-vs-Control_Cycling Org	transmembrane protein 131 [Source:HGNC Symbol;Acc:HGNC:30366]
DAP	9.19261e-48	0.277783	0.563	0.159	3.08302e-43	AS_Cycling Org-vs-Control_Cycling Org	death associated protein [Source:HGNC Symbol;Acc:HGNC:2672]
ANAPC11	9.69766e-48	0.609344	0.926	0.475	3.2524e-43	AS_Cycling Org-vs-Control_Cycling Org	anaphase promoting complex subunit 11 [Source:HGNC Symbol;Acc:HGNC:14452]
CDK2AP2	1.0162e-47	0.374039	0.653	0.21	3.40812e-43	AS_Cycling Org-vs-Control_Cycling Org	cyclin dependent kinase 2 associated protein 2 [Source:HGNC Symbol;Acc:HGNC:30833]
XPOT	1.11346e-47	0.347519	0.46	0.096	3.73431e-43	AS_Cycling Org-vs-Control_Cycling Org	exportin for tRNA [Source:HGNC Symbol;Acc:HGNC:12826]
FTH1	1.15189e-47	0.474029	0.973	0.994	3.86321e-43	AS_Cycling Org-vs-Control_Cycling Org	ferritin heavy chain 1 [Source:HGNC Symbol;Acc:HGNC:3976]
SGO1	1.23964e-47	0.460485	0.503	0.138	4.15749e-43	AS_Cycling Org-vs-Control_Cycling Org	shugoshin 1 [Source:HGNC Symbol;Acc:HGNC:25088]
HLTF	1.37912e-47	0.37268	0.503	0.128	4.62528e-43	AS_Cycling Org-vs-Control_Cycling Org	helicase like transcription factor [Source:HGNC Symbol;Acc:HGNC:11099]
BLVRB	1.61024e-47	0.414658	0.731	0.26	5.40041e-43	AS_Cycling Org-vs-Control_Cycling Org	biliverdin reductase B [Source:HGNC Symbol;Acc:HGNC:1063]
DEFB1	1.68454e-47	-1.08614	0.584	0.735	5.6496e-43	AS_Cycling Org-vs-Control_Cycling Org	defensin beta 1 [Source:HGNC Symbol;Acc:HGNC:2766]
GPAT3	1.93588e-47	0.459234	0.289	0.005	6.49256e-43	AS_Cycling Org-vs-Control_Cycling Org	glycerol-3-phosphate acyltransferase 3 [Source:HGNC Symbol;Acc:HGNC:28157]
CDK4	2.132e-47	0.360996	0.399	0.067	7.1503e-43	AS_Cycling Org-vs-Control_Cycling Org	cyclin dependent kinase 4 [Source:HGNC Symbol;Acc:HGNC:1773]
DAZAP1	2.13534e-47	0.383992	0.433	0.088	7.16149e-43	AS_Cycling Org-vs-Control_Cycling Org	DAZ associated protein 1 [Source:HGNC Symbol;Acc:HGNC:2683]
TRIOBP	2.2513e-47	0.359964	0.453	0.096	7.55041e-43	AS_Cycling Org-vs-Control_Cycling Org	TRIO and F-actin binding protein [Source:HGNC Symbol;Acc:HGNC:17009]
CALM2	2.34399e-47	0.694198	0.944	0.543	7.86128e-43	AS_Cycling Org-vs-Control_Cycling Org	calmodulin 2 [Source:HGNC Symbol;Acc:HGNC:1445]
PSIP1	2.69326e-47	0.409132	0.565	0.172	9.03267e-43	AS_Cycling Org-vs-Control_Cycling Org	PC4 and SFRS1 interacting protein 1 [Source:HGNC Symbol;Acc:HGNC:9527]
YEATS4	2.8583e-47	0.349092	0.398	0.064	9.58617e-43	AS_Cycling Org-vs-Control_Cycling Org	YEATS domain containing 4 [Source:HGNC Symbol;Acc:HGNC:24859]
CD63	3.39932e-47	0.593038	0.959	0.767	1.14006e-42	AS_Cycling Org-vs-Control_Cycling Org	CD63 molecule [Source:HGNC Symbol;Acc:HGNC:1692]
GOLM1	3.42216e-47	0.271959	0.599	0.18	1.14773e-42	AS_Cycling Org-vs-Control_Cycling Org	golgi membrane protein 1 [Source:HGNC Symbol;Acc:HGNC:15451]
PPP4C	4.31122e-47	0.298121	0.583	0.172	1.4459e-42	AS_Cycling Org-vs-Control_Cycling Org	protein phosphatase 4 catalytic subunit [Source:HGNC Symbol;Acc:HGNC:9319]
NDUFB9	4.64399e-47	0.391876	0.746	0.278	1.5575e-42	AS_Cycling Org-vs-Control_Cycling Org	NADH:ubiquinone oxidoreductase subunit B9 [Source:HGNC Symbol;Acc:HGNC:7704]
LIF	4.74973e-47	0.468195	0.612	0.196	1.59296e-42	AS_Cycling Org-vs-Control_Cycling Org	LIF interleukin 6 family cytokine [Source:HGNC Symbol;Acc:HGNC:6596]
TCIM	4.81243e-47	0.424478	0.449	0.087	1.61399e-42	AS_Cycling Org-vs-Control_Cycling Org	transcriptional and immune response regulator [Source:HGNC Symbol;Acc:HGNC:1357]
RHEB	7.06701e-47	0.391269	0.711	0.247	2.37013e-42	AS_Cycling Org-vs-Control_Cycling Org	Ras homolog, mTORC1 binding [Source:HGNC Symbol;Acc:HGNC:10011]
SNX5	7.47213e-47	0.423711	0.709	0.257	2.506e-42	AS_Cycling Org-vs-Control_Cycling Org	sorting nexin 5 [Source:HGNC Symbol;Acc:HGNC:14969]
CDK5RAP2	7.95374e-47	0.339138	0.47	0.106	2.66753e-42	AS_Cycling Org-vs-Control_Cycling Org	CDK5 regulatory subunit associated protein 2 [Source:HGNC Symbol;Acc:HGNC:18672]
AURKA	7.97042e-47	0.572562	0.567	0.17	2.67312e-42	AS_Cycling Org-vs-Control_Cycling Org	aurora kinase A [Source:HGNC Symbol;Acc:HGNC:11393]
SRP9	9.22253e-47	0.477152	0.844	0.331	3.09305e-42	AS_Cycling Org-vs-Control_Cycling Org	signal recognition particle 9 [Source:HGNC Symbol;Acc:HGNC:11304]
STUB1	9.76442e-47	0.482084	0.83	0.329	3.27479e-42	AS_Cycling Org-vs-Control_Cycling Org	STIP1 homology and U-box containing protein 1 [Source:HGNC Symbol;Acc:HGNC:11427]
RFC3	1.04113e-46	0.415834	0.427	0.09	3.49175e-42	AS_Cycling Org-vs-Control_Cycling Org	replication factor C subunit 3 [Source:HGNC Symbol;Acc:HGNC:9971]
PRMT1	1.0706e-46	0.302197	0.691	0.246	3.59058e-42	AS_Cycling Org-vs-Control_Cycling Org	protein arginine methyltransferase 1 [Source:HGNC Symbol;Acc:HGNC:5187]
DCBLD2	1.07702e-46	0.424577	0.414	0.075	3.61212e-42	AS_Cycling Org-vs-Control_Cycling Org	discoidin, CUB and LCCL domain containing 2 [Source:HGNC Symbol;Acc:HGNC:24627]
LYRM2	1.11641e-46	0.334085	0.526	0.143	3.74421e-42	AS_Cycling Org-vs-Control_Cycling Org	LYR motif containing 2 [Source:HGNC Symbol;Acc:HGNC:25229]
TMBIM4	1.21852e-46	0.277548	0.642	0.217	4.08666e-42	AS_Cycling Org-vs-Control_Cycling Org	transmembrane BAX inhibitor motif containing 4 [Source:HGNC Symbol;Acc:HGNC:24257]
FANCI	1.28338e-46	0.396644	0.475	0.114	4.30419e-42	AS_Cycling Org-vs-Control_Cycling Org	FA complementation group I [Source:HGNC Symbol;Acc:HGNC:25568]
ACTR3	1.41451e-46	0.297381	0.707	0.242	4.74397e-42	AS_Cycling Org-vs-Control_Cycling Org	actin related protein 3 [Source:HGNC Symbol;Acc:HGNC:170]
MYL12A	1.54626e-46	0.611469	0.921	0.522	5.18584e-42	AS_Cycling Org-vs-Control_Cycling Org	myosin light chain 12A [Source:HGNC Symbol;Acc:HGNC:16701]
BRI3BP	1.56624e-46	0.371138	0.446	0.096	5.25286e-42	AS_Cycling Org-vs-Control_Cycling Org	BRI3 binding protein [Source:HGNC Symbol;Acc:HGNC:14251]
RPL34	1.59933e-46	0.39792	0.955	0.99	5.36383e-42	AS_Cycling Org-vs-Control_Cycling Org	ribosomal protein L34 [Source:HGNC Symbol;Acc:HGNC:10340]
CISD2	1.72553e-46	0.283525	0.53	0.144	5.7871e-42	AS_Cycling Org-vs-Control_Cycling Org	CDGSH iron sulfur domain 2 [Source:HGNC Symbol;Acc:HGNC:24212]
SMARCB1	1.77771e-46	0.361413	0.41	0.079	5.96208e-42	AS_Cycling Org-vs-Control_Cycling Org	SWI/SNF related, matrix associated, actin dependent regulator of chromatin, subfamily b, member 1 [Source:HGNC Symbol;Acc:HGNC:11103]
IGFBP3	1.84303e-46	0.87442	0.606	0.204	6.18114e-42	AS_Cycling Org-vs-Control_Cycling Org	insulin like growth factor binding protein 3 [Source:HGNC Symbol;Acc:HGNC:5472]
TXNDC9	2.22777e-46	0.31527	0.433	0.09	7.47151e-42	AS_Cycling Org-vs-Control_Cycling Org	thioredoxin domain containing 9 [Source:HGNC Symbol;Acc:HGNC:24110]
HADHB	2.38831e-46	0.283163	0.449	0.093	8.00992e-42	AS_Cycling Org-vs-Control_Cycling Org	hydroxyacyl-CoA dehydrogenase trifunctional multienzyme complex subunit beta [Source:HGNC Symbol;Acc:HGNC:4803]
DST	2.42635e-46	0.398488	0.383	0.058	8.13748e-42	AS_Cycling Org-vs-Control_Cycling Org	dystonin [Source:HGNC Symbol;Acc:HGNC:1090]
LYPLA1	2.49389e-46	0.330174	0.729	0.273	8.36401e-42	AS_Cycling Org-vs-Control_Cycling Org	lysophospholipase 1 [Source:HGNC Symbol;Acc:HGNC:6737]
MRPL28	2.87312e-46	0.338845	0.592	0.188	9.63587e-42	AS_Cycling Org-vs-Control_Cycling Org	mitochondrial ribosomal protein L28 [Source:HGNC Symbol;Acc:HGNC:14484]
CFLAR	3.05826e-46	-1.44148	0.501	0.621	1.02568e-41	AS_Cycling Org-vs-Control_Cycling Org	CASP8 and FADD like apoptosis regulator [Source:HGNC Symbol;Acc:HGNC:1876]
COMMD1	3.16047e-46	0.29025	0.388	0.063	1.05996e-41	AS_Cycling Org-vs-Control_Cycling Org	copper metabolism domain containing 1 [Source:HGNC Symbol;Acc:HGNC:23024]
ANP32B	3.23471e-46	0.615311	0.901	0.406	1.08486e-41	AS_Cycling Org-vs-Control_Cycling Org	acidic nuclear phosphoprotein 32 family member B [Source:HGNC Symbol;Acc:HGNC:16677]
NOV	3.61233e-46	0.403737	0.372	0.05	1.2115e-41	AS_Cycling Org-vs-Control_Cycling Org	NA
MRPL42	3.85168e-46	0.305216	0.555	0.162	1.29178e-41	AS_Cycling Org-vs-Control_Cycling Org	mitochondrial ribosomal protein L42 [Source:HGNC Symbol;Acc:HGNC:14493]
SASH1	4.03044e-46	0.399614	0.404	0.072	1.35173e-41	AS_Cycling Org-vs-Control_Cycling Org	SAM and SH3 domain containing 1 [Source:HGNC Symbol;Acc:HGNC:19182]
ING2	4.19443e-46	0.317328	0.442	0.096	1.40673e-41	AS_Cycling Org-vs-Control_Cycling Org	inhibitor of growth family member 2 [Source:HGNC Symbol;Acc:HGNC:6063]
NDUFV2	4.52328e-46	0.471826	0.823	0.334	1.51702e-41	AS_Cycling Org-vs-Control_Cycling Org	NADH:ubiquinone oxidoreductase core subunit V2 [Source:HGNC Symbol;Acc:HGNC:7717]
SPINK5	4.85757e-46	0.443682	0.305	0.018	1.62913e-41	AS_Cycling Org-vs-Control_Cycling Org	serine peptidase inhibitor Kazal type 5 [Source:HGNC Symbol;Acc:HGNC:15464]
PTRHD1	5.22629e-46	0.275842	0.482	0.119	1.75279e-41	AS_Cycling Org-vs-Control_Cycling Org	peptidyl-tRNA hydrolase domain containing 1 [Source:HGNC Symbol;Acc:HGNC:33782]
EIF2S2	5.31971e-46	0.609348	0.931	0.604	1.78413e-41	AS_Cycling Org-vs-Control_Cycling Org	eukaryotic translation initiation factor 2 subunit beta [Source:HGNC Symbol;Acc:HGNC:3266]
IRAK1	6.10094e-46	0.278176	0.439	0.093	2.04613e-41	AS_Cycling Org-vs-Control_Cycling Org	interleukin 1 receptor associated kinase 1 [Source:HGNC Symbol;Acc:HGNC:6112]
GALNT10	6.10943e-46	0.379537	0.324	0.026	2.04898e-41	AS_Cycling Org-vs-Control_Cycling Org	polypeptide N-acetylgalactosaminyltransferase 10 [Source:HGNC Symbol;Acc:HGNC:19873]
PPDPF	6.38992e-46	0.600946	0.938	0.698	2.14305e-41	AS_Cycling Org-vs-Control_Cycling Org	pancreatic progenitor cell differentiation and proliferation factor [Source:HGNC Symbol;Acc:HGNC:16142]
IMMP1L	6.45157e-46	0.390219	0.433	0.096	2.16373e-41	AS_Cycling Org-vs-Control_Cycling Org	inner mitochondrial membrane peptidase subunit 1 [Source:HGNC Symbol;Acc:HGNC:26317]
NXN	7.83404e-46	0.352215	0.401	0.071	2.62738e-41	AS_Cycling Org-vs-Control_Cycling Org	nucleoredoxin [Source:HGNC Symbol;Acc:HGNC:18008]
LEPROTL1	8.39202e-46	0.332947	0.427	0.088	2.81451e-41	AS_Cycling Org-vs-Control_Cycling Org	leptin receptor overlapping transcript like 1 [Source:HGNC Symbol;Acc:HGNC:6555]
THOP1	8.99019e-46	0.358601	0.33	0.032	3.01513e-41	AS_Cycling Org-vs-Control_Cycling Org	thimet oligopeptidase 1 [Source:HGNC Symbol;Acc:HGNC:11793]
VPS35	9.4791e-46	0.355795	0.734	0.263	3.1791e-41	AS_Cycling Org-vs-Control_Cycling Org	VPS35 retromer complex component [Source:HGNC Symbol;Acc:HGNC:13487]
XPO1	9.88381e-46	0.337329	0.661	0.226	3.31483e-41	AS_Cycling Org-vs-Control_Cycling Org	exportin 1 [Source:HGNC Symbol;Acc:HGNC:12825]
RAB10	1.03579e-45	0.29187	0.622	0.201	3.47385e-41	AS_Cycling Org-vs-Control_Cycling Org	RAB10, member RAS oncogene family [Source:HGNC Symbol;Acc:HGNC:9759]
DBF4	1.05269e-45	0.426887	0.548	0.161	3.53051e-41	AS_Cycling Org-vs-Control_Cycling Org	DBF4 zinc finger [Source:HGNC Symbol;Acc:HGNC:17364]
SH3BGRL	1.11722e-45	0.306313	0.451	0.1	3.74693e-41	AS_Cycling Org-vs-Control_Cycling Org	SH3 domain binding glutamate rich protein like [Source:HGNC Symbol;Acc:HGNC:10823]
EPRS	1.16558e-45	0.369329	0.727	0.265	3.90911e-41	AS_Cycling Org-vs-Control_Cycling Org	NA
TMEM45B	1.18829e-45	0.360632	0.526	0.143	3.98528e-41	AS_Cycling Org-vs-Control_Cycling Org	transmembrane protein 45B [Source:HGNC Symbol;Acc:HGNC:25194]
MRPL21	1.40883e-45	0.330003	0.503	0.136	4.72493e-41	AS_Cycling Org-vs-Control_Cycling Org	mitochondrial ribosomal protein L21 [Source:HGNC Symbol;Acc:HGNC:14479]
ZNRF1	1.61964e-45	0.331303	0.426	0.087	5.43195e-41	AS_Cycling Org-vs-Control_Cycling Org	zinc and ring finger 1 [Source:HGNC Symbol;Acc:HGNC:18452]
RBX1	1.65233e-45	0.518577	0.879	0.387	5.54158e-41	AS_Cycling Org-vs-Control_Cycling Org	ring-box 1 [Source:HGNC Symbol;Acc:HGNC:9928]
TMEM154	2.16551e-45	0.433653	0.322	0.027	7.26268e-41	AS_Cycling Org-vs-Control_Cycling Org	transmembrane protein 154 [Source:HGNC Symbol;Acc:HGNC:26489]
ATP2C2	2.18909e-45	0.359837	0.398	0.067	7.34177e-41	AS_Cycling Org-vs-Control_Cycling Org	ATPase secretory pathway Ca2+ transporting 2 [Source:HGNC Symbol;Acc:HGNC:29103]
TECR	2.19652e-45	0.386597	0.814	0.313	7.3667e-41	AS_Cycling Org-vs-Control_Cycling Org	trans-2,3-enoyl-CoA reductase [Source:HGNC Symbol;Acc:HGNC:4551]
JUN	2.29189e-45	0.633349	0.666	0.242	7.68653e-41	AS_Cycling Org-vs-Control_Cycling Org	Jun proto-oncogene, AP-1 transcription factor subunit [Source:HGNC Symbol;Acc:HGNC:6204]
GALNT12	2.41204e-45	0.375437	0.295	0.013	8.08951e-41	AS_Cycling Org-vs-Control_Cycling Org	polypeptide N-acetylgalactosaminyltransferase 12 [Source:HGNC Symbol;Acc:HGNC:19877]
SUCLG1	2.53085e-45	0.342786	0.686	0.25	8.48797e-41	AS_Cycling Org-vs-Control_Cycling Org	succinate-CoA ligase GDP/ADP-forming subunit alpha [Source:HGNC Symbol;Acc:HGNC:11449]
BRCA1	2.60721e-45	0.486934	0.452	0.111	8.74408e-41	AS_Cycling Org-vs-Control_Cycling Org	BRCA1 DNA repair associated [Source:HGNC Symbol;Acc:HGNC:1100]
POLD2	2.76935e-45	0.274198	0.577	0.175	9.28786e-41	AS_Cycling Org-vs-Control_Cycling Org	DNA polymerase delta 2, accessory subunit [Source:HGNC Symbol;Acc:HGNC:9176]
NFE2L1	2.89143e-45	0.313265	0.618	0.204	9.69729e-41	AS_Cycling Org-vs-Control_Cycling Org	nuclear factor, erythroid 2 like 1 [Source:HGNC Symbol;Acc:HGNC:7781]
TNFRSF1A	3.29811e-45	0.316055	0.51	0.14	1.10612e-40	AS_Cycling Org-vs-Control_Cycling Org	TNF receptor superfamily member 1A [Source:HGNC Symbol;Acc:HGNC:11916]
NDUFB3	3.51219e-45	0.253298	0.606	0.193	1.17792e-40	AS_Cycling Org-vs-Control_Cycling Org	NADH:ubiquinone oxidoreductase subunit B3 [Source:HGNC Symbol;Acc:HGNC:7698]
LSR	3.75299e-45	0.339986	0.479	0.122	1.25868e-40	AS_Cycling Org-vs-Control_Cycling Org	lipolysis stimulated lipoprotein receptor [Source:HGNC Symbol;Acc:HGNC:29572]
MRPL17	3.77743e-45	0.294247	0.565	0.17	1.26687e-40	AS_Cycling Org-vs-Control_Cycling Org	mitochondrial ribosomal protein L17 [Source:HGNC Symbol;Acc:HGNC:14053]
ACBD6	3.8437e-45	0.329342	0.41	0.079	1.2891e-40	AS_Cycling Org-vs-Control_Cycling Org	acyl-CoA binding domain containing 6 [Source:HGNC Symbol;Acc:HGNC:23339]
ATP1B3	4.05812e-45	0.257594	0.568	0.164	1.36101e-40	AS_Cycling Org-vs-Control_Cycling Org	ATPase Na+/K+ transporting subunit beta 3 [Source:HGNC Symbol;Acc:HGNC:806]
H1FX	4.17278e-45	0.592821	0.885	0.417	1.39947e-40	AS_Cycling Org-vs-Control_Cycling Org	NA
PRELID1	4.26568e-45	0.500909	0.841	0.347	1.43062e-40	AS_Cycling Org-vs-Control_Cycling Org	PRELI domain containing 1 [Source:HGNC Symbol;Acc:HGNC:30255]
ABCG1	4.66212e-45	0.31244	0.48	0.111	1.56358e-40	AS_Cycling Org-vs-Control_Cycling Org	ATP binding cassette subfamily G member 1 [Source:HGNC Symbol;Acc:HGNC:73]
DDX1	4.93949e-45	0.275186	0.51	0.135	1.65661e-40	AS_Cycling Org-vs-Control_Cycling Org	DEAD-box helicase 1 [Source:HGNC Symbol;Acc:HGNC:2734]
RHOF	4.99316e-45	0.324701	0.617	0.197	1.6746e-40	AS_Cycling Org-vs-Control_Cycling Org	ras homolog family member F, filopodia associated [Source:HGNC Symbol;Acc:HGNC:15703]
STMP1	5.06737e-45	0.338569	0.72	0.262	1.6995e-40	AS_Cycling Org-vs-Control_Cycling Org	short transmembrane mitochondrial protein 1 [Source:HGNC Symbol;Acc:HGNC:41909]
IMP3	5.0894e-45	0.316219	0.464	0.111	1.70688e-40	AS_Cycling Org-vs-Control_Cycling Org	IMP U3 small nucleolar ribonucleoprotein 3 [Source:HGNC Symbol;Acc:HGNC:14497]
UBE2L3	5.13472e-45	0.29597	0.756	0.271	1.72208e-40	AS_Cycling Org-vs-Control_Cycling Org	ubiquitin conjugating enzyme E2 L3 [Source:HGNC Symbol;Acc:HGNC:12488]
APEH	5.26362e-45	0.290803	0.536	0.154	1.76531e-40	AS_Cycling Org-vs-Control_Cycling Org	acylaminoacyl-peptide hydrolase [Source:HGNC Symbol;Acc:HGNC:586]
RNASEH2B	5.47424e-45	0.33256	0.377	0.059	1.83595e-40	AS_Cycling Org-vs-Control_Cycling Org	ribonuclease H2 subunit B [Source:HGNC Symbol;Acc:HGNC:25671]
TRAPPC1	6.72111e-45	0.298624	0.649	0.217	2.25413e-40	AS_Cycling Org-vs-Control_Cycling Org	trafficking protein particle complex 1 [Source:HGNC Symbol;Acc:HGNC:19894]
PSMB3	6.80523e-45	0.41184	0.781	0.302	2.28234e-40	AS_Cycling Org-vs-Control_Cycling Org	proteasome 20S subunit beta 3 [Source:HGNC Symbol;Acc:HGNC:9540]
ZBED3	8.81527e-45	0.345313	0.327	0.032	2.95647e-40	AS_Cycling Org-vs-Control_Cycling Org	zinc finger BED-type containing 3 [Source:HGNC Symbol;Acc:HGNC:20711]
HNRNPM	9.05996e-45	0.382653	0.747	0.284	3.03853e-40	AS_Cycling Org-vs-Control_Cycling Org	heterogeneous nuclear ribonucleoprotein M [Source:HGNC Symbol;Acc:HGNC:5046]
ARF3	9.85871e-45	0.27778	0.554	0.165	3.30641e-40	AS_Cycling Org-vs-Control_Cycling Org	ADP ribosylation factor 3 [Source:HGNC Symbol;Acc:HGNC:654]
ISCA2	1.01189e-44	0.329094	0.399	0.074	3.39368e-40	AS_Cycling Org-vs-Control_Cycling Org	iron-sulfur cluster assembly 2 [Source:HGNC Symbol;Acc:HGNC:19857]
NDUFS3	1.04354e-44	0.257823	0.563	0.164	3.49983e-40	AS_Cycling Org-vs-Control_Cycling Org	NADH:ubiquinone oxidoreductase core subunit S3 [Source:HGNC Symbol;Acc:HGNC:7710]
IFT22	1.17562e-44	0.271362	0.55	0.164	3.94279e-40	AS_Cycling Org-vs-Control_Cycling Org	intraflagellar transport 22 [Source:HGNC Symbol;Acc:HGNC:21895]
SPATS2	1.26339e-44	0.309357	0.413	0.088	4.23716e-40	AS_Cycling Org-vs-Control_Cycling Org	spermatogenesis associated serine rich 2 [Source:HGNC Symbol;Acc:HGNC:18650]
FARSB	1.27678e-44	0.333527	0.378	0.061	4.28205e-40	AS_Cycling Org-vs-Control_Cycling Org	phenylalanyl-tRNA synthetase subunit beta [Source:HGNC Symbol;Acc:HGNC:17800]
HCFC1R1	1.34757e-44	0.297735	0.493	0.124	4.51947e-40	AS_Cycling Org-vs-Control_Cycling Org	host cell factor C1 regulator 1 [Source:HGNC Symbol;Acc:HGNC:21198]
SDHAF3	1.37915e-44	0.345865	0.369	0.059	4.62539e-40	AS_Cycling Org-vs-Control_Cycling Org	succinate dehydrogenase complex assembly factor 3 [Source:HGNC Symbol;Acc:HGNC:21752]
SUB1	1.43376e-44	0.571713	0.89	0.424	4.80854e-40	AS_Cycling Org-vs-Control_Cycling Org	SUB1 regulator of transcription [Source:HGNC Symbol;Acc:HGNC:19985]
EIF5A	1.51246e-44	0.352301	0.771	0.284	5.07248e-40	AS_Cycling Org-vs-Control_Cycling Org	eukaryotic translation initiation factor 5A [Source:HGNC Symbol;Acc:HGNC:3300]
SRP14	1.53268e-44	0.527585	0.941	0.671	5.1403e-40	AS_Cycling Org-vs-Control_Cycling Org	signal recognition particle 14 [Source:HGNC Symbol;Acc:HGNC:11299]
PRKAR1A	1.54878e-44	0.313573	0.759	0.289	5.19431e-40	AS_Cycling Org-vs-Control_Cycling Org	protein kinase cAMP-dependent type I regulatory subunit alpha [Source:HGNC Symbol;Acc:HGNC:9388]
ELOC	1.65748e-44	0.308988	0.699	0.255	5.55886e-40	AS_Cycling Org-vs-Control_Cycling Org	elongin C [Source:HGNC Symbol;Acc:HGNC:11617]
VPS51	1.92767e-44	0.311772	0.413	0.083	6.46501e-40	AS_Cycling Org-vs-Control_Cycling Org	VPS51 subunit of GARP complex [Source:HGNC Symbol;Acc:HGNC:1172]
C9orf16	2.02244e-44	0.585748	0.888	0.438	6.78285e-40	AS_Cycling Org-vs-Control_Cycling Org	chromosome 9 open reading frame 16 [Source:HGNC Symbol;Acc:HGNC:17823]
P4HTM	2.34524e-44	0.262246	0.508	0.135	7.86547e-40	AS_Cycling Org-vs-Control_Cycling Org	prolyl 4-hydroxylase, transmembrane [Source:HGNC Symbol;Acc:HGNC:28858]
HACD2	2.72485e-44	0.336587	0.456	0.109	9.13859e-40	AS_Cycling Org-vs-Control_Cycling Org	3-hydroxyacyl-CoA dehydratase 2 [Source:HGNC Symbol;Acc:HGNC:9640]
NUDT15	2.92932e-44	0.326655	0.428	0.088	9.82435e-40	AS_Cycling Org-vs-Control_Cycling Org	nudix hydrolase 15 [Source:HGNC Symbol;Acc:HGNC:23063]
HSBP1	3.08856e-44	0.551667	0.886	0.414	1.03584e-39	AS_Cycling Org-vs-Control_Cycling Org	heat shock factor binding protein 1 [Source:HGNC Symbol;Acc:HGNC:5203]
NDUFB7	3.36057e-44	0.588173	0.912	0.448	1.12707e-39	AS_Cycling Org-vs-Control_Cycling Org	NADH:ubiquinone oxidoreductase subunit B7 [Source:HGNC Symbol;Acc:HGNC:7702]
MTX2	3.552e-44	0.284078	0.447	0.104	1.19127e-39	AS_Cycling Org-vs-Control_Cycling Org	metaxin 2 [Source:HGNC Symbol;Acc:HGNC:7506]
AL031666.1	3.76893e-44	0.336249	0.296	0.018	1.26403e-39	AS_Cycling Org-vs-Control_Cycling Org	novel transcript, antisense to ZMYND8
TAF9	3.95285e-44	0.255842	0.479	0.124	1.32571e-39	AS_Cycling Org-vs-Control_Cycling Org	TATA-box binding protein associated factor 9 [Source:HGNC Symbol;Acc:HGNC:11542]
GSS	4.01545e-44	0.304199	0.418	0.083	1.3467e-39	AS_Cycling Org-vs-Control_Cycling Org	glutathione synthetase [Source:HGNC Symbol;Acc:HGNC:4624]
RAB1B	4.19566e-44	0.309895	0.608	0.205	1.40714e-39	AS_Cycling Org-vs-Control_Cycling Org	RAB1B, member RAS oncogene family [Source:HGNC Symbol;Acc:HGNC:18370]
ITPA	4.75625e-44	0.271222	0.458	0.112	1.59515e-39	AS_Cycling Org-vs-Control_Cycling Org	inosine triphosphatase [Source:HGNC Symbol;Acc:HGNC:6176]
BTF3	5.30118e-44	0.576297	0.926	0.551	1.77791e-39	AS_Cycling Org-vs-Control_Cycling Org	basic transcription factor 3 [Source:HGNC Symbol;Acc:HGNC:1125]
NOXA1	5.97089e-44	0.347093	0.313	0.026	2.00252e-39	AS_Cycling Org-vs-Control_Cycling Org	NADPH oxidase activator 1 [Source:HGNC Symbol;Acc:HGNC:10668]
CDC20	6.18072e-44	0.579438	0.552	0.172	2.07289e-39	AS_Cycling Org-vs-Control_Cycling Org	cell division cycle 20 [Source:HGNC Symbol;Acc:HGNC:1723]
CKAP2	6.69589e-44	0.403452	0.636	0.204	2.24567e-39	AS_Cycling Org-vs-Control_Cycling Org	cytoskeleton associated protein 2 [Source:HGNC Symbol;Acc:HGNC:1990]
SLC25A11	7.49081e-44	0.275491	0.534	0.154	2.51227e-39	AS_Cycling Org-vs-Control_Cycling Org	solute carrier family 25 member 11 [Source:HGNC Symbol;Acc:HGNC:10981]
MKI67	7.70873e-44	0.343226	0.875	0.324	2.58535e-39	AS_Cycling Org-vs-Control_Cycling Org	marker of proliferation Ki-67 [Source:HGNC Symbol;Acc:HGNC:7107]
PARK7	7.8638e-44	0.573649	0.92	0.496	2.63736e-39	AS_Cycling Org-vs-Control_Cycling Org	Parkinsonism associated deglycase [Source:HGNC Symbol;Acc:HGNC:16369]
TCF7L2	8.01081e-44	0.307063	0.492	0.133	2.68667e-39	AS_Cycling Org-vs-Control_Cycling Org	transcription factor 7 like 2 [Source:HGNC Symbol;Acc:HGNC:11641]
UCP2	8.41274e-44	0.343012	0.756	0.284	2.82146e-39	AS_Cycling Org-vs-Control_Cycling Org	uncoupling protein 2 [Source:HGNC Symbol;Acc:HGNC:12518]
STEAP1	8.77222e-44	0.325787	0.316	0.026	2.94203e-39	AS_Cycling Org-vs-Control_Cycling Org	STEAP family member 1 [Source:HGNC Symbol;Acc:HGNC:11378]
MPLKIP	9.05683e-44	0.318656	0.491	0.136	3.03748e-39	AS_Cycling Org-vs-Control_Cycling Org	M-phase specific PLK1 interacting protein [Source:HGNC Symbol;Acc:HGNC:16002]
DCDC2	9.28119e-44	0.286307	0.483	0.12	3.11273e-39	AS_Cycling Org-vs-Control_Cycling Org	doublecortin domain containing 2 [Source:HGNC Symbol;Acc:HGNC:18141]
FXYD3	9.41908e-44	0.321152	0.527	0.148	3.15897e-39	AS_Cycling Org-vs-Control_Cycling Org	FXYD domain containing ion transport regulator 3 [Source:HGNC Symbol;Acc:HGNC:4027]
DDX39A	1.02552e-43	0.360319	0.472	0.12	3.43939e-39	AS_Cycling Org-vs-Control_Cycling Org	DExD-box helicase 39A [Source:HGNC Symbol;Acc:HGNC:17821]
NOP56	1.06627e-43	0.379793	0.549	0.169	3.57606e-39	AS_Cycling Org-vs-Control_Cycling Org	NOP56 ribonucleoprotein [Source:HGNC Symbol;Acc:HGNC:15911]
MEA1	1.07495e-43	0.306261	0.52	0.151	3.60518e-39	AS_Cycling Org-vs-Control_Cycling Org	male-enhanced antigen 1 [Source:HGNC Symbol;Acc:HGNC:6986]
NDUFV1	1.0895e-43	0.336003	0.728	0.266	3.65396e-39	AS_Cycling Org-vs-Control_Cycling Org	NADH:ubiquinone oxidoreductase core subunit V1 [Source:HGNC Symbol;Acc:HGNC:7716]
TMEM107	1.13059e-43	0.302954	0.488	0.127	3.79178e-39	AS_Cycling Org-vs-Control_Cycling Org	transmembrane protein 107 [Source:HGNC Symbol;Acc:HGNC:28128]
GREB1	1.13167e-43	0.367873	0.347	0.045	3.7954e-39	AS_Cycling Org-vs-Control_Cycling Org	growth regulating estrogen receptor binding 1 [Source:HGNC Symbol;Acc:HGNC:24885]
MIEN1	1.21498e-43	0.29336	0.658	0.228	4.07481e-39	AS_Cycling Org-vs-Control_Cycling Org	migration and invasion enhancer 1 [Source:HGNC Symbol;Acc:HGNC:28230]
CMC2	1.28495e-43	0.278018	0.595	0.191	4.30948e-39	AS_Cycling Org-vs-Control_Cycling Org	C-X9-C motif containing 2 [Source:HGNC Symbol;Acc:HGNC:24447]
RWDD1	1.37632e-43	0.325108	0.688	0.249	4.61589e-39	AS_Cycling Org-vs-Control_Cycling Org	RWD domain containing 1 [Source:HGNC Symbol;Acc:HGNC:20993]
PLEC	1.52248e-43	0.386183	0.677	0.239	5.10609e-39	AS_Cycling Org-vs-Control_Cycling Org	plectin [Source:HGNC Symbol;Acc:HGNC:9069]
HIGD1A	1.5692e-43	0.303168	0.535	0.152	5.26279e-39	AS_Cycling Org-vs-Control_Cycling Org	HIG1 hypoxia inducible domain family member 1A [Source:HGNC Symbol;Acc:HGNC:29527]
PEG10	1.65834e-43	0.367779	0.468	0.117	5.56173e-39	AS_Cycling Org-vs-Control_Cycling Org	paternally expressed 10 [Source:HGNC Symbol;Acc:HGNC:14005]
SKP1	1.80253e-43	0.555137	0.915	0.429	6.04532e-39	AS_Cycling Org-vs-Control_Cycling Org	S-phase kinase associated protein 1 [Source:HGNC Symbol;Acc:HGNC:10899]
PIK3R3	2.03513e-43	0.372331	0.372	0.059	6.82542e-39	AS_Cycling Org-vs-Control_Cycling Org	phosphoinositide-3-kinase regulatory subunit 3 [Source:HGNC Symbol;Acc:HGNC:8981]
ARHGAP35	2.07308e-43	0.314717	0.387	0.071	6.95269e-39	AS_Cycling Org-vs-Control_Cycling Org	Rho GTPase activating protein 35 [Source:HGNC Symbol;Acc:HGNC:4591]
NEK2	2.1052e-43	0.562478	0.476	0.135	7.06041e-39	AS_Cycling Org-vs-Control_Cycling Org	NIMA related kinase 2 [Source:HGNC Symbol;Acc:HGNC:7745]
LGALS3BP	2.14997e-43	0.318772	0.772	0.294	7.21057e-39	AS_Cycling Org-vs-Control_Cycling Org	galectin 3 binding protein [Source:HGNC Symbol;Acc:HGNC:6564]
RBMX	2.21398e-43	0.400448	0.851	0.35	7.42524e-39	AS_Cycling Org-vs-Control_Cycling Org	RNA binding motif protein X-linked [Source:HGNC Symbol;Acc:HGNC:9910]
NUDT2	2.4883e-43	0.357377	0.341	0.048	8.34525e-39	AS_Cycling Org-vs-Control_Cycling Org	nudix hydrolase 2 [Source:HGNC Symbol;Acc:HGNC:8049]
CYB5R3	2.86657e-43	0.290769	0.718	0.258	9.6139e-39	AS_Cycling Org-vs-Control_Cycling Org	cytochrome b5 reductase 3 [Source:HGNC Symbol;Acc:HGNC:2873]
RAD51C	2.99269e-43	0.331014	0.325	0.037	1.00369e-38	AS_Cycling Org-vs-Control_Cycling Org	RAD51 paralog C [Source:HGNC Symbol;Acc:HGNC:9820]
CHMP4A	3.00689e-43	0.276	0.547	0.17	1.00845e-38	AS_Cycling Org-vs-Control_Cycling Org	charged multivesicular body protein 4A [Source:HGNC Symbol;Acc:HGNC:20274]
C15orf40	3.57319e-43	0.31765	0.493	0.135	1.19838e-38	AS_Cycling Org-vs-Control_Cycling Org	chromosome 15 open reading frame 40 [Source:HGNC Symbol;Acc:HGNC:28443]
IARS2	3.64782e-43	0.263697	0.676	0.244	1.2234e-38	AS_Cycling Org-vs-Control_Cycling Org	isoleucyl-tRNA synthetase 2, mitochondrial [Source:HGNC Symbol;Acc:HGNC:29685]
RCC2	3.68544e-43	0.333901	0.521	0.149	1.23602e-38	AS_Cycling Org-vs-Control_Cycling Org	regulator of chromosome condensation 2 [Source:HGNC Symbol;Acc:HGNC:30297]
TMEM179B	3.89802e-43	0.260557	0.51	0.141	1.30732e-38	AS_Cycling Org-vs-Control_Cycling Org	transmembrane protein 179B [Source:HGNC Symbol;Acc:HGNC:33744]
ZSWIM7	3.93899e-43	0.328384	0.356	0.055	1.32106e-38	AS_Cycling Org-vs-Control_Cycling Org	zinc finger SWIM-type containing 7 [Source:HGNC Symbol;Acc:HGNC:26993]
MRPS34	4.17026e-43	0.520019	0.86	0.374	1.39862e-38	AS_Cycling Org-vs-Control_Cycling Org	mitochondrial ribosomal protein S34 [Source:HGNC Symbol;Acc:HGNC:16618]
ADK	4.25955e-43	0.273634	0.377	0.063	1.42857e-38	AS_Cycling Org-vs-Control_Cycling Org	adenosine kinase [Source:HGNC Symbol;Acc:HGNC:257]
DAAM1	4.65888e-43	0.303753	0.482	0.122	1.5625e-38	AS_Cycling Org-vs-Control_Cycling Org	dishevelled associated activator of morphogenesis 1 [Source:HGNC Symbol;Acc:HGNC:18142]
CDC123	5.21664e-43	0.301152	0.442	0.103	1.74956e-38	AS_Cycling Org-vs-Control_Cycling Org	cell division cycle 123 [Source:HGNC Symbol;Acc:HGNC:16827]
LMNB2	5.80149e-43	0.329144	0.373	0.064	1.94571e-38	AS_Cycling Org-vs-Control_Cycling Org	lamin B2 [Source:HGNC Symbol;Acc:HGNC:6638]
GTF2H5	6.13886e-43	0.26962	0.644	0.213	2.05885e-38	AS_Cycling Org-vs-Control_Cycling Org	general transcription factor IIH subunit 5 [Source:HGNC Symbol;Acc:HGNC:21157]
HADHA	6.42856e-43	0.312686	0.758	0.286	2.15601e-38	AS_Cycling Org-vs-Control_Cycling Org	hydroxyacyl-CoA dehydrogenase trifunctional multienzyme complex subunit alpha [Source:HGNC Symbol;Acc:HGNC:4801]
CERS6	6.88283e-43	0.365428	0.314	0.032	2.30837e-38	AS_Cycling Org-vs-Control_Cycling Org	ceramide synthase 6 [Source:HGNC Symbol;Acc:HGNC:23826]
E2F7	7.31764e-43	0.392326	0.272	0.008	2.45419e-38	AS_Cycling Org-vs-Control_Cycling Org	E2F transcription factor 7 [Source:HGNC Symbol;Acc:HGNC:23820]
MRPL58	7.48472e-43	0.311453	0.39	0.077	2.51022e-38	AS_Cycling Org-vs-Control_Cycling Org	mitochondrial ribosomal protein L58 [Source:HGNC Symbol;Acc:HGNC:5359]
PABPC1	8.13478e-43	-0.864381	0.932	0.828	2.72824e-38	AS_Cycling Org-vs-Control_Cycling Org	poly(A) binding protein cytoplasmic 1 [Source:HGNC Symbol;Acc:HGNC:8554]
STXBP6	9.29398e-43	0.393226	0.409	0.087	3.11702e-38	AS_Cycling Org-vs-Control_Cycling Org	syntaxin binding protein 6 [Source:HGNC Symbol;Acc:HGNC:19666]
PPM1G	1.04853e-42	0.391953	0.762	0.3	3.51655e-38	AS_Cycling Org-vs-Control_Cycling Org	protein phosphatase, Mg2+/Mn2+ dependent 1G [Source:HGNC Symbol;Acc:HGNC:9278]
IL32	1.05112e-42	-1.02852	0.086	0.321	3.52526e-38	AS_Cycling Org-vs-Control_Cycling Org	interleukin 32 [Source:HGNC Symbol;Acc:HGNC:16830]
SMIM4	1.10032e-42	0.306037	0.403	0.082	3.69026e-38	AS_Cycling Org-vs-Control_Cycling Org	small integral membrane protein 4 [Source:HGNC Symbol;Acc:HGNC:37257]
SWI5	1.13493e-42	0.283298	0.456	0.112	3.80633e-38	AS_Cycling Org-vs-Control_Cycling Org	SWI5 homologous recombination repair protein [Source:HGNC Symbol;Acc:HGNC:31412]
VRK1	1.19761e-42	0.337912	0.428	0.098	4.01653e-38	AS_Cycling Org-vs-Control_Cycling Org	VRK serine/threonine kinase 1 [Source:HGNC Symbol;Acc:HGNC:12718]
FLYWCH2	1.48608e-42	0.334437	0.318	0.034	4.98401e-38	AS_Cycling Org-vs-Control_Cycling Org	FLYWCH family member 2 [Source:HGNC Symbol;Acc:HGNC:25178]
ARSD	1.49855e-42	0.312133	0.543	0.164	5.02583e-38	AS_Cycling Org-vs-Control_Cycling Org	arylsulfatase D [Source:HGNC Symbol;Acc:HGNC:717]
NCAPD2	1.57979e-42	0.421355	0.551	0.17	5.2983e-38	AS_Cycling Org-vs-Control_Cycling Org	non-SMC condensin I complex subunit D2 [Source:HGNC Symbol;Acc:HGNC:24305]
MELK	1.71636e-42	0.376813	0.382	0.075	5.75633e-38	AS_Cycling Org-vs-Control_Cycling Org	maternal embryonic leucine zipper kinase [Source:HGNC Symbol;Acc:HGNC:16870]
RDX	1.73291e-42	0.274926	0.782	0.3	5.81184e-38	AS_Cycling Org-vs-Control_Cycling Org	radixin [Source:HGNC Symbol;Acc:HGNC:9944]
AHCY	1.77184e-42	0.28952	0.506	0.151	5.9424e-38	AS_Cycling Org-vs-Control_Cycling Org	adenosylhomocysteinase [Source:HGNC Symbol;Acc:HGNC:343]
RPL10A	1.89957e-42	0.47229	0.949	0.852	6.37079e-38	AS_Cycling Org-vs-Control_Cycling Org	ribosomal protein L10a [Source:HGNC Symbol;Acc:HGNC:10299]
SH3YL1	1.90872e-42	-1.05478	0.808	0.717	6.40147e-38	AS_Cycling Org-vs-Control_Cycling Org	SH3 and SYLF domain containing 1 [Source:HGNC Symbol;Acc:HGNC:29546]
VEZT	1.94788e-42	0.342581	0.423	0.093	6.53281e-38	AS_Cycling Org-vs-Control_Cycling Org	vezatin, adherens junctions transmembrane protein [Source:HGNC Symbol;Acc:HGNC:18258]
GTSE1	2.07882e-42	0.480066	0.603	0.201	6.97195e-38	AS_Cycling Org-vs-Control_Cycling Org	G2 and S-phase expressed 1 [Source:HGNC Symbol;Acc:HGNC:13698]
LMNB1	2.22331e-42	0.381463	0.447	0.111	7.45654e-38	AS_Cycling Org-vs-Control_Cycling Org	lamin B1 [Source:HGNC Symbol;Acc:HGNC:6637]
ANP32A	2.3075e-42	0.271618	0.685	0.25	7.7389e-38	AS_Cycling Org-vs-Control_Cycling Org	acidic nuclear phosphoprotein 32 family member A [Source:HGNC Symbol;Acc:HGNC:13233]
PIGP	2.46961e-42	0.25744	0.446	0.108	8.28259e-38	AS_Cycling Org-vs-Control_Cycling Org	phosphatidylinositol glycan anchor biosynthesis class P [Source:HGNC Symbol;Acc:HGNC:3046]
S100P	2.65245e-42	0.904579	0.581	0.202	8.89577e-38	AS_Cycling Org-vs-Control_Cycling Org	S100 calcium binding protein P [Source:HGNC Symbol;Acc:HGNC:10504]
TADA3	2.72968e-42	0.290631	0.387	0.072	9.15479e-38	AS_Cycling Org-vs-Control_Cycling Org	transcriptional adaptor 3 [Source:HGNC Symbol;Acc:HGNC:19422]
MCM3	2.77309e-42	0.451893	0.388	0.077	9.30038e-38	AS_Cycling Org-vs-Control_Cycling Org	minichromosome maintenance complex component 3 [Source:HGNC Symbol;Acc:HGNC:6945]
TIMM44	2.8071e-42	0.285849	0.448	0.106	9.41444e-38	AS_Cycling Org-vs-Control_Cycling Org	translocase of inner mitochondrial membrane 44 [Source:HGNC Symbol;Acc:HGNC:17316]
TERF1	2.80794e-42	0.357274	0.435	0.106	9.41727e-38	AS_Cycling Org-vs-Control_Cycling Org	telomeric repeat binding factor 1 [Source:HGNC Symbol;Acc:HGNC:11728]
ZMYND11	2.83059e-42	0.282402	0.453	0.117	9.49322e-38	AS_Cycling Org-vs-Control_Cycling Org	zinc finger MYND-type containing 11 [Source:HGNC Symbol;Acc:HGNC:16966]
PTBP1	2.88602e-42	0.250992	0.668	0.238	9.67915e-38	AS_Cycling Org-vs-Control_Cycling Org	polypyrimidine tract binding protein 1 [Source:HGNC Symbol;Acc:HGNC:9583]
PSMG3	2.9741e-42	0.280455	0.554	0.175	9.97452e-38	AS_Cycling Org-vs-Control_Cycling Org	proteasome assembly chaperone 3 [Source:HGNC Symbol;Acc:HGNC:22420]
ABCB8	4.3037e-42	0.344145	0.291	0.021	1.44338e-37	AS_Cycling Org-vs-Control_Cycling Org	ATP binding cassette subfamily B member 8 [Source:HGNC Symbol;Acc:HGNC:49]
NQO2	4.35577e-42	0.30535	0.343	0.047	1.46084e-37	AS_Cycling Org-vs-Control_Cycling Org	N-ribosyldihydronicotinamide:quinone reductase 2 [Source:HGNC Symbol;Acc:HGNC:7856]
NSD2	4.40923e-42	0.336633	0.54	0.165	1.47877e-37	AS_Cycling Org-vs-Control_Cycling Org	nuclear receptor binding SET domain protein 2 [Source:HGNC Symbol;Acc:HGNC:12766]
RPL3	4.76457e-42	0.343023	0.956	0.99	1.59794e-37	AS_Cycling Org-vs-Control_Cycling Org	ribosomal protein L3 [Source:HGNC Symbol;Acc:HGNC:10332]
RPL7	5.00856e-42	-0.519526	0.953	0.989	1.67977e-37	AS_Cycling Org-vs-Control_Cycling Org	ribosomal protein L7 [Source:HGNC Symbol;Acc:HGNC:10363]
HIST1H1E	5.0711e-42	0.539093	0.403	0.09	1.70075e-37	AS_Cycling Org-vs-Control_Cycling Org	NA
DNAJC21	5.98922e-42	0.267655	0.649	0.233	2.00866e-37	AS_Cycling Org-vs-Control_Cycling Org	DnaJ heat shock protein family (Hsp40) member C21 [Source:HGNC Symbol;Acc:HGNC:27030]
WBP4	7.43337e-42	0.280899	0.414	0.09	2.493e-37	AS_Cycling Org-vs-Control_Cycling Org	WW domain binding protein 4 [Source:HGNC Symbol;Acc:HGNC:12739]
HAT1	7.81489e-42	0.30454	0.433	0.101	2.62096e-37	AS_Cycling Org-vs-Control_Cycling Org	histone acetyltransferase 1 [Source:HGNC Symbol;Acc:HGNC:4821]
RPL35A	8.12455e-42	0.336116	0.957	0.984	2.72481e-37	AS_Cycling Org-vs-Control_Cycling Org	ribosomal protein L35a [Source:HGNC Symbol;Acc:HGNC:10345]
MAPRE1	8.18491e-42	0.260275	0.429	0.1	2.74505e-37	AS_Cycling Org-vs-Control_Cycling Org	microtubule associated protein RP/EB family member 1 [Source:HGNC Symbol;Acc:HGNC:6890]
FOXA2	1.09294e-41	0.341606	0.393	0.079	3.6655e-37	AS_Cycling Org-vs-Control_Cycling Org	forkhead box A2 [Source:HGNC Symbol;Acc:HGNC:5022]
CDCA3	1.17202e-41	0.418418	0.334	0.047	3.93073e-37	AS_Cycling Org-vs-Control_Cycling Org	cell division cycle associated 3 [Source:HGNC Symbol;Acc:HGNC:14624]
MDK	1.18934e-41	0.331602	0.438	0.108	3.9888e-37	AS_Cycling Org-vs-Control_Cycling Org	midkine [Source:HGNC Symbol;Acc:HGNC:6972]
KRT10	1.2915e-41	0.357303	0.8	0.319	4.33144e-37	AS_Cycling Org-vs-Control_Cycling Org	keratin 10 [Source:HGNC Symbol;Acc:HGNC:6413]
PDZD11	1.48842e-41	0.287609	0.363	0.063	4.99187e-37	AS_Cycling Org-vs-Control_Cycling Org	PDZ domain containing 11 [Source:HGNC Symbol;Acc:HGNC:28034]
UCHL5	1.58395e-41	0.274222	0.521	0.159	5.31226e-37	AS_Cycling Org-vs-Control_Cycling Org	ubiquitin C-terminal hydrolase L5 [Source:HGNC Symbol;Acc:HGNC:19678]
TACC3	1.65767e-41	0.393452	0.494	0.138	5.5595e-37	AS_Cycling Org-vs-Control_Cycling Org	transforming acidic coiled-coil containing protein 3 [Source:HGNC Symbol;Acc:HGNC:11524]
SAPCD2	1.71709e-41	0.434139	0.381	0.079	5.75878e-37	AS_Cycling Org-vs-Control_Cycling Org	suppressor APC domain containing 2 [Source:HGNC Symbol;Acc:HGNC:28055]
SMC3	1.73267e-41	0.28316	0.677	0.247	5.81102e-37	AS_Cycling Org-vs-Control_Cycling Org	structural maintenance of chromosomes 3 [Source:HGNC Symbol;Acc:HGNC:2468]
ARID1A	1.75451e-41	0.282346	0.588	0.191	5.88429e-37	AS_Cycling Org-vs-Control_Cycling Org	AT-rich interaction domain 1A [Source:HGNC Symbol;Acc:HGNC:11110]
RNF7	1.85726e-41	0.266517	0.71	0.262	6.22888e-37	AS_Cycling Org-vs-Control_Cycling Org	ring finger protein 7 [Source:HGNC Symbol;Acc:HGNC:10070]
NAE1	1.87314e-41	0.306937	0.493	0.14	6.28214e-37	AS_Cycling Org-vs-Control_Cycling Org	NEDD8 activating enzyme E1 subunit 1 [Source:HGNC Symbol;Acc:HGNC:621]
RAB34	1.93372e-41	0.278414	0.606	0.202	6.4853e-37	AS_Cycling Org-vs-Control_Cycling Org	RAB34, member RAS oncogene family [Source:HGNC Symbol;Acc:HGNC:16519]
FAM207A	1.93933e-41	0.258703	0.512	0.144	6.50412e-37	AS_Cycling Org-vs-Control_Cycling Org	family with sequence similarity 207 member A [Source:HGNC Symbol;Acc:HGNC:15811]
PSMD7	2.00518e-41	0.365361	0.739	0.284	6.72496e-37	AS_Cycling Org-vs-Control_Cycling Org	proteasome 26S subunit, non-ATPase 7 [Source:HGNC Symbol;Acc:HGNC:9565]
PLGRKT	2.02494e-41	0.291984	0.378	0.074	6.79124e-37	AS_Cycling Org-vs-Control_Cycling Org	plasminogen receptor with a C-terminal lysine [Source:HGNC Symbol;Acc:HGNC:23633]
ATP5MC1	2.03419e-41	0.359187	0.777	0.315	6.82228e-37	AS_Cycling Org-vs-Control_Cycling Org	ATP synthase membrane subunit c locus 1 [Source:HGNC Symbol;Acc:HGNC:841]
ETFA	2.39186e-41	0.252798	0.546	0.172	8.02182e-37	AS_Cycling Org-vs-Control_Cycling Org	electron transfer flavoprotein subunit alpha [Source:HGNC Symbol;Acc:HGNC:3481]
HNRNPH1	2.51726e-41	0.438703	0.754	0.303	8.44239e-37	AS_Cycling Org-vs-Control_Cycling Org	heterogeneous nuclear ribonucleoprotein H1 [Source:HGNC Symbol;Acc:HGNC:5041]
SEM1	2.87702e-41	0.576984	0.917	0.507	9.64896e-37	AS_Cycling Org-vs-Control_Cycling Org	SEM1 26S proteasome complex subunit [Source:HGNC Symbol;Acc:HGNC:10845]
AAK1	2.94657e-41	0.322829	0.454	0.114	9.8822e-37	AS_Cycling Org-vs-Control_Cycling Org	AP2 associated kinase 1 [Source:HGNC Symbol;Acc:HGNC:19679]
FAM49B	2.94803e-41	0.280194	0.4	0.083	9.88711e-37	AS_Cycling Org-vs-Control_Cycling Org	NA
CCDC14	3.26821e-41	0.327701	0.444	0.104	1.09609e-36	AS_Cycling Org-vs-Control_Cycling Org	coiled-coil domain containing 14 [Source:HGNC Symbol;Acc:HGNC:25766]
RTL8A	3.44528e-41	0.283586	0.448	0.117	1.15548e-36	AS_Cycling Org-vs-Control_Cycling Org	retrotransposon Gag like 8A [Source:HGNC Symbol;Acc:HGNC:24514]
AP1B1	3.75998e-41	0.285989	0.445	0.114	1.26102e-36	AS_Cycling Org-vs-Control_Cycling Org	adaptor related protein complex 1 subunit beta 1 [Source:HGNC Symbol;Acc:HGNC:554]
MYRF	3.76741e-41	0.352487	0.355	0.061	1.26351e-36	AS_Cycling Org-vs-Control_Cycling Org	myelin regulatory factor [Source:HGNC Symbol;Acc:HGNC:1181]
RASSF7	4.34871e-41	0.329087	0.669	0.246	1.45847e-36	AS_Cycling Org-vs-Control_Cycling Org	Ras association domain family member 7 [Source:HGNC Symbol;Acc:HGNC:1166]
PSMA7	4.3866e-41	0.554453	0.905	0.488	1.47118e-36	AS_Cycling Org-vs-Control_Cycling Org	proteasome 20S subunit alpha 7 [Source:HGNC Symbol;Acc:HGNC:9536]
NIT2	4.51231e-41	0.338696	0.382	0.079	1.51334e-36	AS_Cycling Org-vs-Control_Cycling Org	nitrilase family member 2 [Source:HGNC Symbol;Acc:HGNC:29878]
MAZ	4.73164e-41	0.271847	0.592	0.197	1.5869e-36	AS_Cycling Org-vs-Control_Cycling Org	MYC associated zinc finger protein [Source:HGNC Symbol;Acc:HGNC:6914]
ATP5F1A	4.80182e-41	0.468397	0.849	0.374	1.61044e-36	AS_Cycling Org-vs-Control_Cycling Org	ATP synthase F1 subunit alpha [Source:HGNC Symbol;Acc:HGNC:823]
AARS	5.51239e-41	0.251932	0.562	0.183	1.84875e-36	AS_Cycling Org-vs-Control_Cycling Org	NA
PSMD2	6.52758e-41	0.272738	0.675	0.244	2.18922e-36	AS_Cycling Org-vs-Control_Cycling Org	proteasome 26S subunit, non-ATPase 2 [Source:HGNC Symbol;Acc:HGNC:9559]
ARPC4	6.55846e-41	0.262451	0.457	0.117	2.19958e-36	AS_Cycling Org-vs-Control_Cycling Org	actin related protein 2/3 complex subunit 4 [Source:HGNC Symbol;Acc:HGNC:707]
CD151	6.71076e-41	0.370843	0.811	0.326	2.25066e-36	AS_Cycling Org-vs-Control_Cycling Org	CD151 molecule (Raph blood group) [Source:HGNC Symbol;Acc:HGNC:1630]
KPNA4	7.73265e-41	0.3003	0.547	0.178	2.59338e-36	AS_Cycling Org-vs-Control_Cycling Org	karyopherin subunit alpha 4 [Source:HGNC Symbol;Acc:HGNC:6397]
TXNL1	8.03408e-41	0.273419	0.675	0.244	2.69447e-36	AS_Cycling Org-vs-Control_Cycling Org	thioredoxin like 1 [Source:HGNC Symbol;Acc:HGNC:12436]
IL18	8.26694e-41	0.34816	0.379	0.075	2.77257e-36	AS_Cycling Org-vs-Control_Cycling Org	interleukin 18 [Source:HGNC Symbol;Acc:HGNC:5986]
AGPAT2	8.60965e-41	0.267615	0.513	0.149	2.8875e-36	AS_Cycling Org-vs-Control_Cycling Org	1-acylglycerol-3-phosphate O-acyltransferase 2 [Source:HGNC Symbol;Acc:HGNC:325]
OARD1	9.07242e-41	0.280872	0.454	0.117	3.04271e-36	AS_Cycling Org-vs-Control_Cycling Org	O-acyl-ADP-ribose deacylase 1 [Source:HGNC Symbol;Acc:HGNC:21257]
FEZ2	9.09016e-41	0.29664	0.358	0.058	3.04866e-36	AS_Cycling Org-vs-Control_Cycling Org	fasciculation and elongation protein zeta 2 [Source:HGNC Symbol;Acc:HGNC:3660]
LRIG1	9.12494e-41	0.304091	0.425	0.098	3.06032e-36	AS_Cycling Org-vs-Control_Cycling Org	leucine rich repeats and immunoglobulin like domains 1 [Source:HGNC Symbol;Acc:HGNC:17360]
PNRC1	9.43013e-41	-1.35029	0.539	0.616	3.16268e-36	AS_Cycling Org-vs-Control_Cycling Org	proline rich nuclear receptor coactivator 1 [Source:HGNC Symbol;Acc:HGNC:17278]
HIST1H1A	9.59374e-41	0.493985	0.259	0.008	3.21755e-36	AS_Cycling Org-vs-Control_Cycling Org	NA
SNRPC	1.03001e-40	0.25145	0.631	0.225	3.45443e-36	AS_Cycling Org-vs-Control_Cycling Org	small nuclear ribonucleoprotein polypeptide C [Source:HGNC Symbol;Acc:HGNC:11157]
BCAT1	1.04112e-40	0.401405	0.285	0.019	3.49169e-36	AS_Cycling Org-vs-Control_Cycling Org	branched chain amino acid transaminase 1 [Source:HGNC Symbol;Acc:HGNC:976]
TUBGCP2	1.06106e-40	0.283101	0.513	0.152	3.55857e-36	AS_Cycling Org-vs-Control_Cycling Org	tubulin gamma complex associated protein 2 [Source:HGNC Symbol;Acc:HGNC:18599]
PDAP1	1.07097e-40	0.392806	0.817	0.331	3.59183e-36	AS_Cycling Org-vs-Control_Cycling Org	PDGFA associated protein 1 [Source:HGNC Symbol;Acc:HGNC:14634]
TRIM28	1.08141e-40	0.339976	0.77	0.3	3.62685e-36	AS_Cycling Org-vs-Control_Cycling Org	tripartite motif containing 28 [Source:HGNC Symbol;Acc:HGNC:16384]
NRIP1	1.08821e-40	0.294143	0.423	0.096	3.64964e-36	AS_Cycling Org-vs-Control_Cycling Org	nuclear receptor interacting protein 1 [Source:HGNC Symbol;Acc:HGNC:8001]
SEMA3B	1.14751e-40	0.413111	0.692	0.257	3.84852e-36	AS_Cycling Org-vs-Control_Cycling Org	semaphorin 3B [Source:HGNC Symbol;Acc:HGNC:10724]
AL590617.2	1.20041e-40	0.404621	0.262	0.011	4.02595e-36	AS_Cycling Org-vs-Control_Cycling Org	novel transcript
PAM	1.22108e-40	0.308872	0.327	0.045	4.09525e-36	AS_Cycling Org-vs-Control_Cycling Org	peptidylglycine alpha-amidating monooxygenase [Source:HGNC Symbol;Acc:HGNC:8596]
RALGAPA2	1.34804e-40	0.297098	0.541	0.17	4.52107e-36	AS_Cycling Org-vs-Control_Cycling Org	Ral GTPase activating protein catalytic subunit alpha 2 [Source:HGNC Symbol;Acc:HGNC:16207]
HEBP1	1.52931e-40	0.297513	0.365	0.069	5.129e-36	AS_Cycling Org-vs-Control_Cycling Org	heme binding protein 1 [Source:HGNC Symbol;Acc:HGNC:17176]
HBEGF	1.69902e-40	0.357956	0.269	0.013	5.69816e-36	AS_Cycling Org-vs-Control_Cycling Org	heparin binding EGF like growth factor [Source:HGNC Symbol;Acc:HGNC:3059]
ESRP1	1.81019e-40	0.302421	0.656	0.234	6.071e-36	AS_Cycling Org-vs-Control_Cycling Org	epithelial splicing regulatory protein 1 [Source:HGNC Symbol;Acc:HGNC:25966]
ARHGAP11A	2.23868e-40	0.458975	0.52	0.165	7.50807e-36	AS_Cycling Org-vs-Control_Cycling Org	Rho GTPase activating protein 11A [Source:HGNC Symbol;Acc:HGNC:15783]
SOX13	2.25576e-40	0.339375	0.328	0.043	7.56537e-36	AS_Cycling Org-vs-Control_Cycling Org	SRY-box transcription factor 13 [Source:HGNC Symbol;Acc:HGNC:11192]
ITGB4	2.50562e-40	0.290792	0.582	0.199	8.40334e-36	AS_Cycling Org-vs-Control_Cycling Org	integrin subunit beta 4 [Source:HGNC Symbol;Acc:HGNC:6158]
KMT5A	2.68118e-40	0.392779	0.598	0.212	8.99215e-36	AS_Cycling Org-vs-Control_Cycling Org	lysine methyltransferase 5A [Source:HGNC Symbol;Acc:HGNC:29489]
RPL15	2.91245e-40	0.348611	0.954	0.987	9.76777e-36	AS_Cycling Org-vs-Control_Cycling Org	ribosomal protein L15 [Source:HGNC Symbol;Acc:HGNC:10306]
RRAGA	3.05213e-40	0.253874	0.411	0.091	1.02362e-35	AS_Cycling Org-vs-Control_Cycling Org	Ras related GTP binding A [Source:HGNC Symbol;Acc:HGNC:16963]
MXD3	3.09187e-40	0.413614	0.341	0.055	1.03695e-35	AS_Cycling Org-vs-Control_Cycling Org	MAX dimerization protein 3 [Source:HGNC Symbol;Acc:HGNC:14008]
HNRNPA0	3.49662e-40	0.276639	0.669	0.247	1.1727e-35	AS_Cycling Org-vs-Control_Cycling Org	heterogeneous nuclear ribonucleoprotein A0 [Source:HGNC Symbol;Acc:HGNC:5030]
USP48	3.55403e-40	0.271317	0.517	0.154	1.19195e-35	AS_Cycling Org-vs-Control_Cycling Org	ubiquitin specific peptidase 48 [Source:HGNC Symbol;Acc:HGNC:18533]
CEP78	3.78198e-40	0.40575	0.362	0.066	1.2684e-35	AS_Cycling Org-vs-Control_Cycling Org	centrosomal protein 78 [Source:HGNC Symbol;Acc:HGNC:25740]
PYGB	3.79858e-40	0.324192	0.425	0.103	1.27397e-35	AS_Cycling Org-vs-Control_Cycling Org	glycogen phosphorylase B [Source:HGNC Symbol;Acc:HGNC:9723]
GLRX2	3.96059e-40	0.265282	0.344	0.051	1.3283e-35	AS_Cycling Org-vs-Control_Cycling Org	glutaredoxin 2 [Source:HGNC Symbol;Acc:HGNC:16065]
ZNF511	4.24607e-40	0.309092	0.367	0.071	1.42405e-35	AS_Cycling Org-vs-Control_Cycling Org	zinc finger protein 511 [Source:HGNC Symbol;Acc:HGNC:28445]
RANGAP1	4.33838e-40	0.344056	0.574	0.197	1.455e-35	AS_Cycling Org-vs-Control_Cycling Org	Ran GTPase activating protein 1 [Source:HGNC Symbol;Acc:HGNC:9854]
MRPL4	4.79649e-40	0.258065	0.495	0.148	1.60865e-35	AS_Cycling Org-vs-Control_Cycling Org	mitochondrial ribosomal protein L4 [Source:HGNC Symbol;Acc:HGNC:14276]
SRSF10	4.90993e-40	0.327259	0.713	0.273	1.64669e-35	AS_Cycling Org-vs-Control_Cycling Org	serine and arginine rich splicing factor 10 [Source:HGNC Symbol;Acc:HGNC:16713]
SREBF1	4.94917e-40	0.301706	0.442	0.111	1.65985e-35	AS_Cycling Org-vs-Control_Cycling Org	sterol regulatory element binding transcription factor 1 [Source:HGNC Symbol;Acc:HGNC:11289]
ROMO1	5.09352e-40	0.531584	0.896	0.449	1.70826e-35	AS_Cycling Org-vs-Control_Cycling Org	reactive oxygen species modulator 1 [Source:HGNC Symbol;Acc:HGNC:16185]
PPIH	5.24892e-40	0.276307	0.41	0.096	1.76038e-35	AS_Cycling Org-vs-Control_Cycling Org	peptidylprolyl isomerase H [Source:HGNC Symbol;Acc:HGNC:14651]
TXNDC12	5.34358e-40	0.299752	0.648	0.241	1.79213e-35	AS_Cycling Org-vs-Control_Cycling Org	thioredoxin domain containing 12 [Source:HGNC Symbol;Acc:HGNC:24626]
SUPT16H	5.46275e-40	0.312805	0.685	0.263	1.8321e-35	AS_Cycling Org-vs-Control_Cycling Org	SPT16 homolog, facilitates chromatin remodeling subunit [Source:HGNC Symbol;Acc:HGNC:11465]
NFE2L2	6.10617e-40	0.440921	0.892	0.419	2.04789e-35	AS_Cycling Org-vs-Control_Cycling Org	nuclear factor, erythroid 2 like 2 [Source:HGNC Symbol;Acc:HGNC:7782]
FAM120AOS	7.50608e-40	0.261393	0.364	0.064	2.51739e-35	AS_Cycling Org-vs-Control_Cycling Org	family with sequence similarity 120A opposite strand [Source:HGNC Symbol;Acc:HGNC:23389]
SPDEF	7.929e-40	0.462159	0.401	0.088	2.65923e-35	AS_Cycling Org-vs-Control_Cycling Org	SAM pointed domain containing ETS transcription factor [Source:HGNC Symbol;Acc:HGNC:17257]
ALDH6A1	9.16099e-40	0.325028	0.395	0.09	3.07241e-35	AS_Cycling Org-vs-Control_Cycling Org	aldehyde dehydrogenase 6 family member A1 [Source:HGNC Symbol;Acc:HGNC:7179]
PSMA4	9.23448e-40	0.406671	0.837	0.368	3.09706e-35	AS_Cycling Org-vs-Control_Cycling Org	proteasome 20S subunit alpha 4 [Source:HGNC Symbol;Acc:HGNC:9533]
GTPBP6	9.32939e-40	0.260345	0.401	0.087	3.12889e-35	AS_Cycling Org-vs-Control_Cycling Org	GTP binding protein 6 (putative) [Source:HGNC Symbol;Acc:HGNC:30189]
GTF2H3	9.63861e-40	0.275064	0.384	0.079	3.2326e-35	AS_Cycling Org-vs-Control_Cycling Org	general transcription factor IIH subunit 3 [Source:HGNC Symbol;Acc:HGNC:4657]
ERP29	1.00348e-39	0.528152	0.915	0.461	3.36547e-35	AS_Cycling Org-vs-Control_Cycling Org	endoplasmic reticulum protein 29 [Source:HGNC Symbol;Acc:HGNC:13799]
TMEM18	1.07968e-39	0.272091	0.547	0.178	3.62102e-35	AS_Cycling Org-vs-Control_Cycling Org	transmembrane protein 18 [Source:HGNC Symbol;Acc:HGNC:25257]
FAM136A	1.38657e-39	0.282575	0.513	0.162	4.65026e-35	AS_Cycling Org-vs-Control_Cycling Org	family with sequence similarity 136 member A [Source:HGNC Symbol;Acc:HGNC:25911]
MNAT1	1.45746e-39	0.262252	0.509	0.157	4.88803e-35	AS_Cycling Org-vs-Control_Cycling Org	MNAT1 component of CDK activating kinase [Source:HGNC Symbol;Acc:HGNC:7181]
AL441992.1	1.49216e-39	0.303987	0.36	0.067	5.00442e-35	AS_Cycling Org-vs-Control_Cycling Org	novel transcript
AGTRAP	1.56061e-39	0.285873	0.374	0.074	5.23399e-35	AS_Cycling Org-vs-Control_Cycling Org	angiotensin II receptor associated protein [Source:HGNC Symbol;Acc:HGNC:13539]
GALE	1.76531e-39	0.262013	0.443	0.116	5.9205e-35	AS_Cycling Org-vs-Control_Cycling Org	UDP-galactose-4-epimerase [Source:HGNC Symbol;Acc:HGNC:4116]
G2E3	1.85916e-39	0.421689	0.516	0.167	6.23524e-35	AS_Cycling Org-vs-Control_Cycling Org	G2/M-phase specific E3 ubiquitin protein ligase [Source:HGNC Symbol;Acc:HGNC:20338]
CDCA8	1.88101e-39	0.454102	0.455	0.128	6.30854e-35	AS_Cycling Org-vs-Control_Cycling Org	cell division cycle associated 8 [Source:HGNC Symbol;Acc:HGNC:14629]
SIGMAR1	1.9243e-39	0.29535	0.295	0.029	6.45371e-35	AS_Cycling Org-vs-Control_Cycling Org	sigma non-opioid intracellular receptor 1 [Source:HGNC Symbol;Acc:HGNC:8157]
MTCH2	1.97377e-39	0.25207	0.506	0.151	6.61962e-35	AS_Cycling Org-vs-Control_Cycling Org	mitochondrial carrier 2 [Source:HGNC Symbol;Acc:HGNC:17587]
ACYP1	2.07634e-39	0.255865	0.421	0.101	6.96363e-35	AS_Cycling Org-vs-Control_Cycling Org	acylphosphatase 1 [Source:HGNC Symbol;Acc:HGNC:179]
BUD31	2.41435e-39	0.284024	0.774	0.307	8.09726e-35	AS_Cycling Org-vs-Control_Cycling Org	BUD31 homolog [Source:HGNC Symbol;Acc:HGNC:29629]
ZNF593	2.41729e-39	0.271065	0.644	0.239	8.1071e-35	AS_Cycling Org-vs-Control_Cycling Org	zinc finger protein 593 [Source:HGNC Symbol;Acc:HGNC:30943]
ENSA	2.94152e-39	0.26567	0.673	0.252	9.86527e-35	AS_Cycling Org-vs-Control_Cycling Org	endosulfine alpha [Source:HGNC Symbol;Acc:HGNC:3360]
ZNF580	2.97413e-39	0.298748	0.433	0.112	9.97462e-35	AS_Cycling Org-vs-Control_Cycling Org	zinc finger protein 580 [Source:HGNC Symbol;Acc:HGNC:29473]
ASAP2	3.06937e-39	0.277654	0.443	0.114	1.02941e-34	AS_Cycling Org-vs-Control_Cycling Org	ArfGAP with SH3 domain, ankyrin repeat and PH domain 2 [Source:HGNC Symbol;Acc:HGNC:2721]
ERCC1	3.23254e-39	0.284127	0.346	0.059	1.08413e-34	AS_Cycling Org-vs-Control_Cycling Org	ERCC excision repair 1, endonuclease non-catalytic subunit [Source:HGNC Symbol;Acc:HGNC:3433]
GPX8	3.38286e-39	0.309142	0.321	0.042	1.13454e-34	AS_Cycling Org-vs-Control_Cycling Org	glutathione peroxidase 8 (putative) [Source:HGNC Symbol;Acc:HGNC:33100]
RFC2	3.71438e-39	0.352217	0.346	0.061	1.24573e-34	AS_Cycling Org-vs-Control_Cycling Org	replication factor C subunit 2 [Source:HGNC Symbol;Acc:HGNC:9970]
ACTL6A	3.78903e-39	0.28214	0.392	0.087	1.27076e-34	AS_Cycling Org-vs-Control_Cycling Org	actin like 6A [Source:HGNC Symbol;Acc:HGNC:24124]
ERH	3.83493e-39	0.452074	0.86	0.371	1.28616e-34	AS_Cycling Org-vs-Control_Cycling Org	ERH mRNA splicing and mitosis factor [Source:HGNC Symbol;Acc:HGNC:3447]
MCL1	4.13709e-39	0.265041	0.651	0.236	1.3875e-34	AS_Cycling Org-vs-Control_Cycling Org	MCL1 apoptosis regulator, BCL2 family member [Source:HGNC Symbol;Acc:HGNC:6943]
RWDD4	4.65296e-39	0.304243	0.328	0.053	1.56051e-34	AS_Cycling Org-vs-Control_Cycling Org	RWD domain containing 4 [Source:HGNC Symbol;Acc:HGNC:23750]
VPS28	4.83442e-39	0.322172	0.777	0.305	1.62137e-34	AS_Cycling Org-vs-Control_Cycling Org	VPS28 subunit of ESCRT-I [Source:HGNC Symbol;Acc:HGNC:18178]
GOLGA4	5.09517e-39	-1.03069	0.731	0.697	1.70882e-34	AS_Cycling Org-vs-Control_Cycling Org	golgin A4 [Source:HGNC Symbol;Acc:HGNC:4427]
HMGB1	5.40298e-39	0.47142	0.973	0.82	1.81205e-34	AS_Cycling Org-vs-Control_Cycling Org	high mobility group box 1 [Source:HGNC Symbol;Acc:HGNC:4983]
GNB2	5.44509e-39	0.284569	0.721	0.266	1.82617e-34	AS_Cycling Org-vs-Control_Cycling Org	G protein subunit beta 2 [Source:HGNC Symbol;Acc:HGNC:4398]
MYH9	5.64245e-39	0.345335	0.702	0.271	1.89236e-34	AS_Cycling Org-vs-Control_Cycling Org	myosin heavy chain 9 [Source:HGNC Symbol;Acc:HGNC:7579]
ECI1	6.0128e-39	0.395082	0.835	0.358	2.01657e-34	AS_Cycling Org-vs-Control_Cycling Org	enoyl-CoA delta isomerase 1 [Source:HGNC Symbol;Acc:HGNC:2703]
AL355338.1	6.37674e-39	0.330442	0.28	0.024	2.13863e-34	AS_Cycling Org-vs-Control_Cycling Org	novel transcript
SNRPD3	6.77281e-39	0.380089	0.828	0.352	2.27147e-34	AS_Cycling Org-vs-Control_Cycling Org	small nuclear ribonucleoprotein D3 polypeptide [Source:HGNC Symbol;Acc:HGNC:11160]
MIS18A	6.8064e-39	0.324324	0.489	0.149	2.28273e-34	AS_Cycling Org-vs-Control_Cycling Org	MIS18 kinetochore protein A [Source:HGNC Symbol;Acc:HGNC:1286]
KIF15	6.89437e-39	0.399259	0.344	0.064	2.31223e-34	AS_Cycling Org-vs-Control_Cycling Org	kinesin family member 15 [Source:HGNC Symbol;Acc:HGNC:17273]
RPS24	7.50779e-39	0.301845	0.959	0.994	2.51796e-34	AS_Cycling Org-vs-Control_Cycling Org	ribosomal protein S24 [Source:HGNC Symbol;Acc:HGNC:10411]
ATAD2	7.85837e-39	0.355635	0.49	0.146	2.63554e-34	AS_Cycling Org-vs-Control_Cycling Org	ATPase family AAA domain containing 2 [Source:HGNC Symbol;Acc:HGNC:30123]
LSM2	7.86838e-39	0.266625	0.609	0.22	2.6389e-34	AS_Cycling Org-vs-Control_Cycling Org	LSM2 homolog, U6 small nuclear RNA and mRNA degradation associated [Source:HGNC Symbol;Acc:HGNC:13940]
TRPS1	8.4661e-39	0.361404	0.341	0.059	2.83936e-34	AS_Cycling Org-vs-Control_Cycling Org	transcriptional repressor GATA binding 1 [Source:HGNC Symbol;Acc:HGNC:12340]
MBP	8.78117e-39	0.291645	0.657	0.247	2.94503e-34	AS_Cycling Org-vs-Control_Cycling Org	myelin basic protein [Source:HGNC Symbol;Acc:HGNC:6925]
CSF1	9.1532e-39	-0.844378	0.059	0.265	3.0698e-34	AS_Cycling Org-vs-Control_Cycling Org	colony stimulating factor 1 [Source:HGNC Symbol;Acc:HGNC:2432]
IL20RA	9.15433e-39	0.286079	0.378	0.075	3.07018e-34	AS_Cycling Org-vs-Control_Cycling Org	interleukin 20 receptor subunit alpha [Source:HGNC Symbol;Acc:HGNC:6003]
YWHAQ	1.05237e-38	0.288929	0.76	0.303	3.52945e-34	AS_Cycling Org-vs-Control_Cycling Org	tyrosine 3-monooxygenase/tryptophan 5-monooxygenase activation protein theta [Source:HGNC Symbol;Acc:HGNC:12854]
MNS1	1.07669e-38	0.317554	0.368	0.074	3.61099e-34	AS_Cycling Org-vs-Control_Cycling Org	meiosis specific nuclear structural 1 [Source:HGNC Symbol;Acc:HGNC:29636]
SYCE1L	1.09678e-38	0.284654	0.328	0.05	3.67836e-34	AS_Cycling Org-vs-Control_Cycling Org	synaptonemal complex central element protein 1 like [Source:HGNC Symbol;Acc:HGNC:37236]
MEIS1	1.23335e-38	0.363293	0.57	0.189	4.13641e-34	AS_Cycling Org-vs-Control_Cycling Org	Meis homeobox 1 [Source:HGNC Symbol;Acc:HGNC:7000]
CARMIL1	1.36159e-38	0.26516	0.327	0.045	4.5665e-34	AS_Cycling Org-vs-Control_Cycling Org	capping protein regulator and myosin 1 linker 1 [Source:HGNC Symbol;Acc:HGNC:21581]
MT-ND6	1.42348e-38	-1.23084	0.719	0.724	4.77408e-34	AS_Cycling Org-vs-Control_Cycling Org	mitochondrially encoded NADH:ubiquinone oxidoreductase core subunit 6 [Source:HGNC Symbol;Acc:HGNC:7462]
JMJD8	1.57176e-38	0.262132	0.37	0.074	5.27138e-34	AS_Cycling Org-vs-Control_Cycling Org	jumonji domain containing 8 [Source:HGNC Symbol;Acc:HGNC:14148]
USP1	1.72011e-38	0.321842	0.631	0.234	5.76891e-34	AS_Cycling Org-vs-Control_Cycling Org	ubiquitin specific peptidase 1 [Source:HGNC Symbol;Acc:HGNC:12607]
GALNT2	1.75787e-38	0.278606	0.347	0.061	5.89556e-34	AS_Cycling Org-vs-Control_Cycling Org	polypeptide N-acetylgalactosaminyltransferase 2 [Source:HGNC Symbol;Acc:HGNC:4124]
ICMT	1.8379e-38	0.257144	0.43	0.108	6.16396e-34	AS_Cycling Org-vs-Control_Cycling Org	isoprenylcysteine carboxyl methyltransferase [Source:HGNC Symbol;Acc:HGNC:5350]
POLR3GL	1.85234e-38	0.265982	0.315	0.047	6.21237e-34	AS_Cycling Org-vs-Control_Cycling Org	RNA polymerase III subunit GL [Source:HGNC Symbol;Acc:HGNC:28466]
SPC24	1.96869e-38	0.354705	0.286	0.029	6.60258e-34	AS_Cycling Org-vs-Control_Cycling Org	SPC24 component of NDC80 kinetochore complex [Source:HGNC Symbol;Acc:HGNC:26913]
MED21	2.23359e-38	0.328763	0.347	0.064	7.49103e-34	AS_Cycling Org-vs-Control_Cycling Org	mediator complex subunit 21 [Source:HGNC Symbol;Acc:HGNC:11473]
ERLIN1	2.24629e-38	0.302134	0.343	0.061	7.53359e-34	AS_Cycling Org-vs-Control_Cycling Org	ER lipid raft associated 1 [Source:HGNC Symbol;Acc:HGNC:16947]
AMIGO2	2.30821e-38	0.373438	0.294	0.032	7.74129e-34	AS_Cycling Org-vs-Control_Cycling Org	adhesion molecule with Ig like domain 2 [Source:HGNC Symbol;Acc:HGNC:24073]
GTF2F2	2.34143e-38	0.250143	0.517	0.165	7.85268e-34	AS_Cycling Org-vs-Control_Cycling Org	general transcription factor IIF subunit 2 [Source:HGNC Symbol;Acc:HGNC:4653]
GABRP	2.5677e-38	0.312227	0.345	0.058	8.61157e-34	AS_Cycling Org-vs-Control_Cycling Org	gamma-aminobutyric acid type A receptor subunit pi [Source:HGNC Symbol;Acc:HGNC:4089]
SRM	2.66417e-38	0.317823	0.403	0.101	8.9351e-34	AS_Cycling Org-vs-Control_Cycling Org	spermidine synthase [Source:HGNC Symbol;Acc:HGNC:11296]
RBM47	2.87901e-38	0.272923	0.749	0.294	9.65561e-34	AS_Cycling Org-vs-Control_Cycling Org	RNA binding motif protein 47 [Source:HGNC Symbol;Acc:HGNC:30358]
RND3	2.95608e-38	0.319519	0.454	0.12	9.9141e-34	AS_Cycling Org-vs-Control_Cycling Org	Rho family GTPase 3 [Source:HGNC Symbol;Acc:HGNC:671]
DYNLT3	3.00408e-38	0.279443	0.586	0.199	1.00751e-33	AS_Cycling Org-vs-Control_Cycling Org	dynein light chain Tctex-type 3 [Source:HGNC Symbol;Acc:HGNC:11694]
ALYREF	4.34115e-38	0.289921	0.375	0.082	1.45593e-33	AS_Cycling Org-vs-Control_Cycling Org	Aly/REF export factor [Source:HGNC Symbol;Acc:HGNC:19071]
NME4	5.02532e-38	0.30285	0.382	0.085	1.68539e-33	AS_Cycling Org-vs-Control_Cycling Org	NME/NM23 nucleoside diphosphate kinase 4 [Source:HGNC Symbol;Acc:HGNC:7852]
FUS	5.12307e-38	0.389538	0.835	0.353	1.71818e-33	AS_Cycling Org-vs-Control_Cycling Org	FUS RNA binding protein [Source:HGNC Symbol;Acc:HGNC:4010]
HIST2H2AC	5.64451e-38	0.368475	0.284	0.027	1.89305e-33	AS_Cycling Org-vs-Control_Cycling Org	NA
WDR83OS	7.06839e-38	0.426827	0.879	0.387	2.3706e-33	AS_Cycling Org-vs-Control_Cycling Org	WD repeat domain 83 opposite strand [Source:HGNC Symbol;Acc:HGNC:30203]
ALPP	7.41011e-38	0.572034	0.259	0.014	2.4852e-33	AS_Cycling Org-vs-Control_Cycling Org	alkaline phosphatase, placental [Source:HGNC Symbol;Acc:HGNC:439]
PIGX	7.85807e-38	0.250206	0.415	0.101	2.63544e-33	AS_Cycling Org-vs-Control_Cycling Org	phosphatidylinositol glycan anchor biosynthesis class X [Source:HGNC Symbol;Acc:HGNC:26046]
RXFP1	9.7874e-38	0.44782	0.765	0.318	3.2825e-33	AS_Cycling Org-vs-Control_Cycling Org	relaxin family peptide receptor 1 [Source:HGNC Symbol;Acc:HGNC:19718]
MORC4	1.11319e-37	0.263854	0.363	0.072	3.73343e-33	AS_Cycling Org-vs-Control_Cycling Org	MORC family CW-type zinc finger 4 [Source:HGNC Symbol;Acc:HGNC:23485]
PPP1R10	1.20967e-37	0.313433	0.521	0.175	4.057e-33	AS_Cycling Org-vs-Control_Cycling Org	protein phosphatase 1 regulatory subunit 10 [Source:HGNC Symbol;Acc:HGNC:9284]
PYCARD	1.3217e-37	0.264116	0.341	0.059	4.43272e-33	AS_Cycling Org-vs-Control_Cycling Org	PYD and CARD domain containing [Source:HGNC Symbol;Acc:HGNC:16608]
ATP5PO	1.36518e-37	0.411575	0.843	0.385	4.57853e-33	AS_Cycling Org-vs-Control_Cycling Org	ATP synthase peripheral stalk subunit OSCP [Source:HGNC Symbol;Acc:HGNC:850]
SLC4A11	1.40657e-37	0.322177	0.305	0.04	4.71734e-33	AS_Cycling Org-vs-Control_Cycling Org	solute carrier family 4 member 11 [Source:HGNC Symbol;Acc:HGNC:16438]
NPTN	1.4302e-37	0.274516	0.38	0.087	4.79662e-33	AS_Cycling Org-vs-Control_Cycling Org	neuroplastin [Source:HGNC Symbol;Acc:HGNC:17867]
ACAT2	1.43201e-37	0.259759	0.481	0.14	4.80267e-33	AS_Cycling Org-vs-Control_Cycling Org	acetyl-CoA acetyltransferase 2 [Source:HGNC Symbol;Acc:HGNC:94]
SPAG7	1.85245e-37	0.271947	0.622	0.225	6.21275e-33	AS_Cycling Org-vs-Control_Cycling Org	sperm associated antigen 7 [Source:HGNC Symbol;Acc:HGNC:11216]
MRPL15	1.88313e-37	0.277938	0.354	0.069	6.31565e-33	AS_Cycling Org-vs-Control_Cycling Org	mitochondrial ribosomal protein L15 [Source:HGNC Symbol;Acc:HGNC:14054]
NUPR1	1.99254e-37	-1.14846	0.156	0.38	6.68259e-33	AS_Cycling Org-vs-Control_Cycling Org	nuclear protein 1, transcriptional regulator [Source:HGNC Symbol;Acc:HGNC:29990]
TTC3	2.05931e-37	-0.780927	0.901	0.798	6.90653e-33	AS_Cycling Org-vs-Control_Cycling Org	tetratricopeptide repeat domain 3 [Source:HGNC Symbol;Acc:HGNC:12393]
PSMB1	2.06154e-37	0.504861	0.91	0.469	6.91399e-33	AS_Cycling Org-vs-Control_Cycling Org	proteasome 20S subunit beta 1 [Source:HGNC Symbol;Acc:HGNC:9537]
UQCR10	2.25636e-37	0.486358	0.937	0.676	7.56738e-33	AS_Cycling Org-vs-Control_Cycling Org	ubiquinol-cytochrome c reductase, complex III subunit X [Source:HGNC Symbol;Acc:HGNC:30863]
RTF1	2.58074e-37	0.348235	0.803	0.329	8.65528e-33	AS_Cycling Org-vs-Control_Cycling Org	RTF1 homolog, Paf1/RNA polymerase II complex component [Source:HGNC Symbol;Acc:HGNC:28996]
RPL37A	2.63539e-37	0.341228	0.963	0.992	8.83858e-33	AS_Cycling Org-vs-Control_Cycling Org	ribosomal protein L37a [Source:HGNC Symbol;Acc:HGNC:10348]
LPAR2	2.97408e-37	0.28945	0.349	0.064	9.97446e-33	AS_Cycling Org-vs-Control_Cycling Org	lysophosphatidic acid receptor 2 [Source:HGNC Symbol;Acc:HGNC:3168]
INTS6	3.07493e-37	0.333489	0.597	0.21	1.03127e-32	AS_Cycling Org-vs-Control_Cycling Org	integrator complex subunit 6 [Source:HGNC Symbol;Acc:HGNC:14879]
CASP6	3.11272e-37	0.254929	0.383	0.085	1.04394e-32	AS_Cycling Org-vs-Control_Cycling Org	caspase 6 [Source:HGNC Symbol;Acc:HGNC:1507]
CLSPN	3.1293e-37	0.405191	0.256	0.018	1.04951e-32	AS_Cycling Org-vs-Control_Cycling Org	claspin [Source:HGNC Symbol;Acc:HGNC:19715]
SLF2	3.13413e-37	0.306797	0.382	0.088	1.05112e-32	AS_Cycling Org-vs-Control_Cycling Org	SMC5-SMC6 complex localization factor 2 [Source:HGNC Symbol;Acc:HGNC:17814]
ALKAL2	3.15138e-37	-1.09265	0.174	0.403	1.05691e-32	AS_Cycling Org-vs-Control_Cycling Org	ALK and LTK ligand 2 [Source:HGNC Symbol;Acc:HGNC:27683]
PAICS	3.1886e-37	0.258339	0.503	0.157	1.06939e-32	AS_Cycling Org-vs-Control_Cycling Org	phosphoribosylaminoimidazole carboxylase and phosphoribosylaminoimidazolesuccinocarboxamide synthase [Source:HGNC Symbol;Acc:HGNC:8587]
TOMM40	3.28205e-37	0.266755	0.451	0.13	1.10073e-32	AS_Cycling Org-vs-Control_Cycling Org	translocase of outer mitochondrial membrane 40 [Source:HGNC Symbol;Acc:HGNC:18001]
PCNA	3.72878e-37	0.372963	0.468	0.14	1.25056e-32	AS_Cycling Org-vs-Control_Cycling Org	proliferating cell nuclear antigen [Source:HGNC Symbol;Acc:HGNC:8729]
HUWE1	4.01718e-37	0.316704	0.749	0.302	1.34728e-32	AS_Cycling Org-vs-Control_Cycling Org	HECT, UBA and WWE domain containing E3 ubiquitin protein ligase 1 [Source:HGNC Symbol;Acc:HGNC:30892]
SDC2	4.32238e-37	0.260994	0.31	0.042	1.44964e-32	AS_Cycling Org-vs-Control_Cycling Org	syndecan 2 [Source:HGNC Symbol;Acc:HGNC:10659]
TCF3	4.68054e-37	0.296406	0.392	0.096	1.56976e-32	AS_Cycling Org-vs-Control_Cycling Org	transcription factor 3 [Source:HGNC Symbol;Acc:HGNC:11633]
ELAVL1	4.83904e-37	0.252914	0.536	0.177	1.62292e-32	AS_Cycling Org-vs-Control_Cycling Org	ELAV like RNA binding protein 1 [Source:HGNC Symbol;Acc:HGNC:3312]
SLC39A10	6.74969e-37	0.275001	0.41	0.103	2.26371e-32	AS_Cycling Org-vs-Control_Cycling Org	solute carrier family 39 member 10 [Source:HGNC Symbol;Acc:HGNC:20861]
LARP6	7.37603e-37	0.280344	0.343	0.066	2.47377e-32	AS_Cycling Org-vs-Control_Cycling Org	La ribonucleoprotein 6, translational regulator [Source:HGNC Symbol;Acc:HGNC:24012]
CRIP2	7.9495e-37	0.443936	0.829	0.366	2.6661e-32	AS_Cycling Org-vs-Control_Cycling Org	cysteine rich protein 2 [Source:HGNC Symbol;Acc:HGNC:2361]
CDC27	8.21965e-37	0.339825	0.443	0.127	2.7567e-32	AS_Cycling Org-vs-Control_Cycling Org	cell division cycle 27 [Source:HGNC Symbol;Acc:HGNC:1728]
COMMD6	8.57806e-37	0.429663	0.865	0.409	2.87691e-32	AS_Cycling Org-vs-Control_Cycling Org	COMM domain containing 6 [Source:HGNC Symbol;Acc:HGNC:24015]
C21orf58	9.62986e-37	0.38152	0.431	0.117	3.22966e-32	AS_Cycling Org-vs-Control_Cycling Org	chromosome 21 open reading frame 58 [Source:HGNC Symbol;Acc:HGNC:1300]
MYO5C	9.74946e-37	0.290065	0.326	0.053	3.26977e-32	AS_Cycling Org-vs-Control_Cycling Org	myosin VC [Source:HGNC Symbol;Acc:HGNC:7604]
MFHAS1	1.0754e-36	0.317004	0.518	0.175	3.60668e-32	AS_Cycling Org-vs-Control_Cycling Org	malignant fibrous histiocytoma amplified sequence 1 [Source:HGNC Symbol;Acc:HGNC:16982]
LINC01184	1.16478e-36	0.299848	0.297	0.04	3.90644e-32	AS_Cycling Org-vs-Control_Cycling Org	long intergenic non-protein coding RNA 1184 [Source:HGNC Symbol;Acc:HGNC:49565]
LSM7	1.27854e-36	0.479112	0.869	0.413	4.28796e-32	AS_Cycling Org-vs-Control_Cycling Org	LSM7 homolog, U6 small nuclear RNA and mRNA degradation associated [Source:HGNC Symbol;Acc:HGNC:20470]
HMG20B	1.34195e-36	0.297126	0.607	0.218	4.50063e-32	AS_Cycling Org-vs-Control_Cycling Org	high mobility group 20B [Source:HGNC Symbol;Acc:HGNC:5002]
RACGAP1	1.43326e-36	0.358076	0.471	0.143	4.80688e-32	AS_Cycling Org-vs-Control_Cycling Org	Rac GTPase activating protein 1 [Source:HGNC Symbol;Acc:HGNC:9804]
MED19	1.6916e-36	0.252542	0.421	0.112	5.67329e-32	AS_Cycling Org-vs-Control_Cycling Org	mediator complex subunit 19 [Source:HGNC Symbol;Acc:HGNC:29600]
TACC2	1.71771e-36	0.299064	0.314	0.048	5.76087e-32	AS_Cycling Org-vs-Control_Cycling Org	transforming acidic coiled-coil containing protein 2 [Source:HGNC Symbol;Acc:HGNC:11523]
CYBC1	3.03432e-36	0.253188	0.354	0.071	1.01765e-31	AS_Cycling Org-vs-Control_Cycling Org	cytochrome b-245 chaperone 1 [Source:HGNC Symbol;Acc:HGNC:28672]
TGM2	3.39932e-36	-1.18347	0.209	0.427	1.14006e-31	AS_Cycling Org-vs-Control_Cycling Org	transglutaminase 2 [Source:HGNC Symbol;Acc:HGNC:11778]
RUNX1	3.66478e-36	0.274831	0.332	0.059	1.22909e-31	AS_Cycling Org-vs-Control_Cycling Org	RUNX family transcription factor 1 [Source:HGNC Symbol;Acc:HGNC:10471]
CWC27	3.69243e-36	0.294839	0.357	0.079	1.23837e-31	AS_Cycling Org-vs-Control_Cycling Org	CWC27 spliceosome associated cyclophilin [Source:HGNC Symbol;Acc:HGNC:10664]
CDCA2	3.81457e-36	0.416641	0.377	0.091	1.27933e-31	AS_Cycling Org-vs-Control_Cycling Org	cell division cycle associated 2 [Source:HGNC Symbol;Acc:HGNC:14623]
NDUFB11	3.94865e-36	0.485485	0.895	0.443	1.3243e-31	AS_Cycling Org-vs-Control_Cycling Org	NADH:ubiquinone oxidoreductase subunit B11 [Source:HGNC Symbol;Acc:HGNC:20372]
ZDHHC6	4.09023e-36	0.342172	0.284	0.037	1.37178e-31	AS_Cycling Org-vs-Control_Cycling Org	zinc finger DHHC-type palmitoyltransferase 6 [Source:HGNC Symbol;Acc:HGNC:19160]
PYY	4.31945e-36	0.308439	0.286	0.034	1.44866e-31	AS_Cycling Org-vs-Control_Cycling Org	peptide YY [Source:HGNC Symbol;Acc:HGNC:9748]
ID4	4.63136e-36	0.37332	0.519	0.177	1.55327e-31	AS_Cycling Org-vs-Control_Cycling Org	inhibitor of DNA binding 4, HLH protein [Source:HGNC Symbol;Acc:HGNC:5363]
ERO1A	5.02919e-36	-1.1621	0.618	0.648	1.68669e-31	AS_Cycling Org-vs-Control_Cycling Org	endoplasmic reticulum oxidoreductase 1 alpha [Source:HGNC Symbol;Acc:HGNC:13280]
SMOX	5.15284e-36	0.276047	0.27	0.026	1.72816e-31	AS_Cycling Org-vs-Control_Cycling Org	spermine oxidase [Source:HGNC Symbol;Acc:HGNC:15862]
MDH2	6.15804e-36	0.287517	0.833	0.353	2.06528e-31	AS_Cycling Org-vs-Control_Cycling Org	malate dehydrogenase 2 [Source:HGNC Symbol;Acc:HGNC:6971]
TMEM256	6.69608e-36	0.308687	0.752	0.31	2.24573e-31	AS_Cycling Org-vs-Control_Cycling Org	transmembrane protein 256 [Source:HGNC Symbol;Acc:HGNC:28618]
CLDN1	6.84981e-36	0.250087	0.388	0.088	2.29729e-31	AS_Cycling Org-vs-Control_Cycling Org	claudin 1 [Source:HGNC Symbol;Acc:HGNC:2032]
PSMD8	6.88048e-36	0.424885	0.865	0.4	2.30757e-31	AS_Cycling Org-vs-Control_Cycling Org	proteasome 26S subunit, non-ATPase 8 [Source:HGNC Symbol;Acc:HGNC:9566]
CCDC57	6.96693e-36	0.309435	0.317	0.051	2.33657e-31	AS_Cycling Org-vs-Control_Cycling Org	coiled-coil domain containing 57 [Source:HGNC Symbol;Acc:HGNC:27564]
HSPG2	8.8241e-36	0.291181	0.648	0.252	2.95943e-31	AS_Cycling Org-vs-Control_Cycling Org	heparan sulfate proteoglycan 2 [Source:HGNC Symbol;Acc:HGNC:5273]
LY6E	1.02134e-35	0.415078	0.844	0.363	3.42538e-31	AS_Cycling Org-vs-Control_Cycling Org	lymphocyte antigen 6 family member E [Source:HGNC Symbol;Acc:HGNC:6727]
PKP2	1.09292e-35	0.280317	0.295	0.042	3.66544e-31	AS_Cycling Org-vs-Control_Cycling Org	plakophilin 2 [Source:HGNC Symbol;Acc:HGNC:9024]
HP1BP3	1.21964e-35	0.466979	0.861	0.369	4.09041e-31	AS_Cycling Org-vs-Control_Cycling Org	heterochromatin protein 1 binding protein 3 [Source:HGNC Symbol;Acc:HGNC:24973]
UBE3C	1.26892e-35	0.266763	0.389	0.093	4.25572e-31	AS_Cycling Org-vs-Control_Cycling Org	ubiquitin protein ligase E3C [Source:HGNC Symbol;Acc:HGNC:16803]
TSPAN17	1.35337e-35	0.263661	0.291	0.039	4.53892e-31	AS_Cycling Org-vs-Control_Cycling Org	tetraspanin 17 [Source:HGNC Symbol;Acc:HGNC:13594]
TMX1	1.592e-35	0.274077	0.346	0.071	5.33925e-31	AS_Cycling Org-vs-Control_Cycling Org	thioredoxin related transmembrane protein 1 [Source:HGNC Symbol;Acc:HGNC:15487]
FASN	1.66172e-35	0.306834	0.435	0.124	5.57309e-31	AS_Cycling Org-vs-Control_Cycling Org	fatty acid synthase [Source:HGNC Symbol;Acc:HGNC:3594]
INAVA	2.07888e-35	0.250804	0.407	0.109	6.97215e-31	AS_Cycling Org-vs-Control_Cycling Org	innate immunity activator [Source:HGNC Symbol;Acc:HGNC:25599]
NARS	2.27681e-35	0.300661	0.782	0.334	7.63596e-31	AS_Cycling Org-vs-Control_Cycling Org	NA
MRPL46	2.42648e-35	0.265888	0.326	0.059	8.13793e-31	AS_Cycling Org-vs-Control_Cycling Org	mitochondrial ribosomal protein L46 [Source:HGNC Symbol;Acc:HGNC:1192]
RHNO1	2.53229e-35	0.2814	0.345	0.072	8.49279e-31	AS_Cycling Org-vs-Control_Cycling Org	RAD9-HUS1-RAD1 interacting nuclear orphan 1 [Source:HGNC Symbol;Acc:HGNC:28206]
BCAM	2.79136e-35	0.260882	0.336	0.066	9.36166e-31	AS_Cycling Org-vs-Control_Cycling Org	basal cell adhesion molecule (Lutheran blood group) [Source:HGNC Symbol;Acc:HGNC:6722]
HSPB1	2.93899e-35	-0.964988	0.792	0.709	9.85679e-31	AS_Cycling Org-vs-Control_Cycling Org	heat shock protein family B (small) member 1 [Source:HGNC Symbol;Acc:HGNC:5246]
NSL1	3.80004e-35	0.270683	0.315	0.055	1.27446e-30	AS_Cycling Org-vs-Control_Cycling Org	NSL1 component of MIS12 kinetochore complex [Source:HGNC Symbol;Acc:HGNC:24548]
DNAJC9	4.05903e-35	0.282079	0.375	0.09	1.36132e-30	AS_Cycling Org-vs-Control_Cycling Org	DnaJ heat shock protein family (Hsp40) member C9 [Source:HGNC Symbol;Acc:HGNC:19123]
KIF2C	4.65661e-35	0.334744	0.567	0.197	1.56174e-30	AS_Cycling Org-vs-Control_Cycling Org	kinesin family member 2C [Source:HGNC Symbol;Acc:HGNC:6393]
RNASET2	4.99187e-35	-0.564318	0.962	0.913	1.67417e-30	AS_Cycling Org-vs-Control_Cycling Org	ribonuclease T2 [Source:HGNC Symbol;Acc:HGNC:21686]
COMMD8	4.99308e-35	0.268786	0.279	0.034	1.67458e-30	AS_Cycling Org-vs-Control_Cycling Org	COMM domain containing 8 [Source:HGNC Symbol;Acc:HGNC:26036]
SMYD2	6.05526e-35	0.303202	0.262	0.026	2.03081e-30	AS_Cycling Org-vs-Control_Cycling Org	SET and MYND domain containing 2 [Source:HGNC Symbol;Acc:HGNC:20982]
XRCC5	6.11457e-35	0.375574	0.845	0.382	2.0507e-30	AS_Cycling Org-vs-Control_Cycling Org	X-ray repair cross complementing 5 [Source:HGNC Symbol;Acc:HGNC:12833]
NDUFAB1	6.6e-35	0.307108	0.817	0.358	2.21351e-30	AS_Cycling Org-vs-Control_Cycling Org	NADH:ubiquinone oxidoreductase subunit AB1 [Source:HGNC Symbol;Acc:HGNC:7694]
PHF19	6.6323e-35	0.334036	0.336	0.072	2.22434e-30	AS_Cycling Org-vs-Control_Cycling Org	PHD finger protein 19 [Source:HGNC Symbol;Acc:HGNC:24566]
EIF3K	6.8899e-35	0.421285	0.878	0.408	2.31073e-30	AS_Cycling Org-vs-Control_Cycling Org	eukaryotic translation initiation factor 3 subunit K [Source:HGNC Symbol;Acc:HGNC:24656]
KLF4	7.25282e-35	0.268297	0.362	0.079	2.43245e-30	AS_Cycling Org-vs-Control_Cycling Org	Kruppel like factor 4 [Source:HGNC Symbol;Acc:HGNC:6348]
KAZN	7.41942e-35	0.251723	0.309	0.048	2.48833e-30	AS_Cycling Org-vs-Control_Cycling Org	kazrin, periplakin interacting protein [Source:HGNC Symbol;Acc:HGNC:29173]
SPCS2	9.04376e-35	0.45227	0.889	0.441	3.0331e-30	AS_Cycling Org-vs-Control_Cycling Org	signal peptidase complex subunit 2 [Source:HGNC Symbol;Acc:HGNC:28962]
C19orf53	9.93454e-35	0.471161	0.903	0.488	3.33185e-30	AS_Cycling Org-vs-Control_Cycling Org	chromosome 19 open reading frame 53 [Source:HGNC Symbol;Acc:HGNC:24991]
SLC39A6	1.20236e-34	0.257334	0.491	0.164	4.03247e-30	AS_Cycling Org-vs-Control_Cycling Org	solute carrier family 39 member 6 [Source:HGNC Symbol;Acc:HGNC:18607]
SLC25A13	1.31064e-34	0.280434	0.336	0.067	4.39563e-30	AS_Cycling Org-vs-Control_Cycling Org	solute carrier family 25 member 13 [Source:HGNC Symbol;Acc:HGNC:10983]
MCM4	1.393e-34	0.316293	0.313	0.056	4.67185e-30	AS_Cycling Org-vs-Control_Cycling Org	minichromosome maintenance complex component 4 [Source:HGNC Symbol;Acc:HGNC:6947]
APOLD1	1.44975e-34	0.436385	0.317	0.058	4.86217e-30	AS_Cycling Org-vs-Control_Cycling Org	apolipoprotein L domain containing 1 [Source:HGNC Symbol;Acc:HGNC:25268]
IFI27L2	1.46968e-34	0.264592	0.386	0.095	4.92901e-30	AS_Cycling Org-vs-Control_Cycling Org	interferon alpha inducible protein 27 like 2 [Source:HGNC Symbol;Acc:HGNC:19753]
PGD	1.67324e-34	0.31158	0.794	0.34	5.61172e-30	AS_Cycling Org-vs-Control_Cycling Org	phosphogluconate dehydrogenase [Source:HGNC Symbol;Acc:HGNC:8891]
TUBE1	1.94713e-34	0.290592	0.265	0.027	6.53028e-30	AS_Cycling Org-vs-Control_Cycling Org	tubulin epsilon 1 [Source:HGNC Symbol;Acc:HGNC:20775]
PGAM1	1.95179e-34	0.284673	0.772	0.316	6.54592e-30	AS_Cycling Org-vs-Control_Cycling Org	phosphoglycerate mutase 1 [Source:HGNC Symbol;Acc:HGNC:8888]
RACK1	2.11779e-34	0.366243	0.956	0.917	7.10264e-30	AS_Cycling Org-vs-Control_Cycling Org	receptor for activated C kinase 1 [Source:HGNC Symbol;Acc:HGNC:4399]
SEC11A	2.54179e-34	0.43959	0.863	0.393	8.52466e-30	AS_Cycling Org-vs-Control_Cycling Org	SEC11 homolog A, signal peptidase complex subunit [Source:HGNC Symbol;Acc:HGNC:17718]
PIGQ	2.68443e-34	0.291324	0.302	0.05	9.00305e-30	AS_Cycling Org-vs-Control_Cycling Org	phosphatidylinositol glycan anchor biosynthesis class Q [Source:HGNC Symbol;Acc:HGNC:14135]
VAPA	2.91888e-34	0.298711	0.849	0.377	9.78933e-30	AS_Cycling Org-vs-Control_Cycling Org	VAMP associated protein A [Source:HGNC Symbol;Acc:HGNC:12648]
SREK1	3.38902e-34	0.271597	0.528	0.188	1.13661e-29	AS_Cycling Org-vs-Control_Cycling Org	splicing regulatory glutamic acid and lysine rich protein 1 [Source:HGNC Symbol;Acc:HGNC:17882]
CYTH2	3.54467e-34	0.263819	0.462	0.148	1.18881e-29	AS_Cycling Org-vs-Control_Cycling Org	cytohesin 2 [Source:HGNC Symbol;Acc:HGNC:9502]
MRPS21	3.54526e-34	0.361076	0.856	0.388	1.18901e-29	AS_Cycling Org-vs-Control_Cycling Org	mitochondrial ribosomal protein S21 [Source:HGNC Symbol;Acc:HGNC:14046]
TTK	3.79838e-34	0.372998	0.411	0.116	1.2739e-29	AS_Cycling Org-vs-Control_Cycling Org	TTK protein kinase [Source:HGNC Symbol;Acc:HGNC:12401]
NFYB	3.99826e-34	0.250635	0.355	0.082	1.34094e-29	AS_Cycling Org-vs-Control_Cycling Org	nuclear transcription factor Y subunit beta [Source:HGNC Symbol;Acc:HGNC:7805]
MYL6	4.00123e-34	0.465619	0.951	0.82	1.34193e-29	AS_Cycling Org-vs-Control_Cycling Org	myosin light chain 6 [Source:HGNC Symbol;Acc:HGNC:7587]
RAB11FIP1	4.55705e-34	-1.1619	0.638	0.648	1.52834e-29	AS_Cycling Org-vs-Control_Cycling Org	RAB11 family interacting protein 1 [Source:HGNC Symbol;Acc:HGNC:30265]
GBP2	4.71206e-34	-1.2521	0.257	0.443	1.58033e-29	AS_Cycling Org-vs-Control_Cycling Org	guanylate binding protein 2 [Source:HGNC Symbol;Acc:HGNC:4183]
RPL7A	4.73974e-34	0.320794	0.955	0.987	1.58961e-29	AS_Cycling Org-vs-Control_Cycling Org	ribosomal protein L7a [Source:HGNC Symbol;Acc:HGNC:10364]
S100A2	4.86666e-34	0.831143	0.324	0.059	1.63218e-29	AS_Cycling Org-vs-Control_Cycling Org	S100 calcium binding protein A2 [Source:HGNC Symbol;Acc:HGNC:10492]
POC1A	4.91229e-34	0.31251	0.337	0.075	1.64748e-29	AS_Cycling Org-vs-Control_Cycling Org	POC1 centriolar protein A [Source:HGNC Symbol;Acc:HGNC:24488]
RAB13	4.95635e-34	0.268863	0.796	0.34	1.66226e-29	AS_Cycling Org-vs-Control_Cycling Org	RAB13, member RAS oncogene family [Source:HGNC Symbol;Acc:HGNC:9762]
TPM1	5.02784e-34	0.334744	0.792	0.332	1.68624e-29	AS_Cycling Org-vs-Control_Cycling Org	tropomyosin 1 [Source:HGNC Symbol;Acc:HGNC:12010]
CCNA1	5.79369e-34	0.350586	0.264	0.027	1.94309e-29	AS_Cycling Org-vs-Control_Cycling Org	cyclin A1 [Source:HGNC Symbol;Acc:HGNC:1577]
SYMPK	6.39412e-34	0.321827	0.377	0.095	2.14446e-29	AS_Cycling Org-vs-Control_Cycling Org	symplekin [Source:HGNC Symbol;Acc:HGNC:22935]
BUB1B	7.27727e-34	0.345104	0.393	0.108	2.44065e-29	AS_Cycling Org-vs-Control_Cycling Org	BUB1 mitotic checkpoint serine/threonine kinase B [Source:HGNC Symbol;Acc:HGNC:1149]
HIST1H1D	1.05419e-33	0.480304	0.394	0.111	3.53553e-29	AS_Cycling Org-vs-Control_Cycling Org	NA
SEPHS1	1.26594e-33	0.250813	0.331	0.071	4.24572e-29	AS_Cycling Org-vs-Control_Cycling Org	selenophosphate synthetase 1 [Source:HGNC Symbol;Acc:HGNC:19685]
IFITM1	1.31048e-33	0.320536	0.344	0.079	4.39507e-29	AS_Cycling Org-vs-Control_Cycling Org	interferon induced transmembrane protein 1 [Source:HGNC Symbol;Acc:HGNC:5412]
SLC4A2	1.6117e-33	0.282701	0.294	0.047	5.40533e-29	AS_Cycling Org-vs-Control_Cycling Org	solute carrier family 4 member 2 [Source:HGNC Symbol;Acc:HGNC:11028]
NDC1	1.63344e-33	0.26868	0.335	0.067	5.47823e-29	AS_Cycling Org-vs-Control_Cycling Org	NDC1 transmembrane nucleoporin [Source:HGNC Symbol;Acc:HGNC:25525]
VWA1	1.75816e-33	0.275562	0.278	0.039	5.89652e-29	AS_Cycling Org-vs-Control_Cycling Org	von Willebrand factor A domain containing 1 [Source:HGNC Symbol;Acc:HGNC:30910]
NCAPG2	1.92266e-33	0.312867	0.28	0.043	6.44822e-29	AS_Cycling Org-vs-Control_Cycling Org	non-SMC condensin II complex subunit G2 [Source:HGNC Symbol;Acc:HGNC:21904]
EIF4G2	2.90161e-33	0.431839	0.927	0.483	9.73141e-29	AS_Cycling Org-vs-Control_Cycling Org	eukaryotic translation initiation factor 4 gamma 2 [Source:HGNC Symbol;Acc:HGNC:3297]
PPIB	2.99488e-33	0.50229	0.946	0.621	1.00442e-28	AS_Cycling Org-vs-Control_Cycling Org	peptidylprolyl isomerase B [Source:HGNC Symbol;Acc:HGNC:9255]
SDF2L1	3.11117e-33	0.262656	0.53	0.186	1.04342e-28	AS_Cycling Org-vs-Control_Cycling Org	stromal cell derived factor 2 like 1 [Source:HGNC Symbol;Acc:HGNC:10676]
SF3B6	3.2241e-33	0.262747	0.792	0.343	1.0813e-28	AS_Cycling Org-vs-Control_Cycling Org	splicing factor 3b subunit 6 [Source:HGNC Symbol;Acc:HGNC:30096]
HLCS	3.57236e-33	0.285198	0.275	0.037	1.1981e-28	AS_Cycling Org-vs-Control_Cycling Org	holocarboxylase synthetase [Source:HGNC Symbol;Acc:HGNC:4976]
ECI2	3.5844e-33	0.263332	0.352	0.087	1.20214e-28	AS_Cycling Org-vs-Control_Cycling Org	enoyl-CoA delta isomerase 2 [Source:HGNC Symbol;Acc:HGNC:14601]
EXOC7	4.00875e-33	0.263734	0.391	0.108	1.34445e-28	AS_Cycling Org-vs-Control_Cycling Org	exocyst complex component 7 [Source:HGNC Symbol;Acc:HGNC:23214]
MTDH	4.28611e-33	0.428108	0.895	0.425	1.43748e-28	AS_Cycling Org-vs-Control_Cycling Org	metadherin [Source:HGNC Symbol;Acc:HGNC:29608]
PERP	4.42389e-33	-0.847336	0.842	0.727	1.48368e-28	AS_Cycling Org-vs-Control_Cycling Org	p53 apoptosis effector related to PMP22 [Source:HGNC Symbol;Acc:HGNC:17637]
INTU	4.92601e-33	0.263245	0.303	0.053	1.65208e-28	AS_Cycling Org-vs-Control_Cycling Org	inturned planar cell polarity protein [Source:HGNC Symbol;Acc:HGNC:29239]
TEDC1	5.24104e-33	0.28079	0.331	0.071	1.75774e-28	AS_Cycling Org-vs-Control_Cycling Org	tubulin epsilon and delta complex 1 [Source:HGNC Symbol;Acc:HGNC:20127]
MAD2L2	7.00677e-33	0.252046	0.292	0.05	2.34993e-28	AS_Cycling Org-vs-Control_Cycling Org	mitotic arrest deficient 2 like 2 [Source:HGNC Symbol;Acc:HGNC:6764]
ACSL5	7.43024e-33	0.274009	0.288	0.043	2.49195e-28	AS_Cycling Org-vs-Control_Cycling Org	acyl-CoA synthetase long chain family member 5 [Source:HGNC Symbol;Acc:HGNC:16526]
SF3B5	7.48609e-33	0.321175	0.813	0.361	2.51068e-28	AS_Cycling Org-vs-Control_Cycling Org	splicing factor 3b subunit 5 [Source:HGNC Symbol;Acc:HGNC:21083]
HNRNPA1	8.34527e-33	0.499301	0.935	0.526	2.79884e-28	AS_Cycling Org-vs-Control_Cycling Org	heterogeneous nuclear ribonucleoprotein A1 [Source:HGNC Symbol;Acc:HGNC:5031]
GPD1L	9.01153e-33	0.251708	0.259	0.029	3.02229e-28	AS_Cycling Org-vs-Control_Cycling Org	glycerol-3-phosphate dehydrogenase 1 like [Source:HGNC Symbol;Acc:HGNC:28956]
MUC16	1.03404e-32	0.291196	0.812	0.36	3.46795e-28	AS_Cycling Org-vs-Control_Cycling Org	mucin 16, cell surface associated [Source:HGNC Symbol;Acc:HGNC:15582]
BICD1	1.03423e-32	0.305242	0.456	0.151	3.4686e-28	AS_Cycling Org-vs-Control_Cycling Org	BICD cargo adaptor 1 [Source:HGNC Symbol;Acc:HGNC:1049]
KIF4A	1.04634e-32	0.306207	0.435	0.136	3.50923e-28	AS_Cycling Org-vs-Control_Cycling Org	kinesin family member 4A [Source:HGNC Symbol;Acc:HGNC:13339]
SPTBN1	1.09933e-32	0.433224	0.86	0.403	3.68694e-28	AS_Cycling Org-vs-Control_Cycling Org	spectrin beta, non-erythrocytic 1 [Source:HGNC Symbol;Acc:HGNC:11275]
YWHAE	1.14316e-32	0.454448	0.926	0.544	3.83392e-28	AS_Cycling Org-vs-Control_Cycling Org	tyrosine 3-monooxygenase/tryptophan 5-monooxygenase activation protein epsilon [Source:HGNC Symbol;Acc:HGNC:12851]
CDC25B	1.18122e-32	0.341997	0.63	0.244	3.96157e-28	AS_Cycling Org-vs-Control_Cycling Org	cell division cycle 25B [Source:HGNC Symbol;Acc:HGNC:1726]
PRKAA2	1.18731e-32	0.282637	0.31	0.059	3.982e-28	AS_Cycling Org-vs-Control_Cycling Org	protein kinase AMP-activated catalytic subunit alpha 2 [Source:HGNC Symbol;Acc:HGNC:9377]
CD44	1.3404e-32	-1.16009	0.555	0.608	4.49543e-28	AS_Cycling Org-vs-Control_Cycling Org	CD44 molecule (Indian blood group) [Source:HGNC Symbol;Acc:HGNC:1681]
IFT88	1.36684e-32	0.269182	0.26	0.032	4.58412e-28	AS_Cycling Org-vs-Control_Cycling Org	intraflagellar transport 88 [Source:HGNC Symbol;Acc:HGNC:20606]
BRCA2	1.38134e-32	0.312878	0.382	0.101	4.63274e-28	AS_Cycling Org-vs-Control_Cycling Org	BRCA2 DNA repair associated [Source:HGNC Symbol;Acc:HGNC:1101]
MKKS	1.55025e-32	0.269872	0.268	0.035	5.19924e-28	AS_Cycling Org-vs-Control_Cycling Org	McKusick-Kaufman syndrome [Source:HGNC Symbol;Acc:HGNC:7108]
CAV2	1.86087e-32	0.272538	0.283	0.042	6.24099e-28	AS_Cycling Org-vs-Control_Cycling Org	caveolin 2 [Source:HGNC Symbol;Acc:HGNC:1528]
NSA2	1.88153e-32	0.414894	0.883	0.443	6.31026e-28	AS_Cycling Org-vs-Control_Cycling Org	NSA2 ribosome biogenesis factor [Source:HGNC Symbol;Acc:HGNC:30728]
HSPE1	2.19539e-32	0.430204	0.813	0.385	7.3629e-28	AS_Cycling Org-vs-Control_Cycling Org	heat shock protein family E (Hsp10) member 1 [Source:HGNC Symbol;Acc:HGNC:5269]
ARL6IP4	2.21091e-32	0.474526	0.918	0.493	7.41494e-28	AS_Cycling Org-vs-Control_Cycling Org	ADP ribosylation factor like GTPase 6 interacting protein 4 [Source:HGNC Symbol;Acc:HGNC:18076]
CCNI	2.34656e-32	-0.617042	0.926	0.838	7.86988e-28	AS_Cycling Org-vs-Control_Cycling Org	cyclin I [Source:HGNC Symbol;Acc:HGNC:1595]
SNTB1	2.46131e-32	0.279993	0.345	0.079	8.25474e-28	AS_Cycling Org-vs-Control_Cycling Org	syntrophin beta 1 [Source:HGNC Symbol;Acc:HGNC:11168]
MTHFD2L	2.98363e-32	0.255264	0.259	0.03	1.00065e-27	AS_Cycling Org-vs-Control_Cycling Org	methylenetetrahydrofolate dehydrogenase (NADP+ dependent) 2 like [Source:HGNC Symbol;Acc:HGNC:31865]
LDLR	3.06401e-32	0.314401	0.57	0.215	1.02761e-27	AS_Cycling Org-vs-Control_Cycling Org	low density lipoprotein receptor [Source:HGNC Symbol;Acc:HGNC:6547]
TRAK2	3.71678e-32	0.297847	0.285	0.048	1.24653e-27	AS_Cycling Org-vs-Control_Cycling Org	trafficking kinesin protein 2 [Source:HGNC Symbol;Acc:HGNC:13206]
EIF1AX	4.37044e-32	0.386754	0.868	0.424	1.46576e-27	AS_Cycling Org-vs-Control_Cycling Org	eukaryotic translation initiation factor 1A X-linked [Source:HGNC Symbol;Acc:HGNC:3250]
MRPL33	4.74434e-32	0.330314	0.844	0.39	1.59116e-27	AS_Cycling Org-vs-Control_Cycling Org	mitochondrial ribosomal protein L33 [Source:HGNC Symbol;Acc:HGNC:14487]
AHCYL1	5.61768e-32	-0.764651	0.88	0.73	1.88406e-27	AS_Cycling Org-vs-Control_Cycling Org	adenosylhomocysteinase like 1 [Source:HGNC Symbol;Acc:HGNC:344]
MAML2	6.30586e-32	0.256973	0.405	0.116	2.11486e-27	AS_Cycling Org-vs-Control_Cycling Org	mastermind like transcriptional coactivator 2 [Source:HGNC Symbol;Acc:HGNC:16259]
EXOC6	6.56388e-32	0.272188	0.279	0.045	2.20139e-27	AS_Cycling Org-vs-Control_Cycling Org	exocyst complex component 6 [Source:HGNC Symbol;Acc:HGNC:23196]
JUNB	7.70815e-32	0.296165	0.67	0.281	2.58516e-27	AS_Cycling Org-vs-Control_Cycling Org	JunB proto-oncogene, AP-1 transcription factor subunit [Source:HGNC Symbol;Acc:HGNC:6205]
XIST	7.73167e-32	-0.474684	0.903	0.806	2.59305e-27	AS_Cycling Org-vs-Control_Cycling Org	X inactive specific transcript [Source:HGNC Symbol;Acc:HGNC:12810]
IQGAP1	8.59188e-32	0.272905	0.813	0.361	2.88155e-27	AS_Cycling Org-vs-Control_Cycling Org	IQ motif containing GTPase activating protein 1 [Source:HGNC Symbol;Acc:HGNC:6110]
NDUFS8	8.80186e-32	0.431543	0.893	0.427	2.95197e-27	AS_Cycling Org-vs-Control_Cycling Org	NADH:ubiquinone oxidoreductase core subunit S8 [Source:HGNC Symbol;Acc:HGNC:7715]
NDUFB10	1.15763e-31	0.407851	0.884	0.411	3.88247e-27	AS_Cycling Org-vs-Control_Cycling Org	NADH:ubiquinone oxidoreductase subunit B10 [Source:HGNC Symbol;Acc:HGNC:7696]
ANKRD11	1.46665e-31	0.404091	0.817	0.369	4.91884e-27	AS_Cycling Org-vs-Control_Cycling Org	ankyrin repeat domain 11 [Source:HGNC Symbol;Acc:HGNC:21316]
MGME1	1.63684e-31	0.289064	0.326	0.075	5.48963e-27	AS_Cycling Org-vs-Control_Cycling Org	mitochondrial genome maintenance exonuclease 1 [Source:HGNC Symbol;Acc:HGNC:16205]
EGFR	1.65794e-31	0.281465	0.305	0.058	5.56041e-27	AS_Cycling Org-vs-Control_Cycling Org	epidermal growth factor receptor [Source:HGNC Symbol;Acc:HGNC:3236]
LGALS1	1.68349e-31	0.957885	0.932	0.807	5.64609e-27	AS_Cycling Org-vs-Control_Cycling Org	galectin 1 [Source:HGNC Symbol;Acc:HGNC:6561]
KCNN4	1.79334e-31	0.268549	0.298	0.053	6.01451e-27	AS_Cycling Org-vs-Control_Cycling Org	potassium calcium-activated channel subfamily N member 4 [Source:HGNC Symbol;Acc:HGNC:6293]
ATP5MPL	1.92922e-31	0.410138	0.94	0.693	6.4702e-27	AS_Cycling Org-vs-Control_Cycling Org	ATP synthase membrane subunit 6.8PL [Source:HGNC Symbol;Acc:HGNC:1188]
TMEM258	2.08125e-31	0.451727	0.927	0.584	6.9801e-27	AS_Cycling Org-vs-Control_Cycling Org	transmembrane protein 258 [Source:HGNC Symbol;Acc:HGNC:1164]
PCCA	2.52649e-31	0.48425	0.699	0.318	8.47335e-27	AS_Cycling Org-vs-Control_Cycling Org	propionyl-CoA carboxylase subunit alpha [Source:HGNC Symbol;Acc:HGNC:8653]
WDR54	2.65573e-31	0.258781	0.295	0.055	8.9068e-27	AS_Cycling Org-vs-Control_Cycling Org	WD repeat domain 54 [Source:HGNC Symbol;Acc:HGNC:25770]
SHTN1	3.27966e-31	0.261745	0.361	0.096	1.09993e-26	AS_Cycling Org-vs-Control_Cycling Org	shootin 1 [Source:HGNC Symbol;Acc:HGNC:29319]
GBP3	3.46215e-31	0.250304	0.256	0.034	1.16113e-26	AS_Cycling Org-vs-Control_Cycling Org	guanylate binding protein 3 [Source:HGNC Symbol;Acc:HGNC:4184]
ESCO2	4.10547e-31	0.314539	0.295	0.055	1.37689e-26	AS_Cycling Org-vs-Control_Cycling Org	establishment of sister chromatid cohesion N-acetyltransferase 2 [Source:HGNC Symbol;Acc:HGNC:27230]
SNRNP40	4.98783e-31	0.251787	0.31	0.063	1.67282e-26	AS_Cycling Org-vs-Control_Cycling Org	small nuclear ribonucleoprotein U5 subunit 40 [Source:HGNC Symbol;Acc:HGNC:30857]
RPL5	4.99261e-31	0.372946	0.955	0.925	1.67442e-26	AS_Cycling Org-vs-Control_Cycling Org	ribosomal protein L5 [Source:HGNC Symbol;Acc:HGNC:10360]
FGF18	4.99611e-31	0.296775	0.283	0.048	1.6756e-26	AS_Cycling Org-vs-Control_Cycling Org	fibroblast growth factor 18 [Source:HGNC Symbol;Acc:HGNC:3674]
CEBPB	5.3442e-31	0.250272	0.721	0.305	1.79234e-26	AS_Cycling Org-vs-Control_Cycling Org	CCAAT enhancer binding protein beta [Source:HGNC Symbol;Acc:HGNC:1834]
CHEK1	6.56858e-31	0.321606	0.318	0.072	2.20297e-26	AS_Cycling Org-vs-Control_Cycling Org	checkpoint kinase 1 [Source:HGNC Symbol;Acc:HGNC:1925]
HSP90AB1	7.90443e-31	-0.497243	0.965	0.933	2.65099e-26	AS_Cycling Org-vs-Control_Cycling Org	heat shock protein 90 alpha family class B member 1 [Source:HGNC Symbol;Acc:HGNC:5258]
FBXO5	7.93829e-31	0.309291	0.301	0.063	2.66234e-26	AS_Cycling Org-vs-Control_Cycling Org	F-box protein 5 [Source:HGNC Symbol;Acc:HGNC:13584]
SKA1	1.0329e-30	0.284763	0.285	0.051	3.46415e-26	AS_Cycling Org-vs-Control_Cycling Org	spindle and kinetochore associated complex subunit 1 [Source:HGNC Symbol;Acc:HGNC:28109]
PIGK	1.28031e-30	0.258122	0.254	0.034	4.29389e-26	AS_Cycling Org-vs-Control_Cycling Org	phosphatidylinositol glycan anchor biosynthesis class K [Source:HGNC Symbol;Acc:HGNC:8965]
RFC4	1.62393e-30	0.319858	0.326	0.082	5.44632e-26	AS_Cycling Org-vs-Control_Cycling Org	replication factor C subunit 4 [Source:HGNC Symbol;Acc:HGNC:9972]
KNL1	1.7315e-30	0.346931	0.48	0.175	5.80711e-26	AS_Cycling Org-vs-Control_Cycling Org	kinetochore scaffold 1 [Source:HGNC Symbol;Acc:HGNC:24054]
NFIA	1.86333e-30	0.334283	0.314	0.071	6.24925e-26	AS_Cycling Org-vs-Control_Cycling Org	nuclear factor I A [Source:HGNC Symbol;Acc:HGNC:7784]
PTTG1	2.31742e-30	0.541776	0.781	0.376	7.77216e-26	AS_Cycling Org-vs-Control_Cycling Org	PTTG1 regulator of sister chromatid separation, securin [Source:HGNC Symbol;Acc:HGNC:9690]
KIAA0040	2.38609e-30	0.255999	0.305	0.066	8.00246e-26	AS_Cycling Org-vs-Control_Cycling Org	KIAA0040 [Source:HGNC Symbol;Acc:HGNC:28950]
NCL	3.40534e-30	0.47794	0.916	0.535	1.14208e-25	AS_Cycling Org-vs-Control_Cycling Org	nucleolin [Source:HGNC Symbol;Acc:HGNC:7667]
PCNT	3.84234e-30	0.276473	0.315	0.069	1.28864e-25	AS_Cycling Org-vs-Control_Cycling Org	pericentrin [Source:HGNC Symbol;Acc:HGNC:16068]
ITIH5	5.02953e-30	0.256983	0.331	0.079	1.6868e-25	AS_Cycling Org-vs-Control_Cycling Org	inter-alpha-trypsin inhibitor heavy chain 5 [Source:HGNC Symbol;Acc:HGNC:21449]
SFN	5.44082e-30	0.332245	0.679	0.297	1.82474e-25	AS_Cycling Org-vs-Control_Cycling Org	stratifin [Source:HGNC Symbol;Acc:HGNC:10773]
STC2	5.60365e-30	0.407963	0.623	0.268	1.87935e-25	AS_Cycling Org-vs-Control_Cycling Org	stanniocalcin 2 [Source:HGNC Symbol;Acc:HGNC:11374]
SLC5A3	5.7104e-30	-1.17559	0.485	0.578	1.91515e-25	AS_Cycling Org-vs-Control_Cycling Org	solute carrier family 5 member 3 [Source:HGNC Symbol;Acc:HGNC:11038]
LRRFIP1	6.74697e-30	0.410164	0.871	0.433	2.2628e-25	AS_Cycling Org-vs-Control_Cycling Org	LRR binding FLII interacting protein 1 [Source:HGNC Symbol;Acc:HGNC:6702]
ATP5F1D	9.1456e-30	0.430036	0.932	0.6	3.06725e-25	AS_Cycling Org-vs-Control_Cycling Org	ATP synthase F1 subunit delta [Source:HGNC Symbol;Acc:HGNC:837]
DEPDC1B	9.43855e-30	0.259505	0.341	0.088	3.1655e-25	AS_Cycling Org-vs-Control_Cycling Org	DEP domain containing 1B [Source:HGNC Symbol;Acc:HGNC:24902]
TST	1.26522e-29	0.289603	0.805	0.371	4.2433e-25	AS_Cycling Org-vs-Control_Cycling Org	thiosulfate sulfurtransferase [Source:HGNC Symbol;Acc:HGNC:12388]
CAPNS1	1.2953e-29	0.290683	0.778	0.345	4.34417e-25	AS_Cycling Org-vs-Control_Cycling Org	calpain small subunit 1 [Source:HGNC Symbol;Acc:HGNC:1481]
JADE1	1.30953e-29	0.318812	0.305	0.067	4.3919e-25	AS_Cycling Org-vs-Control_Cycling Org	jade family PHD finger 1 [Source:HGNC Symbol;Acc:HGNC:30027]
HNRNPR	1.44787e-29	0.273066	0.758	0.331	4.85585e-25	AS_Cycling Org-vs-Control_Cycling Org	heterogeneous nuclear ribonucleoprotein R [Source:HGNC Symbol;Acc:HGNC:5047]
BASP1	2.24101e-29	0.286994	0.635	0.263	7.51592e-25	AS_Cycling Org-vs-Control_Cycling Org	brain abundant membrane attached signal protein 1 [Source:HGNC Symbol;Acc:HGNC:957]
TANC1	3.50692e-29	0.264243	0.288	0.058	1.17615e-24	AS_Cycling Org-vs-Control_Cycling Org	tetratricopeptide repeat, ankyrin repeat and coiled-coil containing 1 [Source:HGNC Symbol;Acc:HGNC:29364]
KIF14	4.57414e-29	0.279885	0.439	0.149	1.53408e-24	AS_Cycling Org-vs-Control_Cycling Org	kinesin family member 14 [Source:HGNC Symbol;Acc:HGNC:19181]
ENO1	4.75507e-29	0.555742	0.944	0.684	1.59476e-24	AS_Cycling Org-vs-Control_Cycling Org	enolase 1 [Source:HGNC Symbol;Acc:HGNC:3350]
ILKAP	8.49667e-29	0.250076	0.286	0.058	2.84961e-24	AS_Cycling Org-vs-Control_Cycling Org	ILK associated serine/threonine phosphatase [Source:HGNC Symbol;Acc:HGNC:15566]
FAU	1.13022e-28	0.308268	0.956	0.912	3.79054e-24	AS_Cycling Org-vs-Control_Cycling Org	FAU ubiquitin like and ribosomal protein S30 fusion [Source:HGNC Symbol;Acc:HGNC:3597]
TRMT10A	1.24029e-28	0.251765	0.282	0.056	4.15968e-24	AS_Cycling Org-vs-Control_Cycling Org	tRNA methyltransferase 10A [Source:HGNC Symbol;Acc:HGNC:28403]
SPCS1	1.39718e-28	0.317574	0.851	0.409	4.68586e-24	AS_Cycling Org-vs-Control_Cycling Org	signal peptidase complex subunit 1 [Source:HGNC Symbol;Acc:HGNC:23401]
HNRNPK	1.59235e-28	0.372464	0.904	0.465	5.34044e-24	AS_Cycling Org-vs-Control_Cycling Org	heterogeneous nuclear ribonucleoprotein K [Source:HGNC Symbol;Acc:HGNC:5044]
GRAMD2B	2.0314e-28	-1.18223	0.249	0.421	6.81292e-24	AS_Cycling Org-vs-Control_Cycling Org	GRAM domain containing 2B [Source:HGNC Symbol;Acc:HGNC:24911]
TROAP	2.8828e-28	0.333882	0.394	0.128	9.66832e-24	AS_Cycling Org-vs-Control_Cycling Org	trophinin associated protein [Source:HGNC Symbol;Acc:HGNC:12327]
DDT	6.44497e-28	0.298066	0.839	0.398	2.16151e-23	AS_Cycling Org-vs-Control_Cycling Org	D-dopachrome tautomerase [Source:HGNC Symbol;Acc:HGNC:2732]
CSTB	8.90013e-28	0.387826	0.913	0.551	2.98492e-23	AS_Cycling Org-vs-Control_Cycling Org	cystatin B [Source:HGNC Symbol;Acc:HGNC:2482]
RPS21	1.67586e-27	0.278815	0.96	0.957	5.6205e-23	AS_Cycling Org-vs-Control_Cycling Org	ribosomal protein S21 [Source:HGNC Symbol;Acc:HGNC:10409]
LINC01541	1.6843e-27	0.261315	0.425	0.136	5.64882e-23	AS_Cycling Org-vs-Control_Cycling Org	long intergenic non-protein coding RNA 1541 [Source:HGNC Symbol;Acc:HGNC:51309]
HLA-DMB	1.6933e-27	-0.904506	0.817	0.684	5.67899e-23	AS_Cycling Org-vs-Control_Cycling Org	major histocompatibility complex, class II, DM beta [Source:HGNC Symbol;Acc:HGNC:4935]
ATP5MD	1.87969e-27	0.412375	0.918	0.594	6.3041e-23	AS_Cycling Org-vs-Control_Cycling Org	ATP synthase membrane subunit DAPIT [Source:HGNC Symbol;Acc:HGNC:30889]
MND1	1.99874e-27	0.25294	0.271	0.056	6.70337e-23	AS_Cycling Org-vs-Control_Cycling Org	meiotic nuclear divisions 1 [Source:HGNC Symbol;Acc:HGNC:24839]
METTL7A	2.03312e-27	0.271731	0.286	0.063	6.81868e-23	AS_Cycling Org-vs-Control_Cycling Org	methyltransferase like 7A [Source:HGNC Symbol;Acc:HGNC:24550]
COX7A2	3.26613e-27	0.401611	0.939	0.722	1.0954e-22	AS_Cycling Org-vs-Control_Cycling Org	cytochrome c oxidase subunit 7A2 [Source:HGNC Symbol;Acc:HGNC:2288]
ATP5MC3	3.64282e-27	0.387445	0.897	0.502	1.22173e-22	AS_Cycling Org-vs-Control_Cycling Org	ATP synthase membrane subunit c locus 3 [Source:HGNC Symbol;Acc:HGNC:843]
NCAPH	3.80915e-27	0.288328	0.311	0.082	1.27751e-22	AS_Cycling Org-vs-Control_Cycling Org	non-SMC condensin I complex subunit H [Source:HGNC Symbol;Acc:HGNC:1112]
ASF1B	4.37589e-27	0.250773	0.324	0.09	1.46759e-22	AS_Cycling Org-vs-Control_Cycling Org	anti-silencing function 1B histone chaperone [Source:HGNC Symbol;Acc:HGNC:20996]
COX5A	4.70444e-27	0.374811	0.874	0.462	1.57778e-22	AS_Cycling Org-vs-Control_Cycling Org	cytochrome c oxidase subunit 5A [Source:HGNC Symbol;Acc:HGNC:2267]
MIR210HG	4.85831e-27	0.255184	0.331	0.09	1.62938e-22	AS_Cycling Org-vs-Control_Cycling Org	MIR210 host gene [Source:HGNC Symbol;Acc:HGNC:39524]
NDRG1	6.43988e-27	-1.03095	0.548	0.616	2.15981e-22	AS_Cycling Org-vs-Control_Cycling Org	N-myc downstream regulated 1 [Source:HGNC Symbol;Acc:HGNC:7679]
AKR1C3	7.55284e-27	0.266177	0.416	0.14	2.53307e-22	AS_Cycling Org-vs-Control_Cycling Org	aldo-keto reductase family 1 member C3 [Source:HGNC Symbol;Acc:HGNC:386]
DDX52	1.19517e-26	-1.22727	0.566	0.587	4.00836e-22	AS_Cycling Org-vs-Control_Cycling Org	DExD-box helicase 52 [Source:HGNC Symbol;Acc:HGNC:20038]
BUB1	1.5333e-26	0.267209	0.402	0.138	5.14239e-22	AS_Cycling Org-vs-Control_Cycling Org	BUB1 mitotic checkpoint serine/threonine kinase [Source:HGNC Symbol;Acc:HGNC:1148]
KIF18A	2.09882e-26	0.263586	0.383	0.128	7.03901e-22	AS_Cycling Org-vs-Control_Cycling Org	kinesin family member 18A [Source:HGNC Symbol;Acc:HGNC:29441]
KANSL1	2.31749e-26	0.261061	0.393	0.13	7.77239e-22	AS_Cycling Org-vs-Control_Cycling Org	KAT8 regulatory NSL complex subunit 1 [Source:HGNC Symbol;Acc:HGNC:24565]
ZBTB10	2.47063e-26	-1.1198	0.244	0.409	8.28599e-22	AS_Cycling Org-vs-Control_Cycling Org	zinc finger and BTB domain containing 10 [Source:HGNC Symbol;Acc:HGNC:30953]
KNSTRN	2.54058e-26	0.281219	0.399	0.14	8.52061e-22	AS_Cycling Org-vs-Control_Cycling Org	kinetochore localized astrin (SPAG5) binding protein [Source:HGNC Symbol;Acc:HGNC:30767]
BARD1	2.57604e-26	0.257097	0.279	0.064	8.63951e-22	AS_Cycling Org-vs-Control_Cycling Org	BRCA1 associated RING domain 1 [Source:HGNC Symbol;Acc:HGNC:952]
UBXN4	2.96694e-26	0.323061	0.844	0.406	9.95053e-22	AS_Cycling Org-vs-Control_Cycling Org	UBX domain protein 4 [Source:HGNC Symbol;Acc:HGNC:14860]
DMBT1	2.9826e-26	1.03388	0.299	0.08	1.00031e-21	AS_Cycling Org-vs-Control_Cycling Org	deleted in malignant brain tumors 1 [Source:HGNC Symbol;Acc:HGNC:2926]
RPS2	5.05263e-26	-0.318182	0.962	0.994	1.69455e-21	AS_Cycling Org-vs-Control_Cycling Org	ribosomal protein S2 [Source:HGNC Symbol;Acc:HGNC:10404]
ASPM	6.81964e-26	0.306898	0.703	0.311	2.28717e-21	AS_Cycling Org-vs-Control_Cycling Org	assembly factor for spindle microtubules [Source:HGNC Symbol;Acc:HGNC:19048]
ATP5PF	8.90706e-26	0.363433	0.902	0.496	2.98725e-21	AS_Cycling Org-vs-Control_Cycling Org	ATP synthase peripheral stalk subunit F6 [Source:HGNC Symbol;Acc:HGNC:847]
SHCBP1	9.39617e-26	0.258209	0.315	0.091	3.15129e-21	AS_Cycling Org-vs-Control_Cycling Org	SHC binding and spindle associated 1 [Source:HGNC Symbol;Acc:HGNC:29547]
MUC5AC	9.71297e-26	0.667995	0.933	0.687	3.25754e-21	AS_Cycling Org-vs-Control_Cycling Org	mucin 5AC, oligomeric mucus/gel-forming [Source:HGNC Symbol;Acc:HGNC:7515]
CIP2A	1.12539e-25	0.269524	0.281	0.069	3.77432e-21	AS_Cycling Org-vs-Control_Cycling Org	cellular inhibitor of PP2A [Source:HGNC Symbol;Acc:HGNC:29302]
HLA-DMA	1.2886e-25	0.261412	0.701	0.31	4.32172e-21	AS_Cycling Org-vs-Control_Cycling Org	major histocompatibility complex, class II, DM alpha [Source:HGNC Symbol;Acc:HGNC:4934]
RPL23A	1.89127e-25	-0.394975	0.951	0.961	6.34296e-21	AS_Cycling Org-vs-Control_Cycling Org	ribosomal protein L23a [Source:HGNC Symbol;Acc:HGNC:10317]
COL1A2	2.1191e-25	0.407464	0.308	0.079	7.10705e-21	AS_Cycling Org-vs-Control_Cycling Org	collagen type I alpha 2 chain [Source:HGNC Symbol;Acc:HGNC:2198]
ATP5MC2	2.54127e-25	0.391697	0.921	0.597	8.5229e-21	AS_Cycling Org-vs-Control_Cycling Org	ATP synthase membrane subunit c locus 2 [Source:HGNC Symbol;Acc:HGNC:842]
UPP1	3.69814e-25	0.283447	0.254	0.051	1.24028e-20	AS_Cycling Org-vs-Control_Cycling Org	uridine phosphorylase 1 [Source:HGNC Symbol;Acc:HGNC:12576]
ITGB1	3.75846e-25	0.419381	0.939	0.565	1.26051e-20	AS_Cycling Org-vs-Control_Cycling Org	integrin subunit beta 1 [Source:HGNC Symbol;Acc:HGNC:6153]
UBE2H	3.85223e-25	-1.11601	0.601	0.587	1.29196e-20	AS_Cycling Org-vs-Control_Cycling Org	ubiquitin conjugating enzyme E2 H [Source:HGNC Symbol;Acc:HGNC:12484]
OAZ1	4.64942e-25	0.34864	0.933	0.612	1.55932e-20	AS_Cycling Org-vs-Control_Cycling Org	ornithine decarboxylase antizyme 1 [Source:HGNC Symbol;Acc:HGNC:8095]
FANCD2	5.00475e-25	0.25524	0.3	0.08	1.67849e-20	AS_Cycling Org-vs-Control_Cycling Org	FA complementation group D2 [Source:HGNC Symbol;Acc:HGNC:3585]
IPO9	8.14159e-25	0.271003	0.305	0.087	2.73053e-20	AS_Cycling Org-vs-Control_Cycling Org	importin 9 [Source:HGNC Symbol;Acc:HGNC:19425]
ATP1A1	8.53608e-25	0.319766	0.868	0.446	2.86283e-20	AS_Cycling Org-vs-Control_Cycling Org	ATPase Na+/K+ transporting subunit alpha 1 [Source:HGNC Symbol;Acc:HGNC:799]
FAM83D	1.29482e-24	0.274326	0.32	0.098	4.34256e-20	AS_Cycling Org-vs-Control_Cycling Org	family with sequence similarity 83 member D [Source:HGNC Symbol;Acc:HGNC:16122]
CKAP2L	1.36797e-24	0.256596	0.378	0.132	4.58789e-20	AS_Cycling Org-vs-Control_Cycling Org	cytoskeleton associated protein 2 like [Source:HGNC Symbol;Acc:HGNC:26877]
OST4	1.85795e-24	0.36403	0.881	0.493	6.2312e-20	AS_Cycling Org-vs-Control_Cycling Org	oligosaccharyltransferase complex subunit 4, non-catalytic [Source:HGNC Symbol;Acc:HGNC:32483]
PRDX5	3.88394e-24	0.280645	0.858	0.433	1.30259e-19	AS_Cycling Org-vs-Control_Cycling Org	peroxiredoxin 5 [Source:HGNC Symbol;Acc:HGNC:9355]
HSP90AA1	4.48158e-24	0.38049	0.99	0.878	1.50303e-19	AS_Cycling Org-vs-Control_Cycling Org	heat shock protein 90 alpha family class A member 1 [Source:HGNC Symbol;Acc:HGNC:5253]
EIF5	4.77593e-24	0.285631	0.86	0.432	1.60175e-19	AS_Cycling Org-vs-Control_Cycling Org	eukaryotic translation initiation factor 5 [Source:HGNC Symbol;Acc:HGNC:3299]
HSPD1	4.90756e-24	0.389549	0.925	0.596	1.6459e-19	AS_Cycling Org-vs-Control_Cycling Org	heat shock protein family D (Hsp60) member 1 [Source:HGNC Symbol;Acc:HGNC:5261]
GNG5	6.6272e-24	0.306815	0.875	0.443	2.22263e-19	AS_Cycling Org-vs-Control_Cycling Org	G protein subunit gamma 5 [Source:HGNC Symbol;Acc:HGNC:4408]
COX6B1	2.38602e-23	0.362589	0.928	0.645	8.00225e-19	AS_Cycling Org-vs-Control_Cycling Org	cytochrome c oxidase subunit 6B1 [Source:HGNC Symbol;Acc:HGNC:2280]
CKAP4	2.44538e-23	-0.855915	0.778	0.642	8.2013e-19	AS_Cycling Org-vs-Control_Cycling Org	cytoskeleton associated protein 4 [Source:HGNC Symbol;Acc:HGNC:16991]
CA8	2.46663e-23	-0.824944	0.126	0.289	8.27258e-19	AS_Cycling Org-vs-Control_Cycling Org	carbonic anhydrase 8 [Source:HGNC Symbol;Acc:HGNC:1382]
COX17	4.67976e-23	0.365802	0.885	0.465	1.5695e-18	AS_Cycling Org-vs-Control_Cycling Org	cytochrome c oxidase copper chaperone COX17 [Source:HGNC Symbol;Acc:HGNC:2264]
CTNNA1	1.31112e-22	0.308228	0.906	0.475	4.39724e-18	AS_Cycling Org-vs-Control_Cycling Org	catenin alpha 1 [Source:HGNC Symbol;Acc:HGNC:2509]
PDIA6	1.48732e-22	0.282989	0.891	0.443	4.98816e-18	AS_Cycling Org-vs-Control_Cycling Org	protein disulfide isomerase family A member 6 [Source:HGNC Symbol;Acc:HGNC:30168]
SORL1	1.50807e-22	0.26844	0.813	0.416	5.05778e-18	AS_Cycling Org-vs-Control_Cycling Org	sortilin related receptor 1 [Source:HGNC Symbol;Acc:HGNC:11185]
CAV1	1.6307e-22	0.318359	0.303	0.093	5.46905e-18	AS_Cycling Org-vs-Control_Cycling Org	caveolin 1 [Source:HGNC Symbol;Acc:HGNC:1527]
S100A14	2.38848e-22	0.417262	0.94	0.761	8.01049e-18	AS_Cycling Org-vs-Control_Cycling Org	S100 calcium binding protein A14 [Source:HGNC Symbol;Acc:HGNC:18901]
RDH10	3.55008e-22	-0.74839	0.732	0.687	1.19063e-17	AS_Cycling Org-vs-Control_Cycling Org	retinol dehydrogenase 10 [Source:HGNC Symbol;Acc:HGNC:19975]
BSG	5.80785e-22	0.287291	0.89	0.451	1.94784e-17	AS_Cycling Org-vs-Control_Cycling Org	basigin (Ok blood group) [Source:HGNC Symbol;Acc:HGNC:1116]
TPI1	8.44357e-22	0.435075	0.958	0.799	2.8318e-17	AS_Cycling Org-vs-Control_Cycling Org	triosephosphate isomerase 1 [Source:HGNC Symbol;Acc:HGNC:12009]
ZNF714	1.04172e-21	0.29272	0.291	0.09	3.49373e-17	AS_Cycling Org-vs-Control_Cycling Org	zinc finger protein 714 [Source:HGNC Symbol;Acc:HGNC:27124]
TIMP1	1.42205e-21	0.366853	0.888	0.494	4.76927e-17	AS_Cycling Org-vs-Control_Cycling Org	TIMP metallopeptidase inhibitor 1 [Source:HGNC Symbol;Acc:HGNC:11820]
CCNF	3.32214e-21	0.253923	0.333	0.119	1.11418e-16	AS_Cycling Org-vs-Control_Cycling Org	cyclin F [Source:HGNC Symbol;Acc:HGNC:1591]
MCUR1	3.47728e-21	-1.13428	0.577	0.546	1.16621e-16	AS_Cycling Org-vs-Control_Cycling Org	mitochondrial calcium uniporter regulator 1 [Source:HGNC Symbol;Acc:HGNC:21097]
SLC25A3	7.72723e-21	0.333001	0.923	0.621	2.59156e-16	AS_Cycling Org-vs-Control_Cycling Org	solute carrier family 25 member 3 [Source:HGNC Symbol;Acc:HGNC:10989]
C6orf48	7.91743e-21	-1.14156	0.399	0.474	2.65535e-16	AS_Cycling Org-vs-Control_Cycling Org	NA
HSPA5	3.26965e-20	-0.55701	0.875	0.759	1.09658e-15	AS_Cycling Org-vs-Control_Cycling Org	heat shock protein family A (Hsp70) member 5 [Source:HGNC Symbol;Acc:HGNC:5238]
ITGB8	3.34679e-20	-0.57313	0.863	0.766	1.12245e-15	AS_Cycling Org-vs-Control_Cycling Org	integrin subunit beta 8 [Source:HGNC Symbol;Acc:HGNC:6163]
EIF4B	8.1064e-20	-0.813466	0.766	0.632	2.71872e-15	AS_Cycling Org-vs-Control_Cycling Org	eukaryotic translation initiation factor 4B [Source:HGNC Symbol;Acc:HGNC:3285]
IRX3	1.01537e-19	-0.931822	0.157	0.305	3.40535e-15	AS_Cycling Org-vs-Control_Cycling Org	iroquois homeobox 3 [Source:HGNC Symbol;Acc:HGNC:14360]
RPL9	1.32275e-19	-0.321531	0.956	0.989	4.43623e-15	AS_Cycling Org-vs-Control_Cycling Org	ribosomal protein L9 [Source:HGNC Symbol;Acc:HGNC:10369]
PIF1	2.11692e-19	0.386861	0.334	0.127	7.09974e-15	AS_Cycling Org-vs-Control_Cycling Org	PIF1 5'-to-3' DNA helicase [Source:HGNC Symbol;Acc:HGNC:26220]
RAD21	2.68976e-19	0.317537	0.884	0.462	9.0209e-15	AS_Cycling Org-vs-Control_Cycling Org	RAD21 cohesin complex component [Source:HGNC Symbol;Acc:HGNC:9811]
ATP1B1	3.94923e-19	-0.964427	0.726	0.605	1.32449e-14	AS_Cycling Org-vs-Control_Cycling Org	ATPase Na+/K+ transporting subunit beta 1 [Source:HGNC Symbol;Acc:HGNC:804]
SPON1	4.12377e-19	0.344076	0.905	0.518	1.38303e-14	AS_Cycling Org-vs-Control_Cycling Org	spondin 1 [Source:HGNC Symbol;Acc:HGNC:11252]
CD74	4.22365e-19	-0.911049	0.738	0.637	1.41653e-14	AS_Cycling Org-vs-Control_Cycling Org	CD74 molecule [Source:HGNC Symbol;Acc:HGNC:1697]
COX6A1	1.269e-18	0.290023	0.946	0.687	4.25598e-14	AS_Cycling Org-vs-Control_Cycling Org	cytochrome c oxidase subunit 6A1 [Source:HGNC Symbol;Acc:HGNC:2277]
HSPA1A	1.32256e-18	0.263456	0.742	0.368	4.4356e-14	AS_Cycling Org-vs-Control_Cycling Org	heat shock protein family A (Hsp70) member 1A [Source:HGNC Symbol;Acc:HGNC:5232]
RPN2	2.15495e-18	0.259411	0.892	0.491	7.22727e-14	AS_Cycling Org-vs-Control_Cycling Org	ribophorin II [Source:HGNC Symbol;Acc:HGNC:10382]
EEF1A2	3.13342e-18	-0.958101	0.224	0.356	1.05089e-13	AS_Cycling Org-vs-Control_Cycling Org	eukaryotic translation elongation factor 1 alpha 2 [Source:HGNC Symbol;Acc:HGNC:3192]
P4HA1	3.5374e-18	-1.01084	0.48	0.517	1.18637e-13	AS_Cycling Org-vs-Control_Cycling Org	prolyl 4-hydroxylase subunit alpha 1 [Source:HGNC Symbol;Acc:HGNC:8546]
TMF1	5.49246e-18	-1.04161	0.541	0.533	1.84206e-13	AS_Cycling Org-vs-Control_Cycling Org	TATA element modulatory factor 1 [Source:HGNC Symbol;Acc:HGNC:11870]
PODXL	1.26183e-17	-1.07487	0.372	0.454	4.23194e-13	AS_Cycling Org-vs-Control_Cycling Org	podocalyxin like [Source:HGNC Symbol;Acc:HGNC:9171]
CSDE1	3.82151e-17	-0.672554	0.856	0.679	1.28166e-12	AS_Cycling Org-vs-Control_Cycling Org	cold shock domain containing E1 [Source:HGNC Symbol;Acc:HGNC:29905]
PTGS2	3.91327e-17	0.857224	0.79	0.52	1.31243e-12	AS_Cycling Org-vs-Control_Cycling Org	prostaglandin-endoperoxide synthase 2 [Source:HGNC Symbol;Acc:HGNC:9605]
CD46	6.38645e-17	-0.772906	0.778	0.647	2.14189e-12	AS_Cycling Org-vs-Control_Cycling Org	CD46 molecule [Source:HGNC Symbol;Acc:HGNC:6953]
TMBIM6	8.68226e-17	0.311677	0.966	0.748	2.91186e-12	AS_Cycling Org-vs-Control_Cycling Org	transmembrane BAX inhibitor motif containing 6 [Source:HGNC Symbol;Acc:HGNC:11723]
GOLGA2	1.37157e-16	-1.01705	0.518	0.517	4.59996e-12	AS_Cycling Org-vs-Control_Cycling Org	golgin A2 [Source:HGNC Symbol;Acc:HGNC:4425]
DSP	1.65306e-16	-0.462076	0.938	0.798	5.54404e-12	AS_Cycling Org-vs-Control_Cycling Org	desmoplakin [Source:HGNC Symbol;Acc:HGNC:3052]
SUMO2	2.03587e-16	0.284588	0.914	0.573	6.82789e-12	AS_Cycling Org-vs-Control_Cycling Org	small ubiquitin like modifier 2 [Source:HGNC Symbol;Acc:HGNC:11125]
TFF3	2.25156e-16	0.266482	0.961	0.994	7.55127e-12	AS_Cycling Org-vs-Control_Cycling Org	trefoil factor 3 [Source:HGNC Symbol;Acc:HGNC:11757]
GOLGB1	3.70393e-16	-0.766777	0.725	0.61	1.24222e-11	AS_Cycling Org-vs-Control_Cycling Org	golgin B1 [Source:HGNC Symbol;Acc:HGNC:4429]
ZC3H12A	7.32725e-16	-0.906399	0.208	0.332	2.45741e-11	AS_Cycling Org-vs-Control_Cycling Org	zinc finger CCCH-type containing 12A [Source:HGNC Symbol;Acc:HGNC:26259]
SLC25A37	9.23151e-16	-0.866826	0.3	0.403	3.09606e-11	AS_Cycling Org-vs-Control_Cycling Org	solute carrier family 25 member 37 [Source:HGNC Symbol;Acc:HGNC:29786]
RARRES2	1.00979e-15	0.359753	0.882	0.533	3.38663e-11	AS_Cycling Org-vs-Control_Cycling Org	retinoic acid receptor responder 2 [Source:HGNC Symbol;Acc:HGNC:9868]
SELENOP	1.36042e-15	0.252681	0.495	0.236	4.56258e-11	AS_Cycling Org-vs-Control_Cycling Org	selenoprotein P [Source:HGNC Symbol;Acc:HGNC:10751]
RHOV	1.44102e-15	-0.901006	0.222	0.342	4.83288e-11	AS_Cycling Org-vs-Control_Cycling Org	ras homolog family member V [Source:HGNC Symbol;Acc:HGNC:18313]
EBLN3P	1.98888e-15	-0.97297	0.333	0.419	6.67029e-11	AS_Cycling Org-vs-Control_Cycling Org	endogenous Bornavirus like nucleoprotein 3, pseudogene [Source:HGNC Symbol;Acc:HGNC:50682]
HLA-C	1.7481e-14	-0.701265	0.767	0.626	5.86277e-10	AS_Cycling Org-vs-Control_Cycling Org	major histocompatibility complex, class I, C [Source:HGNC Symbol;Acc:HGNC:4933]
RPL23	2.48642e-14	-0.293557	0.953	0.961	8.33897e-10	AS_Cycling Org-vs-Control_Cycling Org	ribosomal protein L23 [Source:HGNC Symbol;Acc:HGNC:10316]
CD81	4.69471e-14	0.284991	0.936	0.615	1.57451e-09	AS_Cycling Org-vs-Control_Cycling Org	CD81 molecule [Source:HGNC Symbol;Acc:HGNC:1701]
APP	5.25993e-14	-0.748038	0.798	0.618	1.76407e-09	AS_Cycling Org-vs-Control_Cycling Org	amyloid beta precursor protein [Source:HGNC Symbol;Acc:HGNC:620]
MT-ND4L	1.24752e-13	0.416416	0.967	0.838	4.18392e-09	AS_Cycling Org-vs-Control_Cycling Org	mitochondrially encoded NADH:ubiquinone oxidoreductase core subunit 4L [Source:HGNC Symbol;Acc:HGNC:7460]
CREBRF	2.01699e-13	-0.778848	0.141	0.255	6.76458e-09	AS_Cycling Org-vs-Control_Cycling Org	CREB3 regulatory factor [Source:HGNC Symbol;Acc:HGNC:24050]
CANX	2.79055e-13	-0.449474	0.915	0.735	9.35895e-09	AS_Cycling Org-vs-Control_Cycling Org	calnexin [Source:HGNC Symbol;Acc:HGNC:1473]
HNF1B	5.12819e-13	-0.811439	0.183	0.294	1.71989e-08	AS_Cycling Org-vs-Control_Cycling Org	HNF1 homeobox B [Source:HGNC Symbol;Acc:HGNC:11630]
EIF3E	8.5512e-13	-0.652076	0.834	0.65	2.8679e-08	AS_Cycling Org-vs-Control_Cycling Org	eukaryotic translation initiation factor 3 subunit E [Source:HGNC Symbol;Acc:HGNC:3277]
HLA-DRA	1.33071e-12	-0.781393	0.218	0.324	4.46292e-08	AS_Cycling Org-vs-Control_Cycling Org	major histocompatibility complex, class II, DR alpha [Source:HGNC Symbol;Acc:HGNC:4947]
AL133453.1	2.52701e-12	-1.09471	0.447	0.469	8.47508e-08	AS_Cycling Org-vs-Control_Cycling Org	novel transcript, antisense to ERO1L
SLCO4A1	3.16357e-12	-0.934137	0.356	0.417	1.061e-07	AS_Cycling Org-vs-Control_Cycling Org	solute carrier organic anion transporter family member 4A1 [Source:HGNC Symbol;Acc:HGNC:10953]
TSC22D1	7.66704e-12	-0.927096	0.535	0.506	2.57137e-07	AS_Cycling Org-vs-Control_Cycling Org	TSC22 domain family member 1 [Source:HGNC Symbol;Acc:HGNC:16826]
ARF4	1.17225e-11	-0.88925	0.629	0.533	3.93148e-07	AS_Cycling Org-vs-Control_Cycling Org	ADP ribosylation factor 4 [Source:HGNC Symbol;Acc:HGNC:655]
CDA	1.53328e-11	-0.71954	0.176	0.281	5.1423e-07	AS_Cycling Org-vs-Control_Cycling Org	cytidine deaminase [Source:HGNC Symbol;Acc:HGNC:1712]
SPAG9	2.18531e-11	-0.923119	0.469	0.472	7.32908e-07	AS_Cycling Org-vs-Control_Cycling Org	sperm associated antigen 9 [Source:HGNC Symbol;Acc:HGNC:14524]
CPD	2.36919e-11	-0.814196	0.696	0.578	7.94579e-07	AS_Cycling Org-vs-Control_Cycling Org	carboxypeptidase D [Source:HGNC Symbol;Acc:HGNC:2301]
SLC44A4	3.20825e-11	-0.824343	0.295	0.372	1.07598e-06	AS_Cycling Org-vs-Control_Cycling Org	solute carrier family 44 member 4 [Source:HGNC Symbol;Acc:HGNC:13941]
ELF3	3.86761e-11	-0.747696	0.675	0.581	1.29712e-06	AS_Cycling Org-vs-Control_Cycling Org	E74 like ETS transcription factor 3 [Source:HGNC Symbol;Acc:HGNC:3318]
PRRC2C	4.16059e-11	-0.425343	0.903	0.697	1.39538e-06	AS_Cycling Org-vs-Control_Cycling Org	proline rich coiled-coil 2C [Source:HGNC Symbol;Acc:HGNC:24903]
GTF2I	8.99832e-11	-0.636696	0.816	0.628	3.01786e-06	AS_Cycling Org-vs-Control_Cycling Org	general transcription factor IIi [Source:HGNC Symbol;Acc:HGNC:4659]
EIF4A2	9.53657e-11	-0.571064	0.851	0.652	3.19837e-06	AS_Cycling Org-vs-Control_Cycling Org	eukaryotic translation initiation factor 4A2 [Source:HGNC Symbol;Acc:HGNC:3284]
TFCP2L1	1.17539e-10	-0.78814	0.172	0.27	3.94203e-06	AS_Cycling Org-vs-Control_Cycling Org	transcription factor CP2 like 1 [Source:HGNC Symbol;Acc:HGNC:17925]
HSP90B1	2.07863e-10	-0.296746	0.975	0.904	6.97132e-06	AS_Cycling Org-vs-Control_Cycling Org	heat shock protein 90 beta family member 1 [Source:HGNC Symbol;Acc:HGNC:12028]
TAF1D	2.42894e-10	-0.810431	0.686	0.563	8.14617e-06	AS_Cycling Org-vs-Control_Cycling Org	TATA-box binding protein associated factor, RNA polymerase I subunit D [Source:HGNC Symbol;Acc:HGNC:28759]
SERP1	2.97199e-10	-0.571378	0.812	0.621	9.96747e-06	AS_Cycling Org-vs-Control_Cycling Org	stress associated endoplasmic reticulum protein 1 [Source:HGNC Symbol;Acc:HGNC:10759]
CLU	5.47108e-10	-0.874047	0.33	0.385	1.83489e-05	AS_Cycling Org-vs-Control_Cycling Org	clusterin [Source:HGNC Symbol;Acc:HGNC:2095]
GDA	1.09447e-09	-0.710728	0.669	0.57	3.67063e-05	AS_Cycling Org-vs-Control_Cycling Org	guanine deaminase [Source:HGNC Symbol;Acc:HGNC:4212]
RPL36A	1.22591e-09	-0.732146	0.751	0.594	4.11146e-05	AS_Cycling Org-vs-Control_Cycling Org	ribosomal protein L36a [Source:HGNC Symbol;Acc:HGNC:10359]
HILPDA	1.62884e-09	-0.81176	0.326	0.38	5.46279e-05	AS_Cycling Org-vs-Control_Cycling Org	hypoxia inducible lipid droplet associated [Source:HGNC Symbol;Acc:HGNC:28859]
TOMM20	2.23696e-09	-0.408542	0.893	0.708	7.50233e-05	AS_Cycling Org-vs-Control_Cycling Org	translocase of outer mitochondrial membrane 20 [Source:HGNC Symbol;Acc:HGNC:20947]
PDXDC1	2.54177e-09	-0.880205	0.495	0.474	8.52457e-05	AS_Cycling Org-vs-Control_Cycling Org	pyridoxal dependent decarboxylase domain containing 1 [Source:HGNC Symbol;Acc:HGNC:28995]
ANXA7	8.06716e-09	-0.255901	0.521	0.287	0.000270556	AS_Cycling Org-vs-Control_Cycling Org	annexin A7 [Source:HGNC Symbol;Acc:HGNC:545]
GPX4	8.58009e-09	-0.31607	0.944	0.841	0.000287759	AS_Cycling Org-vs-Control_Cycling Org	glutathione peroxidase 4 [Source:HGNC Symbol;Acc:HGNC:4556]
CDKN1A	1.0354e-08	-0.907159	0.427	0.441	0.000347252	AS_Cycling Org-vs-Control_Cycling Org	cyclin dependent kinase inhibitor 1A [Source:HGNC Symbol;Acc:HGNC:1784]
HDLBP	1.36286e-08	-0.541966	0.851	0.615	0.000457077	AS_Cycling Org-vs-Control_Cycling Org	high density lipoprotein binding protein [Source:HGNC Symbol;Acc:HGNC:4857]
TRAM1	1.5219e-08	-0.259469	0.628	0.339	0.000510414	AS_Cycling Org-vs-Control_Cycling Org	translocation associated membrane protein 1 [Source:HGNC Symbol;Acc:HGNC:20568]
HSPA4	2.14159e-08	-0.255603	0.506	0.278	0.000718248	AS_Cycling Org-vs-Control_Cycling Org	heat shock protein family A (Hsp70) member 4 [Source:HGNC Symbol;Acc:HGNC:5237]
EIF3A	3.29621e-08	-0.467748	0.885	0.673	0.00110548	AS_Cycling Org-vs-Control_Cycling Org	eukaryotic translation initiation factor 3 subunit A [Source:HGNC Symbol;Acc:HGNC:3271]
IPO5	3.95102e-08	-0.255184	0.503	0.283	0.00132509	AS_Cycling Org-vs-Control_Cycling Org	importin 5 [Source:HGNC Symbol;Acc:HGNC:6402]
TKT	4.15957e-08	-0.307625	0.947	0.849	0.00139504	AS_Cycling Org-vs-Control_Cycling Org	transketolase [Source:HGNC Symbol;Acc:HGNC:11834]
CCNG1	4.42504e-08	-0.814183	0.58	0.488	0.00148407	AS_Cycling Org-vs-Control_Cycling Org	cyclin G1 [Source:HGNC Symbol;Acc:HGNC:1592]
NUDT21	5.59877e-08	-0.251494	0.495	0.274	0.00187772	AS_Cycling Org-vs-Control_Cycling Org	nudix hydrolase 21 [Source:HGNC Symbol;Acc:HGNC:13870]
MESD	5.73121e-08	-0.268244	0.607	0.343	0.00192213	AS_Cycling Org-vs-Control_Cycling Org	mesoderm development LRP chaperone [Source:HGNC Symbol;Acc:HGNC:13520]
SURF4	5.96721e-08	-0.260107	0.591	0.329	0.00200128	AS_Cycling Org-vs-Control_Cycling Org	surfeit 4 [Source:HGNC Symbol;Acc:HGNC:11476]
PRPF4B	7.57553e-08	-0.253102	0.505	0.286	0.00254068	AS_Cycling Org-vs-Control_Cycling Org	pre-mRNA processing factor 4B [Source:HGNC Symbol;Acc:HGNC:17346]
TC2N	1.07372e-07	-0.789599	0.315	0.361	0.00360103	AS_Cycling Org-vs-Control_Cycling Org	tandem C2 domains, nuclear [Source:HGNC Symbol;Acc:HGNC:19859]
P4HB	1.11389e-07	-0.369636	0.934	0.711	0.00373576	AS_Cycling Org-vs-Control_Cycling Org	prolyl 4-hydroxylase subunit beta [Source:HGNC Symbol;Acc:HGNC:8548]
TAX1BP1	1.38265e-07	-0.632749	0.779	0.581	0.00463714	AS_Cycling Org-vs-Control_Cycling Org	Tax1 binding protein 1 [Source:HGNC Symbol;Acc:HGNC:11575]
KLHL24	1.60261e-07	-0.646778	0.184	0.26	0.00537484	AS_Cycling Org-vs-Control_Cycling Org	kelch like family member 24 [Source:HGNC Symbol;Acc:HGNC:25947]
TUBA4A	1.76433e-07	-0.255698	0.397	0.222	0.0059172	AS_Cycling Org-vs-Control_Cycling Org	tubulin alpha 4a [Source:HGNC Symbol;Acc:HGNC:12407]
RAB1A	2.0926e-07	-0.262125	0.633	0.348	0.00701816	AS_Cycling Org-vs-Control_Cycling Org	RAB1A, member RAS oncogene family [Source:HGNC Symbol;Acc:HGNC:9758]
ARHGAP26	2.41132e-07	-0.924578	0.469	0.441	0.00808708	AS_Cycling Org-vs-Control_Cycling Org	Rho GTPase activating protein 26 [Source:HGNC Symbol;Acc:HGNC:17073]
AZIN1	2.79447e-07	-0.259022	0.448	0.255	0.0093721	AS_Cycling Org-vs-Control_Cycling Org	antizyme inhibitor 1 [Source:HGNC Symbol;Acc:HGNC:16432]
USP8	3.02188e-07	-0.263606	0.454	0.257	0.0101348	AS_Cycling Org-vs-Control_Cycling Org	ubiquitin specific peptidase 8 [Source:HGNC Symbol;Acc:HGNC:12631]
SAR1A	3.02385e-07	-0.279933	0.493	0.279	0.0101414	AS_Cycling Org-vs-Control_Cycling Org	secretion associated Ras related GTPase 1A [Source:HGNC Symbol;Acc:HGNC:10534]
DDX18	3.2406e-07	-0.264486	0.645	0.363	0.0108683	AS_Cycling Org-vs-Control_Cycling Org	DEAD-box helicase 18 [Source:HGNC Symbol;Acc:HGNC:2741]
ZC3HAV1	3.30777e-07	-0.835801	0.285	0.335	0.0110936	AS_Cycling Org-vs-Control_Cycling Org	zinc finger CCCH-type containing, antiviral 1 [Source:HGNC Symbol;Acc:HGNC:23721]
NSRP1	4.02393e-07	-0.301611	0.572	0.319	0.0134954	AS_Cycling Org-vs-Control_Cycling Org	nuclear speckle splicing regulatory protein 1 [Source:HGNC Symbol;Acc:HGNC:25305]
SLFN5	4.3546e-07	-0.796557	0.65	0.522	0.0146045	AS_Cycling Org-vs-Control_Cycling Org	schlafen family member 5 [Source:HGNC Symbol;Acc:HGNC:28286]
NFIC	4.78033e-07	-0.259618	0.537	0.3	0.0160323	AS_Cycling Org-vs-Control_Cycling Org	nuclear factor I C [Source:HGNC Symbol;Acc:HGNC:7786]
MBTPS1	6.05434e-07	-0.28888	0.501	0.284	0.020305	AS_Cycling Org-vs-Control_Cycling Org	membrane bound transcription factor peptidase, site 1 [Source:HGNC Symbol;Acc:HGNC:15456]
RPL38	6.29015e-07	-0.30833	0.953	0.912	0.0210959	AS_Cycling Org-vs-Control_Cycling Org	ribosomal protein L38 [Source:HGNC Symbol;Acc:HGNC:10349]
ALKBH5	7.02276e-07	-0.263622	0.412	0.234	0.0235529	AS_Cycling Org-vs-Control_Cycling Org	alkB homolog 5, RNA demethylase [Source:HGNC Symbol;Acc:HGNC:25996]
ATG12	8.3712e-07	-0.259829	0.4	0.23	0.0280753	AS_Cycling Org-vs-Control_Cycling Org	autophagy related 12 [Source:HGNC Symbol;Acc:HGNC:588]
TAPBP	8.41311e-07	-0.725786	0.673	0.528	0.0282159	AS_Cycling Org-vs-Control_Cycling Org	TAP binding protein [Source:HGNC Symbol;Acc:HGNC:11566]
EPS8L2	8.54321e-07	-0.251543	0.591	0.337	0.0286522	AS_Cycling Org-vs-Control_Cycling Org	EPS8 like 2 [Source:HGNC Symbol;Acc:HGNC:21296]
TMED9	9.83092e-07	-0.851751	0.564	0.48	0.0329709	AS_Cycling Org-vs-Control_Cycling Org	transmembrane p24 trafficking protein 9 [Source:HGNC Symbol;Acc:HGNC:24878]
ATP6V1A	1.06131e-06	-0.891049	0.54	0.47	0.0355941	AS_Cycling Org-vs-Control_Cycling Org	ATPase H+ transporting V1 subunit A [Source:HGNC Symbol;Acc:HGNC:851]
RPL22	0	-2.80029	0.035	0.789	0	AS_EEO SAA1/SAA2-vs-Control_EEO SAA1/SAA2	ribosomal protein L22 [Source:HGNC Symbol;Acc:HGNC:10315]
ENO1	0	-1.75176	0.072	0.592	0	AS_EEO SAA1/SAA2-vs-Control_EEO SAA1/SAA2	enolase 1 [Source:HGNC Symbol;Acc:HGNC:3350]
RPL11	0	-3.28714	0.075	0.847	0	AS_EEO SAA1/SAA2-vs-Control_EEO SAA1/SAA2	ribosomal protein L11 [Source:HGNC Symbol;Acc:HGNC:10301]
ATP5IF1	0	-1.76758	0.022	0.53	0	AS_EEO SAA1/SAA2-vs-Control_EEO SAA1/SAA2	ATP synthase inhibitory factor subunit 1 [Source:HGNC Symbol;Acc:HGNC:871]
NDUFS5	0	-1.90328	0.018	0.566	0	AS_EEO SAA1/SAA2-vs-Control_EEO SAA1/SAA2	NADH:ubiquinone oxidoreductase subunit S5 [Source:HGNC Symbol;Acc:HGNC:7712]
RPS8	0	-3.12483	0.085	0.856	0	AS_EEO SAA1/SAA2-vs-Control_EEO SAA1/SAA2	ribosomal protein S8 [Source:HGNC Symbol;Acc:HGNC:10441]
PRDX1	0	-2.26019	0.041	0.69	0	AS_EEO SAA1/SAA2-vs-Control_EEO SAA1/SAA2	peroxiredoxin 1 [Source:HGNC Symbol;Acc:HGNC:9352]
PDZK1IP1	0	-1.93387	0.046	0.592	0	AS_EEO SAA1/SAA2-vs-Control_EEO SAA1/SAA2	PDZK1 interacting protein 1 [Source:HGNC Symbol;Acc:HGNC:16887]
GADD45A	0	-1.66439	0.178	0.693	0	AS_EEO SAA1/SAA2-vs-Control_EEO SAA1/SAA2	growth arrest and DNA damage inducible alpha [Source:HGNC Symbol;Acc:HGNC:4095]
RPL5	0	-2.78362	0.041	0.782	0	AS_EEO SAA1/SAA2-vs-Control_EEO SAA1/SAA2	ribosomal protein L5 [Source:HGNC Symbol;Acc:HGNC:10360]
GSTM3	0	-1.89042	0.245	0.771	0	AS_EEO SAA1/SAA2-vs-Control_EEO SAA1/SAA2	glutathione S-transferase mu 3 [Source:HGNC Symbol;Acc:HGNC:4635]
S100A11	0	-2.10556	0.042	0.647	0	AS_EEO SAA1/SAA2-vs-Control_EEO SAA1/SAA2	S100 calcium binding protein A11 [Source:HGNC Symbol;Acc:HGNC:10488]
S100A6	0	-2.8456	0.165	0.872	0	AS_EEO SAA1/SAA2-vs-Control_EEO SAA1/SAA2	S100 calcium binding protein A6 [Source:HGNC Symbol;Acc:HGNC:10496]
S100A14	0	-2.16673	0.045	0.675	0	AS_EEO SAA1/SAA2-vs-Control_EEO SAA1/SAA2	S100 calcium binding protein A14 [Source:HGNC Symbol;Acc:HGNC:18901]
RPS27	0	-3.21178	0.09	0.852	0	AS_EEO SAA1/SAA2-vs-Control_EEO SAA1/SAA2	ribosomal protein S27 [Source:HGNC Symbol;Acc:HGNC:10416]
TAGLN2	0	-1.84361	0.044	0.592	0	AS_EEO SAA1/SAA2-vs-Control_EEO SAA1/SAA2	transgelin 2 [Source:HGNC Symbol;Acc:HGNC:11554]
G0S2	0	-2.46608	0.16	0.798	0	AS_EEO SAA1/SAA2-vs-Control_EEO SAA1/SAA2	G0/G1 switch 2 [Source:HGNC Symbol;Acc:HGNC:30229]
H3F3A	0	-1.99779	0.115	0.745	0	AS_EEO SAA1/SAA2-vs-Control_EEO SAA1/SAA2	NA
TOMM20	0	-1.84039	0.055	0.594	0	AS_EEO SAA1/SAA2-vs-Control_EEO SAA1/SAA2	translocase of outer mitochondrial membrane 20 [Source:HGNC Symbol;Acc:HGNC:20947]
SH3YL1	0	-1.7272	0.138	0.669	0	AS_EEO SAA1/SAA2-vs-Control_EEO SAA1/SAA2	SH3 and SYLF domain containing 1 [Source:HGNC Symbol;Acc:HGNC:29546]
RPS7	0	-2.82711	0.052	0.804	0	AS_EEO SAA1/SAA2-vs-Control_EEO SAA1/SAA2	ribosomal protein S7 [Source:HGNC Symbol;Acc:HGNC:10440]
RPS27A	0	-3.46358	0.056	0.845	0	AS_EEO SAA1/SAA2-vs-Control_EEO SAA1/SAA2	ribosomal protein S27a [Source:HGNC Symbol;Acc:HGNC:10417]
TMSB10	0	-3.33085	0.112	0.866	0	AS_EEO SAA1/SAA2-vs-Control_EEO SAA1/SAA2	thymosin beta 10 [Source:HGNC Symbol;Acc:HGNC:11879]
RPL31	0	-2.75737	0.052	0.787	0	AS_EEO SAA1/SAA2-vs-Control_EEO SAA1/SAA2	ribosomal protein L31 [Source:HGNC Symbol;Acc:HGNC:10334]
EEF1B2	0	-1.91439	0.019	0.577	0	AS_EEO SAA1/SAA2-vs-Control_EEO SAA1/SAA2	eukaryotic translation elongation factor 1 beta 2 [Source:HGNC Symbol;Acc:HGNC:3208]
RPL37A	0	-2.89727	0.112	0.839	0	AS_EEO SAA1/SAA2-vs-Control_EEO SAA1/SAA2	ribosomal protein L37a [Source:HGNC Symbol;Acc:HGNC:10348]
CCL20	0	-2.55773	0.182	0.896	0	AS_EEO SAA1/SAA2-vs-Control_EEO SAA1/SAA2	C-C motif chemokine ligand 20 [Source:HGNC Symbol;Acc:HGNC:10619]
PTMA	0	-3.4467	0.121	0.859	0	AS_EEO SAA1/SAA2-vs-Control_EEO SAA1/SAA2	prothymosin alpha [Source:HGNC Symbol;Acc:HGNC:9623]
RPL32	0	-3.31215	0.051	0.835	0	AS_EEO SAA1/SAA2-vs-Control_EEO SAA1/SAA2	ribosomal protein L32 [Source:HGNC Symbol;Acc:HGNC:10336]
RPL15	0	-3.26962	0.051	0.842	0	AS_EEO SAA1/SAA2-vs-Control_EEO SAA1/SAA2	ribosomal protein L15 [Source:HGNC Symbol;Acc:HGNC:10306]
RPSA	0	-2.51413	0.041	0.727	0	AS_EEO SAA1/SAA2-vs-Control_EEO SAA1/SAA2	ribosomal protein SA [Source:HGNC Symbol;Acc:HGNC:6502]
RPL14	0	-3.1166	0.041	0.819	0	AS_EEO SAA1/SAA2-vs-Control_EEO SAA1/SAA2	ribosomal protein L14 [Source:HGNC Symbol;Acc:HGNC:10305]
RPL29	0	-3.34581	0.052	0.838	0	AS_EEO SAA1/SAA2-vs-Control_EEO SAA1/SAA2	ribosomal protein L29 [Source:HGNC Symbol;Acc:HGNC:10331]
TKT	0	-1.99143	0.158	0.737	0	AS_EEO SAA1/SAA2-vs-Control_EEO SAA1/SAA2	transketolase [Source:HGNC Symbol;Acc:HGNC:11834]
RPL24	0	-3.2021	0.033	0.822	0	AS_EEO SAA1/SAA2-vs-Control_EEO SAA1/SAA2	ribosomal protein L24 [Source:HGNC Symbol;Acc:HGNC:10325]
NDUFB4	0	-1.61673	0.018	0.488	0	AS_EEO SAA1/SAA2-vs-Control_EEO SAA1/SAA2	NADH:ubiquinone oxidoreductase subunit B4 [Source:HGNC Symbol;Acc:HGNC:7699]
RPL35A	0	-3.31794	0.047	0.838	0	AS_EEO SAA1/SAA2-vs-Control_EEO SAA1/SAA2	ribosomal protein L35a [Source:HGNC Symbol;Acc:HGNC:10345]
ATP5ME	0	-1.88679	0.022	0.566	0	AS_EEO SAA1/SAA2-vs-Control_EEO SAA1/SAA2	ATP synthase membrane subunit e [Source:HGNC Symbol;Acc:HGNC:846]
RPL9	0	-3.52887	0.04	0.841	0	AS_EEO SAA1/SAA2-vs-Control_EEO SAA1/SAA2	ribosomal protein L9 [Source:HGNC Symbol;Acc:HGNC:10369]
CCNI	0	-2.24628	0.059	0.697	0	AS_EEO SAA1/SAA2-vs-Control_EEO SAA1/SAA2	cyclin I [Source:HGNC Symbol;Acc:HGNC:1595]
H2AFZ	0	-1.60697	0.079	0.569	0	AS_EEO SAA1/SAA2-vs-Control_EEO SAA1/SAA2	NA
RPL34	0	-3.38442	0.052	0.842	0	AS_EEO SAA1/SAA2-vs-Control_EEO SAA1/SAA2	ribosomal protein L34 [Source:HGNC Symbol;Acc:HGNC:10340]
RPS3A	0	-3.69973	0.039	0.842	0	AS_EEO SAA1/SAA2-vs-Control_EEO SAA1/SAA2	ribosomal protein S3A [Source:HGNC Symbol;Acc:HGNC:10421]
RPL37	0	-2.99641	0.074	0.836	0	AS_EEO SAA1/SAA2-vs-Control_EEO SAA1/SAA2	ribosomal protein L37 [Source:HGNC Symbol;Acc:HGNC:10347]
RPS23	0	-3.38357	0.038	0.839	0	AS_EEO SAA1/SAA2-vs-Control_EEO SAA1/SAA2	ribosomal protein S23 [Source:HGNC Symbol;Acc:HGNC:10410]
COX7C	0	-2.36869	0.03	0.692	0	AS_EEO SAA1/SAA2-vs-Control_EEO SAA1/SAA2	cytochrome c oxidase subunit 7C [Source:HGNC Symbol;Acc:HGNC:2292]
HINT1	0	-2.09389	0.022	0.626	0	AS_EEO SAA1/SAA2-vs-Control_EEO SAA1/SAA2	histidine triad nucleotide binding protein 1 [Source:HGNC Symbol;Acc:HGNC:4912]
CD74	0	-1.62106	0.083	0.578	0	AS_EEO SAA1/SAA2-vs-Control_EEO SAA1/SAA2	CD74 molecule [Source:HGNC Symbol;Acc:HGNC:1697]
RPS14	0	-3.78777	0.06	0.846	0	AS_EEO SAA1/SAA2-vs-Control_EEO SAA1/SAA2	ribosomal protein S14 [Source:HGNC Symbol;Acc:HGNC:10387]
NPM1	0	-2.57776	0.032	0.741	0	AS_EEO SAA1/SAA2-vs-Control_EEO SAA1/SAA2	nucleophosmin 1 [Source:HGNC Symbol;Acc:HGNC:7910]
RACK1	0	-2.76441	0.035	0.767	0	AS_EEO SAA1/SAA2-vs-Control_EEO SAA1/SAA2	receptor for activated C kinase 1 [Source:HGNC Symbol;Acc:HGNC:4399]
CLIC1	0	-1.66681	0.067	0.548	0	AS_EEO SAA1/SAA2-vs-Control_EEO SAA1/SAA2	chloride intracellular channel 1 [Source:HGNC Symbol;Acc:HGNC:2062]
RPS18	0	-3.45139	0.081	0.856	0	AS_EEO SAA1/SAA2-vs-Control_EEO SAA1/SAA2	ribosomal protein S18 [Source:HGNC Symbol;Acc:HGNC:10401]
RPS10	0	-2.34326	0.014	0.653	0	AS_EEO SAA1/SAA2-vs-Control_EEO SAA1/SAA2	ribosomal protein S10 [Source:HGNC Symbol;Acc:HGNC:10383]
RPL10A	0	-2.34435	0.033	0.698	0	AS_EEO SAA1/SAA2-vs-Control_EEO SAA1/SAA2	ribosomal protein L10a [Source:HGNC Symbol;Acc:HGNC:10299]
HSP90AB1	0	-2.17413	0.216	0.81	0	AS_EEO SAA1/SAA2-vs-Control_EEO SAA1/SAA2	heat shock protein 90 alpha family class B member 1 [Source:HGNC Symbol;Acc:HGNC:5258]
EEF1A1	0	-3.734	0.157	0.875	0	AS_EEO SAA1/SAA2-vs-Control_EEO SAA1/SAA2	eukaryotic translation elongation factor 1 alpha 1 [Source:HGNC Symbol;Acc:HGNC:3189]
COX7A2	0	-1.99086	0.023	0.592	0	AS_EEO SAA1/SAA2-vs-Control_EEO SAA1/SAA2	cytochrome c oxidase subunit 7A2 [Source:HGNC Symbol;Acc:HGNC:2288]
RPS12	0	-3.70323	0.057	0.848	0	AS_EEO SAA1/SAA2-vs-Control_EEO SAA1/SAA2	ribosomal protein S12 [Source:HGNC Symbol;Acc:HGNC:10385]
TOMM7	0	-1.82139	0.026	0.561	0	AS_EEO SAA1/SAA2-vs-Control_EEO SAA1/SAA2	translocase of outer mitochondrial membrane 7 [Source:HGNC Symbol;Acc:HGNC:21648]
PPIA	0	-1.73747	0.033	0.555	0	AS_EEO SAA1/SAA2-vs-Control_EEO SAA1/SAA2	peptidylprolyl isomerase A [Source:HGNC Symbol;Acc:HGNC:9253]
CHCHD2	0	-2.14617	0.025	0.637	0	AS_EEO SAA1/SAA2-vs-Control_EEO SAA1/SAA2	coiled-coil-helix-coiled-coil-helix domain containing 2 [Source:HGNC Symbol;Acc:HGNC:21645]
CLDN3	0	-1.77584	0.316	0.838	0	AS_EEO SAA1/SAA2-vs-Control_EEO SAA1/SAA2	claudin 3 [Source:HGNC Symbol;Acc:HGNC:2045]
TMSB4X	0	-3.05701	0.07	0.837	0	AS_EEO SAA1/SAA2-vs-Control_EEO SAA1/SAA2	thymosin beta 4 X-linked [Source:HGNC Symbol;Acc:HGNC:11881]
RPS4X	0	-3.34701	0.045	0.836	0	AS_EEO SAA1/SAA2-vs-Control_EEO SAA1/SAA2	ribosomal protein S4 X-linked [Source:HGNC Symbol;Acc:HGNC:10424]
XIST	0	1.00807	0.992	0.963	0	AS_EEO SAA1/SAA2-vs-Control_EEO SAA1/SAA2	X inactive specific transcript [Source:HGNC Symbol;Acc:HGNC:12810]
COX7B	0	-1.69867	0.016	0.514	0	AS_EEO SAA1/SAA2-vs-Control_EEO SAA1/SAA2	cytochrome c oxidase subunit 7B [Source:HGNC Symbol;Acc:HGNC:2291]
RPL39	0	-3.40065	0.048	0.843	0	AS_EEO SAA1/SAA2-vs-Control_EEO SAA1/SAA2	ribosomal protein L39 [Source:HGNC Symbol;Acc:HGNC:10350]
SSR4	0	-1.76115	0.138	0.676	0	AS_EEO SAA1/SAA2-vs-Control_EEO SAA1/SAA2	signal sequence receptor subunit 4 [Source:HGNC Symbol;Acc:HGNC:11326]
RPL10	0	-3.85842	0.076	0.859	0	AS_EEO SAA1/SAA2-vs-Control_EEO SAA1/SAA2	ribosomal protein L10 [Source:HGNC Symbol;Acc:HGNC:10298]
DEFB1	0	-1.6528	0.112	0.641	0	AS_EEO SAA1/SAA2-vs-Control_EEO SAA1/SAA2	defensin beta 1 [Source:HGNC Symbol;Acc:HGNC:2766]
RPS20	0	-2.88191	0.038	0.798	0	AS_EEO SAA1/SAA2-vs-Control_EEO SAA1/SAA2	ribosomal protein S20 [Source:HGNC Symbol;Acc:HGNC:10405]
RPL7	0	-3.46562	0.035	0.832	0	AS_EEO SAA1/SAA2-vs-Control_EEO SAA1/SAA2	ribosomal protein L7 [Source:HGNC Symbol;Acc:HGNC:10363]
UQCRB	0	-2.15083	0.022	0.631	0	AS_EEO SAA1/SAA2-vs-Control_EEO SAA1/SAA2	ubiquinol-cytochrome c reductase binding protein [Source:HGNC Symbol;Acc:HGNC:12582]
RPL30	0	-3.01052	0.057	0.829	0	AS_EEO SAA1/SAA2-vs-Control_EEO SAA1/SAA2	ribosomal protein L30 [Source:HGNC Symbol;Acc:HGNC:10333]
COX6C	0	-1.7942	0.019	0.542	0	AS_EEO SAA1/SAA2-vs-Control_EEO SAA1/SAA2	cytochrome c oxidase subunit 6C [Source:HGNC Symbol;Acc:HGNC:2285]
PABPC1	0	-1.45178	0.35	0.788	0	AS_EEO SAA1/SAA2-vs-Control_EEO SAA1/SAA2	poly(A) binding protein cytoplasmic 1 [Source:HGNC Symbol;Acc:HGNC:8554]
EIF3E	0	-1.73336	0.018	0.518	0	AS_EEO SAA1/SAA2-vs-Control_EEO SAA1/SAA2	eukaryotic translation initiation factor 3 subunit E [Source:HGNC Symbol;Acc:HGNC:3277]
EEF1D	0	-2.12694	0.073	0.688	0	AS_EEO SAA1/SAA2-vs-Control_EEO SAA1/SAA2	eukaryotic translation elongation factor 1 delta [Source:HGNC Symbol;Acc:HGNC:3211]
RPL8	0	-3.17723	0.061	0.827	0	AS_EEO SAA1/SAA2-vs-Control_EEO SAA1/SAA2	ribosomal protein L8 [Source:HGNC Symbol;Acc:HGNC:10368]
RPS6	0	-3.17023	0.045	0.828	0	AS_EEO SAA1/SAA2-vs-Control_EEO SAA1/SAA2	ribosomal protein S6 [Source:HGNC Symbol;Acc:HGNC:10429]
RPL35	0	-3.08513	0.052	0.824	0	AS_EEO SAA1/SAA2-vs-Control_EEO SAA1/SAA2	ribosomal protein L35 [Source:HGNC Symbol;Acc:HGNC:10344]
RPL12	0	-3.13411	0.052	0.832	0	AS_EEO SAA1/SAA2-vs-Control_EEO SAA1/SAA2	ribosomal protein L12 [Source:HGNC Symbol;Acc:HGNC:10302]
RPL7A	0	-3.20401	0.049	0.828	0	AS_EEO SAA1/SAA2-vs-Control_EEO SAA1/SAA2	ribosomal protein L7a [Source:HGNC Symbol;Acc:HGNC:10364]
RPLP2	0	-3.28953	0.056	0.837	0	AS_EEO SAA1/SAA2-vs-Control_EEO SAA1/SAA2	ribosomal protein lateral stalk subunit P2 [Source:HGNC Symbol;Acc:HGNC:10377]
RPL27A	0	-3.77517	0.059	0.847	0	AS_EEO SAA1/SAA2-vs-Control_EEO SAA1/SAA2	ribosomal protein L27a [Source:HGNC Symbol;Acc:HGNC:10329]
RPS13	0	-3.33909	0.04	0.833	0	AS_EEO SAA1/SAA2-vs-Control_EEO SAA1/SAA2	ribosomal protein S13 [Source:HGNC Symbol;Acc:HGNC:10386]
SAA2	0	-1.49797	0.22	0.758	0	AS_EEO SAA1/SAA2-vs-Control_EEO SAA1/SAA2	serum amyloid A2 [Source:HGNC Symbol;Acc:HGNC:10514]
SAA1	0	-2.79652	0.148	0.851	0	AS_EEO SAA1/SAA2-vs-Control_EEO SAA1/SAA2	serum amyloid A1 [Source:HGNC Symbol;Acc:HGNC:10513]
LDHA	0	-2.05922	0.111	0.727	0	AS_EEO SAA1/SAA2-vs-Control_EEO SAA1/SAA2	lactate dehydrogenase A [Source:HGNC Symbol;Acc:HGNC:6535]
FTH1	0	-2.37667	0.758	0.9	0	AS_EEO SAA1/SAA2-vs-Control_EEO SAA1/SAA2	ferritin heavy chain 1 [Source:HGNC Symbol;Acc:HGNC:3976]
FAU	0	-2.71823	0.037	0.77	0	AS_EEO SAA1/SAA2-vs-Control_EEO SAA1/SAA2	FAU ubiquitin like and ribosomal protein S30 fusion [Source:HGNC Symbol;Acc:HGNC:3597]
NEAT1	0	0.971905	1	1	0	AS_EEO SAA1/SAA2-vs-Control_EEO SAA1/SAA2	nuclear paraspeckle assembly transcript 1 [Source:HGNC Symbol;Acc:HGNC:30815]
MALAT1	0	0.995645	1	1	0	AS_EEO SAA1/SAA2-vs-Control_EEO SAA1/SAA2	metastasis associated lung adenocarcinoma transcript 1 [Source:HGNC Symbol;Acc:HGNC:29665]
GSTP1	0	-2.21644	0.046	0.688	0	AS_EEO SAA1/SAA2-vs-Control_EEO SAA1/SAA2	glutathione S-transferase pi 1 [Source:HGNC Symbol;Acc:HGNC:4638]
RPS3	0	-3.24931	0.044	0.83	0	AS_EEO SAA1/SAA2-vs-Control_EEO SAA1/SAA2	ribosomal protein S3 [Source:HGNC Symbol;Acc:HGNC:10420]
ATP5MG	0	-1.7674	0.021	0.537	0	AS_EEO SAA1/SAA2-vs-Control_EEO SAA1/SAA2	ATP synthase membrane subunit g [Source:HGNC Symbol;Acc:HGNC:14247]
RPS25	0	-2.97357	0.037	0.799	0	AS_EEO SAA1/SAA2-vs-Control_EEO SAA1/SAA2	ribosomal protein S25 [Source:HGNC Symbol;Acc:HGNC:10413]
RPS24	0	-3.60139	0.066	0.849	0	AS_EEO SAA1/SAA2-vs-Control_EEO SAA1/SAA2	ribosomal protein S24 [Source:HGNC Symbol;Acc:HGNC:10411]
GAPDH	0	-3.30756	0.1	0.862	0	AS_EEO SAA1/SAA2-vs-Control_EEO SAA1/SAA2	glyceraldehyde-3-phosphate dehydrogenase [Source:HGNC Symbol;Acc:HGNC:4141]
TPI1	0	-1.8578	0.166	0.7	0	AS_EEO SAA1/SAA2-vs-Control_EEO SAA1/SAA2	triosephosphate isomerase 1 [Source:HGNC Symbol;Acc:HGNC:12009]
KRT18	0	-1.93721	0.052	0.648	0	AS_EEO SAA1/SAA2-vs-Control_EEO SAA1/SAA2	keratin 18 [Source:HGNC Symbol;Acc:HGNC:6430]
PFDN5	0	-2.10507	0.035	0.642	0	AS_EEO SAA1/SAA2-vs-Control_EEO SAA1/SAA2	prefoldin subunit 5 [Source:HGNC Symbol;Acc:HGNC:8869]
RPS26	0	-1.80278	0.033	0.566	0	AS_EEO SAA1/SAA2-vs-Control_EEO SAA1/SAA2	ribosomal protein S26 [Source:HGNC Symbol;Acc:HGNC:10414]
RPL41	0	-3.45323	0.122	0.859	0	AS_EEO SAA1/SAA2-vs-Control_EEO SAA1/SAA2	ribosomal protein L41 [Source:HGNC Symbol;Acc:HGNC:10354]
MYL6	0	-1.96305	0.083	0.643	0	AS_EEO SAA1/SAA2-vs-Control_EEO SAA1/SAA2	myosin light chain 6 [Source:HGNC Symbol;Acc:HGNC:7587]
NACA	0	-2.87085	0.05	0.799	0	AS_EEO SAA1/SAA2-vs-Control_EEO SAA1/SAA2	nascent polypeptide associated complex subunit alpha [Source:HGNC Symbol;Acc:HGNC:7629]
NAP1L1	0	-1.8341	0.06	0.601	0	AS_EEO SAA1/SAA2-vs-Control_EEO SAA1/SAA2	nucleosome assembly protein 1 like 1 [Source:HGNC Symbol;Acc:HGNC:7637]
HSP90B1	0	-1.39847	0.41	0.855	0	AS_EEO SAA1/SAA2-vs-Control_EEO SAA1/SAA2	heat shock protein 90 beta family member 1 [Source:HGNC Symbol;Acc:HGNC:12028]
RPL6	0	-2.24307	0.066	0.735	0	AS_EEO SAA1/SAA2-vs-Control_EEO SAA1/SAA2	ribosomal protein L6 [Source:HGNC Symbol;Acc:HGNC:10362]
RPLP0	0	-3.20752	0.058	0.831	0	AS_EEO SAA1/SAA2-vs-Control_EEO SAA1/SAA2	ribosomal protein lateral stalk subunit P0 [Source:HGNC Symbol;Acc:HGNC:10371]
COX6A1	0	-1.84556	0.028	0.562	0	AS_EEO SAA1/SAA2-vs-Control_EEO SAA1/SAA2	cytochrome c oxidase subunit 6A1 [Source:HGNC Symbol;Acc:HGNC:2277]
RPL21	0	-3.39178	0.044	0.831	0	AS_EEO SAA1/SAA2-vs-Control_EEO SAA1/SAA2	ribosomal protein L21 [Source:HGNC Symbol;Acc:HGNC:10313]
HMGB1	0	-1.68882	0.251	0.734	0	AS_EEO SAA1/SAA2-vs-Control_EEO SAA1/SAA2	high mobility group box 1 [Source:HGNC Symbol;Acc:HGNC:4983]
TPT1	0	-3.89435	0.151	0.868	0	AS_EEO SAA1/SAA2-vs-Control_EEO SAA1/SAA2	tumor protein, translationally-controlled 1 [Source:HGNC Symbol;Acc:HGNC:12022]
ITM2B	0	-1.41293	0.456	0.862	0	AS_EEO SAA1/SAA2-vs-Control_EEO SAA1/SAA2	integral membrane protein 2B [Source:HGNC Symbol;Acc:HGNC:6174]
RPS29	0	-2.62695	0.033	0.764	0	AS_EEO SAA1/SAA2-vs-Control_EEO SAA1/SAA2	ribosomal protein S29 [Source:HGNC Symbol;Acc:HGNC:10419]
RPL36AL	0	-2.33893	0.024	0.674	0	AS_EEO SAA1/SAA2-vs-Control_EEO SAA1/SAA2	ribosomal protein L36a like [Source:HGNC Symbol;Acc:HGNC:10346]
ATP5MPL	0	-1.83681	0.029	0.562	0	AS_EEO SAA1/SAA2-vs-Control_EEO SAA1/SAA2	ATP synthase membrane subunit 6.8PL [Source:HGNC Symbol;Acc:HGNC:1188]
SRP14	0	-1.82321	0.028	0.55	0	AS_EEO SAA1/SAA2-vs-Control_EEO SAA1/SAA2	signal recognition particle 14 [Source:HGNC Symbol;Acc:HGNC:11299]
SERF2	0	-2.45281	0.048	0.73	0	AS_EEO SAA1/SAA2-vs-Control_EEO SAA1/SAA2	small EDRK-rich factor 2 [Source:HGNC Symbol;Acc:HGNC:10757]
B2M	0	-1.35346	0.471	0.863	0	AS_EEO SAA1/SAA2-vs-Control_EEO SAA1/SAA2	beta-2-microglobulin [Source:HGNC Symbol;Acc:HGNC:914]
RPL4	0	-2.21516	0.029	0.656	0	AS_EEO SAA1/SAA2-vs-Control_EEO SAA1/SAA2	ribosomal protein L4 [Source:HGNC Symbol;Acc:HGNC:10353]
RPLP1	0	-3.89653	0.07	0.856	0	AS_EEO SAA1/SAA2-vs-Control_EEO SAA1/SAA2	ribosomal protein lateral stalk subunit P1 [Source:HGNC Symbol;Acc:HGNC:10372]
CIB1	0	-1.70249	0.041	0.552	0	AS_EEO SAA1/SAA2-vs-Control_EEO SAA1/SAA2	calcium and integrin binding 1 [Source:HGNC Symbol;Acc:HGNC:16920]
RPS2	0	-3.81959	0.076	0.851	0	AS_EEO SAA1/SAA2-vs-Control_EEO SAA1/SAA2	ribosomal protein S2 [Source:HGNC Symbol;Acc:HGNC:10404]
ELOB	0	-1.9815	0.024	0.597	0	AS_EEO SAA1/SAA2-vs-Control_EEO SAA1/SAA2	elongin B [Source:HGNC Symbol;Acc:HGNC:11619]
RPS15A	0	-2.84314	0.052	0.814	0	AS_EEO SAA1/SAA2-vs-Control_EEO SAA1/SAA2	ribosomal protein S15a [Source:HGNC Symbol;Acc:HGNC:10389]
COX4I1	0	-2.38464	0.048	0.717	0	AS_EEO SAA1/SAA2-vs-Control_EEO SAA1/SAA2	cytochrome c oxidase subunit 4I1 [Source:HGNC Symbol;Acc:HGNC:2265]
CYBA	0	-1.78295	0.25	0.812	0	AS_EEO SAA1/SAA2-vs-Control_EEO SAA1/SAA2	cytochrome b-245 alpha chain [Source:HGNC Symbol;Acc:HGNC:2577]
RPL13	0	-3.71424	0.094	0.856	0	AS_EEO SAA1/SAA2-vs-Control_EEO SAA1/SAA2	ribosomal protein L13 [Source:HGNC Symbol;Acc:HGNC:10303]
RPL26	0	-3.47206	0.033	0.83	0	AS_EEO SAA1/SAA2-vs-Control_EEO SAA1/SAA2	ribosomal protein L26 [Source:HGNC Symbol;Acc:HGNC:10327]
RPL23A	0	-3.15912	0.03	0.807	0	AS_EEO SAA1/SAA2-vs-Control_EEO SAA1/SAA2	ribosomal protein L23a [Source:HGNC Symbol;Acc:HGNC:10317]
RPL23	0	-2.99697	0.039	0.812	0	AS_EEO SAA1/SAA2-vs-Control_EEO SAA1/SAA2	ribosomal protein L23 [Source:HGNC Symbol;Acc:HGNC:10316]
RPL19	0	-2.95816	0.048	0.813	0	AS_EEO SAA1/SAA2-vs-Control_EEO SAA1/SAA2	ribosomal protein L19 [Source:HGNC Symbol;Acc:HGNC:10312]
IGFBP4	0	-1.99602	0.195	0.764	0	AS_EEO SAA1/SAA2-vs-Control_EEO SAA1/SAA2	insulin like growth factor binding protein 4 [Source:HGNC Symbol;Acc:HGNC:5473]
KRT19	0	-1.96844	0.083	0.697	0	AS_EEO SAA1/SAA2-vs-Control_EEO SAA1/SAA2	keratin 19 [Source:HGNC Symbol;Acc:HGNC:6436]
EIF1	0	-2.07215	0.151	0.817	0	AS_EEO SAA1/SAA2-vs-Control_EEO SAA1/SAA2	eukaryotic translation initiation factor 1 [Source:HGNC Symbol;Acc:HGNC:3249]
RPL27	0	-2.4009	0.025	0.693	0	AS_EEO SAA1/SAA2-vs-Control_EEO SAA1/SAA2	ribosomal protein L27 [Source:HGNC Symbol;Acc:HGNC:10328]
RPL38	0	-2.60553	0.038	0.753	0	AS_EEO SAA1/SAA2-vs-Control_EEO SAA1/SAA2	ribosomal protein L38 [Source:HGNC Symbol;Acc:HGNC:10349]
ACTG1	0	-1.69374	0.073	0.628	0	AS_EEO SAA1/SAA2-vs-Control_EEO SAA1/SAA2	actin gamma 1 [Source:HGNC Symbol;Acc:HGNC:144]
DSTN	0	-2.04186	0.084	0.675	0	AS_EEO SAA1/SAA2-vs-Control_EEO SAA1/SAA2	destrin, actin depolymerizing factor [Source:HGNC Symbol;Acc:HGNC:15750]
SLPI	0	-1.26539	0.3	0.829	0	AS_EEO SAA1/SAA2-vs-Control_EEO SAA1/SAA2	secretory leukocyte peptidase inhibitor [Source:HGNC Symbol;Acc:HGNC:11092]
WFDC2	0	-2.22439	0.385	0.911	0	AS_EEO SAA1/SAA2-vs-Control_EEO SAA1/SAA2	WAP four-disulfide core domain 2 [Source:HGNC Symbol;Acc:HGNC:15939]
ZFAS1	0	-1.81846	0.022	0.555	0	AS_EEO SAA1/SAA2-vs-Control_EEO SAA1/SAA2	ZNFX1 antisense RNA 1 [Source:HGNC Symbol;Acc:HGNC:33101]
GNAS	0	-1.82336	0.168	0.707	0	AS_EEO SAA1/SAA2-vs-Control_EEO SAA1/SAA2	GNAS complex locus [Source:HGNC Symbol;Acc:HGNC:4392]
ATP5F1E	0	-2.28598	0.032	0.696	0	AS_EEO SAA1/SAA2-vs-Control_EEO SAA1/SAA2	ATP synthase F1 subunit epsilon [Source:HGNC Symbol;Acc:HGNC:838]
RPS21	0	-2.61305	0.105	0.808	0	AS_EEO SAA1/SAA2-vs-Control_EEO SAA1/SAA2	ribosomal protein S21 [Source:HGNC Symbol;Acc:HGNC:10409]
PPDPF	0	-2.02266	0.032	0.609	0	AS_EEO SAA1/SAA2-vs-Control_EEO SAA1/SAA2	pancreatic progenitor cell differentiation and proliferation factor [Source:HGNC Symbol;Acc:HGNC:16142]
GPX4	0	-2.22697	0.102	0.719	0	AS_EEO SAA1/SAA2-vs-Control_EEO SAA1/SAA2	glutathione peroxidase 4 [Source:HGNC Symbol;Acc:HGNC:4556]
RPS15	0	-3.13202	0.115	0.852	0	AS_EEO SAA1/SAA2-vs-Control_EEO SAA1/SAA2	ribosomal protein S15 [Source:HGNC Symbol;Acc:HGNC:10388]
EEF2	0	-2.71539	0.082	0.805	0	AS_EEO SAA1/SAA2-vs-Control_EEO SAA1/SAA2	eukaryotic translation elongation factor 2 [Source:HGNC Symbol;Acc:HGNC:3214]
RPL36	0	-3.14293	0.061	0.845	0	AS_EEO SAA1/SAA2-vs-Control_EEO SAA1/SAA2	ribosomal protein L36 [Source:HGNC Symbol;Acc:HGNC:13631]
RPS28	0	-2.75085	0.056	0.814	0	AS_EEO SAA1/SAA2-vs-Control_EEO SAA1/SAA2	ribosomal protein S28 [Source:HGNC Symbol;Acc:HGNC:10418]
RPL18A	0	-3.39487	0.088	0.851	0	AS_EEO SAA1/SAA2-vs-Control_EEO SAA1/SAA2	ribosomal protein L18a [Source:HGNC Symbol;Acc:HGNC:10311]
UBA52	0	-2.86731	0.043	0.803	0	AS_EEO SAA1/SAA2-vs-Control_EEO SAA1/SAA2	ubiquitin A-52 residue ribosomal protein fusion product 1 [Source:HGNC Symbol;Acc:HGNC:12458]
COX6B1	0	-1.65521	0.024	0.505	0	AS_EEO SAA1/SAA2-vs-Control_EEO SAA1/SAA2	cytochrome c oxidase subunit 6B1 [Source:HGNC Symbol;Acc:HGNC:2280]
RPS16	0	-3.58971	0.059	0.846	0	AS_EEO SAA1/SAA2-vs-Control_EEO SAA1/SAA2	ribosomal protein S16 [Source:HGNC Symbol;Acc:HGNC:10396]
RPS19	0	-3.31648	0.124	0.859	0	AS_EEO SAA1/SAA2-vs-Control_EEO SAA1/SAA2	ribosomal protein S19 [Source:HGNC Symbol;Acc:HGNC:10402]
SNRPD2	0	-1.64496	0.016	0.487	0	AS_EEO SAA1/SAA2-vs-Control_EEO SAA1/SAA2	small nuclear ribonucleoprotein D2 polypeptide [Source:HGNC Symbol;Acc:HGNC:11159]
RPL18	0	-3.19773	0.078	0.844	0	AS_EEO SAA1/SAA2-vs-Control_EEO SAA1/SAA2	ribosomal protein L18 [Source:HGNC Symbol;Acc:HGNC:10310]
FTL	0	-2.58664	0.041	0.763	0	AS_EEO SAA1/SAA2-vs-Control_EEO SAA1/SAA2	ferritin light chain [Source:HGNC Symbol;Acc:HGNC:3999]
RPL13A	0	-3.70259	0.082	0.851	0	AS_EEO SAA1/SAA2-vs-Control_EEO SAA1/SAA2	ribosomal protein L13a [Source:HGNC Symbol;Acc:HGNC:10304]
RPS11	0	-3.47602	0.075	0.843	0	AS_EEO SAA1/SAA2-vs-Control_EEO SAA1/SAA2	ribosomal protein S11 [Source:HGNC Symbol;Acc:HGNC:10384]
IL4I1	0	-1.76723	0.078	0.577	0	AS_EEO SAA1/SAA2-vs-Control_EEO SAA1/SAA2	interleukin 4 induced 1 [Source:HGNC Symbol;Acc:HGNC:19094]
RPS9	0	-3.05766	0.068	0.832	0	AS_EEO SAA1/SAA2-vs-Control_EEO SAA1/SAA2	ribosomal protein S9 [Source:HGNC Symbol;Acc:HGNC:10442]
RPL28	0	-3.25845	0.164	0.863	0	AS_EEO SAA1/SAA2-vs-Control_EEO SAA1/SAA2	ribosomal protein L28 [Source:HGNC Symbol;Acc:HGNC:10330]
RPS5	0	-2.82697	0.041	0.795	0	AS_EEO SAA1/SAA2-vs-Control_EEO SAA1/SAA2	ribosomal protein S5 [Source:HGNC Symbol;Acc:HGNC:10426]
UQCR10	0	-1.75572	0.019	0.526	0	AS_EEO SAA1/SAA2-vs-Control_EEO SAA1/SAA2	ubiquinol-cytochrome c reductase, complex III subunit X [Source:HGNC Symbol;Acc:HGNC:30863]
LGALS1	0	-2.21734	0.036	0.678	0	AS_EEO SAA1/SAA2-vs-Control_EEO SAA1/SAA2	galectin 1 [Source:HGNC Symbol;Acc:HGNC:6561]
RPL3	0	-3.33642	0.068	0.841	0	AS_EEO SAA1/SAA2-vs-Control_EEO SAA1/SAA2	ribosomal protein L3 [Source:HGNC Symbol;Acc:HGNC:10332]
TFF3	0	-3.74493	0.166	0.877	0	AS_EEO SAA1/SAA2-vs-Control_EEO SAA1/SAA2	trefoil factor 3 [Source:HGNC Symbol;Acc:HGNC:11757]
MT-ND1	0	-1.35741	0.599	0.92	0	AS_EEO SAA1/SAA2-vs-Control_EEO SAA1/SAA2	mitochondrially encoded NADH:ubiquinone oxidoreductase core subunit 1 [Source:HGNC Symbol;Acc:HGNC:7455]
MT-ND2	0	-1.41973	0.669	0.93	0	AS_EEO SAA1/SAA2-vs-Control_EEO SAA1/SAA2	mitochondrially encoded NADH:ubiquinone oxidoreductase core subunit 2 [Source:HGNC Symbol;Acc:HGNC:7456]
MT-ATP6	0	-1.82223	0.766	0.941	0	AS_EEO SAA1/SAA2-vs-Control_EEO SAA1/SAA2	mitochondrially encoded ATP synthase membrane subunit 6 [Source:HGNC Symbol;Acc:HGNC:7414]
MT-CYB	0	-1.52344	0.806	0.935	0	AS_EEO SAA1/SAA2-vs-Control_EEO SAA1/SAA2	mitochondrially encoded cytochrome b [Source:HGNC Symbol;Acc:HGNC:7427]
TMEM258	1.96305e-306	-1.59471	0.03	0.499	6.58367e-302	AS_EEO SAA1/SAA2-vs-Control_EEO SAA1/SAA2	transmembrane protein 258 [Source:HGNC Symbol;Acc:HGNC:1164]
AGR2	2.32665e-306	-1.62575	0.074	0.564	7.80311e-302	AS_EEO SAA1/SAA2-vs-Control_EEO SAA1/SAA2	anterior gradient 2, protein disulphide isomerase family member [Source:HGNC Symbol;Acc:HGNC:328]
MT-CO2	5.3469e-304	-1.16534	0.978	0.984	1.79324e-299	AS_EEO SAA1/SAA2-vs-Control_EEO SAA1/SAA2	mitochondrially encoded cytochrome c oxidase II [Source:HGNC Symbol;Acc:HGNC:7421]
YBX1	7.02111e-304	-1.58166	0.022	0.493	2.35474e-299	AS_EEO SAA1/SAA2-vs-Control_EEO SAA1/SAA2	Y-box binding protein 1 [Source:HGNC Symbol;Acc:HGNC:8014]
IFITM3	8.40688e-304	-1.60166	0.037	0.509	2.8195e-299	AS_EEO SAA1/SAA2-vs-Control_EEO SAA1/SAA2	interferon induced transmembrane protein 3 [Source:HGNC Symbol;Acc:HGNC:5414]
RAC1	9.95367e-304	-1.57341	0.038	0.515	3.33826e-299	AS_EEO SAA1/SAA2-vs-Control_EEO SAA1/SAA2	Rac family small GTPase 1 [Source:HGNC Symbol;Acc:HGNC:9801]
ATP5MD	3.51096e-303	-1.59574	0.018	0.482	1.17751e-298	AS_EEO SAA1/SAA2-vs-Control_EEO SAA1/SAA2	ATP synthase membrane subunit DAPIT [Source:HGNC Symbol;Acc:HGNC:30889]
SUMO2	5.19345e-303	-1.56805	0.025	0.493	1.74178e-298	AS_EEO SAA1/SAA2-vs-Control_EEO SAA1/SAA2	small ubiquitin like modifier 2 [Source:HGNC Symbol;Acc:HGNC:11125]
ATP5MC2	1.99556e-300	-1.57865	0.018	0.478	6.69272e-296	AS_EEO SAA1/SAA2-vs-Control_EEO SAA1/SAA2	ATP synthase membrane subunit c locus 2 [Source:HGNC Symbol;Acc:HGNC:842]
TXN	3.517e-299	-1.56866	0.021	0.485	1.17953e-294	AS_EEO SAA1/SAA2-vs-Control_EEO SAA1/SAA2	thioredoxin [Source:HGNC Symbol;Acc:HGNC:12435]
TSPO	1.56412e-296	-1.59604	0.036	0.496	5.24573e-292	AS_EEO SAA1/SAA2-vs-Control_EEO SAA1/SAA2	translocator protein [Source:HGNC Symbol;Acc:HGNC:1158]
ATP5F1D	2.00282e-296	-1.57422	0.028	0.488	6.71706e-292	AS_EEO SAA1/SAA2-vs-Control_EEO SAA1/SAA2	ATP synthase F1 subunit delta [Source:HGNC Symbol;Acc:HGNC:837]
UQCRQ	5.47208e-295	-1.52693	0.022	0.481	1.83523e-290	AS_EEO SAA1/SAA2-vs-Control_EEO SAA1/SAA2	ubiquinol-cytochrome c reductase complex III subunit VII [Source:HGNC Symbol;Acc:HGNC:29594]
SEC61B	1.49066e-294	-1.56603	0.022	0.477	4.99939e-290	AS_EEO SAA1/SAA2-vs-Control_EEO SAA1/SAA2	SEC61 translocon subunit beta [Source:HGNC Symbol;Acc:HGNC:16993]
EIF2S2	3.29839e-292	-1.56732	0.04	0.501	1.10621e-287	AS_EEO SAA1/SAA2-vs-Control_EEO SAA1/SAA2	eukaryotic translation initiation factor 2 subunit beta [Source:HGNC Symbol;Acc:HGNC:3266]
CD24	7.23004e-292	-1.41655	0.325	0.754	2.42481e-287	AS_EEO SAA1/SAA2-vs-Control_EEO SAA1/SAA2	CD24 molecule [Source:HGNC Symbol;Acc:HGNC:1645]
POMP	7.90147e-292	-1.57078	0.018	0.467	2.64999e-287	AS_EEO SAA1/SAA2-vs-Control_EEO SAA1/SAA2	proteasome maturation protein [Source:HGNC Symbol;Acc:HGNC:20330]
MYL12B	1.66747e-289	-1.49667	0.025	0.477	5.59234e-285	AS_EEO SAA1/SAA2-vs-Control_EEO SAA1/SAA2	myosin light chain 12B [Source:HGNC Symbol;Acc:HGNC:29827]
MT-CO3	1.06386e-287	-1.22537	0.913	0.939	3.56797e-283	AS_EEO SAA1/SAA2-vs-Control_EEO SAA1/SAA2	mitochondrially encoded cytochrome c oxidase III [Source:HGNC Symbol;Acc:HGNC:7422]
CSDE1	1.88962e-287	-1.53375	0.087	0.555	6.33742e-283	AS_EEO SAA1/SAA2-vs-Control_EEO SAA1/SAA2	cold shock domain containing E1 [Source:HGNC Symbol;Acc:HGNC:29905]
ST13	2.90388e-286	-1.52857	0.024	0.472	9.73902e-282	AS_EEO SAA1/SAA2-vs-Control_EEO SAA1/SAA2	ST13 Hsp70 interacting protein [Source:HGNC Symbol;Acc:HGNC:11343]
SNU13	1.2876e-283	-1.49398	0.023	0.466	4.31834e-279	AS_EEO SAA1/SAA2-vs-Control_EEO SAA1/SAA2	small nuclear ribonucleoprotein 13 [Source:HGNC Symbol;Acc:HGNC:7819]
TALDO1	1.99053e-283	-1.53986	0.049	0.497	6.67585e-279	AS_EEO SAA1/SAA2-vs-Control_EEO SAA1/SAA2	transaldolase 1 [Source:HGNC Symbol;Acc:HGNC:11559]
PERP	4.98958e-280	-1.3298	0.166	0.642	1.67341e-275	AS_EEO SAA1/SAA2-vs-Control_EEO SAA1/SAA2	p53 apoptosis effector related to PMP22 [Source:HGNC Symbol;Acc:HGNC:17637]
RPL36A	3.56933e-279	-1.54308	0.046	0.489	1.19708e-274	AS_EEO SAA1/SAA2-vs-Control_EEO SAA1/SAA2	ribosomal protein L36a [Source:HGNC Symbol;Acc:HGNC:10359]
MT-ND4	1.23768e-278	-1.12944	0.833	0.933	4.15093e-274	AS_EEO SAA1/SAA2-vs-Control_EEO SAA1/SAA2	mitochondrially encoded NADH:ubiquinone oxidoreductase core subunit 4 [Source:HGNC Symbol;Acc:HGNC:7459]
UBL5	4.06568e-276	-1.47735	0.019	0.455	1.36355e-271	AS_EEO SAA1/SAA2-vs-Control_EEO SAA1/SAA2	ubiquitin like 5 [Source:HGNC Symbol;Acc:HGNC:13736]
NDUFA4	2.82573e-275	-1.47117	0.016	0.449	9.47692e-271	AS_EEO SAA1/SAA2-vs-Control_EEO SAA1/SAA2	NDUFA4 mitochondrial complex associated [Source:HGNC Symbol;Acc:HGNC:7687]
MT-ND5	3.80138e-275	-1.04021	0.519	0.903	1.27491e-270	AS_EEO SAA1/SAA2-vs-Control_EEO SAA1/SAA2	mitochondrially encoded NADH:ubiquinone oxidoreductase core subunit 5 [Source:HGNC Symbol;Acc:HGNC:7461]
SERBP1	6.90903e-275	-1.47633	0.145	0.596	2.31715e-270	AS_EEO SAA1/SAA2-vs-Control_EEO SAA1/SAA2	SERPINE1 mRNA binding protein 1 [Source:HGNC Symbol;Acc:HGNC:17860]
SNHG8	5.77289e-274	-1.51154	0.063	0.506	1.93611e-269	AS_EEO SAA1/SAA2-vs-Control_EEO SAA1/SAA2	small nucleolar RNA host gene 8 [Source:HGNC Symbol;Acc:HGNC:33098]
HSPD1	8.79115e-273	-1.48234	0.052	0.497	2.94838e-268	AS_EEO SAA1/SAA2-vs-Control_EEO SAA1/SAA2	heat shock protein family D (Hsp60) member 1 [Source:HGNC Symbol;Acc:HGNC:5261]
EDF1	2.10432e-272	-1.51716	0.037	0.472	7.05747e-268	AS_EEO SAA1/SAA2-vs-Control_EEO SAA1/SAA2	endothelial differentiation related factor 1 [Source:HGNC Symbol;Acc:HGNC:3164]
TBCA	3.12771e-271	-1.46116	0.019	0.447	1.04897e-266	AS_EEO SAA1/SAA2-vs-Control_EEO SAA1/SAA2	tubulin folding cofactor A [Source:HGNC Symbol;Acc:HGNC:11579]
PHPT1	1.65522e-270	-1.45063	0.09	0.54	5.55128e-266	AS_EEO SAA1/SAA2-vs-Control_EEO SAA1/SAA2	phosphohistidine phosphatase 1 [Source:HGNC Symbol;Acc:HGNC:30033]
NDUFA1	1.08014e-269	-1.43925	0.021	0.445	3.62257e-265	AS_EEO SAA1/SAA2-vs-Control_EEO SAA1/SAA2	NADH:ubiquinone oxidoreductase subunit A1 [Source:HGNC Symbol;Acc:HGNC:7683]
LAMB3	5.40728e-268	-1.24588	0.403	0.809	1.81349e-263	AS_EEO SAA1/SAA2-vs-Control_EEO SAA1/SAA2	laminin subunit beta 3 [Source:HGNC Symbol;Acc:HGNC:6490]
[truncated: 4,965 more rows]
