# Supplementary material for: Decoding the endometrial niche of Asherman’s Syndrome at single-cell resolution
Source: Nat Commun. 2023 Sep 21;14:5890. doi: 10.1038/s41467-023-41656-1 (PMC10514053; doi:10.1038/s41467-023-41656-1)
Supplement: Supplementary file 11 — Supplementary Data 9 [file 41467_2023_41656_MOESM11_ESM.xlsx]

## Sheet: R1_reply_all_RNA_ambient_genes
Supplementary Data 9. Ambient RNA genes detected using CellBender between AS and WOI control conditions.
Gene	Raw_Counts_AS	CellBender_Counts_AS	Count_Diff_AS	Pct_Diff_AS	Raw_Counts_WOI	CellBender_Counts_WOI	Count_Diff_WOI	Pct_Diff_WOI	RNA_ambient_diff	Group_RNA_ambient
MALAT1	24948201	24400615	547586	2.19489	34803849	33339344	1464505	4.20788	-916919	Control WOI
FTH1	1675563	1644792	30771	1.83646	3264113	2880076	384037	11.7654	-353266	Control WOI
PAEP	2544283	2498991	45292	1.78015	3723586	3383871	339715	9.12333	-294423	Control WOI
MT1G	264575	252961	11614	4.38968	1889689	1592589	297100	15.7222	-285486	Control WOI
TMSB10	1317173	1291476	25697	1.95092	2401024	2117585	283439	11.8049	-257742	Control WOI
TPT1	3109335	3037779	71556	2.30133	3476100	3170897	305203	8.78004	-233647	Control WOI
RPL39	1742421	1713436	28985	1.66349	2528654	2271463	257191	10.1711	-228206	Control WOI
RPS18	2873370	2809343	64027	2.22829	2929958	2653884	276074	9.42246	-212047	Control WOI
RPLP1	2344336	2290690	53646	2.28832	2832359	2569494	262865	9.28078	-209219	Control WOI
RPL41	2715130	2663156	51974	1.91424	2862538	2618394	244144	8.52893	-192170	Control WOI
SAT1	496551	490908	5643	1.13644	1568570	1376798	191772	12.2259	-186129	Control WOI
EEF1A1	3604436	3516383	88053	2.44291	3662659	3391791	270868	7.39539	-182815	Control WOI
RPL10	2600879	2533942	66937	2.57363	2953693	2709294	244399	8.27435	-177462	Control WOI
TMSB4X	2182821	2143681	39140	1.79309	2298174	2082736	215438	9.37431	-176298	Control WOI
RPL34	1705433	1674440	30993	1.81731	2008357	1807484	200873	10.0019	-169880	Control WOI
MT2A	291591	289229	2362	0.810039	1346883	1175782	171101	12.7035	-168739	Control WOI
RPL37	2018689	1986992	31697	1.57018	2249767	2049333	200434	8.9091	-168737	Control WOI
RPS27	1796539	1762351	34188	1.90299	2087240	1909233	178007	8.52834	-143819	Control WOI
PTMA	1354705	1335226	19479	1.43788	1836371	1675210	161161	8.77606	-141682	Control WOI
WFDC2	105998	100520	5478	5.16802	1111988	965283	146705	13.193	-141227	Control WOI
RPL13	2498015	2433250	64765	2.59266	2389409	2186244	203165	8.50273	-138400	Control WOI
SCGB2A1	300698	285641	15057	5.00735	819267	665911	153356	18.7187	-138299	Control WOI
RPL37A	1744049	1716890	27159	1.55724	1966422	1801354	165068	8.39433	-137909	Control WOI
RPS28	1400716	1380206	20510	1.46425	1929313	1771990	157323	8.15435	-136813	Control WOI
RPS29	1059193	1049129	10064	0.950157	1575518	1434683	140835	8.93896	-130771	Control WOI
RPS24	1807155	1767103	40052	2.2163	1942955	1772682	170273	8.76361	-130221	Control WOI
RPS12	1739381	1697547	41834	2.40511	1913305	1743317	169988	8.88452	-128154	Control WOI
RPL13A	1496989	1468492	28497	1.90362	1720899	1566593	154306	8.96659	-125809	Control WOI
RPS14	1444450	1404029	40421	2.79837	1771660	1606146	165514	9.34231	-125093	Control WOI
B2M	1296718	1277461	19257	1.48506	1602976	1461439	141537	8.82964	-122280	Control WOI
SCGB1D2	319091	299179	19912	6.24023	619556	484936	134620	21.7285	-114708	Control WOI
RPL32	1774572	1735776	38796	2.18622	1735303	1588323	146980	8.46999	-108184	Control WOI
RPL36	1216584	1198902	17682	1.45341	1452158	1326368	125790	8.66228	-108108	Control WOI
MT-ND3	4257113	4156931	100182	2.35328	6429790	6223648	206142	3.20605	-105960	Control WOI
RPL11	1495491	1463769	31722	2.12118	1583611	1446157	137454	8.67978	-105732	Control WOI
RPL28	1527145	1495501	31644	2.0721	1826760	1689722	137038	7.5017	-105394	Control WOI
UBC	642072	637205	4867	0.758015	971594	861578	110016	11.3232	-105149	Control WOI
RPS7	1056151	1044468	11683	1.10619	1206656	1091340	115316	9.55666	-103633	Control WOI
RPS8	2446065	2403000	43065	1.76058	2703040	2560461	142579	5.27476	-99514	Control WOI
RPS23	1404746	1372716	32030	2.28013	1536318	1404962	131356	8.55005	-99326	Control WOI
RPL35A	1131251	1111879	19372	1.71244	1320271	1201675	118596	8.9827	-99224	Control WOI
RPLP2	945462	934274	11188	1.18334	1271842	1161507	110335	8.67521	-99147	Control WOI
RPS3A	1447424	1412144	35280	2.43743	1494675	1360704	133971	8.96322	-98691	Control WOI
RPL30	1301836	1277406	24430	1.87658	1440800	1317777	123023	8.53852	-98593	Control WOI
RPS27A	1079922	1057096	22826	2.11367	1341655	1220664	120991	9.01804	-98165	Control WOI
MT-CO1	7059581	6900822	158759	2.24884	8468786	8214128	254658	3.00702	-95899	Control WOI
RPL27A	1005180	990554	14626	1.45506	1255400	1148546	106854	8.51155	-92228	Control WOI
RPL12	1791767	1759459	32308	1.80314	1470511	1350246	120265	8.17845	-87957	Control WOI
RPL23A	836077	829204	6873	0.822053	1015672	921549	94123	9.26707	-87250	Control WOI
S100A6	1120519	1113638	6881	0.61409	1052633	958943	93690	8.90054	-86809	Control WOI
RPS19	1296231	1269507	26724	2.06167	1376709	1263300	113409	8.23769	-86685	Control WOI
MYL6	593784	590873	2911	0.490246	987756	898600	89156	9.02612	-86245	Control WOI
MT-CO3	5895202	5721235	173967	2.95099	7239734	6979715	260019	3.59155	-86052	Control WOI
RPS2	1814338	1770644	43694	2.40826	1662646	1533809	128837	7.74891	-85143	Control WOI
RPL6	1194591	1179088	15503	1.29777	1152208	1053334	98874	8.58126	-83371	Control WOI
RPS15	990812	972605	18207	1.83758	1233202	1132132	101070	8.19574	-82863	Control WOI
FOS	1890168	1864908	25260	1.33639	1724325	1616730	107595	6.23983	-82335	Control WOI
RPL24	910872	899395	11477	1.26	1022217	928778	93439	9.14082	-81962	Control WOI
RPL18A	1171734	1145131	26603	2.2704	1299950	1192229	107721	8.28655	-81118	Control WOI
RPS11	976188	960200	15988	1.6378	1192188	1095340	96848	8.12355	-80860	Control WOI
RPL23	743720	738172	5548	0.74598	988465	902143	86322	8.73293	-80774	Control WOI
RPS16	856461	847398	9063	1.05819	1088577	999058	89519	8.22349	-80456	Control WOI
DEFB1	75195	72784	2411	3.20633	469274	386530	82744	17.6323	-80333	Control WOI
RPL7A	1349087	1327283	21804	1.6162	1291537	1189793	101744	7.87775	-79940	Control WOI
RPL21	886518	872974	13544	1.52777	1038850	945777	93073	8.95923	-79529	Control WOI
RPL9	1153847	1133100	20747	1.79807	1199470	1100026	99444	8.29066	-78697	Control WOI
RPS6	1373609	1346271	27338	1.99023	1356350	1251115	105235	7.75869	-77897	Control WOI
RPL29	1316182	1288876	27306	2.07464	1283405	1178985	104420	8.13617	-77114	Control WOI
RPL38	709687	705243	4444	0.626192	885798	804767	81031	9.1478	-76587	Control WOI
HSP90AA1	1511791	1498760	13031	0.861958	1349450	1260055	89395	6.62455	-76364	Control WOI
RPL7	806323	793388	12935	1.6042	1003718	914933	88785	8.84561	-75850	Control WOI
RPL26	1209411	1191089	18322	1.51495	1073727	980011	93716	8.7281	-75394	Control WOI
RPS25	784724	778161	6563	0.836345	951555	869798	81757	8.59194	-75194	Control WOI
ATP5F1E	452013	449794	2219	0.490915	741882	665359	76523	10.3147	-74304	Control WOI
RPS4X	1771482	1719160	52322	2.95357	1614175	1487559	126616	7.84401	-74294	Control WOI
RPL8	1006990	992956	14034	1.39366	1130554	1042956	87598	7.74824	-73564	Control WOI
RPS13	843502	831259	12243	1.45145	1002725	917446	85279	8.50472	-73036	Control WOI
CLDN4	95827	92322	3505	3.65763	643984	568229	75755	11.7635	-72250	Control WOI
RPS15A	1286220	1264586	21634	1.68198	1248486	1156823	91663	7.34193	-70029	Control WOI
RPL35	763505	755034	8471	1.10949	892436	814234	78202	8.76276	-69731	Control WOI
RPL14	953569	941806	11763	1.23358	904215	822938	81277	8.98868	-69514	Control WOI
FAU	697592	690186	7406	1.06165	802227	728343	73884	9.20986	-66478	Control WOI
RPL10A	931744	918973	12771	1.37066	942273	863360	78913	8.37475	-66142	Control WOI
SLPI	159042	156246	2796	1.75803	549446	480715	68731	12.5091	-65935	Control WOI
UBA52	558566	552815	5751	1.0296	744791	673756	71035	9.53757	-65284	Control WOI
RPLP0	832894	822375	10519	1.26295	845378	769923	75455	8.92559	-64936	Control WOI
RPL18	1148347	1126871	21476	1.87017	1153682	1068230	85452	7.40689	-63976	Control WOI
RPS3	1213473	1188601	24872	2.04965	1215899	1127250	88649	7.29082	-63777	Control WOI
RPS9	856748	839568	17180	2.00526	1027425	947093	80332	7.81877	-63152	Control WOI
RPL19	1155903	1132703	23200	2.00709	1141067	1056011	85056	7.45408	-61856	Control WOI
EIF1	710272	704953	5319	0.748868	858222	791787	66435	7.741	-61116	Control WOI
SERF2	554042	552087	1955	0.352861	751293	688959	62334	8.2969	-60379	Control WOI
ACTB	1180036	1168956	11080	0.938954	1290836	1219774	71062	5.50511	-59982	Control WOI
MT-CO2	5147681	5016408	131273	2.55014	6841362	6653113	188249	2.75163	-56976	Control WOI
TM4SF1	55304	53412	1892	3.42109	542353	484902	57451	10.5929	-55559	Control WOI
RPS20	606137	600040	6097	1.00588	750419	689082	61337	8.1737	-55240	Control WOI
MT-CYB	4850065	4719324	130741	2.69565	5911969	5726168	185801	3.14279	-55060	Control WOI
CXCL8	73124	71771	1353	1.85028	587845	532823	55022	9.35995	-53669	Control WOI
MT1X	81065	79225	1840	2.26978	430425	375099	55326	12.8538	-53486	Control WOI
MT1H	36280	34815	1465	4.03804	428852	374685	54167	12.6307	-52702	Control WOI
RPL3	1483626	1451594	32032	2.15903	1200596	1115867	84729	7.05724	-52697	Control WOI
MT1E	119240	115483	3757	3.15079	423109	367666	55443	13.1037	-51686	Control WOI
NACA	795914	783468	12446	1.56374	738261	675495	62766	8.50187	-50320	Control WOI
LGALS1	883031	874345	8686	0.983657	864157	805401	58756	6.79923	-50070	Control WOI
HSP90AB1	598081	594557	3524	0.589218	763511	710979	52532	6.88032	-49008	Control WOI
RPS5	682638	672060	10578	1.54958	775840	717157	58683	7.5638	-48105	Control WOI
RPL5	1028641	1012273	16368	1.59123	923664	860767	62897	6.80951	-46529	Control WOI
RPL22	673356	666235	7121	1.05754	664896	612014	52882	7.95342	-45761	Control WOI
ACTG1	846440	840692	5748	0.679079	776771	726444	50327	6.479	-44579	Control WOI
CXCL14	548649	541366	7283	1.32744	626738	575524	51214	8.17152	-43931	Control WOI
CLDN3	76845	74680	2165	2.81736	433182	387613	45569	10.5196	-43404	Control WOI
RPL31	560719	556661	4058	0.723714	641562	594860	46702	7.27942	-42644	Control WOI
RPL15	1033188	1012944	20244	1.95937	1087937	1028327	59610	5.47918	-39366	Control WOI
MT1M	44899	43509	1390	3.09584	298149	258090	40059	13.4359	-38669	Control WOI
UBB	364520	363108	1412	0.387359	419401	379505	39896	9.51261	-38484	Control WOI
H3F3B	741580	729929	11651	1.5711	816660	767054	49606	6.07425	-37955	Control WOI
H3F3A	563106	558733	4373	0.776586	660332	618302	42030	6.36498	-37657	Control WOI
MT-ND4	3712709	3615977	96732	2.60543	4459666	4326445	133221	2.98724	-36489	Control WOI
S100A10	107611	104553	3058	2.84172	363328	326311	37017	10.1883	-33959	Control WOI
SCGB1D4	91551	86700	4851	5.29869	144426	106567	37859	26.2134	-33008	Control WOI
RPS21	595728	591489	4239	0.711566	571185	534065	37120	6.49877	-32881	Control WOI
HMGB1	436888	434898	1990	0.455494	490411	456664	33747	6.88137	-31757	Control WOI
RPL27	469203	466168	3035	0.646842	518659	484208	34451	6.64232	-31416	Control WOI
DDX5	487457	485718	1739	0.356749	653710	621769	31941	4.88611	-30202	Control WOI
GAPDH	500865	495557	5308	1.05977	515754	481315	34439	6.67741	-29131	Control WOI
FOSB	745343	738697	6646	0.89167	702460	666786	35674	5.07844	-29028	Control WOI
IER2	904938	900019	4919	0.543573	736714	704017	32697	4.43822	-27778	Control WOI
HINT1	189907	187199	2708	1.42596	328789	300001	28788	8.75577	-26080	Control WOI
VIM	1327659	1310131	17528	1.32022	955885	912413	43472	4.54783	-25944	Control WOI
COX4I1	205434	204251	1183	0.575854	295617	268800	26817	9.07154	-25634	Control WOI
RPSA	456393	450593	5800	1.27083	540253	509775	30478	5.64143	-24678	Control WOI
MT-ATP6	6114970	5933595	181375	2.96608	5700281	5494992	205289	3.60138	-23914	Control WOI
EEF1B2	368633	362980	5653	1.5335	397606	369107	28499	7.16765	-22846	Control WOI
IFITM3	426852	425270	1582	0.37062	377201	353092	24109	6.39155	-22527	Control WOI
MT1F	79962	76749	3213	4.01816	250680	225059	25621	10.2206	-22408	Control WOI
FTL	852656	840395	12261	1.43798	604405	570098	34307	5.67616	-22046	Control WOI
ZFP36	584531	583132	1399	0.239337	507906	485643	22263	4.38329	-20864	Control WOI
JUND	815806	809954	5852	0.717327	742818	716404	26414	3.55592	-20562	Control WOI
SH3BGRL3	194644	193622	1022	0.525061	224604	203908	20696	9.21444	-19674	Control WOI
BTF3	359758	357036	2722	0.75662	391695	369571	22124	5.64827	-19402	Control WOI
PFDN5	315010	312708	2302	0.73077	326450	304958	21492	6.58355	-19190	Control WOI
MT-ND5	1407219	1385006	22213	1.5785	1833494	1792267	41227	2.24855	-19014	Control WOI
ELF3	54316	52029	2287	4.21055	325459	304608	20851	6.40664	-18564	Control WOI
JUN	1919133	1897992	21141	1.10159	1381605	1341904	39701	2.87354	-18560	Control WOI
IGFBP7	504411	502578	1833	0.363394	559887	539867	20020	3.57572	-18187	Control WOI
PERP	84659	81895	2764	3.26486	242107	221629	20478	8.45824	-17714	Control WOI
GPX3	290756	285497	5259	1.80873	303906	281462	22444	7.38518	-17185	Control WOI
MT-ND2	1506243	1474698	31545	2.09428	2084789	2036155	48634	2.3328	-17089	Control WOI
RNASET2	67115	63740	3375	5.02868	177945	158048	19897	11.1815	-16522	Control WOI
CD9	48010	46956	1054	2.19538	199228	181669	17559	8.81352	-16505	Control WOI
SLC26A2	41312	39500	1812	4.38613	163391	145285	18106	11.0814	-16294	Control WOI
GNAS	386670	385571	1099	0.284222	361361	344113	17248	4.77307	-16149	Control WOI
HLA-B	359373	357786	1587	0.441602	459526	443041	16485	3.58739	-14898	Control WOI
RIMKLB	60313	56765	3548	5.88265	300266	281916	18350	6.11125	-14802	Control WOI
RACK1	848241	836738	11503	1.3561	701040	674866	26174	3.7336	-14671	Control WOI
KRT18	67734	65802	1932	2.85233	197917	182321	15596	7.88007	-13664	Control WOI
CD81	515894	514590	1304	0.252765	405665	390817	14848	3.66016	-13544	Control WOI
NPM1	394623	391666	2957	0.749323	333791	318839	14952	4.47945	-11995	Control WOI
PAPSS1	74004	72530	1474	1.99178	140170	127670	12500	8.91774	-11026	Control WOI
HLA-A	331591	329813	1778	0.536203	388491	375707	12784	3.29068	-11006	Control WOI
TMEM101	52503	50885	1618	3.08173	135550	123148	12402	9.14939	-10784	Control WOI
SPARC	570015	566409	3606	0.632615	338721	324778	13943	4.11637	-10337	Control WOI
RAB11FIP1	30241	28934	1307	4.32195	248771	237140	11631	4.67538	-10324	Control WOI
CP	46031	44615	1416	3.07619	146917	135225	11692	7.95823	-10276	Control WOI
IGFBP2	534153	531604	2549	0.477204	367255	354764	12491	3.40118	-9942	Control WOI
RPL4	506011	502678	3333	0.658681	374452	361403	13049	3.48483	-9716	Control WOI
CAPS	43509	41553	1956	4.49562	123553	112132	11421	9.24381	-9465	Control WOI
SPINT2	44790	43233	1557	3.47622	147900	136942	10958	7.40906	-9401	Control WOI
UCA1	55112	52811	2301	4.17513	189591	178092	11499	6.06516	-9198	Control WOI
DCN	454028	451758	2270	0.499969	265348	253894	11454	4.3166	-9184	Control WOI
FBLN1	332988	331955	1033	0.310221	260298	250398	9900	3.80333	-8867	Control WOI
ENPP3	23632	22202	1430	6.05112	69734	59556	10178	14.5955	-8748	Control WOI
COL1A2	603713	597759	5954	0.98623	344736	330667	14069	4.08109	-8115	Control WOI
MTRNR2L12	807720	802936	4784	0.592284	800436	788265	12171	1.52055	-7387	Control WOI
EGR1	692375	686236	6139	0.886658	424584	411239	13345	3.14308	-7206	Control WOI
PDK4	44323	42193	2130	4.80563	95364	86258	9106	9.54868	-6976	Control WOI
JUNB	1011646	1007678	3968	0.392232	609080	598288	10792	1.77185	-6824	Control WOI
EPCAM	42132	40606	1526	3.62195	133020	125034	7986	6.00361	-6460	Control WOI
SOX17	24728	23637	1091	4.412	124028	116511	7517	6.06073	-6426	Control WOI
SGK1	70564	68097	2467	3.49612	173970	165140	8830	5.07559	-6363	Control WOI
LINC01541	54125	51404	2721	5.02725	188997	180147	8850	4.68261	-6129	Control WOI
KRT8	42446	40952	1494	3.51977	132460	124997	7463	5.63415	-5969	Control WOI
PABPC1	330933	329853	1080	0.32635	341649	334739	6910	2.02254	-5830	Control WOI
SPARCL1	472098	469891	2207	0.467488	305642	297964	7678	2.51209	-5471	Control WOI
SPP1	35995	34647	1348	3.74496	75680	68915	6765	8.93895	-5417	Control WOI
NEAT1	1670787	1651905	18882	1.13013	2264215	2240023	24192	1.06845	-5310	Control WOI
HNRNPA1	352653	350496	2157	0.611649	307778	300316	7462	2.42447	-5305	Control WOI
TFPI2	36904	35104	1800	4.87752	110995	104056	6939	6.25163	-5139	Control WOI
GNLY	94997	90763	4234	4.45698	505386	496091	9295	1.83919	-5061	Control WOI
ASRGL1	55058	52772	2286	4.15199	115308	107985	7323	6.35082	-5037	Control WOI
APOE	437640	435500	2140	0.488986	227781	220613	7168	3.14688	-5028	Control WOI
GABRP	54730	52027	2703	4.93879	136303	128673	7630	5.59782	-4927	Control WOI
SOX4	296743	295669	1074	0.361929	398296	392379	5917	1.48558	-4843	Control WOI
TAGLN	176853	175130	1723	0.974255	394211	387750	6461	1.63897	-4738	Control WOI
LUM	210741	209351	1390	0.659577	154979	148865	6114	3.94505	-4724	Control WOI
ACSL5	53022	51055	1967	3.70978	92303	85629	6674	7.23053	-4707	Control WOI
PTGDS	708531	704132	4399	0.620862	318516	309542	8974	2.81744	-4575	Control WOI
SCGB2A2	28615	27490	1125	3.9315	48098	42498	5600	11.6429	-4475	Control WOI
TIMP3	198609	197549	1060	0.533712	194026	188499	5527	2.84859	-4467	Control WOI
EEF1D	224772	223674	1098	0.488495	221920	216478	5442	2.45224	-4344	Control WOI
TPM2	192278	190769	1509	0.784801	256840	251114	5726	2.2294	-4217	Control WOI
EEF2	467926	464456	3470	0.74157	336842	329505	7337	2.17817	-3867	Control WOI
CNDP2	50991	49950	1041	2.04154	89585	84764	4821	5.38148	-3780	Control WOI
C11orf96	388234	386849	1385	0.356744	271960	266902	5058	1.85983	-3673	Control WOI
SMIM22	27214	26138	1076	3.95385	79603	75022	4581	5.75481	-3505	Control WOI
ZFAS1	185169	183973	1196	0.645896	163879	159191	4688	2.86065	-3492	Control WOI
PTN	278982	277910	1072	0.384254	178191	173629	4562	2.56017	-3490	Control WOI
TPD52L1	33878	32481	1397	4.12362	49167	44414	4753	9.66705	-3356	Control WOI
IGF1	581698	577907	3791	0.651713	263774	256672	7102	2.69246	-3311	Control WOI
GAST	67361	65922	1439	2.13625	41253	36522	4731	11.4683	-3292	Control WOI
NAP1L1	392357	390241	2116	0.539305	270976	265811	5165	1.90607	-3049	Control WOI
MSX1	50833	49251	1582	3.11215	127836	123221	4615	3.61009	-3033	Control WOI
PCOLCE	192433	191374	1059	0.550321	123732	119989	3743	3.02509	-2684	Control WOI
RPS10	239780	237475	2305	0.961298	125882	120923	4959	3.9394	-2654	Control WOI
ACTA2	154624	152562	2062	1.33356	250187	245553	4634	1.85221	-2572	Control WOI
SLC39A14	33424	32323	1101	3.29404	59108	55539	3569	6.0381	-2468	Control WOI
DSP	29717	28406	1311	4.41162	128536	124837	3699	2.87779	-2388	Control WOI
COL6A1	326111	323884	2227	0.682896	165830	161335	4495	2.71061	-2268	Control WOI
C2CD4A	37598	36373	1225	3.25815	55551	52137	3414	6.1457	-2189	Control WOI
RXFP1	23378	22341	1037	4.43579	44186	40991	3195	7.2308	-2158	Control WOI
MUC1	24109	23083	1026	4.25567	66771	63947	2824	4.22938	-1798	Control WOI
C2orf88	26227	24761	1466	5.58966	59577	56395	3182	5.34099	-1716	Control WOI
ZBTB20	368246	367171	1075	0.291924	191480	188708	2772	1.44767	-1697	Control WOI
ENO1	127561	126037	1524	1.19472	146234	143103	3131	2.14109	-1607	Control WOI
CITED4	34225	32816	1409	4.11687	63896	61040	2856	4.46976	-1447	Control WOI
PAX8	31447	29938	1509	4.79855	84708	81779	2929	3.45776	-1420	Control WOI
COL6A2	284197	282732	1465	0.515487	142721	139844	2877	2.01582	-1412	Control WOI
NR4A2	45110	43858	1252	2.77544	103411	100765	2646	2.55872	-1394	Control WOI
COL6A3	182028	181002	1026	0.56365	83289	81036	2253	2.70504	-1227	Control WOI
RORB	247359	246300	1059	0.428123	87874	85594	2280	2.59462	-1221	Control WOI
REV3L	312594	311463	1131	0.361811	168490	166340	2150	1.27604	-1019	Control WOI
G0S2	46834	45797	1037	2.2142	57816	55941	1875	3.24305	-838	Control WOI
C2CD4B	65170	63226	1944	2.98297	58105	55456	2649	4.55899	-705	Control WOI
FN1	202751	201725	1026	0.506039	95324	93707	1617	1.69632	-591	Control WOI
PRKX	35096	34096	1000	2.84933	50252	48684	1568	3.12027	-568	Control WOI
HBB	29956	18579	11377	37.979	32176	20286	11890	36.953	-513	Control WOI
MME	217903	216700	1203	0.552081	66454	64833	1621	2.43928	-418	Control WOI
HBA2	7782	5463	2319	29.7995	7754	5081	2673	34.4725	-354	Control WOI
IRX3	38063	36950	1113	2.9241	39428	37979	1449	3.67505	-336	Control WOI
RGS5	59481	58311	1170	1.96701	33411	32021	1390	4.16031	-220	Control WOI
PLCG2	216993	215962	1031	0.475131	212676	211598	1078	0.506874	-47	Control WOI
CD74	68567	66328	2239	3.26542	96452	94235	2217	2.29855	22	AS
LYZ	54998	53753	1245	2.26372	48503	47339	1164	2.39985	81	AS
HLA-DRA	49949	48108	1841	3.68576	46420	44711	1709	3.6816	132	AS
CCL4	49284	47888	1396	2.83256	69053	67862	1191	1.72476	205	AS
COL1A1	1271398	1259466	11932	0.938494	555537	543996	11541	2.07745	391	AS
S100A8	102800	100744	2056	2	70305	68793	1512	2.15063	544	AS
S100A9	137461	133817	3644	2.65093	83529	80650	2879	3.44671	765	AS
MTRNR2L8	403819	400000	3819	0.945721	548455	545417	3038	0.55392	781	AS
MT-ND1	1858750	1812728	46022	2.47597	1924618	1880305	44313	2.30243	1709	AS
COL3A1	1905963	1874865	31098	1.63162	738975	715308	23667	3.20268	7431	AS
