# Supplementary material for: Decoding the endometrial niche of Asherman’s Syndrome at single-cell resolution
Source: Nat Commun. 2023 Sep 21;14:5890. doi: 10.1038/s41467-023-41656-1 (PMC10514053; doi:10.1038/s41467-023-41656-1)
Supplement: Supplementary file 13 — Supplementary Data 11 [file 41467_2023_41656_MOESM13_ESM.xlsx]

## Sheet: AS_vs_Control_CCC_sourcefile
Supplementary Data 11: sourcedata AS vs control CCC. Contains the data related to figures 4 and supplementary figures 8, 9, 10, 11, and 12.
source	target	ligand	receptor	prob	pval	interaction_name	interaction_name_2	pathway_name	annotation	evidence	datasets	source.ligand	target.receptor	ligand.pvalues	ligand.logFC	ligand.pct.1	ligand.pct.2	receptor.pvalues	receptor.logFC	receptor.pct.1	receptor.pct.2
B cells	Cytotoxic NK	TGFB1	TGFbR1_R2	6.54285e-07	0	TGFB1_TGFBR1_TGFBR2	TGFB1 - (TGFBR1+TGFBR2)	TGFb	Secreted Signaling	KEGG: hsa04350	AS	B cells.TGFB1	Cytotoxic NK.TGFbR1_R2	0.00845136	-0.318857	0.345	0.529	NA	NA	NA	NA
CD8+ T cells	Cytotoxic NK	TGFB1	TGFbR1_R2	1.09145e-05	0	TGFB1_TGFBR1_TGFBR2	TGFB1 - (TGFBR1+TGFBR2)	TGFb	Secreted Signaling	KEGG: hsa04350	AS	CD8+ T cells.TGFB1	Cytotoxic NK.TGFbR1_R2	0.0341049	-0.252492	0.544	0.494	NA	NA	NA	NA
Cytotoxic NK	Cytotoxic NK	TGFB1	TGFbR1_R2	5.24617e-06	0	TGFB1_TGFBR1_TGFBR2	TGFB1 - (TGFBR1+TGFBR2)	TGFb	Secreted Signaling	KEGG: hsa04350	AS	Cytotoxic NK.TGFB1	Cytotoxic NK.TGFbR1_R2	NA	NA	NA	NA	NA	NA	NA	NA
DC	Cytotoxic NK	TGFB1	TGFbR1_R2	1.28975e-06	0	TGFB1_TGFBR1_TGFBR2	TGFB1 - (TGFBR1+TGFBR2)	TGFb	Secreted Signaling	KEGG: hsa04350	AS	DC.TGFB1	Cytotoxic NK.TGFbR1_R2	0.0278372	0.103886	0.549	0.418	NA	NA	NA	NA
DN T cells	Cytotoxic NK	TGFB1	TGFbR1_R2	3.73259e-06	0	TGFB1_TGFBR1_TGFBR2	TGFB1 - (TGFBR1+TGFBR2)	TGFb	Secreted Signaling	KEGG: hsa04350	AS	DN T cells.TGFB1	Cytotoxic NK.TGFbR1_R2	NA	NA	NA	NA	NA	NA	NA	NA
Endothelium	Cytotoxic NK	TGFB1	TGFbR1_R2	2.35348e-06	0	TGFB1_TGFBR1_TGFBR2	TGFB1 - (TGFBR1+TGFBR2)	TGFb	Secreted Signaling	KEGG: hsa04350	AS	Endothelium.TGFB1	Cytotoxic NK.TGFbR1_R2	NA	NA	NA	NA	NA	NA	NA	NA
Macrophages	Cytotoxic NK	TGFB1	TGFbR1_R2	4.3511e-06	0	TGFB1_TGFBR1_TGFBR2	TGFB1 - (TGFBR1+TGFBR2)	TGFb	Secreted Signaling	KEGG: hsa04350	AS	Macrophages.TGFB1	Cytotoxic NK.TGFbR1_R2	NA	NA	NA	NA	NA	NA	NA	NA
MAIT cells	Cytotoxic NK	TGFB1	TGFbR1_R2	2.0028e-06	0	TGFB1_TGFBR1_TGFBR2	TGFB1 - (TGFBR1+TGFBR2)	TGFb	Secreted Signaling	KEGG: hsa04350	AS	MAIT cells.TGFB1	Cytotoxic NK.TGFbR1_R2	NA	NA	NA	NA	NA	NA	NA	NA
Mast cells	Cytotoxic NK	TGFB1	TGFbR1_R2	4.65036e-08	0	TGFB1_TGFBR1_TGFBR2	TGFB1 - (TGFBR1+TGFBR2)	TGFb	Secreted Signaling	KEGG: hsa04350	AS	Mast cells.TGFB1	Cytotoxic NK.TGFbR1_R2	NA	NA	NA	NA	NA	NA	NA	NA
Contractile PV	Cytotoxic NK	TGFB1	TGFbR1_R2	6.70937e-07	0	TGFB1_TGFBR1_TGFBR2	TGFB1 - (TGFBR1+TGFBR2)	TGFb	Secreted Signaling	KEGG: hsa04350	AS	Contractile PV.TGFB1	Cytotoxic NK.TGFbR1_R2	0.0187043	-0.207969	0.302	0.625	NA	NA	NA	NA
NK	Cytotoxic NK	TGFB1	TGFbR1_R2	1.94898e-05	0	TGFB1_TGFBR1_TGFBR2	TGFB1 - (TGFBR1+TGFBR2)	TGFb	Secreted Signaling	KEGG: hsa04350	AS	NK.TGFB1	Cytotoxic NK.TGFbR1_R2	NA	NA	NA	NA	NA	NA	NA	NA
Perivascular	Cytotoxic NK	TGFB1	TGFbR1_R2	2.08745e-06	0	TGFB1_TGFBR1_TGFBR2	TGFB1 - (TGFBR1+TGFBR2)	TGFb	Secreted Signaling	KEGG: hsa04350	AS	Perivascular.TGFB1	Cytotoxic NK.TGFbR1_R2	6.99364e-07	0.105473	0.446	0.355	NA	NA	NA	NA
Stromal	Cytotoxic NK	TGFB1	TGFbR1_R2	5.39731e-06	0	TGFB1_TGFBR1_TGFBR2	TGFB1 - (TGFBR1+TGFBR2)	TGFb	Secreted Signaling	KEGG: hsa04350	AS	Stromal.TGFB1	Cytotoxic NK.TGFbR1_R2	4.62059e-221	0.122149	0.26	0.135	NA	NA	NA	NA
B cells	DC	TGFB1	TGFbR1_R2	2.01274e-07	0	TGFB1_TGFBR1_TGFBR2	TGFB1 - (TGFBR1+TGFBR2)	TGFb	Secreted Signaling	KEGG: hsa04350	AS	B cells.TGFB1	DC.TGFbR1_R2	0.00845136	-0.318857	0.345	0.529	2.00475e-05	0.224275	0.326	0.159
CD8+ T cells	DC	TGFB1	TGFbR1_R2	3.36691e-06	0	TGFB1_TGFBR1_TGFBR2	TGFB1 - (TGFBR1+TGFBR2)	TGFb	Secreted Signaling	KEGG: hsa04350	AS	CD8+ T cells.TGFB1	DC.TGFbR1_R2	0.0341049	-0.252492	0.544	0.494	2.00475e-05	0.224275	0.326	0.159
Cytotoxic NK	DC	TGFB1	TGFbR1_R2	1.61993e-06	0	TGFB1_TGFBR1_TGFBR2	TGFB1 - (TGFBR1+TGFBR2)	TGFb	Secreted Signaling	KEGG: hsa04350	AS	Cytotoxic NK.TGFB1	DC.TGFbR1_R2	NA	NA	NA	NA	2.00475e-05	0.224275	0.326	0.159
DC	DC	TGFB1	TGFbR1_R2	3.97271e-07	0	TGFB1_TGFBR1_TGFBR2	TGFB1 - (TGFBR1+TGFBR2)	TGFb	Secreted Signaling	KEGG: hsa04350	AS	DC.TGFB1	DC.TGFbR1_R2	0.0278372	0.103886	0.549	0.418	2.00475e-05	0.224275	0.326	0.159
DN T cells	DC	TGFB1	TGFbR1_R2	1.1485e-06	0	TGFB1_TGFBR1_TGFBR2	TGFB1 - (TGFBR1+TGFBR2)	TGFb	Secreted Signaling	KEGG: hsa04350	AS	DN T cells.TGFB1	DC.TGFbR1_R2	NA	NA	NA	NA	2.00475e-05	0.224275	0.326	0.159
Endothelium	DC	TGFB1	TGFbR1_R2	7.23831e-07	0	TGFB1_TGFBR1_TGFBR2	TGFB1 - (TGFBR1+TGFBR2)	TGFb	Secreted Signaling	KEGG: hsa04350	AS	Endothelium.TGFB1	DC.TGFbR1_R2	NA	NA	NA	NA	2.00475e-05	0.224275	0.326	0.159
Macrophages	DC	TGFB1	TGFbR1_R2	1.34e-06	0	TGFB1_TGFBR1_TGFBR2	TGFB1 - (TGFBR1+TGFBR2)	TGFb	Secreted Signaling	KEGG: hsa04350	AS	Macrophages.TGFB1	DC.TGFbR1_R2	NA	NA	NA	NA	2.00475e-05	0.224275	0.326	0.159
MAIT cells	DC	TGFB1	TGFbR1_R2	6.17847e-07	0	TGFB1_TGFBR1_TGFBR2	TGFB1 - (TGFBR1+TGFBR2)	TGFb	Secreted Signaling	KEGG: hsa04350	AS	MAIT cells.TGFB1	DC.TGFbR1_R2	NA	NA	NA	NA	2.00475e-05	0.224275	0.326	0.159
Mast cells	DC	TGFB1	TGFbR1_R2	1.43077e-08	0	TGFB1_TGFBR1_TGFBR2	TGFB1 - (TGFBR1+TGFBR2)	TGFb	Secreted Signaling	KEGG: hsa04350	AS	Mast cells.TGFB1	DC.TGFbR1_R2	NA	NA	NA	NA	2.00475e-05	0.224275	0.326	0.159
Contractile PV	DC	TGFB1	TGFbR1_R2	2.06286e-07	0	TGFB1_TGFBR1_TGFBR2	TGFB1 - (TGFBR1+TGFBR2)	TGFb	Secreted Signaling	KEGG: hsa04350	AS	Contractile PV.TGFB1	DC.TGFbR1_R2	0.0187043	-0.207969	0.302	0.625	2.00475e-05	0.224275	0.326	0.159
NK	DC	TGFB1	TGFbR1_R2	6.02035e-06	0	TGFB1_TGFBR1_TGFBR2	TGFB1 - (TGFBR1+TGFBR2)	TGFb	Secreted Signaling	KEGG: hsa04350	AS	NK.TGFB1	DC.TGFbR1_R2	NA	NA	NA	NA	2.00475e-05	0.224275	0.326	0.159
Perivascular	DC	TGFB1	TGFbR1_R2	6.42053e-07	0	TGFB1_TGFBR1_TGFBR2	TGFB1 - (TGFBR1+TGFBR2)	TGFb	Secreted Signaling	KEGG: hsa04350	AS	Perivascular.TGFB1	DC.TGFbR1_R2	6.99364e-07	0.105473	0.446	0.355	2.00475e-05	0.224275	0.326	0.159
Stromal	DC	TGFB1	TGFbR1_R2	1.65907e-06	0.01	TGFB1_TGFBR1_TGFBR2	TGFB1 - (TGFBR1+TGFBR2)	TGFb	Secreted Signaling	KEGG: hsa04350	AS	Stromal.TGFB1	DC.TGFbR1_R2	4.62059e-221	0.122149	0.26	0.135	2.00475e-05	0.224275	0.326	0.159
B cells	MAIT cells	TGFB1	TGFbR1_R2	1.90313e-07	0	TGFB1_TGFBR1_TGFBR2	TGFB1 - (TGFBR1+TGFBR2)	TGFb	Secreted Signaling	KEGG: hsa04350	AS	B cells.TGFB1	MAIT cells.TGFbR1_R2	0.00845136	-0.318857	0.345	0.529	NA	NA	NA	NA
CD8+ T cells	MAIT cells	TGFB1	TGFbR1_R2	3.18376e-06	0	TGFB1_TGFBR1_TGFBR2	TGFB1 - (TGFBR1+TGFBR2)	TGFb	Secreted Signaling	KEGG: hsa04350	AS	CD8+ T cells.TGFB1	MAIT cells.TGFbR1_R2	0.0341049	-0.252492	0.544	0.494	NA	NA	NA	NA
Cytotoxic NK	MAIT cells	TGFB1	TGFbR1_R2	1.53184e-06	0	TGFB1_TGFBR1_TGFBR2	TGFB1 - (TGFBR1+TGFBR2)	TGFb	Secreted Signaling	KEGG: hsa04350	AS	Cytotoxic NK.TGFB1	MAIT cells.TGFbR1_R2	NA	NA	NA	NA	NA	NA	NA	NA
DC	MAIT cells	TGFB1	TGFbR1_R2	3.75648e-07	0	TGFB1_TGFBR1_TGFBR2	TGFB1 - (TGFBR1+TGFBR2)	TGFb	Secreted Signaling	KEGG: hsa04350	AS	DC.TGFB1	MAIT cells.TGFbR1_R2	0.0278372	0.103886	0.549	0.418	NA	NA	NA	NA
DN T cells	MAIT cells	TGFB1	TGFbR1_R2	1.08596e-06	0	TGFB1_TGFBR1_TGFBR2	TGFB1 - (TGFBR1+TGFBR2)	TGFb	Secreted Signaling	KEGG: hsa04350	AS	DN T cells.TGFB1	MAIT cells.TGFbR1_R2	NA	NA	NA	NA	NA	NA	NA	NA
Endothelium	MAIT cells	TGFB1	TGFbR1_R2	6.8441e-07	0	TGFB1_TGFBR1_TGFBR2	TGFB1 - (TGFBR1+TGFBR2)	TGFb	Secreted Signaling	KEGG: hsa04350	AS	Endothelium.TGFB1	MAIT cells.TGFbR1_R2	NA	NA	NA	NA	NA	NA	NA	NA
Macrophages	MAIT cells	TGFB1	TGFbR1_R2	1.26706e-06	0	TGFB1_TGFBR1_TGFBR2	TGFB1 - (TGFBR1+TGFBR2)	TGFb	Secreted Signaling	KEGG: hsa04350	AS	Macrophages.TGFB1	MAIT cells.TGFbR1_R2	NA	NA	NA	NA	NA	NA	NA	NA
MAIT cells	MAIT cells	TGFB1	TGFbR1_R2	5.84238e-07	0	TGFB1_TGFBR1_TGFBR2	TGFB1 - (TGFBR1+TGFBR2)	TGFb	Secreted Signaling	KEGG: hsa04350	AS	MAIT cells.TGFB1	MAIT cells.TGFbR1_R2	NA	NA	NA	NA	NA	NA	NA	NA
Mast cells	MAIT cells	TGFB1	TGFbR1_R2	1.35286e-08	0	TGFB1_TGFBR1_TGFBR2	TGFB1 - (TGFBR1+TGFBR2)	TGFb	Secreted Signaling	KEGG: hsa04350	AS	Mast cells.TGFB1	MAIT cells.TGFbR1_R2	NA	NA	NA	NA	NA	NA	NA	NA
Contractile PV	MAIT cells	TGFB1	TGFbR1_R2	1.9505e-07	0	TGFB1_TGFBR1_TGFBR2	TGFB1 - (TGFBR1+TGFBR2)	TGFb	Secreted Signaling	KEGG: hsa04350	AS	Contractile PV.TGFB1	MAIT cells.TGFbR1_R2	0.0187043	-0.207969	0.302	0.625	NA	NA	NA	NA
NK	MAIT cells	TGFB1	TGFbR1_R2	5.69303e-06	0	TGFB1_TGFBR1_TGFBR2	TGFB1 - (TGFBR1+TGFBR2)	TGFb	Secreted Signaling	KEGG: hsa04350	AS	NK.TGFB1	MAIT cells.TGFbR1_R2	NA	NA	NA	NA	NA	NA	NA	NA
Perivascular	MAIT cells	TGFB1	TGFbR1_R2	6.07087e-07	0	TGFB1_TGFBR1_TGFBR2	TGFB1 - (TGFBR1+TGFBR2)	TGFb	Secreted Signaling	KEGG: hsa04350	AS	Perivascular.TGFB1	MAIT cells.TGFbR1_R2	6.99364e-07	0.105473	0.446	0.355	NA	NA	NA	NA
Stromal	MAIT cells	TGFB1	TGFbR1_R2	1.56869e-06	0	TGFB1_TGFBR1_TGFBR2	TGFB1 - (TGFBR1+TGFBR2)	TGFb	Secreted Signaling	KEGG: hsa04350	AS	Stromal.TGFB1	MAIT cells.TGFbR1_R2	4.62059e-221	0.122149	0.26	0.135	NA	NA	NA	NA
Perivascular	Cytotoxic NK	TGFB2	TGFbR1_R2	5.53367e-07	0	TGFB2_TGFBR1_TGFBR2	TGFB2 - (TGFBR1+TGFBR2)	TGFb	Secreted Signaling	KEGG: hsa04350	AS	Perivascular.TGFB2	Cytotoxic NK.TGFbR1_R2	2.84367e-12	-0.207444	0.252	0.353	NA	NA	NA	NA
Perivascular	DC	TGFB2	TGFbR1_R2	1.70076e-07	0	TGFB2_TGFBR1_TGFBR2	TGFB2 - (TGFBR1+TGFBR2)	TGFb	Secreted Signaling	KEGG: hsa04350	AS	Perivascular.TGFB2	DC.TGFbR1_R2	2.84367e-12	-0.207444	0.252	0.353	2.00475e-05	0.224275	0.326	0.159
Perivascular	MAIT cells	TGFB2	TGFbR1_R2	1.60811e-07	0	TGFB2_TGFBR1_TGFBR2	TGFB2 - (TGFBR1+TGFBR2)	TGFb	Secreted Signaling	KEGG: hsa04350	AS	Perivascular.TGFB2	MAIT cells.TGFbR1_R2	2.84367e-12	-0.207444	0.252	0.353	NA	NA	NA	NA
Stromal	Ciliated Epithelium	GDF7	BMPR1A_BMPR2	1.70522e-06	0.04	GDF7_BMPR1A_BMPR2	GDF7 - (BMPR1A+BMPR2)	BMP	Secreted Signaling	KEGG: hsa04350; PMID:26893264	AS	Stromal.GDF7	Ciliated Epithelium.BMPR1A_BMPR2	0	0.288824	0.71	0.506	7.64488e-09	0.248347	0.257	0.104
Stromal	Epithelium	GDF7	BMPR1A_BMPR2	7.54955e-05	0	GDF7_BMPR1A_BMPR2	GDF7 - (BMPR1A+BMPR2)	BMP	Secreted Signaling	KEGG: hsa04350; PMID:26893264	AS	Stromal.GDF7	Epithelium.BMPR1A_BMPR2	0	0.288824	0.71	0.506	3.00076e-22	0.10705	0.35	0.26
Stromal	Perivascular	GDF7	BMPR1A_BMPR2	0.000206684	0	GDF7_BMPR1A_BMPR2	GDF7 - (BMPR1A+BMPR2)	BMP	Secreted Signaling	KEGG: hsa04350; PMID:26893264	AS	Stromal.GDF7	Perivascular.BMPR1A_BMPR2	0	0.288824	0.71	0.506	NA	NA	NA	NA
Stromal	Stromal	GDF7	BMPR1A_BMPR2	0.0013498	0	GDF7_BMPR1A_BMPR2	GDF7 - (BMPR1A+BMPR2)	BMP	Secreted Signaling	KEGG: hsa04350; PMID:26893264	AS	Stromal.GDF7	Stromal.BMPR1A_BMPR2	0	0.288824	0.71	0.506	8.06112e-245	0.172854	0.488	0.321
Stromal	Ciliated Epithelium	GDF7	BMPR1B_BMPR2	2.65047e-06	0	GDF7_BMPR1B_BMPR2	GDF7 - (BMPR1B+BMPR2)	BMP	Secreted Signaling	KEGG: hsa04350; PMID:26893264	AS	Stromal.GDF7	Ciliated Epithelium.BMPR1B_BMPR2	0	0.288824	0.71	0.506	NA	NA	NA	NA
Stromal	Epithelium	GDF7	BMPR1B_BMPR2	8.87854e-05	0	GDF7_BMPR1B_BMPR2	GDF7 - (BMPR1B+BMPR2)	BMP	Secreted Signaling	KEGG: hsa04350; PMID:26893264	AS	Stromal.GDF7	Epithelium.BMPR1B_BMPR2	0	0.288824	0.71	0.506	3.00076e-22	0.10705	0.35	0.26
Stromal	Endothelium	WNT2	FZD4_LRP6	4.24671e-06	0	WNT2_FZD4_LRP6	WNT2 - (FZD4+LRP6)	WNT	Secreted Signaling	KEGG: hsa04310; PMID: 23209147	AS	Stromal.WNT2	Endothelium.FZD4_LRP6	2.23093e-185	0.128048	0.343	0.211	3.39383e-15	0.260437	0.439	0.35
Stromal	Endothelium	WNT2	FZD6_LRP6	4.62598e-06	0	WNT2_FZD6_LRP6	WNT2 - (FZD6+LRP6)	WNT	Secreted Signaling	KEGG: hsa04310; PMID: 23209147	AS	Stromal.WNT2	Endothelium.FZD6_LRP6	2.23093e-185	0.128048	0.343	0.211	3.39383e-15	0.260437	0.439	0.35
Stromal	Endothelium	WNT4	FZD4_LRP6	5.07901e-06	0	WNT4_FZD4_LRP6	WNT4 - (FZD4+LRP6)	WNT	Secreted Signaling	KEGG: hsa04310; PMID: 23209147	AS	Stromal.WNT4	Endothelium.FZD4_LRP6	NA	NA	NA	NA	3.39383e-15	0.260437	0.439	0.35
Stromal	Endothelium	WNT4	FZD6_LRP6	5.5325e-06	0	WNT4_FZD6_LRP6	WNT4 - (FZD6+LRP6)	WNT	Secreted Signaling	KEGG: hsa04310; PMID: 23209147	AS	Stromal.WNT4	Endothelium.FZD6_LRP6	NA	NA	NA	NA	3.39383e-15	0.260437	0.439	0.35
Stromal	Epithelium	WNT5A	FZD1	9.72067e-05	0	WNT5A_FZD1	WNT5A - FZD1	ncWNT	Secreted Signaling	KEGG: hsa04310	AS	Stromal.WNT5A	Epithelium.FZD1	0	0.297364	0.628	0.424	3.29997e-109	0.145176	0.294	0.139
Stromal	Endothelium	WNT5A	FZD4	0.000139805	0	WNT5A_FZD4	WNT5A - FZD4	ncWNT	Secreted Signaling	KEGG: hsa04310	AS	Stromal.WNT5A	Endothelium.FZD4	0	0.297364	0.628	0.424	NA	NA	NA	NA
Stromal	Epithelium	WNT5A	FZD5	0.000202984	0	WNT5A_FZD5	WNT5A - FZD5	ncWNT	Secreted Signaling	KEGG: hsa04310	AS	Stromal.WNT5A	Epithelium.FZD5	0	0.297364	0.628	0.424	9.28406e-190	0.293572	0.367	0.162
Stromal	Ciliated Epithelium	WNT5A	FZD6	8.23652e-06	0	WNT5A_FZD6	WNT5A - FZD6	ncWNT	Secreted Signaling	KEGG: hsa04310	AS	Stromal.WNT5A	Ciliated Epithelium.FZD6	0	0.297364	0.628	0.424	NA	NA	NA	NA
Stromal	Endothelium	WNT5A	FZD6	0.000165749	0	WNT5A_FZD6	WNT5A - FZD6	ncWNT	Secreted Signaling	KEGG: hsa04310	AS	Stromal.WNT5A	Endothelium.FZD6	0	0.297364	0.628	0.424	NA	NA	NA	NA
Stromal	Epithelium	WNT5A	FZD6	0.000154855	0	WNT5A_FZD6	WNT5A - FZD6	ncWNT	Secreted Signaling	KEGG: hsa04310	AS	Stromal.WNT5A	Epithelium.FZD6	0	0.297364	0.628	0.424	1.69714e-27	-0.153618	0.342	0.412
Stromal	Contractile PV	WNT5A	FZD7	0.000102703	0	WNT5A_FZD7	WNT5A - FZD7	ncWNT	Secreted Signaling	KEGG: hsa04310	AS	Stromal.WNT5A	Contractile PV.FZD7	0	0.297364	0.628	0.424	NA	NA	NA	NA
Stromal	Endothelium	WNT5A	MCAM	0.000787956	0	WNT5A_MCAM	WNT5A - MCAM	ncWNT	Secreted Signaling	PMID: 24335906	AS	Stromal.WNT5A	Endothelium.MCAM	0	0.297364	0.628	0.424	NA	NA	NA	NA
Stromal	Contractile PV	WNT5A	MCAM	0.000935112	0	WNT5A_MCAM	WNT5A - MCAM	ncWNT	Secreted Signaling	PMID: 24335906	AS	Stromal.WNT5A	Contractile PV.MCAM	0	0.297364	0.628	0.424	0.00059671	-0.4815	0.941	1
Stromal	Perivascular	WNT5A	MCAM	0.00115216	0	WNT5A_MCAM	WNT5A - MCAM	ncWNT	Secreted Signaling	PMID: 24335906	AS	Stromal.WNT5A	Perivascular.MCAM	0	0.297364	0.628	0.424	1.19352e-43	-0.431095	0.685	0.809
MAIT cells	Ciliated Epithelium	AREG	EGFR	1.22466e-07	0	AREG_EGFR	AREG - EGFR	EGF	Secreted Signaling	KEGG: hsa04012	AS	MAIT cells.AREG	Ciliated Epithelium.EGFR	NA	NA	NA	NA	0.00944384	0.23949	0.279	0.199
NK	Ciliated Epithelium	AREG	EGFR	3.85138e-07	0	AREG_EGFR	AREG - EGFR	EGF	Secreted Signaling	KEGG: hsa04012	AS	NK.AREG	Ciliated Epithelium.EGFR	1.35679e-07	0.160703	0.401	0.305	0.00944384	0.23949	0.279	0.199
MAIT cells	Epithelium	AREG	EGFR	3.8309e-06	0	AREG_EGFR	AREG - EGFR	EGF	Secreted Signaling	KEGG: hsa04012	AS	MAIT cells.AREG	Epithelium.EGFR	NA	NA	NA	NA	2.23547e-29	0.107681	0.378	0.276
NK	Epithelium	AREG	EGFR	1.20583e-05	0	AREG_EGFR	AREG - EGFR	EGF	Secreted Signaling	KEGG: hsa04012	AS	NK.AREG	Epithelium.EGFR	1.35679e-07	0.160703	0.401	0.305	2.23547e-29	0.107681	0.378	0.276
MAIT cells	Contractile PV	AREG	EGFR	2.39352e-06	0	AREG_EGFR	AREG - EGFR	EGF	Secreted Signaling	KEGG: hsa04012	AS	MAIT cells.AREG	Contractile PV.EGFR	NA	NA	NA	NA	0.0439692	0.296951	0.466	0.188
NK	Contractile PV	AREG	EGFR	7.55524e-06	0	AREG_EGFR	AREG - EGFR	EGF	Secreted Signaling	KEGG: hsa04012	AS	NK.AREG	Contractile PV.EGFR	1.35679e-07	0.160703	0.401	0.305	0.0439692	0.296951	0.466	0.188
MAIT cells	Perivascular	AREG	EGFR	5.00847e-06	0	AREG_EGFR	AREG - EGFR	EGF	Secreted Signaling	KEGG: hsa04012	AS	MAIT cells.AREG	Perivascular.EGFR	NA	NA	NA	NA	2.63298e-50	0.362887	0.439	0.19
NK	Perivascular	AREG	EGFR	1.58028e-05	0	AREG_EGFR	AREG - EGFR	EGF	Secreted Signaling	KEGG: hsa04012	AS	NK.AREG	Perivascular.EGFR	1.35679e-07	0.160703	0.401	0.305	2.63298e-50	0.362887	0.439	0.19
MAIT cells	Stromal	AREG	EGFR	5.08322e-05	0	AREG_EGFR	AREG - EGFR	EGF	Secreted Signaling	KEGG: hsa04012	AS	MAIT cells.AREG	Stromal.EGFR	NA	NA	NA	NA	1.20922e-245	0.189059	0.489	0.327
NK	Stromal	AREG	EGFR	0.000160454	0	AREG_EGFR	AREG - EGFR	EGF	Secreted Signaling	KEGG: hsa04012	AS	NK.AREG	Stromal.EGFR	1.35679e-07	0.160703	0.401	0.305	1.20922e-245	0.189059	0.489	0.327
MAIT cells	Ciliated Epithelium	AREG	EGFR_ERBB2	1.2364e-07	0	AREG_EGFR_ERBB2	AREG - (EGFR+ERBB2)	EGF	Secreted Signaling	KEGG: hsa04012	AS	MAIT cells.AREG	Ciliated Epithelium.EGFR_ERBB2	NA	NA	NA	NA	0.00944384	0.23949	0.279	0.199
NK	Ciliated Epithelium	AREG	EGFR_ERBB2	3.88839e-07	0	AREG_EGFR_ERBB2	AREG - (EGFR+ERBB2)	EGF	Secreted Signaling	KEGG: hsa04012	AS	NK.AREG	Ciliated Epithelium.EGFR_ERBB2	1.35679e-07	0.160703	0.401	0.305	0.00944384	0.23949	0.279	0.199
MAIT cells	Epithelium	AREG	EGFR_ERBB2	3.99057e-06	0	AREG_EGFR_ERBB2	AREG - (EGFR+ERBB2)	EGF	Secreted Signaling	KEGG: hsa04012	AS	MAIT cells.AREG	Epithelium.EGFR_ERBB2	NA	NA	NA	NA	2.23547e-29	0.107681	0.378	0.276
NK	Epithelium	AREG	EGFR_ERBB2	1.25624e-05	0	AREG_EGFR_ERBB2	AREG - (EGFR+ERBB2)	EGF	Secreted Signaling	KEGG: hsa04012	AS	NK.AREG	Epithelium.EGFR_ERBB2	1.35679e-07	0.160703	0.401	0.305	2.23547e-29	0.107681	0.378	0.276
DC	Ciliated Epithelium	HBEGF	EGFR	2.22753e-08	0	HBEGF_EGFR	HBEGF - EGFR	EGF	Secreted Signaling	KEGG: hsa04012	AS	DC.HBEGF	Ciliated Epithelium.EGFR	0.0063657	0.271125	0.278	0.183	0.00944384	0.23949	0.279	0.199
Endothelium	Ciliated Epithelium	HBEGF	EGFR	6.77582e-08	0	HBEGF_EGFR	HBEGF - EGFR	EGF	Secreted Signaling	KEGG: hsa04012	AS	Endothelium.HBEGF	Ciliated Epithelium.EGFR	3.32284e-05	0.157935	0.277	0.23	0.00944384	0.23949	0.279	0.199
Epithelium	Ciliated Epithelium	HBEGF	EGFR	1.32782e-07	0	HBEGF_EGFR	HBEGF - EGFR	EGF	Secreted Signaling	KEGG: hsa04012	AS	Epithelium.HBEGF	Ciliated Epithelium.EGFR	NA	NA	NA	NA	0.00944384	0.23949	0.279	0.199
Macrophages	Ciliated Epithelium	HBEGF	EGFR	1.86037e-07	0	HBEGF_EGFR	HBEGF - EGFR	EGF	Secreted Signaling	KEGG: hsa04012	AS	Macrophages.HBEGF	Ciliated Epithelium.EGFR	NA	NA	NA	NA	0.00944384	0.23949	0.279	0.199
MAIT cells	Ciliated Epithelium	HBEGF	EGFR	1.40738e-08	0	HBEGF_EGFR	HBEGF - EGFR	EGF	Secreted Signaling	KEGG: hsa04012	AS	MAIT cells.HBEGF	Ciliated Epithelium.EGFR	NA	NA	NA	NA	0.00944384	0.23949	0.279	0.199
Contractile PV	Ciliated Epithelium	HBEGF	EGFR	4.23211e-08	0	HBEGF_EGFR	HBEGF - EGFR	EGF	Secreted Signaling	KEGG: hsa04012	AS	Contractile PV.HBEGF	Ciliated Epithelium.EGFR	NA	NA	NA	NA	0.00944384	0.23949	0.279	0.199
DC	Epithelium	HBEGF	EGFR	6.97703e-07	0	HBEGF_EGFR	HBEGF - EGFR	EGF	Secreted Signaling	KEGG: hsa04012	AS	DC.HBEGF	Epithelium.EGFR	0.0063657	0.271125	0.278	0.183	2.23547e-29	0.107681	0.378	0.276
Endothelium	Epithelium	HBEGF	EGFR	2.12248e-06	0	HBEGF_EGFR	HBEGF - EGFR	EGF	Secreted Signaling	KEGG: hsa04012	AS	Endothelium.HBEGF	Epithelium.EGFR	3.32284e-05	0.157935	0.277	0.23	2.23547e-29	0.107681	0.378	0.276
Epithelium	Epithelium	HBEGF	EGFR	4.1592e-06	0	HBEGF_EGFR	HBEGF - EGFR	EGF	Secreted Signaling	KEGG: hsa04012	AS	Epithelium.HBEGF	Epithelium.EGFR	NA	NA	NA	NA	2.23547e-29	0.107681	0.378	0.276
Macrophages	Epithelium	HBEGF	EGFR	5.82473e-06	0	HBEGF_EGFR	HBEGF - EGFR	EGF	Secreted Signaling	KEGG: hsa04012	AS	Macrophages.HBEGF	Epithelium.EGFR	NA	NA	NA	NA	2.23547e-29	0.107681	0.378	0.276
MAIT cells	Epithelium	HBEGF	EGFR	4.40852e-07	0	HBEGF_EGFR	HBEGF - EGFR	EGF	Secreted Signaling	KEGG: hsa04012	AS	MAIT cells.HBEGF	Epithelium.EGFR	NA	NA	NA	NA	2.23547e-29	0.107681	0.378	0.276
Contractile PV	Epithelium	HBEGF	EGFR	1.32564e-06	0	HBEGF_EGFR	HBEGF - EGFR	EGF	Secreted Signaling	KEGG: hsa04012	AS	Contractile PV.HBEGF	Epithelium.EGFR	NA	NA	NA	NA	2.23547e-29	0.107681	0.378	0.276
DC	Contractile PV	HBEGF	EGFR	4.3773e-07	0	HBEGF_EGFR	HBEGF - EGFR	EGF	Secreted Signaling	KEGG: hsa04012	AS	DC.HBEGF	Contractile PV.EGFR	0.0063657	0.271125	0.278	0.183	0.0439692	0.296951	0.466	0.188
Endothelium	Contractile PV	HBEGF	EGFR	1.33194e-06	0	HBEGF_EGFR	HBEGF - EGFR	EGF	Secreted Signaling	KEGG: hsa04012	AS	Endothelium.HBEGF	Contractile PV.EGFR	3.32284e-05	0.157935	0.277	0.23	0.0439692	0.296951	0.466	0.188
Epithelium	Contractile PV	HBEGF	EGFR	2.60986e-06	0	HBEGF_EGFR	HBEGF - EGFR	EGF	Secreted Signaling	KEGG: hsa04012	AS	Epithelium.HBEGF	Contractile PV.EGFR	NA	NA	NA	NA	0.0439692	0.296951	0.466	0.188
Macrophages	Contractile PV	HBEGF	EGFR	3.64974e-06	0	HBEGF_EGFR	HBEGF - EGFR	EGF	Secreted Signaling	KEGG: hsa04012	AS	Macrophages.HBEGF	Contractile PV.EGFR	NA	NA	NA	NA	0.0439692	0.296951	0.466	0.188
MAIT cells	Contractile PV	HBEGF	EGFR	2.76652e-07	0	HBEGF_EGFR	HBEGF - EGFR	EGF	Secreted Signaling	KEGG: hsa04012	AS	MAIT cells.HBEGF	Contractile PV.EGFR	NA	NA	NA	NA	0.0439692	0.296951	0.466	0.188
Contractile PV	Contractile PV	HBEGF	EGFR	8.31831e-07	0	HBEGF_EGFR	HBEGF - EGFR	EGF	Secreted Signaling	KEGG: hsa04012	AS	Contractile PV.HBEGF	Contractile PV.EGFR	NA	NA	NA	NA	0.0439692	0.296951	0.466	0.188
DC	Perivascular	HBEGF	EGFR	9.15388e-07	0	HBEGF_EGFR	HBEGF - EGFR	EGF	Secreted Signaling	KEGG: hsa04012	AS	DC.HBEGF	Perivascular.EGFR	0.0063657	0.271125	0.278	0.183	2.63298e-50	0.362887	0.439	0.19
Endothelium	Perivascular	HBEGF	EGFR	2.78528e-06	0	HBEGF_EGFR	HBEGF - EGFR	EGF	Secreted Signaling	KEGG: hsa04012	AS	Endothelium.HBEGF	Perivascular.EGFR	3.32284e-05	0.157935	0.277	0.23	2.63298e-50	0.362887	0.439	0.19
Epithelium	Perivascular	HBEGF	EGFR	5.45764e-06	0	HBEGF_EGFR	HBEGF - EGFR	EGF	Secreted Signaling	KEGG: hsa04012	AS	Epithelium.HBEGF	Perivascular.EGFR	NA	NA	NA	NA	2.63298e-50	0.362887	0.439	0.19
Macrophages	Perivascular	HBEGF	EGFR	7.63383e-06	0	HBEGF_EGFR	HBEGF - EGFR	EGF	Secreted Signaling	KEGG: hsa04012	AS	Macrophages.HBEGF	Perivascular.EGFR	NA	NA	NA	NA	2.63298e-50	0.362887	0.439	0.19
MAIT cells	Perivascular	HBEGF	EGFR	5.78517e-07	0	HBEGF_EGFR	HBEGF - EGFR	EGF	Secreted Signaling	KEGG: hsa04012	AS	MAIT cells.HBEGF	Perivascular.EGFR	NA	NA	NA	NA	2.63298e-50	0.362887	0.439	0.19
Contractile PV	Perivascular	HBEGF	EGFR	1.7395e-06	0	HBEGF_EGFR	HBEGF - EGFR	EGF	Secreted Signaling	KEGG: hsa04012	AS	Contractile PV.HBEGF	Perivascular.EGFR	NA	NA	NA	NA	2.63298e-50	0.362887	0.439	0.19
DC	Stromal	HBEGF	EGFR	9.29627e-06	0	HBEGF_EGFR	HBEGF - EGFR	EGF	Secreted Signaling	KEGG: hsa04012	AS	DC.HBEGF	Stromal.EGFR	0.0063657	0.271125	0.278	0.183	1.20922e-245	0.189059	0.489	0.327
Endothelium	Stromal	HBEGF	EGFR	2.82871e-05	0	HBEGF_EGFR	HBEGF - EGFR	EGF	Secreted Signaling	KEGG: hsa04012	AS	Endothelium.HBEGF	Stromal.EGFR	3.32284e-05	0.157935	0.277	0.23	1.20922e-245	0.189059	0.489	0.327
Epithelium	Stromal	HBEGF	EGFR	5.54268e-05	0	HBEGF_EGFR	HBEGF - EGFR	EGF	Secreted Signaling	KEGG: hsa04012	AS	Epithelium.HBEGF	Stromal.EGFR	NA	NA	NA	NA	1.20922e-245	0.189059	0.489	0.327
Macrophages	Stromal	HBEGF	EGFR	7.75111e-05	0	HBEGF_EGFR	HBEGF - EGFR	EGF	Secreted Signaling	KEGG: hsa04012	AS	Macrophages.HBEGF	Stromal.EGFR	NA	NA	NA	NA	1.20922e-245	0.189059	0.489	0.327
MAIT cells	Stromal	HBEGF	EGFR	5.87538e-06	0	HBEGF_EGFR	HBEGF - EGFR	EGF	Secreted Signaling	KEGG: hsa04012	AS	MAIT cells.HBEGF	Stromal.EGFR	NA	NA	NA	NA	1.20922e-245	0.189059	0.489	0.327
Contractile PV	Stromal	HBEGF	EGFR	1.7666e-05	0	HBEGF_EGFR	HBEGF - EGFR	EGF	Secreted Signaling	KEGG: hsa04012	AS	Contractile PV.HBEGF	Stromal.EGFR	NA	NA	NA	NA	1.20922e-245	0.189059	0.489	0.327
DC	Ciliated Epithelium	HBEGF	EGFR_ERBB2	2.24895e-08	0	HBEGF_EGFR_ERBB2	HBEGF - (EGFR+ERBB2)	EGF	Secreted Signaling	KEGG: hsa04012	AS	DC.HBEGF	Ciliated Epithelium.EGFR_ERBB2	0.0063657	0.271125	0.278	0.183	0.00944384	0.23949	0.279	0.199
Endothelium	Ciliated Epithelium	HBEGF	EGFR_ERBB2	6.841e-08	0	HBEGF_EGFR_ERBB2	HBEGF - (EGFR+ERBB2)	EGF	Secreted Signaling	KEGG: hsa04012	AS	Endothelium.HBEGF	Ciliated Epithelium.EGFR_ERBB2	3.32284e-05	0.157935	0.277	0.23	0.00944384	0.23949	0.279	0.199
Epithelium	Ciliated Epithelium	HBEGF	EGFR_ERBB2	1.34059e-07	0	HBEGF_EGFR_ERBB2	HBEGF - (EGFR+ERBB2)	EGF	Secreted Signaling	KEGG: hsa04012	AS	Epithelium.HBEGF	Ciliated Epithelium.EGFR_ERBB2	NA	NA	NA	NA	0.00944384	0.23949	0.279	0.199
Macrophages	Ciliated Epithelium	HBEGF	EGFR_ERBB2	1.87825e-07	0	HBEGF_EGFR_ERBB2	HBEGF - (EGFR+ERBB2)	EGF	Secreted Signaling	KEGG: hsa04012	AS	Macrophages.HBEGF	Ciliated Epithelium.EGFR_ERBB2	NA	NA	NA	NA	0.00944384	0.23949	0.279	0.199
MAIT cells	Ciliated Epithelium	HBEGF	EGFR_ERBB2	1.42092e-08	0	HBEGF_EGFR_ERBB2	HBEGF - (EGFR+ERBB2)	EGF	Secreted Signaling	KEGG: hsa04012	AS	MAIT cells.HBEGF	Ciliated Epithelium.EGFR_ERBB2	NA	NA	NA	NA	0.00944384	0.23949	0.279	0.199
Contractile PV	Ciliated Epithelium	HBEGF	EGFR_ERBB2	4.27281e-08	0	HBEGF_EGFR_ERBB2	HBEGF - (EGFR+ERBB2)	EGF	Secreted Signaling	KEGG: hsa04012	AS	Contractile PV.HBEGF	Ciliated Epithelium.EGFR_ERBB2	NA	NA	NA	NA	0.00944384	0.23949	0.279	0.199
DC	Epithelium	HBEGF	EGFR_ERBB2	7.26916e-07	0	HBEGF_EGFR_ERBB2	HBEGF - (EGFR+ERBB2)	EGF	Secreted Signaling	KEGG: hsa04012	AS	DC.HBEGF	Epithelium.EGFR_ERBB2	0.0063657	0.271125	0.278	0.183	2.23547e-29	0.107681	0.378	0.276
Endothelium	Epithelium	HBEGF	EGFR_ERBB2	2.21137e-06	0	HBEGF_EGFR_ERBB2	HBEGF - (EGFR+ERBB2)	EGF	Secreted Signaling	KEGG: hsa04012	AS	Endothelium.HBEGF	Epithelium.EGFR_ERBB2	3.32284e-05	0.157935	0.277	0.23	2.23547e-29	0.107681	0.378	0.276
Epithelium	Epithelium	HBEGF	EGFR_ERBB2	4.33337e-06	0	HBEGF_EGFR_ERBB2	HBEGF - (EGFR+ERBB2)	EGF	Secreted Signaling	KEGG: hsa04012	AS	Epithelium.HBEGF	Epithelium.EGFR_ERBB2	NA	NA	NA	NA	2.23547e-29	0.107681	0.378	0.276
Macrophages	Epithelium	HBEGF	EGFR_ERBB2	6.06828e-06	0	HBEGF_EGFR_ERBB2	HBEGF - (EGFR+ERBB2)	EGF	Secreted Signaling	KEGG: hsa04012	AS	Macrophages.HBEGF	Epithelium.EGFR_ERBB2	NA	NA	NA	NA	2.23547e-29	0.107681	0.378	0.276
MAIT cells	Epithelium	HBEGF	EGFR_ERBB2	4.59315e-07	0	HBEGF_EGFR_ERBB2	HBEGF - (EGFR+ERBB2)	EGF	Secreted Signaling	KEGG: hsa04012	AS	MAIT cells.HBEGF	Epithelium.EGFR_ERBB2	NA	NA	NA	NA	2.23547e-29	0.107681	0.378	0.276
Contractile PV	Epithelium	HBEGF	EGFR_ERBB2	1.38116e-06	0	HBEGF_EGFR_ERBB2	HBEGF - (EGFR+ERBB2)	EGF	Secreted Signaling	KEGG: hsa04012	AS	Contractile PV.HBEGF	Epithelium.EGFR_ERBB2	NA	NA	NA	NA	2.23547e-29	0.107681	0.378	0.276
Macrophages	Ciliated Epithelium	EREG	EGFR	5.41711e-07	0	EREG_EGFR	EREG - EGFR	EGF	Secreted Signaling	KEGG: hsa04012	AS	Macrophages.EREG	Ciliated Epithelium.EGFR	0.0425731	0.260883	0.518	0.672	0.00944384	0.23949	0.279	0.199
Macrophages	Epithelium	EREG	EGFR	1.69397e-05	0	EREG_EGFR	EREG - EGFR	EGF	Secreted Signaling	KEGG: hsa04012	AS	Macrophages.EREG	Epithelium.EGFR	0.0425731	0.260883	0.518	0.672	2.23547e-29	0.107681	0.378	0.276
Macrophages	Contractile PV	EREG	EGFR	1.05724e-05	0	EREG_EGFR	EREG - EGFR	EGF	Secreted Signaling	KEGG: hsa04012	AS	Macrophages.EREG	Contractile PV.EGFR	0.0425731	0.260883	0.518	0.672	0.0439692	0.296951	0.466	0.188
Macrophages	Perivascular	EREG	EGFR	2.21264e-05	0	EREG_EGFR	EREG - EGFR	EGF	Secreted Signaling	KEGG: hsa04012	AS	Macrophages.EREG	Perivascular.EGFR	0.0425731	0.260883	0.518	0.672	2.63298e-50	0.362887	0.439	0.19
Macrophages	Stromal	EREG	EGFR	0.00022453	0	EREG_EGFR	EREG - EGFR	EGF	Secreted Signaling	KEGG: hsa04012	AS	Macrophages.EREG	Stromal.EGFR	0.0425731	0.260883	0.518	0.672	1.20922e-245	0.189059	0.489	0.327
Macrophages	Ciliated Epithelium	EREG	EGFR_ERBB2	5.46901e-07	0	EREG_EGFR_ERBB2	EREG - (EGFR+ERBB2)	EGF	Secreted Signaling	KEGG: hsa04012	AS	Macrophages.EREG	Ciliated Epithelium.EGFR_ERBB2	0.0425731	0.260883	0.518	0.672	0.00944384	0.23949	0.279	0.199
Macrophages	Epithelium	EREG	EGFR_ERBB2	1.76449e-05	0	EREG_EGFR_ERBB2	EREG - (EGFR+ERBB2)	EGF	Secreted Signaling	KEGG: hsa04012	AS	Macrophages.EREG	Epithelium.EGFR_ERBB2	0.0425731	0.260883	0.518	0.672	2.23547e-29	0.107681	0.378	0.276
Stromal	Endothelium	FGF2	FGFR1	4.06869e-05	0	FGF2_FGFR1	FGF2 - FGFR1	FGF	Secreted Signaling	PMC: 4393358	AS	Stromal.FGF2	Endothelium.FGFR1	NA	NA	NA	NA	0.0158083	0.134999	0.497	0.501
Stromal	Epithelium	FGF2	FGFR1	2.33285e-05	0	FGF2_FGFR1	FGF2 - FGFR1	FGF	Secreted Signaling	PMC: 4393358	AS	Stromal.FGF2	Epithelium.FGFR1	NA	NA	NA	NA	4.36397e-37	-0.169781	0.324	0.415
Stromal	Contractile PV	FGF2	FGFR1	1.48272e-05	0	FGF2_FGFR1	FGF2 - FGFR1	FGF	Secreted Signaling	PMC: 4393358	AS	Stromal.FGF2	Contractile PV.FGFR1	NA	NA	NA	NA	NA	NA	NA	NA
Stromal	Epithelium	FGF2	FGFR2	7.39533e-06	0	FGF2_FGFR2	FGF2 - FGFR2	FGF	Secreted Signaling	PMC: 4393358	AS	Stromal.FGF2	Epithelium.FGFR2	NA	NA	NA	NA	7.94428e-28	-0.139956	0.261	0.338
Contractile PV	Ciliated Epithelium	PDGFA	PDGFRA	2.68822e-07	0	PDGFA_PDGFRA	PDGFA - PDGFRA	PDGF	Secreted Signaling	PMID: 15207812	AS	Contractile PV.PDGFA	Ciliated Epithelium.PDGFRA	2.01338e-05	-0.68077	0.613	1	7.02493e-21	0.603603	0.309	0.083
Perivascular	Ciliated Epithelium	PDGFA	PDGFRA	3.09345e-07	0	PDGFA_PDGFRA	PDGFA - PDGFRA	PDGF	Secreted Signaling	PMID: 15207812	AS	Perivascular.PDGFA	Ciliated Epithelium.PDGFRA	1.27712e-09	-0.216491	0.506	0.56	7.02493e-21	0.603603	0.309	0.083
Contractile PV	Epithelium	PDGFA	PDGFRA	2.82771e-06	0	PDGFA_PDGFRA	PDGFA - PDGFRA	PDGF	Secreted Signaling	PMID: 15207812	AS	Contractile PV.PDGFA	Epithelium.PDGFRA	2.01338e-05	-0.68077	0.613	1	0	0.600759	0.311	0.072
Perivascular	Epithelium	PDGFA	PDGFRA	3.25059e-06	0	PDGFA_PDGFRA	PDGFA - PDGFRA	PDGF	Secreted Signaling	PMID: 15207812	AS	Perivascular.PDGFA	Epithelium.PDGFRA	1.27712e-09	-0.216491	0.506	0.56	0	0.600759	0.311	0.072
Contractile PV	Perivascular	PDGFA	PDGFRA	2.4948e-06	0	PDGFA_PDGFRA	PDGFA - PDGFRA	PDGF	Secreted Signaling	PMID: 15207812	AS	Contractile PV.PDGFA	Perivascular.PDGFRA	2.01338e-05	-0.68077	0.613	1	8.7581e-19	0.309459	0.293	0.157
Perivascular	Perivascular	PDGFA	PDGFRA	2.87073e-06	0	PDGFA_PDGFRA	PDGFA - PDGFRA	PDGF	Secreted Signaling	PMID: 15207812	AS	Perivascular.PDGFA	Perivascular.PDGFRA	1.27712e-09	-0.216491	0.506	0.56	8.7581e-19	0.309459	0.293	0.157
Contractile PV	Stromal	PDGFA	PDGFRA	0.000324712	0	PDGFA_PDGFRA	PDGFA - PDGFRA	PDGF	Secreted Signaling	PMID: 15207812	AS	Contractile PV.PDGFA	Stromal.PDGFRA	2.01338e-05	-0.68077	0.613	1	0	0.476702	0.963	0.836
Perivascular	Stromal	PDGFA	PDGFRA	0.000382611	0	PDGFA_PDGFRA	PDGFA - PDGFRA	PDGF	Secreted Signaling	PMID: 15207812	AS	Perivascular.PDGFA	Stromal.PDGFRA	1.27712e-09	-0.216491	0.506	0.56	0	0.476702	0.963	0.836
Contractile PV	Contractile PV	PDGFA	PDGFRB	7.60012e-06	0	PDGFA_PDGFRB	PDGFA - PDGFRB	PDGF	Secreted Signaling	PMID: 15207812	AS	Contractile PV.PDGFA	Contractile PV.PDGFRB	2.01338e-05	-0.68077	0.613	1	NA	NA	NA	NA
Perivascular	Contractile PV	PDGFA	PDGFRB	8.82211e-06	0	PDGFA_PDGFRB	PDGFA - PDGFRB	PDGF	Secreted Signaling	PMID: 15207812	AS	Perivascular.PDGFA	Contractile PV.PDGFRB	1.27712e-09	-0.216491	0.506	0.56	NA	NA	NA	NA
Contractile PV	Perivascular	PDGFA	PDGFRB	2.32316e-05	0	PDGFA_PDGFRB	PDGFA - PDGFRB	PDGF	Secreted Signaling	PMID: 15207812	AS	Contractile PV.PDGFA	Perivascular.PDGFRB	2.01338e-05	-0.68077	0.613	1	NA	NA	NA	NA
Perivascular	Perivascular	PDGFA	PDGFRB	2.7173e-05	0	PDGFA_PDGFRB	PDGFA - PDGFRB	PDGF	Secreted Signaling	PMID: 15207812	AS	Perivascular.PDGFA	Perivascular.PDGFRB	1.27712e-09	-0.216491	0.506	0.56	NA	NA	NA	NA
Contractile PV	Stromal	PDGFA	PDGFRB	0.000156234	0	PDGFA_PDGFRB	PDGFA - PDGFRB	PDGF	Secreted Signaling	PMID: 15207812	AS	Contractile PV.PDGFA	Stromal.PDGFRB	2.01338e-05	-0.68077	0.613	1	0	0.408248	0.757	0.471
Perivascular	Stromal	PDGFA	PDGFRB	0.000181641	0	PDGFA_PDGFRB	PDGFA - PDGFRB	PDGF	Secreted Signaling	PMID: 15207812	AS	Perivascular.PDGFA	Stromal.PDGFRB	1.27712e-09	-0.216491	0.506	0.56	0	0.408248	0.757	0.471
Endothelium	Ciliated Epithelium	PDGFB	PDGFRA	1.18332e-07	0	PDGFB_PDGFRA	PDGFB - PDGFRA	PDGF	Secreted Signaling	PMID: 15207812	AS	Endothelium.PDGFB	Ciliated Epithelium.PDGFRA	NA	NA	NA	NA	7.02493e-21	0.603603	0.309	0.083
Endothelium	Epithelium	PDGFB	PDGFRA	1.24204e-06	0	PDGFB_PDGFRA	PDGFB - PDGFRA	PDGF	Secreted Signaling	PMID: 15207812	AS	Endothelium.PDGFB	Epithelium.PDGFRA	NA	NA	NA	NA	0	0.600759	0.311	0.072
Endothelium	Perivascular	PDGFB	PDGFRA	1.09806e-06	0	PDGFB_PDGFRA	PDGFB - PDGFRA	PDGF	Secreted Signaling	PMID: 15207812	AS	Endothelium.PDGFB	Perivascular.PDGFRA	NA	NA	NA	NA	8.7581e-19	0.309459	0.293	0.157
Endothelium	Stromal	PDGFB	PDGFRA	0.000150265	0	PDGFB_PDGFRA	PDGFB - PDGFRA	PDGF	Secreted Signaling	PMID: 15207812	AS	Endothelium.PDGFB	Stromal.PDGFRA	NA	NA	NA	NA	0	0.476702	0.963	0.836
Endothelium	Contractile PV	PDGFB	PDGFRB	3.40695e-06	0	PDGFB_PDGFRB	PDGFB - PDGFRB	PDGF	Secreted Signaling	PMID: 15207812	AS	Endothelium.PDGFB	Contractile PV.PDGFRB	NA	NA	NA	NA	NA	NA	NA	NA
Endothelium	Perivascular	PDGFB	PDGFRB	1.05832e-05	0	PDGFB_PDGFRB	PDGFB - PDGFRB	PDGF	Secreted Signaling	PMID: 15207812	AS	Endothelium.PDGFB	Perivascular.PDGFRB	NA	NA	NA	NA	NA	NA	NA	NA
Endothelium	Stromal	PDGFB	PDGFRB	7.02695e-05	0	PDGFB_PDGFRB	PDGFB - PDGFRB	PDGF	Secreted Signaling	PMID: 15207812	AS	Endothelium.PDGFB	Stromal.PDGFRB	NA	NA	NA	NA	0	0.408248	0.757	0.471
Contractile PV	Ciliated Epithelium	PDGFC	PDGFRA	5.97025e-08	0	PDGFC_PDGFRA	PDGFC - PDGFRA	PDGF	Secreted Signaling	PMID: 15207812	AS	Contractile PV.PDGFC	Ciliated Epithelium.PDGFRA	NA	NA	NA	NA	7.02493e-21	0.603603	0.309	0.083
Contractile PV	Epithelium	PDGFC	PDGFRA	6.26592e-07	0	PDGFC_PDGFRA	PDGFC - PDGFRA	PDGF	Secreted Signaling	PMID: 15207812	AS	Contractile PV.PDGFC	Epithelium.PDGFRA	NA	NA	NA	NA	0	0.600759	0.311	0.072
Contractile PV	Perivascular	PDGFC	PDGFRA	5.54008e-07	0	PDGFC_PDGFRA	PDGFC - PDGFRA	PDGF	Secreted Signaling	PMID: 15207812	AS	Contractile PV.PDGFC	Perivascular.PDGFRA	NA	NA	NA	NA	8.7581e-19	0.309459	0.293	0.157
Contractile PV	Stromal	PDGFC	PDGFRA	7.59791e-05	0	PDGFC_PDGFRA	PDGFC - PDGFRA	PDGF	Secreted Signaling	PMID: 15207812	AS	Contractile PV.PDGFC	Stromal.PDGFRA	NA	NA	NA	NA	0	0.476702	0.963	0.836
DC	Endothelium	VEGFA	FLT1	6.55066e-06	0	VEGFA_VEGFR1	VEGFA - VEGFR1	VEGF	Secreted Signaling	KEGG: hsa04370; PMID: 16633338	AS	DC.VEGFA	Endothelium.FLT1	NA	NA	NA	NA	7.98039e-39	0.431706	0.708	0.608
Epithelium	Endothelium	VEGFA	FLT1	1.79151e-05	0	VEGFA_VEGFR1	VEGFA - VEGFR1	VEGF	Secreted Signaling	KEGG: hsa04370; PMID: 16633338	AS	Epithelium.VEGFA	Endothelium.FLT1	9.86214e-133	-0.361005	0.318	0.51	7.98039e-39	0.431706	0.708	0.608
Macrophages	Endothelium	VEGFA	FLT1	2.68029e-05	0	VEGFA_VEGFR1	VEGFA - VEGFR1	VEGF	Secreted Signaling	KEGG: hsa04370; PMID: 16633338	AS	Macrophages.VEGFA	Endothelium.FLT1	NA	NA	NA	NA	7.98039e-39	0.431706	0.708	0.608
MAIT cells	Endothelium	VEGFA	FLT1	6.72593e-06	0	VEGFA_VEGFR1	VEGFA - VEGFR1	VEGF	Secreted Signaling	KEGG: hsa04370; PMID: 16633338	AS	MAIT cells.VEGFA	Endothelium.FLT1	NA	NA	NA	NA	7.98039e-39	0.431706	0.708	0.608
Mast cells	Endothelium	VEGFA	FLT1	4.44227e-07	0	VEGFA_VEGFR1	VEGFA - VEGFR1	VEGF	Secreted Signaling	KEGG: hsa04370; PMID: 16633338	AS	Mast cells.VEGFA	Endothelium.FLT1	NA	NA	NA	NA	7.98039e-39	0.431706	0.708	0.608
Contractile PV	Endothelium	VEGFA	FLT1	1.03929e-05	0	VEGFA_VEGFR1	VEGFA - VEGFR1	VEGF	Secreted Signaling	KEGG: hsa04370; PMID: 16633338	AS	Contractile PV.VEGFA	Endothelium.FLT1	NA	NA	NA	NA	7.98039e-39	0.431706	0.708	0.608
Perivascular	Endothelium	VEGFA	FLT1	1.42725e-05	0	VEGFA_VEGFR1	VEGFA - VEGFR1	VEGF	Secreted Signaling	KEGG: hsa04370; PMID: 16633338	AS	Perivascular.VEGFA	Endothelium.FLT1	2.40843e-06	-0.21731	0.277	0.33	7.98039e-39	0.431706	0.708	0.608
Stromal	Endothelium	VEGFA	FLT1	0.000136414	0	VEGFA_VEGFR1	VEGFA - VEGFR1	VEGF	Secreted Signaling	KEGG: hsa04370; PMID: 16633338	AS	Stromal.VEGFA	Endothelium.FLT1	6.30496e-43	-0.186293	0.275	0.315	7.98039e-39	0.431706	0.708	0.608
DC	Endothelium	VEGFA	KDR	5.6749e-06	0	VEGFA_VEGFR2	VEGFA - VEGFR2	VEGF	Secreted Signaling	KEGG: hsa04370; PMID: 16633338	AS	DC.VEGFA	Endothelium.KDR	NA	NA	NA	NA	2.13768e-20	0.305453	0.596	0.515
Epithelium	Endothelium	VEGFA	KDR	1.55018e-05	0	VEGFA_VEGFR2	VEGFA - VEGFR2	VEGF	Secreted Signaling	KEGG: hsa04370; PMID: 16633338	AS	Epithelium.VEGFA	Endothelium.KDR	9.86214e-133	-0.361005	0.318	0.51	2.13768e-20	0.305453	0.596	0.515
Macrophages	Endothelium	VEGFA	KDR	2.32305e-05	0	VEGFA_VEGFR2	VEGFA - VEGFR2	VEGF	Secreted Signaling	KEGG: hsa04370; PMID: 16633338	AS	Macrophages.VEGFA	Endothelium.KDR	NA	NA	NA	NA	2.13768e-20	0.305453	0.596	0.515
MAIT cells	Endothelium	VEGFA	KDR	5.82825e-06	0	VEGFA_VEGFR2	VEGFA - VEGFR2	VEGF	Secreted Signaling	KEGG: hsa04370; PMID: 16633338	AS	MAIT cells.VEGFA	Endothelium.KDR	NA	NA	NA	NA	2.13768e-20	0.305453	0.596	0.515
Mast cells	Endothelium	VEGFA	KDR	3.84867e-07	0	VEGFA_VEGFR2	VEGFA - VEGFR2	VEGF	Secreted Signaling	KEGG: hsa04370; PMID: 16633338	AS	Mast cells.VEGFA	Endothelium.KDR	NA	NA	NA	NA	2.13768e-20	0.305453	0.596	0.515
Contractile PV	Endothelium	VEGFA	KDR	8.99787e-06	0	VEGFA_VEGFR2	VEGFA - VEGFR2	VEGF	Secreted Signaling	KEGG: hsa04370; PMID: 16633338	AS	Contractile PV.VEGFA	Endothelium.KDR	NA	NA	NA	NA	2.13768e-20	0.305453	0.596	0.515
Perivascular	Endothelium	VEGFA	KDR	1.23508e-05	0	VEGFA_VEGFR2	VEGFA - VEGFR2	VEGF	Secreted Signaling	KEGG: hsa04370; PMID: 16633338	AS	Perivascular.VEGFA	Endothelium.KDR	2.40843e-06	-0.21731	0.277	0.33	2.13768e-20	0.305453	0.596	0.515
Stromal	Endothelium	VEGFA	KDR	0.000118048	0	VEGFA_VEGFR2	VEGFA - VEGFR2	VEGF	Secreted Signaling	KEGG: hsa04370; PMID: 16633338	AS	Stromal.VEGFA	Endothelium.KDR	6.30496e-43	-0.186293	0.275	0.315	2.13768e-20	0.305453	0.596	0.515
DC	Endothelium	VEGFB	FLT1	4.34516e-06	0	VEGFB_VEGFR1	VEGFB - VEGFR1	VEGF	Secreted Signaling	KEGG: hsa04370; PMID: 16633338	AS	DC.VEGFB	Endothelium.FLT1	NA	NA	NA	NA	7.98039e-39	0.431706	0.708	0.608
Epithelium	Endothelium	VEGFB	FLT1	1.82229e-05	0	VEGFB_VEGFR1	VEGFB - VEGFR1	VEGF	Secreted Signaling	KEGG: hsa04370; PMID: 16633338	AS	Epithelium.VEGFB	Endothelium.FLT1	5.46619e-31	0.155306	0.341	0.242	7.98039e-39	0.431706	0.708	0.608
MAIT cells	Endothelium	VEGFB	FLT1	3.39435e-06	0	VEGFB_VEGFR1	VEGFB - VEGFR1	VEGF	Secreted Signaling	KEGG: hsa04370; PMID: 16633338	AS	MAIT cells.VEGFB	Endothelium.FLT1	NA	NA	NA	NA	7.98039e-39	0.431706	0.708	0.608
Contractile PV	Endothelium	VEGFB	FLT1	1.35206e-05	0	VEGFB_VEGFR1	VEGFB - VEGFR1	VEGF	Secreted Signaling	KEGG: hsa04370; PMID: 16633338	AS	Contractile PV.VEGFB	Endothelium.FLT1	NA	NA	NA	NA	7.98039e-39	0.431706	0.708	0.608
Perivascular	Endothelium	VEGFB	FLT1	2.72721e-05	0	VEGFB_VEGFR1	VEGFB - VEGFR1	VEGF	Secreted Signaling	KEGG: hsa04370; PMID: 16633338	AS	Perivascular.VEGFB	Endothelium.FLT1	4.17347e-09	0.114111	0.417	0.311	7.98039e-39	0.431706	0.708	0.608
Stromal	Endothelium	VEGFB	FLT1	0.000191717	0	VEGFB_VEGFR1	VEGFB - VEGFR1	VEGF	Secreted Signaling	KEGG: hsa04370; PMID: 16633338	AS	Stromal.VEGFB	Endothelium.FLT1	NA	NA	NA	NA	7.98039e-39	0.431706	0.708	0.608
Contractile PV	Endothelium	PGF	FLT1	1.24276e-05	0	PGF_VEGFR1	PGF - VEGFR1	VEGF	Secreted Signaling	KEGG: hsa04370; PMID: 16633338	AS	Contractile PV.PGF	Endothelium.FLT1	NA	NA	NA	NA	7.98039e-39	0.431706	0.708	0.608
Perivascular	Endothelium	PGF	FLT1	1.85537e-05	0	PGF_VEGFR1	PGF - VEGFR1	VEGF	Secreted Signaling	KEGG: hsa04370; PMID: 16633338	AS	Perivascular.PGF	Endothelium.FLT1	NA	NA	NA	NA	7.98039e-39	0.431706	0.708	0.608
DC	Endothelium	VEGFA	FLT1_KDR	6.57921e-06	0	VEGFA_VEGFR1R2	VEGFA - VEGFR1R2	VEGF	Secreted Signaling	PMID: 16633338	AS	DC.VEGFA	Endothelium.FLT1_KDR	NA	NA	NA	NA	1.06884e-20	0.36858	0.652	0.5615
Epithelium	Endothelium	VEGFA	FLT1_KDR	1.79938e-05	0	VEGFA_VEGFR1R2	VEGFA - VEGFR1R2	VEGF	Secreted Signaling	PMID: 16633338	AS	Epithelium.VEGFA	Endothelium.FLT1_KDR	9.86214e-133	-0.361005	0.318	0.51	1.06884e-20	0.36858	0.652	0.5615
Macrophages	Endothelium	VEGFA	FLT1_KDR	2.69193e-05	0	VEGFA_VEGFR1R2	VEGFA - VEGFR1R2	VEGF	Secreted Signaling	PMID: 16633338	AS	Macrophages.VEGFA	Endothelium.FLT1_KDR	NA	NA	NA	NA	1.06884e-20	0.36858	0.652	0.5615
MAIT cells	Endothelium	VEGFA	FLT1_KDR	6.75519e-06	0	VEGFA_VEGFR1R2	VEGFA - VEGFR1R2	VEGF	Secreted Signaling	PMID: 16633338	AS	MAIT cells.VEGFA	Endothelium.FLT1_KDR	NA	NA	NA	NA	1.06884e-20	0.36858	0.652	0.5615
Mast cells	Endothelium	VEGFA	FLT1_KDR	4.46162e-07	0	VEGFA_VEGFR1R2	VEGFA - VEGFR1R2	VEGF	Secreted Signaling	PMID: 16633338	AS	Mast cells.VEGFA	Endothelium.FLT1_KDR	NA	NA	NA	NA	1.06884e-20	0.36858	0.652	0.5615
Contractile PV	Endothelium	VEGFA	FLT1_KDR	1.04384e-05	0	VEGFA_VEGFR1R2	VEGFA - VEGFR1R2	VEGF	Secreted Signaling	PMID: 16633338	AS	Contractile PV.VEGFA	Endothelium.FLT1_KDR	NA	NA	NA	NA	1.06884e-20	0.36858	0.652	0.5615
Perivascular	Endothelium	VEGFA	FLT1_KDR	1.43352e-05	0	VEGFA_VEGFR1R2	VEGFA - VEGFR1R2	VEGF	Secreted Signaling	PMID: 16633338	AS	Perivascular.VEGFA	Endothelium.FLT1_KDR	2.40843e-06	-0.21731	0.277	0.33	1.06884e-20	0.36858	0.652	0.5615
Stromal	Endothelium	VEGFA	FLT1_KDR	0.000137013	0	VEGFA_VEGFR1R2	VEGFA - VEGFR1R2	VEGF	Secreted Signaling	PMID: 16633338	AS	Stromal.VEGFA	Endothelium.FLT1_KDR	6.30496e-43	-0.186293	0.275	0.315	1.06884e-20	0.36858	0.652	0.5615
B cells	Ciliated Epithelium	IGF1	IGF1R	1.47281e-07	0	IGF1_IGF1R	IGF1 - IGF1R	IGF	Secreted Signaling	PMID: 14604834	AS	B cells.IGF1	Ciliated Epithelium.IGF1R	0.0485204	0.702407	0.292	0.176	NA	NA	NA	NA
Ciliated Epithelium	Ciliated Epithelium	IGF1	IGF1R	4.53284e-08	0	IGF1_IGF1R	IGF1 - IGF1R	IGF	Secreted Signaling	PMID: 14604834	AS	Ciliated Epithelium.IGF1	Ciliated Epithelium.IGF1R	4.59538e-14	1.04254	0.463	0.213	NA	NA	NA	NA
DC	Ciliated Epithelium	IGF1	IGF1R	2.48763e-07	0	IGF1_IGF1R	IGF1 - IGF1R	IGF	Secreted Signaling	PMID: 14604834	AS	DC.IGF1	Ciliated Epithelium.IGF1R	0.000384361	0.401727	0.511	0.365	NA	NA	NA	NA
DN T cells	Ciliated Epithelium	IGF1	IGF1R	5.18913e-07	0	IGF1_IGF1R	IGF1 - IGF1R	IGF	Secreted Signaling	PMID: 14604834	AS	DN T cells.IGF1	Ciliated Epithelium.IGF1R	0.00860441	0.187891	0.26	0.201	NA	NA	NA	NA
Epithelium	Ciliated Epithelium	IGF1	IGF1R	1.393e-06	0	IGF1_IGF1R	IGF1 - IGF1R	IGF	Secreted Signaling	PMID: 14604834	AS	Epithelium.IGF1	Ciliated Epithelium.IGF1R	0	1.04987	0.529	0.191	NA	NA	NA	NA
Macrophages	Ciliated Epithelium	IGF1	IGF1R	2.55188e-07	0	IGF1_IGF1R	IGF1 - IGF1R	IGF	Secreted Signaling	PMID: 14604834	AS	Macrophages.IGF1	Ciliated Epithelium.IGF1R	NA	NA	NA	NA	NA	NA	NA	NA
MAIT cells	Ciliated Epithelium	IGF1	IGF1R	6.84578e-08	0.01	IGF1_IGF1R	IGF1 - IGF1R	IGF	Secreted Signaling	PMID: 14604834	AS	MAIT cells.IGF1	Ciliated Epithelium.IGF1R	NA	NA	NA	NA	NA	NA	NA	NA
Mast cells	Ciliated Epithelium	IGF1	IGF1R	9.79431e-09	0	IGF1_IGF1R	IGF1 - IGF1R	IGF	Secreted Signaling	PMID: 14604834	AS	Mast cells.IGF1	Ciliated Epithelium.IGF1R	NA	NA	NA	NA	NA	NA	NA	NA
Perivascular	Ciliated Epithelium	IGF1	IGF1R	5.22402e-07	0	IGF1_IGF1R	IGF1 - IGF1R	IGF	Secreted Signaling	PMID: 14604834	AS	Perivascular.IGF1	Ciliated Epithelium.IGF1R	8.92171e-51	0.687756	0.588	0.331	NA	NA	NA	NA
Stromal	Ciliated Epithelium	IGF1	IGF1R	1.55831e-05	0	IGF1_IGF1R	IGF1 - IGF1R	IGF	Secreted Signaling	PMID: 14604834	AS	Stromal.IGF1	Ciliated Epithelium.IGF1R	0	0.476061	0.983	0.904	NA	NA	NA	NA
B cells	Epithelium	IGF1	IGF1R	1.60148e-06	0	IGF1_IGF1R	IGF1 - IGF1R	IGF	Secreted Signaling	PMID: 14604834	AS	B cells.IGF1	Epithelium.IGF1R	0.0485204	0.702407	0.292	0.176	3.20234e-05	0.120947	0.489	0.475
Ciliated Epithelium	Epithelium	IGF1	IGF1R	4.9338e-07	0	IGF1_IGF1R	IGF1 - IGF1R	IGF	Secreted Signaling	PMID: 14604834	AS	Ciliated Epithelium.IGF1	Epithelium.IGF1R	4.59538e-14	1.04254	0.463	0.213	3.20234e-05	0.120947	0.489	0.475
DC	Epithelium	IGF1	IGF1R	2.71386e-06	0	IGF1_IGF1R	IGF1 - IGF1R	IGF	Secreted Signaling	PMID: 14604834	AS	DC.IGF1	Epithelium.IGF1R	0.000384361	0.401727	0.511	0.365	3.20234e-05	0.120947	0.489	0.475
DN T cells	Epithelium	IGF1	IGF1R	5.63826e-06	0	IGF1_IGF1R	IGF1 - IGF1R	IGF	Secreted Signaling	PMID: 14604834	AS	DN T cells.IGF1	Epithelium.IGF1R	0.00860441	0.187891	0.26	0.201	3.20234e-05	0.120947	0.489	0.475
Epithelium	Epithelium	IGF1	IGF1R	1.51874e-05	0	IGF1_IGF1R	IGF1 - IGF1R	IGF	Secreted Signaling	PMID: 14604834	AS	Epithelium.IGF1	Epithelium.IGF1R	0	1.04987	0.529	0.191	3.20234e-05	0.120947	0.489	0.475
Mast cells	Epithelium	IGF1	IGF1R	1.06539e-07	0	IGF1_IGF1R	IGF1 - IGF1R	IGF	Secreted Signaling	PMID: 14604834	AS	Mast cells.IGF1	Epithelium.IGF1R	NA	NA	NA	NA	3.20234e-05	0.120947	0.489	0.475
Stromal	Epithelium	IGF1	IGF1R	0.000174886	0	IGF1_IGF1R	IGF1 - IGF1R	IGF	Secreted Signaling	PMID: 14604834	AS	Stromal.IGF1	Epithelium.IGF1R	0	0.476061	0.983	0.904	3.20234e-05	0.120947	0.489	0.475
B cells	Ciliated Epithelium	IGF1	ITGA6_ITGB4	5.00615e-08	0	IGF1_ITGA6_ITGB4	IGF1 - (ITGA6+ITGB4)	IGF	Secreted Signaling	PMID: 28190785; PMID: 28873464	AS	B cells.IGF1	Ciliated Epithelium.ITGA6_ITGB4	0.0485204	0.702407	0.292	0.176	0.00670181	-0.186161	0.294	0.408
Ciliated Epithelium	Ciliated Epithelium	IGF1	ITGA6_ITGB4	1.5428e-08	0	IGF1_ITGA6_ITGB4	IGF1 - (ITGA6+ITGB4)	IGF	Secreted Signaling	PMID: 28190785; PMID: 28873464	AS	Ciliated Epithelium.IGF1	Ciliated Epithelium.ITGA6_ITGB4	4.59538e-14	1.04254	0.463	0.213	0.00670181	-0.186161	0.294	0.408
DC	Ciliated Epithelium	IGF1	ITGA6_ITGB4	8.49265e-08	0	IGF1_ITGA6_ITGB4	IGF1 - (ITGA6+ITGB4)	IGF	Secreted Signaling	PMID: 28190785; PMID: 28873464	AS	DC.IGF1	Ciliated Epithelium.ITGA6_ITGB4	0.000384361	0.401727	0.511	0.365	0.00670181	-0.186161	0.294	0.408
DN T cells	Ciliated Epithelium	IGF1	ITGA6_ITGB4	1.76205e-07	0	IGF1_ITGA6_ITGB4	IGF1 - (ITGA6+ITGB4)	IGF	Secreted Signaling	PMID: 28190785; PMID: 28873464	AS	DN T cells.IGF1	Ciliated Epithelium.ITGA6_ITGB4	0.00860441	0.187891	0.26	0.201	0.00670181	-0.186161	0.294	0.408
Endothelium	Ciliated Epithelium	IGF1	ITGA6_ITGB4	8.98748e-08	0	IGF1_ITGA6_ITGB4	IGF1 - (ITGA6+ITGB4)	IGF	Secreted Signaling	PMID: 28190785; PMID: 28873464	AS	Endothelium.IGF1	Ciliated Epithelium.ITGA6_ITGB4	1.0388e-21	0.583419	0.381	0.251	0.00670181	-0.186161	0.294	0.408
Epithelium	Ciliated Epithelium	IGF1	ITGA6_ITGB4	4.75172e-07	0	IGF1_ITGA6_ITGB4	IGF1 - (ITGA6+ITGB4)	IGF	Secreted Signaling	PMID: 28190785; PMID: 28873464	AS	Epithelium.IGF1	Ciliated Epithelium.ITGA6_ITGB4	0	1.04987	0.529	0.191	0.00670181	-0.186161	0.294	0.408
Macrophages	Ciliated Epithelium	IGF1	ITGA6_ITGB4	8.65834e-08	0	IGF1_ITGA6_ITGB4	IGF1 - (ITGA6+ITGB4)	IGF	Secreted Signaling	PMID: 28190785; PMID: 28873464	AS	Macrophages.IGF1	Ciliated Epithelium.ITGA6_ITGB4	NA	NA	NA	NA	0.00670181	-0.186161	0.294	0.408
MAIT cells	Ciliated Epithelium	IGF1	ITGA6_ITGB4	2.32357e-08	0	IGF1_ITGA6_ITGB4	IGF1 - (ITGA6+ITGB4)	IGF	Secreted Signaling	PMID: 28190785; PMID: 28873464	AS	MAIT cells.IGF1	Ciliated Epithelium.ITGA6_ITGB4	NA	NA	NA	NA	0.00670181	-0.186161	0.294	0.408
Mast cells	Ciliated Epithelium	IGF1	ITGA6_ITGB4	3.33077e-09	0	IGF1_ITGA6_ITGB4	IGF1 - (ITGA6+ITGB4)	IGF	Secreted Signaling	PMID: 28190785; PMID: 28873464	AS	Mast cells.IGF1	Ciliated Epithelium.ITGA6_ITGB4	NA	NA	NA	NA	0.00670181	-0.186161	0.294	0.408
Contractile PV	Ciliated Epithelium	IGF1	ITGA6_ITGB4	2.90586e-08	0	IGF1_ITGA6_ITGB4	IGF1 - (ITGA6+ITGB4)	IGF	Secreted Signaling	PMID: 28190785; PMID: 28873464	AS	Contractile PV.IGF1	Ciliated Epithelium.ITGA6_ITGB4	NA	NA	NA	NA	0.00670181	-0.186161	0.294	0.408
Perivascular	Ciliated Epithelium	IGF1	ITGA6_ITGB4	1.79131e-07	0	IGF1_ITGA6_ITGB4	IGF1 - (ITGA6+ITGB4)	IGF	Secreted Signaling	PMID: 28190785; PMID: 28873464	AS	Perivascular.IGF1	Ciliated Epithelium.ITGA6_ITGB4	8.92171e-51	0.687756	0.588	0.331	0.00670181	-0.186161	0.294	0.408
Stromal	Ciliated Epithelium	IGF1	ITGA6_ITGB4	5.52585e-06	0	IGF1_ITGA6_ITGB4	IGF1 - (ITGA6+ITGB4)	IGF	Secreted Signaling	PMID: 28190785; PMID: 28873464	AS	Stromal.IGF1	Ciliated Epithelium.ITGA6_ITGB4	0	0.476061	0.983	0.904	0.00670181	-0.186161	0.294	0.408
B cells	Endothelium	IGF1	ITGA6_ITGB4	1.21586e-06	0	IGF1_ITGA6_ITGB4	IGF1 - (ITGA6+ITGB4)	IGF	Secreted Signaling	PMID: 28190785; PMID: 28873464	AS	B cells.IGF1	Endothelium.ITGA6_ITGB4	0.0485204	0.702407	0.292	0.176	7.26451e-22	0.289514	0.5395	0.4495
Ciliated Epithelium	Endothelium	IGF1	ITGA6_ITGB4	3.74229e-07	0	IGF1_ITGA6_ITGB4	IGF1 - (ITGA6+ITGB4)	IGF	Secreted Signaling	PMID: 28190785; PMID: 28873464	AS	Ciliated Epithelium.IGF1	Endothelium.ITGA6_ITGB4	4.59538e-14	1.04254	0.463	0.213	7.26451e-22	0.289514	0.5395	0.4495
DC	Endothelium	IGF1	ITGA6_ITGB4	2.05408e-06	0	IGF1_ITGA6_ITGB4	IGF1 - (ITGA6+ITGB4)	IGF	Secreted Signaling	PMID: 28190785; PMID: 28873464	AS	DC.IGF1	Endothelium.ITGA6_ITGB4	0.000384361	0.401727	0.511	0.365	7.26451e-22	0.289514	0.5395	0.4495
DN T cells	Endothelium	IGF1	ITGA6_ITGB4	4.28363e-06	0	IGF1_ITGA6_ITGB4	IGF1 - (ITGA6+ITGB4)	IGF	Secreted Signaling	PMID: 28190785; PMID: 28873464	AS	DN T cells.IGF1	Endothelium.ITGA6_ITGB4	0.00860441	0.187891	0.26	0.201	7.26451e-22	0.289514	0.5395	0.4495
Endothelium	Endothelium	IGF1	ITGA6_ITGB4	2.18346e-06	0	IGF1_ITGA6_ITGB4	IGF1 - (ITGA6+ITGB4)	IGF	Secreted Signaling	PMID: 28190785; PMID: 28873464	AS	Endothelium.IGF1	Endothelium.ITGA6_ITGB4	1.0388e-21	0.583419	0.381	0.251	7.26451e-22	0.289514	0.5395	0.4495
Epithelium	Endothelium	IGF1	ITGA6_ITGB4	1.15017e-05	0	IGF1_ITGA6_ITGB4	IGF1 - (ITGA6+ITGB4)	IGF	Secreted Signaling	PMID: 28190785; PMID: 28873464	AS	Epithelium.IGF1	Endothelium.ITGA6_ITGB4	0	1.04987	0.529	0.191	7.26451e-22	0.289514	0.5395	0.4495
Macrophages	Endothelium	IGF1	ITGA6_ITGB4	2.10649e-06	0	IGF1_ITGA6_ITGB4	IGF1 - (ITGA6+ITGB4)	IGF	Secreted Signaling	PMID: 28190785; PMID: 28873464	AS	Macrophages.IGF1	Endothelium.ITGA6_ITGB4	NA	NA	NA	NA	7.26451e-22	0.289514	0.5395	0.4495
MAIT cells	Endothelium	IGF1	ITGA6_ITGB4	5.65107e-07	0	IGF1_ITGA6_ITGB4	IGF1 - (ITGA6+ITGB4)	IGF	Secreted Signaling	PMID: 28190785; PMID: 28873464	AS	MAIT cells.IGF1	Endothelium.ITGA6_ITGB4	NA	NA	NA	NA	7.26451e-22	0.289514	0.5395	0.4495
Mast cells	Endothelium	IGF1	ITGA6_ITGB4	8.08579e-08	0	IGF1_ITGA6_ITGB4	IGF1 - (ITGA6+ITGB4)	IGF	Secreted Signaling	PMID: 28190785; PMID: 28873464	AS	Mast cells.IGF1	Endothelium.ITGA6_ITGB4	NA	NA	NA	NA	7.26451e-22	0.289514	0.5395	0.4495
Contractile PV	Endothelium	IGF1	ITGA6_ITGB4	7.05769e-07	0	IGF1_ITGA6_ITGB4	IGF1 - (ITGA6+ITGB4)	IGF	Secreted Signaling	PMID: 28190785; PMID: 28873464	AS	Contractile PV.IGF1	Endothelium.ITGA6_ITGB4	NA	NA	NA	NA	7.26451e-22	0.289514	0.5395	0.4495
Perivascular	Endothelium	IGF1	ITGA6_ITGB4	4.31448e-06	0	IGF1_ITGA6_ITGB4	IGF1 - (ITGA6+ITGB4)	IGF	Secreted Signaling	PMID: 28190785; PMID: 28873464	AS	Perivascular.IGF1	Endothelium.ITGA6_ITGB4	8.92171e-51	0.687756	0.588	0.331	7.26451e-22	0.289514	0.5395	0.4495
Stromal	Endothelium	IGF1	ITGA6_ITGB4	0.000128907	0	IGF1_ITGA6_ITGB4	IGF1 - (ITGA6+ITGB4)	IGF	Secreted Signaling	PMID: 28190785; PMID: 28873464	AS	Stromal.IGF1	Endothelium.ITGA6_ITGB4	0	0.476061	0.983	0.904	7.26451e-22	0.289514	0.5395	0.4495
B cells	Epithelium	IGF1	ITGA6_ITGB4	1.17804e-06	0	IGF1_ITGA6_ITGB4	IGF1 - (ITGA6+ITGB4)	IGF	Secreted Signaling	PMID: 28190785; PMID: 28873464	AS	B cells.IGF1	Epithelium.ITGA6_ITGB4	0.0485204	0.702407	0.292	0.176	4.07972e-16	-0.155505	0.268	0.319
Ciliated Epithelium	Epithelium	IGF1	ITGA6_ITGB4	3.63027e-07	0	IGF1_ITGA6_ITGB4	IGF1 - (ITGA6+ITGB4)	IGF	Secreted Signaling	PMID: 28190785; PMID: 28873464	AS	Ciliated Epithelium.IGF1	Epithelium.ITGA6_ITGB4	4.59538e-14	1.04254	0.463	0.213	4.07972e-16	-0.155505	0.268	0.319
DC	Epithelium	IGF1	ITGA6_ITGB4	1.99807e-06	0	IGF1_ITGA6_ITGB4	IGF1 - (ITGA6+ITGB4)	IGF	Secreted Signaling	PMID: 28190785; PMID: 28873464	AS	DC.IGF1	Epithelium.ITGA6_ITGB4	0.000384361	0.401727	0.511	0.365	4.07972e-16	-0.155505	0.268	0.319
DN T cells	Epithelium	IGF1	ITGA6_ITGB4	4.14665e-06	0	IGF1_ITGA6_ITGB4	IGF1 - (ITGA6+ITGB4)	IGF	Secreted Signaling	PMID: 28190785; PMID: 28873464	AS	DN T cells.IGF1	Epithelium.ITGA6_ITGB4	0.00860441	0.187891	0.26	0.201	4.07972e-16	-0.155505	0.268	0.319
Endothelium	Epithelium	IGF1	ITGA6_ITGB4	2.11496e-06	0	IGF1_ITGA6_ITGB4	IGF1 - (ITGA6+ITGB4)	IGF	Secreted Signaling	PMID: 28190785; PMID: 28873464	AS	Endothelium.IGF1	Epithelium.ITGA6_ITGB4	1.0388e-21	0.583419	0.381	0.251	4.07972e-16	-0.155505	0.268	0.319
Epithelium	Epithelium	IGF1	ITGA6_ITGB4	1.11798e-05	0	IGF1_ITGA6_ITGB4	IGF1 - (ITGA6+ITGB4)	IGF	Secreted Signaling	PMID: 28190785; PMID: 28873464	AS	Epithelium.IGF1	Epithelium.ITGA6_ITGB4	0	1.04987	0.529	0.191	4.07972e-16	-0.155505	0.268	0.319
Macrophages	Epithelium	IGF1	ITGA6_ITGB4	2.03765e-06	0	IGF1_ITGA6_ITGB4	IGF1 - (ITGA6+ITGB4)	IGF	Secreted Signaling	PMID: 28190785; PMID: 28873464	AS	Macrophages.IGF1	Epithelium.ITGA6_ITGB4	NA	NA	NA	NA	4.07972e-16	-0.155505	0.268	0.319
MAIT cells	Epithelium	IGF1	ITGA6_ITGB4	5.46819e-07	0	IGF1_ITGA6_ITGB4	IGF1 - (ITGA6+ITGB4)	IGF	Secreted Signaling	PMID: 28190785; PMID: 28873464	AS	MAIT cells.IGF1	Epithelium.ITGA6_ITGB4	NA	NA	NA	NA	4.07972e-16	-0.155505	0.268	0.319
Mast cells	Epithelium	IGF1	ITGA6_ITGB4	7.83776e-08	0	IGF1_ITGA6_ITGB4	IGF1 - (ITGA6+ITGB4)	IGF	Secreted Signaling	PMID: 28190785; PMID: 28873464	AS	Mast cells.IGF1	Epithelium.ITGA6_ITGB4	NA	NA	NA	NA	4.07972e-16	-0.155505	0.268	0.319
Contractile PV	Epithelium	IGF1	ITGA6_ITGB4	6.83806e-07	0	IGF1_ITGA6_ITGB4	IGF1 - (ITGA6+ITGB4)	IGF	Secreted Signaling	PMID: 28190785; PMID: 28873464	AS	Contractile PV.IGF1	Epithelium.ITGA6_ITGB4	NA	NA	NA	NA	4.07972e-16	-0.155505	0.268	0.319
Perivascular	Epithelium	IGF1	ITGA6_ITGB4	4.21354e-06	0	IGF1_ITGA6_ITGB4	IGF1 - (ITGA6+ITGB4)	IGF	Secreted Signaling	PMID: 28190785; PMID: 28873464	AS	Perivascular.IGF1	Epithelium.ITGA6_ITGB4	8.92171e-51	0.687756	0.588	0.331	4.07972e-16	-0.155505	0.268	0.319
Stromal	Epithelium	IGF1	ITGA6_ITGB4	0.000129768	0	IGF1_ITGA6_ITGB4	IGF1 - (ITGA6+ITGB4)	IGF	Secreted Signaling	PMID: 28190785; PMID: 28873464	AS	Stromal.IGF1	Epithelium.ITGA6_ITGB4	0	0.476061	0.983	0.904	4.07972e-16	-0.155505	0.268	0.319
CD8+ T cells	DC	CCL5	CCR1	1.92436e-05	0	CCL5_CCR1	CCL5 - CCR1	CCL	Secreted Signaling	KEGG: hsa04060	AS	CD8+ T cells.CCL5	DC.CCR1	NA	NA	NA	NA	3.19933e-07	0.249996	0.366	0.163
Cytotoxic NK	DC	CCL5	CCR1	6.95361e-06	0	CCL5_CCR1	CCL5 - CCR1	CCL	Secreted Signaling	KEGG: hsa04060	AS	Cytotoxic NK.CCL5	DC.CCR1	1.66197e-05	0.216343	0.951	0.916	3.19933e-07	0.249996	0.366	0.163
DC	DC	CCL5	CCR1	1.15693e-07	0	CCL5_CCR1	CCL5 - CCR1	CCL	Secreted Signaling	KEGG: hsa04060	AS	DC.CCL5	DC.CCR1	0.00266263	0.246945	0.271	0.149	3.19933e-07	0.249996	0.366	0.163
DN T cells	DC	CCL5	CCR1	2.47238e-06	0	CCL5_CCR1	CCL5 - CCR1	CCL	Secreted Signaling	KEGG: hsa04060	AS	DN T cells.CCL5	DC.CCR1	NA	NA	NA	NA	3.19933e-07	0.249996	0.366	0.163
MAIT cells	DC	CCL5	CCR1	8.14354e-07	0	CCL5_CCR1	CCL5 - CCR1	CCL	Secreted Signaling	KEGG: hsa04060	AS	MAIT cells.CCL5	DC.CCR1	NA	NA	NA	NA	3.19933e-07	0.249996	0.366	0.163
NK	DC	CCL5	CCR1	2.16296e-05	0	CCL5_CCR1	CCL5 - CCR1	CCL	Secreted Signaling	KEGG: hsa04060	AS	NK.CCL5	DC.CCR1	1.00181e-25	-0.288086	0.876	0.867	3.19933e-07	0.249996	0.366	0.163
CD8+ T cells	Macrophages	CCL5	CCR1	7.40382e-05	0	CCL5_CCR1	CCL5 - CCR1	CCL	Secreted Signaling	KEGG: hsa04060	AS	CD8+ T cells.CCL5	Macrophages.CCR1	NA	NA	NA	NA	0.000210036	0.288976	0.406	0.23
Cytotoxic NK	Macrophages	CCL5	CCR1	2.67642e-05	0	CCL5_CCR1	CCL5 - CCR1	CCL	Secreted Signaling	KEGG: hsa04060	AS	Cytotoxic NK.CCL5	Macrophages.CCR1	1.66197e-05	0.216343	0.951	0.916	0.000210036	0.288976	0.406	0.23
DC	Macrophages	CCL5	CCR1	4.47963e-07	0	CCL5_CCR1	CCL5 - CCR1	CCL	Secreted Signaling	KEGG: hsa04060	AS	DC.CCL5	Macrophages.CCR1	0.00266263	0.246945	0.271	0.149	0.000210036	0.288976	0.406	0.23
DN T cells	Macrophages	CCL5	CCR1	9.56646e-06	0	CCL5_CCR1	CCL5 - CCR1	CCL	Secreted Signaling	KEGG: hsa04060	AS	DN T cells.CCL5	Macrophages.CCR1	NA	NA	NA	NA	0.000210036	0.288976	0.406	0.23
MAIT cells	Macrophages	CCL5	CCR1	3.14895e-06	0	CCL5_CCR1	CCL5 - CCR1	CCL	Secreted Signaling	KEGG: hsa04060	AS	MAIT cells.CCL5	Macrophages.CCR1	NA	NA	NA	NA	0.000210036	0.288976	0.406	0.23
NK	Macrophages	CCL5	CCR1	8.33025e-05	0	CCL5_CCR1	CCL5 - CCR1	CCL	Secreted Signaling	KEGG: hsa04060	AS	NK.CCL5	Macrophages.CCR1	1.00181e-25	-0.288086	0.876	0.867	0.000210036	0.288976	0.406	0.23
Cytotoxic NK	DC	CCL3	CCR1	8.5716e-07	0	CCL3_CCR1	CCL3 - CCR1	CCL	Secreted Signaling	KEGG: hsa04060	AS	Cytotoxic NK.CCL3	DC.CCR1	NA	NA	NA	NA	3.19933e-07	0.249996	0.366	0.163
DC	DC	CCL3	CCR1	1.41595e-06	0	CCL3_CCR1	CCL3 - CCR1	CCL	Secreted Signaling	KEGG: hsa04060	AS	DC.CCL3	DC.CCR1	NA	NA	NA	NA	3.19933e-07	0.249996	0.366	0.163
Macrophages	DC	CCL3	CCR1	7.24394e-06	0	CCL3_CCR1	CCL3 - CCR1	CCL	Secreted Signaling	KEGG: hsa04060	AS	Macrophages.CCL3	DC.CCR1	3.3e-05	-0.449692	0.719	0.869	3.19933e-07	0.249996	0.366	0.163
NK	DC	CCL3	CCR1	1.12904e-05	0	CCL3_CCR1	CCL3 - CCR1	CCL	Secreted Signaling	KEGG: hsa04060	AS	NK.CCL3	DC.CCR1	NA	NA	NA	NA	3.19933e-07	0.249996	0.366	0.163
Cytotoxic NK	Macrophages	CCL3	CCR1	3.31703e-06	0	CCL3_CCR1	CCL3 - CCR1	CCL	Secreted Signaling	KEGG: hsa04060	AS	Cytotoxic NK.CCL3	Macrophages.CCR1	NA	NA	NA	NA	0.000210036	0.288976	0.406	0.23
DC	Macrophages	CCL3	CCR1	5.47047e-06	0	CCL3_CCR1	CCL3 - CCR1	CCL	Secreted Signaling	KEGG: hsa04060	AS	DC.CCL3	Macrophages.CCR1	NA	NA	NA	NA	0.000210036	0.288976	0.406	0.23
Macrophages	Macrophages	CCL3	CCR1	2.79488e-05	0	CCL3_CCR1	CCL3 - CCR1	CCL	Secreted Signaling	KEGG: hsa04060	AS	Macrophages.CCL3	Macrophages.CCR1	3.3e-05	-0.449692	0.719	0.869	0.000210036	0.288976	0.406	0.23
NK	Macrophages	CCL3	CCR1	4.35981e-05	0	CCL3_CCR1	CCL3 - CCR1	CCL	Secreted Signaling	KEGG: hsa04060	AS	NK.CCL3	Macrophages.CCR1	NA	NA	NA	NA	0.000210036	0.288976	0.406	0.23
CD8+ T cells	DC	CCL3L1	CCR1	1.32921e-06	0	CCL3L1_CCR1	CCL3L1 - CCR1	CCL	Secreted Signaling	KEGG: hsa04060	AS	CD8+ T cells.CCL3L1	DC.CCR1	2.16647e-09	0.23711	0.274	0.152	3.19933e-07	0.249996	0.366	0.163
DC	DC	CCL3L1	CCR1	9.64481e-07	0	CCL3L1_CCR1	CCL3L1 - CCR1	CCL	Secreted Signaling	KEGG: hsa04060	AS	DC.CCL3L1	DC.CCR1	NA	NA	NA	NA	3.19933e-07	0.249996	0.366	0.163
Macrophages	DC	CCL3L1	CCR1	5.07951e-06	0	CCL3L1_CCR1	CCL3L1 - CCR1	CCL	Secreted Signaling	KEGG: hsa04060	AS	Macrophages.CCL3L1	DC.CCR1	NA	NA	NA	NA	3.19933e-07	0.249996	0.366	0.163
NK	DC	CCL3L1	CCR1	2.38351e-06	0	CCL3L1_CCR1	CCL3L1 - CCR1	CCL	Secreted Signaling	KEGG: hsa04060	AS	NK.CCL3L1	DC.CCR1	3.45948e-39	0.4638	0.372	0.167	3.19933e-07	0.249996	0.366	0.163
CD8+ T cells	Macrophages	CCL3L1	CCR1	5.14536e-06	0	CCL3L1_CCR1	CCL3L1 - CCR1	CCL	Secreted Signaling	KEGG: hsa04060	AS	CD8+ T cells.CCL3L1	Macrophages.CCR1	2.16647e-09	0.23711	0.274	0.152	0.000210036	0.288976	0.406	0.23
DC	Macrophages	CCL3L1	CCR1	3.72909e-06	0	CCL3L1_CCR1	CCL3L1 - CCR1	CCL	Secreted Signaling	KEGG: hsa04060	AS	DC.CCL3L1	Macrophages.CCR1	NA	NA	NA	NA	0.000210036	0.288976	0.406	0.23
Macrophages	Macrophages	CCL3L1	CCR1	1.96199e-05	0	CCL3L1_CCR1	CCL3L1 - CCR1	CCL	Secreted Signaling	KEGG: hsa04060	AS	Macrophages.CCL3L1	Macrophages.CCR1	NA	NA	NA	NA	0.000210036	0.288976	0.406	0.23
NK	Macrophages	CCL3L1	CCR1	9.22506e-06	0	CCL3L1_CCR1	CCL3L1 - CCR1	CCL	Secreted Signaling	KEGG: hsa04060	AS	NK.CCL3L1	Macrophages.CCR1	3.45948e-39	0.4638	0.372	0.167	0.000210036	0.288976	0.406	0.23
Endothelium	DC	CCL14	CCR1	1.00483e-06	0	CCL14_CCR1	CCL14 - CCR1	CCL	Secreted Signaling	KEGG: hsa04060	AS	Endothelium.CCL14	DC.CCR1	NA	NA	NA	NA	3.19933e-07	0.249996	0.366	0.163
Endothelium	Macrophages	CCL14	CCR1	3.88993e-06	0	CCL14_CCR1	CCL14 - CCR1	CCL	Secreted Signaling	KEGG: hsa04060	AS	Endothelium.CCL14	Macrophages.CCR1	NA	NA	NA	NA	0.000210036	0.288976	0.406	0.23
Perivascular	Macrophages	CCL2	CCR2	1.84709e-07	0	CCL2_CCR2	CCL2 - CCR2	CCL	Secreted Signaling	KEGG: hsa04060	AS	Perivascular.CCL2	Macrophages.CCR2	NA	NA	NA	NA	0.0045337	0.275574	0.253	0.148
Macrophages	MAIT cells	CCL20	CCR6	2.90092e-06	0	CCL20_CCR6	CCL20 - CCR6	CCL	Secreted Signaling	KEGG: hsa04060	AS	Macrophages.CCL20	MAIT cells.CCR6	NA	NA	NA	NA	8.5e-06	0.345499	0.538	0.316
MAIT cells	MAIT cells	CCL20	CCR6	8.40341e-07	0	CCL20_CCR6	CCL20 - CCR6	CCL	Secreted Signaling	KEGG: hsa04060	AS	MAIT cells.CCL20	MAIT cells.CCR6	NA	NA	NA	NA	8.5e-06	0.345499	0.538	0.316
Perivascular	Endothelium	CCL2	ACKR1	6.48649e-07	0	CCL2_ACKR1	CCL2 - ACKR1	CCL	Secreted Signaling	PMID: 26740381	AS	Perivascular.CCL2	Endothelium.ACKR1	NA	NA	NA	NA	3.63279e-18	-0.498629	0.308	0.429
CD8+ T cells	Endothelium	CCL5	ACKR1	9.29042e-05	0	CCL5_ACKR1	CCL5 - ACKR1	CCL	Secreted Signaling	PMID: 26740381	AS	CD8+ T cells.CCL5	Endothelium.ACKR1	NA	NA	NA	NA	3.63279e-18	-0.498629	0.308	0.429
Cytotoxic NK	Endothelium	CCL5	ACKR1	3.35786e-05	0	CCL5_ACKR1	CCL5 - ACKR1	CCL	Secreted Signaling	PMID: 26740381	AS	Cytotoxic NK.CCL5	Endothelium.ACKR1	1.66197e-05	0.216343	0.951	0.916	3.63279e-18	-0.498629	0.308	0.429
DC	Endothelium	CCL5	ACKR1	5.60658e-07	0	CCL5_ACKR1	CCL5 - ACKR1	CCL	Secreted Signaling	PMID: 26740381	AS	DC.CCL5	Endothelium.ACKR1	0.00266263	0.246945	0.271	0.149	3.63279e-18	-0.498629	0.308	0.429
DN T cells	Endothelium	CCL5	ACKR1	1.19765e-05	0	CCL5_ACKR1	CCL5 - ACKR1	CCL	Secreted Signaling	PMID: 26740381	AS	DN T cells.CCL5	Endothelium.ACKR1	NA	NA	NA	NA	3.63279e-18	-0.498629	0.308	0.429
MAIT cells	Endothelium	CCL5	ACKR1	3.94329e-06	0	CCL5_ACKR1	CCL5 - ACKR1	CCL	Secreted Signaling	PMID: 26740381	AS	MAIT cells.CCL5	Endothelium.ACKR1	NA	NA	NA	NA	3.63279e-18	-0.498629	0.308	0.429
NK	Endothelium	CCL5	ACKR1	0.000104486	0	CCL5_ACKR1	CCL5 - ACKR1	CCL	Secreted Signaling	PMID: 26740381	AS	NK.CCL5	Endothelium.ACKR1	1.00181e-25	-0.288086	0.876	0.867	3.63279e-18	-0.498629	0.308	0.429
Endothelium	Endothelium	CCL14	ACKR1	4.86892e-06	0	CCL14_ACKR1	CCL14 - ACKR1	CCL	Secreted Signaling	PMID: 26740381	AS	Endothelium.CCL14	Endothelium.ACKR1	NA	NA	NA	NA	3.63279e-18	-0.498629	0.308	0.429
DC	Endothelium	CXCL2	ACKR1	1.45034e-06	0	CXCL2_ACKR1	CXCL2 - ACKR1	CXCL	Secreted Signaling	PMID: 26740381	AS	DC.CXCL2	Endothelium.ACKR1	1.97043e-07	-0.51498	0.351	0.548	3.63279e-18	-0.498629	0.308	0.429
Epithelium	Endothelium	CXCL2	ACKR1	1.08757e-05	0	CXCL2_ACKR1	CXCL2 - ACKR1	CXCL	Secreted Signaling	PMID: 26740381	AS	Epithelium.CXCL2	Endothelium.ACKR1	0	-1.55695	0.403	0.859	3.63279e-18	-0.498629	0.308	0.429
Macrophages	Endothelium	CXCL2	ACKR1	3.18273e-05	0	CXCL2_ACKR1	CXCL2 - ACKR1	CXCL	Secreted Signaling	PMID: 26740381	AS	Macrophages.CXCL2	Endothelium.ACKR1	NA	NA	NA	NA	3.63279e-18	-0.498629	0.308	0.429
MAIT cells	Endothelium	CXCL2	ACKR1	9.35391e-07	0	CXCL2_ACKR1	CXCL2 - ACKR1	CXCL	Secreted Signaling	PMID: 26740381	AS	MAIT cells.CXCL2	Endothelium.ACKR1	NA	NA	NA	NA	3.63279e-18	-0.498629	0.308	0.429
Macrophages	Endothelium	CXCL3	ACKR1	8.96894e-06	0	CXCL3_ACKR1	CXCL3 - ACKR1	CXCL	Secreted Signaling	PMID: 26740381	AS	Macrophages.CXCL3	Endothelium.ACKR1	NA	NA	NA	NA	3.63279e-18	-0.498629	0.308	0.429
DC	Endothelium	CXCL8	ACKR1	7.1699e-06	0	CXCL8_ACKR1	CXCL8 - ACKR1	CXCL	Secreted Signaling	PMID: 26740381	AS	DC.CXCL8	Endothelium.ACKR1	8.61648e-13	-0.796527	0.627	0.798	3.63279e-18	-0.498629	0.308	0.429
Epithelium	Endothelium	CXCL8	ACKR1	1.91647e-06	0	CXCL8_ACKR1	CXCL8 - ACKR1	CXCL	Secreted Signaling	PMID: 26740381	AS	Epithelium.CXCL8	Endothelium.ACKR1	0	-2.00262	0.26	0.861	3.63279e-18	-0.498629	0.308	0.429
Macrophages	Endothelium	CXCL8	ACKR1	5.98083e-05	0	CXCL8_ACKR1	CXCL8 - ACKR1	CXCL	Secreted Signaling	PMID: 26740381	AS	Macrophages.CXCL8	Endothelium.ACKR1	NA	NA	NA	NA	3.63279e-18	-0.498629	0.308	0.429
MAIT cells	Endothelium	CXCL8	ACKR1	6.2617e-07	0	CXCL8_ACKR1	CXCL8 - ACKR1	CXCL	Secreted Signaling	PMID: 26740381	AS	MAIT cells.CXCL8	Endothelium.ACKR1	6.19062e-16	-0.873044	0.27	0.603	3.63279e-18	-0.498629	0.308	0.429
Stromal	Endothelium	CXCL13	ACKR1	5.95233e-05	0	CXCL13_ACKR1	CXCL13 - ACKR1	CXCL	Secreted Signaling	PMID: 26740381	AS	Stromal.CXCL13	Endothelium.ACKR1	NA	NA	NA	NA	3.63279e-18	-0.498629	0.308	0.429
Stromal	CD8+ T cells	CXCL13	CXCR3	8.30701e-05	0	CXCL13_CXCR3	CXCL13 - CXCR3	CXCL	Secreted Signaling	KEGG: hsa04060	AS	Stromal.CXCL13	CD8+ T cells.CXCR3	NA	NA	NA	NA	3.92105e-07	0.112132	0.378	0.25
Stromal	NK	CXCL13	CXCR3	6.01189e-05	0	CXCL13_CXCR3	CXCL13 - CXCR3	CXCL	Secreted Signaling	KEGG: hsa04060	AS	Stromal.CXCL13	NK.CXCR3	NA	NA	NA	NA	NA	NA	NA	NA
Contractile PV	B cells	CXCL12	CXCR4	3.7828e-06	0	CXCL12_CXCR4	CXCL12 - CXCR4	CXCL	Secreted Signaling	KEGG: hsa04060	AS	Contractile PV.CXCL12	B cells.CXCR4	NA	NA	NA	NA	NA	NA	NA	NA
Stromal	B cells	CXCL12	CXCR4	8.17231e-05	0	CXCL12_CXCR4	CXCL12 - CXCR4	CXCL	Secreted Signaling	KEGG: hsa04060	AS	Stromal.CXCL12	B cells.CXCR4	NA	NA	NA	NA	NA	NA	NA	NA
Contractile PV	CD8+ T cells	CXCL12	CXCR4	1.7042e-05	0	CXCL12_CXCR4	CXCL12 - CXCR4	CXCL	Secreted Signaling	KEGG: hsa04060	AS	Contractile PV.CXCL12	CD8+ T cells.CXCR4	NA	NA	NA	NA	6.58969e-21	0.40448	0.812	0.606
Stromal	CD8+ T cells	CXCL12	CXCR4	0.000368182	0	CXCL12_CXCR4	CXCL12 - CXCR4	CXCL	Secreted Signaling	KEGG: hsa04060	AS	Stromal.CXCL12	CD8+ T cells.CXCR4	NA	NA	NA	NA	6.58969e-21	0.40448	0.812	0.606
Contractile PV	Cytotoxic NK	CXCL12	CXCR4	3.24381e-06	0	CXCL12_CXCR4	CXCL12 - CXCR4	CXCL	Secreted Signaling	KEGG: hsa04060	AS	Contractile PV.CXCL12	Cytotoxic NK.CXCR4	NA	NA	NA	NA	1.69289e-13	0.71109	0.565	0.222
Stromal	Cytotoxic NK	CXCL12	CXCR4	7.00886e-05	0	CXCL12_CXCR4	CXCL12 - CXCR4	CXCL	Secreted Signaling	KEGG: hsa04060	AS	Stromal.CXCL12	Cytotoxic NK.CXCR4	NA	NA	NA	NA	1.69289e-13	0.71109	0.565	0.222
Contractile PV	DC	CXCL12	CXCR4	5.46047e-07	0	CXCL12_CXCR4	CXCL12 - CXCR4	CXCL	Secreted Signaling	KEGG: hsa04060	AS	Contractile PV.CXCL12	DC.CXCR4	NA	NA	NA	NA	0.0177961	0.229146	0.439	0.356
Stromal	DC	CXCL12	CXCR4	1.17993e-05	0	CXCL12_CXCR4	CXCL12 - CXCR4	CXCL	Secreted Signaling	KEGG: hsa04060	AS	Stromal.CXCL12	DC.CXCR4	NA	NA	NA	NA	0.0177961	0.229146	0.439	0.356
Contractile PV	DN T cells	CXCL12	CXCR4	1.04697e-05	0	CXCL12_CXCR4	CXCL12 - CXCR4	CXCL	Secreted Signaling	KEGG: hsa04060	AS	Contractile PV.CXCL12	DN T cells.CXCR4	NA	NA	NA	NA	2.33158e-11	0.228802	0.665	0.459
Stromal	DN T cells	CXCL12	CXCR4	0.00022621	0	CXCL12_CXCR4	CXCL12 - CXCR4	CXCL	Secreted Signaling	KEGG: hsa04060	AS	Stromal.CXCL12	DN T cells.CXCR4	NA	NA	NA	NA	2.33158e-11	0.228802	0.665	0.459
Contractile PV	Epithelium	CXCL12	CXCR4	1.12218e-06	0	CXCL12_CXCR4	CXCL12 - CXCR4	CXCL	Secreted Signaling	KEGG: hsa04060	AS	Contractile PV.CXCL12	Epithelium.CXCR4	NA	NA	NA	NA	NA	NA	NA	NA
Stromal	Epithelium	CXCL12	CXCR4	2.42494e-05	0	CXCL12_CXCR4	CXCL12 - CXCR4	CXCL	Secreted Signaling	KEGG: hsa04060	AS	Stromal.CXCL12	Epithelium.CXCR4	NA	NA	NA	NA	NA	NA	NA	NA
Contractile PV	Macrophages	CXCL12	CXCR4	2.04513e-06	0	CXCL12_CXCR4	CXCL12 - CXCR4	CXCL	Secreted Signaling	KEGG: hsa04060	AS	Contractile PV.CXCL12	Macrophages.CXCR4	NA	NA	NA	NA	NA	NA	NA	NA
Stromal	Macrophages	CXCL12	CXCR4	4.4192e-05	0	CXCL12_CXCR4	CXCL12 - CXCR4	CXCL	Secreted Signaling	KEGG: hsa04060	AS	Stromal.CXCL12	Macrophages.CXCR4	NA	NA	NA	NA	NA	NA	NA	NA
Contractile PV	MAIT cells	CXCL12	CXCR4	3.29063e-06	0	CXCL12_CXCR4	CXCL12 - CXCR4	CXCL	Secreted Signaling	KEGG: hsa04060	AS	Contractile PV.CXCL12	MAIT cells.CXCR4	NA	NA	NA	NA	2.14713e-05	0.255818	0.916	0.776
Stromal	MAIT cells	CXCL12	CXCR4	7.10908e-05	0	CXCL12_CXCR4	CXCL12 - CXCR4	CXCL	Secreted Signaling	KEGG: hsa04060	AS	Stromal.CXCL12	MAIT cells.CXCR4	NA	NA	NA	NA	2.14713e-05	0.255818	0.916	0.776
Contractile PV	NK	CXCL12	CXCR4	5.69463e-06	0	CXCL12_CXCR4	CXCL12 - CXCR4	CXCL	Secreted Signaling	KEGG: hsa04060	AS	Contractile PV.CXCL12	NK.CXCR4	NA	NA	NA	NA	4.8567e-17	0.436944	0.459	0.321
Stromal	NK	CXCL12	CXCR4	0.00012305	0	CXCL12_CXCR4	CXCL12 - CXCR4	CXCL	Secreted Signaling	KEGG: hsa04060	AS	Stromal.CXCL12	NK.CXCR4	NA	NA	NA	NA	4.8567e-17	0.436944	0.459	0.321
Stromal	B cells	CXCL13	CXCR5	1.65354e-05	0	CXCL13_CXCR5	CXCL13 - CXCR5	CXCL	Secreted Signaling	KEGG: hsa04060	AS	Stromal.CXCL13	B cells.CXCR5	NA	NA	NA	NA	4.89995e-05	0.609964	0.355	0.059
Stromal	MAIT cells	CXCL13	CXCR5	5.87002e-06	0	CXCL13_CXCR5	CXCL13 - CXCR5	CXCL	Secreted Signaling	KEGG: hsa04060	AS	Stromal.CXCL13	MAIT cells.CXCR5	NA	NA	NA	NA	NA	NA	NA	NA
B cells	B cells	MIF	CD74_CXCR4	4.35807e-06	0	MIF_CD74_CXCR4	MIF - (CD74+CXCR4)	MIF	Secreted Signaling	PMID: 29637711; PMID: 24760155	AS	B cells.MIF	B cells.CD74_CXCR4	4.34762e-07	-0.659627	0.4	0.745	0.02875	-0.161307	0.998	1
CD8+ T cells	B cells	MIF	CD74_CXCR4	5.70608e-05	0	MIF_CD74_CXCR4	MIF - (CD74+CXCR4)	MIF	Secreted Signaling	PMID: 29637711; PMID: 24760155	AS	CD8+ T cells.MIF	B cells.CD74_CXCR4	3.59151e-40	-0.537555	0.548	0.698	0.02875	-0.161307	0.998	1
Ciliated Epithelium	B cells	MIF	CD74_CXCR4	4.50983e-06	0	MIF_CD74_CXCR4	MIF - (CD74+CXCR4)	MIF	Secreted Signaling	PMID: 29637711; PMID: 24760155	AS	Ciliated Epithelium.MIF	B cells.CD74_CXCR4	6.82276e-13	-0.591742	0.603	0.8	0.02875	-0.161307	0.998	1
Cytotoxic NK	B cells	MIF	CD74_CXCR4	1.73051e-05	0	MIF_CD74_CXCR4	MIF - (CD74+CXCR4)	MIF	Secreted Signaling	PMID: 29637711; PMID: 24760155	AS	Cytotoxic NK.MIF	B cells.CD74_CXCR4	6.75025e-16	-0.728651	0.507	0.653	0.02875	-0.161307	0.998	1
DC	B cells	MIF	CD74_CXCR4	8.43156e-06	0	MIF_CD74_CXCR4	MIF - (CD74+CXCR4)	MIF	Secreted Signaling	PMID: 29637711; PMID: 24760155	AS	DC.MIF	B cells.CD74_CXCR4	2.52491e-14	-0.640044	0.574	0.755	0.02875	-0.161307	0.998	1
DN T cells	B cells	MIF	CD74_CXCR4	4.96004e-05	0	MIF_CD74_CXCR4	MIF - (CD74+CXCR4)	MIF	Secreted Signaling	PMID: 29637711; PMID: 24760155	AS	DN T cells.MIF	B cells.CD74_CXCR4	8.13656e-19	-0.538308	0.513	0.561	0.02875	-0.161307	0.998	1
Endothelium	B cells	MIF	CD74_CXCR4	4.95327e-05	0	MIF_CD74_CXCR4	MIF - (CD74+CXCR4)	MIF	Secreted Signaling	PMID: 29637711; PMID: 24760155	AS	Endothelium.MIF	B cells.CD74_CXCR4	9.38154e-95	-0.537085	0.623	0.814	0.02875	-0.161307	0.998	1
Epithelium	B cells	MIF	CD74_CXCR4	0.000142112	0	MIF_CD74_CXCR4	MIF - (CD74+CXCR4)	MIF	Secreted Signaling	PMID: 29637711; PMID: 24760155	AS	Epithelium.MIF	B cells.CD74_CXCR4	NA	NA	NA	NA	0.02875	-0.161307	0.998	1
Macrophages	B cells	MIF	CD74_CXCR4	8.96987e-06	0	MIF_CD74_CXCR4	MIF - (CD74+CXCR4)	MIF	Secreted Signaling	PMID: 29637711; PMID: 24760155	AS	Macrophages.MIF	B cells.CD74_CXCR4	1.1361e-34	-1.09924	0.34	0.762	0.02875	-0.161307	0.998	1
MAIT cells	B cells	MIF	CD74_CXCR4	1.24742e-05	0	MIF_CD74_CXCR4	MIF - (CD74+CXCR4)	MIF	Secreted Signaling	PMID: 29637711; PMID: 24760155	AS	MAIT cells.MIF	B cells.CD74_CXCR4	2.16751e-13	-0.519495	0.749	0.845	0.02875	-0.161307	0.998	1
Mast cells	B cells	MIF	CD74_CXCR4	3.47611e-07	0	MIF_CD74_CXCR4	MIF - (CD74+CXCR4)	MIF	Secreted Signaling	PMID: 29637711; PMID: 24760155	AS	Mast cells.MIF	B cells.CD74_CXCR4	NA	NA	NA	NA	0.02875	-0.161307	0.998	1
Contractile PV	B cells	MIF	CD74_CXCR4	3.05143e-05	0	MIF_CD74_CXCR4	MIF - (CD74+CXCR4)	MIF	Secreted Signaling	PMID: 29637711; PMID: 24760155	AS	Contractile PV.MIF	B cells.CD74_CXCR4	0.00111346	-0.596178	0.742	0.938	0.02875	-0.161307	0.998	1
NK	B cells	MIF	CD74_CXCR4	6.60143e-05	0	MIF_CD74_CXCR4	MIF - (CD74+CXCR4)	MIF	Secreted Signaling	PMID: 29637711; PMID: 24760155	AS	NK.MIF	B cells.CD74_CXCR4	3.35318e-90	-0.684314	0.516	0.688	0.02875	-0.161307	0.998	1
Perivascular	B cells	MIF	CD74_CXCR4	6.838e-05	0	MIF_CD74_CXCR4	MIF - (CD74+CXCR4)	MIF	Secreted Signaling	PMID: 29637711; PMID: 24760155	AS	Perivascular.MIF	B cells.CD74_CXCR4	6.61447e-48	-0.440974	0.729	0.791	0.02875	-0.161307	0.998	1
Stromal	B cells	MIF	CD74_CXCR4	0.000510942	0	MIF_CD74_CXCR4	MIF - (CD74+CXCR4)	MIF	Secreted Signaling	PMID: 29637711; PMID: 24760155	AS	Stromal.MIF	B cells.CD74_CXCR4	0	-0.789779	0.622	0.839	0.02875	-0.161307	0.998	1
B cells	CD8+ T cells	MIF	CD74_CXCR4	1.22588e-05	0	MIF_CD74_CXCR4	MIF - (CD74+CXCR4)	MIF	Secreted Signaling	PMID: 29637711; PMID: 24760155	AS	B cells.MIF	CD8+ T cells.CD74_CXCR4	4.34762e-07	-0.659627	0.4	0.745	3.32394e-21	0.396397	0.7735	0.564
CD8+ T cells	CD8+ T cells	MIF	CD74_CXCR4	0.000165316	0	MIF_CD74_CXCR4	MIF - (CD74+CXCR4)	MIF	Secreted Signaling	PMID: 29637711; PMID: 24760155	AS	CD8+ T cells.MIF	CD8+ T cells.CD74_CXCR4	3.59151e-40	-0.537555	0.548	0.698	3.32394e-21	0.396397	0.7735	0.564
Ciliated Epithelium	CD8+ T cells	MIF	CD74_CXCR4	1.31598e-05	0	MIF_CD74_CXCR4	MIF - (CD74+CXCR4)	MIF	Secreted Signaling	PMID: 29637711; PMID: 24760155	AS	Ciliated Epithelium.MIF	CD8+ T cells.CD74_CXCR4	6.82276e-13	-0.591742	0.603	0.8	3.32394e-21	0.396397	0.7735	0.564
Cytotoxic NK	CD8+ T cells	MIF	CD74_CXCR4	4.96285e-05	0	MIF_CD74_CXCR4	MIF - (CD74+CXCR4)	MIF	Secreted Signaling	PMID: 29637711; PMID: 24760155	AS	Cytotoxic NK.MIF	CD8+ T cells.CD74_CXCR4	6.75025e-16	-0.728651	0.507	0.653	3.32394e-21	0.396397	0.7735	0.564
DC	CD8+ T cells	MIF	CD74_CXCR4	2.41166e-05	0	MIF_CD74_CXCR4	MIF - (CD74+CXCR4)	MIF	Secreted Signaling	PMID: 29637711; PMID: 24760155	AS	DC.MIF	CD8+ T cells.CD74_CXCR4	2.52491e-14	-0.640044	0.574	0.755	3.32394e-21	0.396397	0.7735	0.564
DN T cells	CD8+ T cells	MIF	CD74_CXCR4	0.000143038	0	MIF_CD74_CXCR4	MIF - (CD74+CXCR4)	MIF	Secreted Signaling	PMID: 29637711; PMID: 24760155	AS	DN T cells.MIF	CD8+ T cells.CD74_CXCR4	8.13656e-19	-0.538308	0.513	0.561	3.32394e-21	0.396397	0.7735	0.564
Endothelium	CD8+ T cells	MIF	CD74_CXCR4	0.000143404	0	MIF_CD74_CXCR4	MIF - (CD74+CXCR4)	MIF	Secreted Signaling	PMID: 29637711; PMID: 24760155	AS	Endothelium.MIF	CD8+ T cells.CD74_CXCR4	9.38154e-95	-0.537085	0.623	0.814	3.32394e-21	0.396397	0.7735	0.564
Epithelium	CD8+ T cells	MIF	CD74_CXCR4	0.000425003	0	MIF_CD74_CXCR4	MIF - (CD74+CXCR4)	MIF	Secreted Signaling	PMID: 29637711; PMID: 24760155	AS	Epithelium.MIF	CD8+ T cells.CD74_CXCR4	NA	NA	NA	NA	3.32394e-21	0.396397	0.7735	0.564
Macrophages	CD8+ T cells	MIF	CD74_CXCR4	2.50689e-05	0	MIF_CD74_CXCR4	MIF - (CD74+CXCR4)	MIF	Secreted Signaling	PMID: 29637711; PMID: 24760155	AS	Macrophages.MIF	CD8+ T cells.CD74_CXCR4	1.1361e-34	-1.09924	0.34	0.762	3.32394e-21	0.396397	0.7735	0.564
MAIT cells	CD8+ T cells	MIF	CD74_CXCR4	3.6497e-05	0	MIF_CD74_CXCR4	MIF - (CD74+CXCR4)	MIF	Secreted Signaling	PMID: 29637711; PMID: 24760155	AS	MAIT cells.MIF	CD8+ T cells.CD74_CXCR4	2.16751e-13	-0.519495	0.749	0.845	3.32394e-21	0.396397	0.7735	0.564
Mast cells	CD8+ T cells	MIF	CD74_CXCR4	9.81724e-07	0	MIF_CD74_CXCR4	MIF - (CD74+CXCR4)	MIF	Secreted Signaling	PMID: 29637711; PMID: 24760155	AS	Mast cells.MIF	CD8+ T cells.CD74_CXCR4	NA	NA	NA	NA	3.32394e-21	0.396397	0.7735	0.564
Contractile PV	CD8+ T cells	MIF	CD74_CXCR4	8.8861e-05	0	MIF_CD74_CXCR4	MIF - (CD74+CXCR4)	MIF	Secreted Signaling	PMID: 29637711; PMID: 24760155	AS	Contractile PV.MIF	CD8+ T cells.CD74_CXCR4	0.00111346	-0.596178	0.742	0.938	3.32394e-21	0.396397	0.7735	0.564
NK	CD8+ T cells	MIF	CD74_CXCR4	0.000190063	0	MIF_CD74_CXCR4	MIF - (CD74+CXCR4)	MIF	Secreted Signaling	PMID: 29637711; PMID: 24760155	AS	NK.MIF	CD8+ T cells.CD74_CXCR4	3.35318e-90	-0.684314	0.516	0.688	3.32394e-21	0.396397	0.7735	0.564
Perivascular	CD8+ T cells	MIF	CD74_CXCR4	0.000199056	0	MIF_CD74_CXCR4	MIF - (CD74+CXCR4)	MIF	Secreted Signaling	PMID: 29637711; PMID: 24760155	AS	Perivascular.MIF	CD8+ T cells.CD74_CXCR4	6.61447e-48	-0.440974	0.729	0.791	3.32394e-21	0.396397	0.7735	0.564
Stromal	CD8+ T cells	MIF	CD74_CXCR4	0.00147128	0	MIF_CD74_CXCR4	MIF - (CD74+CXCR4)	MIF	Secreted Signaling	PMID: 29637711; PMID: 24760155	AS	Stromal.MIF	CD8+ T cells.CD74_CXCR4	0	-0.789779	0.622	0.839	3.32394e-21	0.396397	0.7735	0.564
B cells	Cytotoxic NK	MIF	CD74_CXCR4	2.82597e-06	0	MIF_CD74_CXCR4	MIF - (CD74+CXCR4)	MIF	Secreted Signaling	PMID: 29637711; PMID: 24760155	AS	B cells.MIF	Cytotoxic NK.CD74_CXCR4	4.34762e-07	-0.659627	0.4	0.745	0.00103362	0.464378	0.5895	0.3145
CD8+ T cells	Cytotoxic NK	MIF	CD74_CXCR4	3.87256e-05	0	MIF_CD74_CXCR4	MIF - (CD74+CXCR4)	MIF	Secreted Signaling	PMID: 29637711; PMID: 24760155	AS	CD8+ T cells.MIF	Cytotoxic NK.CD74_CXCR4	3.59151e-40	-0.537555	0.548	0.698	0.00103362	0.464378	0.5895	0.3145
Ciliated Epithelium	Cytotoxic NK	MIF	CD74_CXCR4	3.09506e-06	0	MIF_CD74_CXCR4	MIF - (CD74+CXCR4)	MIF	Secreted Signaling	PMID: 29637711; PMID: 24760155	AS	Ciliated Epithelium.MIF	Cytotoxic NK.CD74_CXCR4	6.82276e-13	-0.591742	0.603	0.8	0.00103362	0.464378	0.5895	0.3145
Cytotoxic NK	Cytotoxic NK	MIF	CD74_CXCR4	1.15605e-05	0	MIF_CD74_CXCR4	MIF - (CD74+CXCR4)	MIF	Secreted Signaling	PMID: 29637711; PMID: 24760155	AS	Cytotoxic NK.MIF	Cytotoxic NK.CD74_CXCR4	6.75025e-16	-0.728651	0.507	0.653	0.00103362	0.464378	0.5895	0.3145
DC	Cytotoxic NK	MIF	CD74_CXCR4	5.60964e-06	0	MIF_CD74_CXCR4	MIF - (CD74+CXCR4)	MIF	Secreted Signaling	PMID: 29637711; PMID: 24760155	AS	DC.MIF	Cytotoxic NK.CD74_CXCR4	2.52491e-14	-0.640044	0.574	0.755	0.00103362	0.464378	0.5895	0.3145
DN T cells	Cytotoxic NK	MIF	CD74_CXCR4	3.34211e-05	0	MIF_CD74_CXCR4	MIF - (CD74+CXCR4)	MIF	Secreted Signaling	PMID: 29637711; PMID: 24760155	AS	DN T cells.MIF	Cytotoxic NK.CD74_CXCR4	8.13656e-19	-0.538308	0.513	0.561	0.00103362	0.464378	0.5895	0.3145
Endothelium	Cytotoxic NK	MIF	CD74_CXCR4	3.35794e-05	0	MIF_CD74_CXCR4	MIF - (CD74+CXCR4)	MIF	Secreted Signaling	PMID: 29637711; PMID: 24760155	AS	Endothelium.MIF	Cytotoxic NK.CD74_CXCR4	9.38154e-95	-0.537085	0.623	0.814	0.00103362	0.464378	0.5895	0.3145
Epithelium	Cytotoxic NK	MIF	CD74_CXCR4	0.000101374	0	MIF_CD74_CXCR4	MIF - (CD74+CXCR4)	MIF	Secreted Signaling	PMID: 29637711; PMID: 24760155	AS	Epithelium.MIF	Cytotoxic NK.CD74_CXCR4	NA	NA	NA	NA	0.00103362	0.464378	0.5895	0.3145
Macrophages	Cytotoxic NK	MIF	CD74_CXCR4	5.75933e-06	0	MIF_CD74_CXCR4	MIF - (CD74+CXCR4)	MIF	Secreted Signaling	PMID: 29637711; PMID: 24760155	AS	Macrophages.MIF	Cytotoxic NK.CD74_CXCR4	1.1361e-34	-1.09924	0.34	0.762	0.00103362	0.464378	0.5895	0.3145
MAIT cells	Cytotoxic NK	MIF	CD74_CXCR4	8.59668e-06	0	MIF_CD74_CXCR4	MIF - (CD74+CXCR4)	MIF	Secreted Signaling	PMID: 29637711; PMID: 24760155	AS	MAIT cells.MIF	Cytotoxic NK.CD74_CXCR4	2.16751e-13	-0.519495	0.749	0.845	0.00103362	0.464378	0.5895	0.3145
Mast cells	Cytotoxic NK	MIF	CD74_CXCR4	2.26796e-07	0	MIF_CD74_CXCR4	MIF - (CD74+CXCR4)	MIF	Secreted Signaling	PMID: 29637711; PMID: 24760155	AS	Mast cells.MIF	Cytotoxic NK.CD74_CXCR4	NA	NA	NA	NA	0.00103362	0.464378	0.5895	0.3145
Contractile PV	Cytotoxic NK	MIF	CD74_CXCR4	2.08756e-05	0	MIF_CD74_CXCR4	MIF - (CD74+CXCR4)	MIF	Secreted Signaling	PMID: 29637711; PMID: 24760155	AS	Contractile PV.MIF	Cytotoxic NK.CD74_CXCR4	0.00111346	-0.596178	0.742	0.938	0.00103362	0.464378	0.5895	0.3145
NK	Cytotoxic NK	MIF	CD74_CXCR4	4.43688e-05	0	MIF_CD74_CXCR4	MIF - (CD74+CXCR4)	MIF	Secreted Signaling	PMID: 29637711; PMID: 24760155	AS	NK.MIF	Cytotoxic NK.CD74_CXCR4	3.35318e-90	-0.684314	0.516	0.688	0.00103362	0.464378	0.5895	0.3145
Perivascular	Cytotoxic NK	MIF	CD74_CXCR4	4.67535e-05	0	MIF_CD74_CXCR4	MIF - (CD74+CXCR4)	MIF	Secreted Signaling	PMID: 29637711; PMID: 24760155	AS	Perivascular.MIF	Cytotoxic NK.CD74_CXCR4	6.61447e-48	-0.440974	0.729	0.791	0.00103362	0.464378	0.5895	0.3145
Stromal	Cytotoxic NK	MIF	CD74_CXCR4	0.000343489	0	MIF_CD74_CXCR4	MIF - (CD74+CXCR4)	MIF	Secreted Signaling	PMID: 29637711; PMID: 24760155	AS	Stromal.MIF	Cytotoxic NK.CD74_CXCR4	0	-0.789779	0.622	0.839	0.00103362	0.464378	0.5895	0.3145
B cells	DC	MIF	CD74_CXCR4	1.83941e-06	0	MIF_CD74_CXCR4	MIF - (CD74+CXCR4)	MIF	Secreted Signaling	PMID: 29637711; PMID: 24760155	AS	B cells.MIF	DC.CD74_CXCR4	4.34762e-07	-0.659627	0.4	0.745	0.00934771	0.198425	0.717	0.6755
CD8+ T cells	DC	MIF	CD74_CXCR4	2.50604e-05	0	MIF_CD74_CXCR4	MIF - (CD74+CXCR4)	MIF	Secreted Signaling	PMID: 29637711; PMID: 24760155	AS	CD8+ T cells.MIF	DC.CD74_CXCR4	3.59151e-40	-0.537555	0.548	0.698	0.00934771	0.198425	0.717	0.6755
Ciliated Epithelium	DC	MIF	CD74_CXCR4	1.99998e-06	0	MIF_CD74_CXCR4	MIF - (CD74+CXCR4)	MIF	Secreted Signaling	PMID: 29637711; PMID: 24760155	AS	Ciliated Epithelium.MIF	DC.CD74_CXCR4	6.82276e-13	-0.591742	0.603	0.8	0.00934771	0.198425	0.717	0.6755
Cytotoxic NK	DC	MIF	CD74_CXCR4	7.4964e-06	0	MIF_CD74_CXCR4	MIF - (CD74+CXCR4)	MIF	Secreted Signaling	PMID: 29637711; PMID: 24760155	AS	Cytotoxic NK.MIF	DC.CD74_CXCR4	6.75025e-16	-0.728651	0.507	0.653	0.00934771	0.198425	0.717	0.6755
DC	DC	MIF	CD74_CXCR4	3.63946e-06	0	MIF_CD74_CXCR4	MIF - (CD74+CXCR4)	MIF	Secreted Signaling	PMID: 29637711; PMID: 24760155	AS	DC.MIF	DC.CD74_CXCR4	2.52491e-14	-0.640044	0.574	0.755	0.00934771	0.198425	0.717	0.6755
DN T cells	DC	MIF	CD74_CXCR4	2.16479e-05	0	MIF_CD74_CXCR4	MIF - (CD74+CXCR4)	MIF	Secreted Signaling	PMID: 29637711; PMID: 24760155	AS	DN T cells.MIF	DC.CD74_CXCR4	8.13656e-19	-0.538308	0.513	0.561	0.00934771	0.198425	0.717	0.6755
Endothelium	DC	MIF	CD74_CXCR4	2.17333e-05	0	MIF_CD74_CXCR4	MIF - (CD74+CXCR4)	MIF	Secreted Signaling	PMID: 29637711; PMID: 24760155	AS	Endothelium.MIF	DC.CD74_CXCR4	9.38154e-95	-0.537085	0.623	0.814	0.00934771	0.198425	0.717	0.6755
Epithelium	DC	MIF	CD74_CXCR4	6.51695e-05	0	MIF_CD74_CXCR4	MIF - (CD74+CXCR4)	MIF	Secreted Signaling	PMID: 29637711; PMID: 24760155	AS	Epithelium.MIF	DC.CD74_CXCR4	NA	NA	NA	NA	0.00934771	0.198425	0.717	0.6755
Macrophages	DC	MIF	CD74_CXCR4	3.75331e-06	0	MIF_CD74_CXCR4	MIF - (CD74+CXCR4)	MIF	Secreted Signaling	PMID: 29637711; PMID: 24760155	AS	Macrophages.MIF	DC.CD74_CXCR4	1.1361e-34	-1.09924	0.34	0.762	0.00934771	0.198425	0.717	0.6755
MAIT cells	DC	MIF	CD74_CXCR4	5.55201e-06	0	MIF_CD74_CXCR4	MIF - (CD74+CXCR4)	MIF	Secreted Signaling	PMID: 29637711; PMID: 24760155	AS	MAIT cells.MIF	DC.CD74_CXCR4	2.16751e-13	-0.519495	0.749	0.845	0.00934771	0.198425	0.717	0.6755
Mast cells	DC	MIF	CD74_CXCR4	1.47507e-07	0	MIF_CD74_CXCR4	MIF - (CD74+CXCR4)	MIF	Secreted Signaling	PMID: 29637711; PMID: 24760155	AS	Mast cells.MIF	DC.CD74_CXCR4	NA	NA	NA	NA	0.00934771	0.198425	0.717	0.6755
Contractile PV	DC	MIF	CD74_CXCR4	1.34951e-05	0	MIF_CD74_CXCR4	MIF - (CD74+CXCR4)	MIF	Secreted Signaling	PMID: 29637711; PMID: 24760155	AS	Contractile PV.MIF	DC.CD74_CXCR4	0.00111346	-0.596178	0.742	0.938	0.00934771	0.198425	0.717	0.6755
NK	DC	MIF	CD74_CXCR4	2.87484e-05	0	MIF_CD74_CXCR4	MIF - (CD74+CXCR4)	MIF	Secreted Signaling	PMID: 29637711; PMID: 24760155	AS	NK.MIF	DC.CD74_CXCR4	3.35318e-90	-0.684314	0.516	0.688	0.00934771	0.198425	0.717	0.6755
Perivascular	DC	MIF	CD74_CXCR4	3.02262e-05	0	MIF_CD74_CXCR4	MIF - (CD74+CXCR4)	MIF	Secreted Signaling	PMID: 29637711; PMID: 24760155	AS	Perivascular.MIF	DC.CD74_CXCR4	6.61447e-48	-0.440974	0.729	0.791	0.00934771	0.198425	0.717	0.6755
Stromal	DC	MIF	CD74_CXCR4	0.000222554	0	MIF_CD74_CXCR4	MIF - (CD74+CXCR4)	MIF	Secreted Signaling	PMID: 29637711; PMID: 24760155	AS	Stromal.MIF	DC.CD74_CXCR4	0	-0.789779	0.622	0.839	0.00934771	0.198425	0.717	0.6755
B cells	DN T cells	MIF	CD74_CXCR4	5.01999e-06	0	MIF_CD74_CXCR4	MIF - (CD74+CXCR4)	MIF	Secreted Signaling	PMID: 29637711; PMID: 24760155	AS	B cells.MIF	DN T cells.CD74_CXCR4	4.34762e-07	-0.659627	0.4	0.745	2.33158e-11	0.228802	0.665	0.459
CD8+ T cells	DN T cells	MIF	CD74_CXCR4	6.92735e-05	0	MIF_CD74_CXCR4	MIF - (CD74+CXCR4)	MIF	Secreted Signaling	PMID: 29637711; PMID: 24760155	AS	CD8+ T cells.MIF	DN T cells.CD74_CXCR4	3.59151e-40	-0.537555	0.548	0.698	2.33158e-11	0.228802	0.665	0.459
Ciliated Epithelium	DN T cells	MIF	CD74_CXCR4	5.54634e-06	0	MIF_CD74_CXCR4	MIF - (CD74+CXCR4)	MIF	Secreted Signaling	PMID: 29637711; PMID: 24760155	AS	Ciliated Epithelium.MIF	DN T cells.CD74_CXCR4	6.82276e-13	-0.591742	0.603	0.8	2.33158e-11	0.228802	0.665	0.459
Cytotoxic NK	DN T cells	MIF	CD74_CXCR4	2.0629e-05	0	MIF_CD74_CXCR4	MIF - (CD74+CXCR4)	MIF	Secreted Signaling	PMID: 29637711; PMID: 24760155	AS	Cytotoxic NK.MIF	DN T cells.CD74_CXCR4	6.75025e-16	-0.728651	0.507	0.653	2.33158e-11	0.228802	0.665	0.459
DC	DN T cells	MIF	CD74_CXCR4	1.00037e-05	0	MIF_CD74_CXCR4	MIF - (CD74+CXCR4)	MIF	Secreted Signaling	PMID: 29637711; PMID: 24760155	AS	DC.MIF	DN T cells.CD74_CXCR4	2.52491e-14	-0.640044	0.574	0.755	2.33158e-11	0.228802	0.665	0.459
DN T cells	DN T cells	MIF	CD74_CXCR4	5.97173e-05	0	MIF_CD74_CXCR4	MIF - (CD74+CXCR4)	MIF	Secreted Signaling	PMID: 29637711; PMID: 24760155	AS	DN T cells.MIF	DN T cells.CD74_CXCR4	8.13656e-19	-0.538308	0.513	0.561	2.33158e-11	0.228802	0.665	0.459
Endothelium	DN T cells	MIF	CD74_CXCR4	6.00574e-05	0	MIF_CD74_CXCR4	MIF - (CD74+CXCR4)	MIF	Secreted Signaling	PMID: 29637711; PMID: 24760155	AS	Endothelium.MIF	DN T cells.CD74_CXCR4	9.38154e-95	-0.537085	0.623	0.814	2.33158e-11	0.228802	0.665	0.459
Epithelium	DN T cells	MIF	CD74_CXCR4	0.000182811	0	MIF_CD74_CXCR4	MIF - (CD74+CXCR4)	MIF	Secreted Signaling	PMID: 29637711; PMID: 24760155	AS	Epithelium.MIF	DN T cells.CD74_CXCR4	NA	NA	NA	NA	2.33158e-11	0.228802	0.665	0.459
Macrophages	DN T cells	MIF	CD74_CXCR4	1.02157e-05	0	MIF_CD74_CXCR4	MIF - (CD74+CXCR4)	MIF	Secreted Signaling	PMID: 29637711; PMID: 24760155	AS	Macrophages.MIF	DN T cells.CD74_CXCR4	1.1361e-34	-1.09924	0.34	0.762	2.33158e-11	0.228802	0.665	0.459
MAIT cells	DN T cells	MIF	CD74_CXCR4	1.54155e-05	0	MIF_CD74_CXCR4	MIF - (CD74+CXCR4)	MIF	Secreted Signaling	PMID: 29637711; PMID: 24760155	AS	MAIT cells.MIF	DN T cells.CD74_CXCR4	2.16751e-13	-0.519495	0.749	0.845	2.33158e-11	0.228802	0.665	0.459
Mast cells	DN T cells	MIF	CD74_CXCR4	4.03247e-07	0	MIF_CD74_CXCR4	MIF - (CD74+CXCR4)	MIF	Secreted Signaling	PMID: 29637711; PMID: 24760155	AS	Mast cells.MIF	DN T cells.CD74_CXCR4	NA	NA	NA	NA	2.33158e-11	0.228802	0.665	0.459
Contractile PV	DN T cells	MIF	CD74_CXCR4	3.73902e-05	0	MIF_CD74_CXCR4	MIF - (CD74+CXCR4)	MIF	Secreted Signaling	PMID: 29637711; PMID: 24760155	AS	Contractile PV.MIF	DN T cells.CD74_CXCR4	0.00111346	-0.596178	0.742	0.938	2.33158e-11	0.228802	0.665	0.459
NK	DN T cells	MIF	CD74_CXCR4	7.92476e-05	0	MIF_CD74_CXCR4	MIF - (CD74+CXCR4)	MIF	Secreted Signaling	PMID: 29637711; PMID: 24760155	AS	NK.MIF	DN T cells.CD74_CXCR4	3.35318e-90	-0.684314	0.516	0.688	2.33158e-11	0.228802	0.665	0.459
Perivascular	DN T cells	MIF	CD74_CXCR4	8.37323e-05	0	MIF_CD74_CXCR4	MIF - (CD74+CXCR4)	MIF	Secreted Signaling	PMID: 29637711; PMID: 24760155	AS	Perivascular.MIF	DN T cells.CD74_CXCR4	6.61447e-48	-0.440974	0.729	0.791	2.33158e-11	0.228802	0.665	0.459
Stromal	DN T cells	MIF	CD74_CXCR4	0.000613531	0	MIF_CD74_CXCR4	MIF - (CD74+CXCR4)	MIF	Secreted Signaling	PMID: 29637711; PMID: 24760155	AS	Stromal.MIF	DN T cells.CD74_CXCR4	0	-0.789779	0.622	0.839	2.33158e-11	0.228802	0.665	0.459
B cells	Epithelium	MIF	CD74_CXCR4	1.3718e-06	0	MIF_CD74_CXCR4	MIF - (CD74+CXCR4)	MIF	Secreted Signaling	PMID: 29637711; PMID: 24760155	AS	B cells.MIF	Epithelium.CD74_CXCR4	4.34762e-07	-0.659627	0.4	0.745	0.00110912	0.121306	0.4	0.364
CD8+ T cells	Epithelium	MIF	CD74_CXCR4	1.9204e-05	0	MIF_CD74_CXCR4	MIF - (CD74+CXCR4)	MIF	Secreted Signaling	PMID: 29637711; PMID: 24760155	AS	CD8+ T cells.MIF	Epithelium.CD74_CXCR4	3.59151e-40	-0.537555	0.548	0.698	0.00110912	0.121306	0.4	0.364
Ciliated Epithelium	Epithelium	MIF	CD74_CXCR4	1.54323e-06	0	MIF_CD74_CXCR4	MIF - (CD74+CXCR4)	MIF	Secreted Signaling	PMID: 29637711; PMID: 24760155	AS	Ciliated Epithelium.MIF	Epithelium.CD74_CXCR4	6.82276e-13	-0.591742	0.603	0.8	0.00110912	0.121306	0.4	0.364
Cytotoxic NK	Epithelium	MIF	CD74_CXCR4	5.68969e-06	0	MIF_CD74_CXCR4	MIF - (CD74+CXCR4)	MIF	Secreted Signaling	PMID: 29637711; PMID: 24760155	AS	Cytotoxic NK.MIF	Epithelium.CD74_CXCR4	6.75025e-16	-0.728651	0.507	0.653	0.00110912	0.121306	0.4	0.364
DC	Epithelium	MIF	CD74_CXCR4	2.75554e-06	0	MIF_CD74_CXCR4	MIF - (CD74+CXCR4)	MIF	Secreted Signaling	PMID: 29637711; PMID: 24760155	AS	DC.MIF	Epithelium.CD74_CXCR4	2.52491e-14	-0.640044	0.574	0.755	0.00110912	0.121306	0.4	0.364
DN T cells	Epithelium	MIF	CD74_CXCR4	1.65161e-05	0	MIF_CD74_CXCR4	MIF - (CD74+CXCR4)	MIF	Secreted Signaling	PMID: 29637711; PMID: 24760155	AS	DN T cells.MIF	Epithelium.CD74_CXCR4	8.13656e-19	-0.538308	0.513	0.561	0.00110912	0.121306	0.4	0.364
Endothelium	Epithelium	MIF	CD74_CXCR4	1.66431e-05	0	MIF_CD74_CXCR4	MIF - (CD74+CXCR4)	MIF	Secreted Signaling	PMID: 29637711; PMID: 24760155	AS	Endothelium.MIF	Epithelium.CD74_CXCR4	9.38154e-95	-0.537085	0.623	0.814	0.00110912	0.121306	0.4	0.364
Epithelium	Epithelium	MIF	CD74_CXCR4	5.15468e-05	0	MIF_CD74_CXCR4	MIF - (CD74+CXCR4)	MIF	Secreted Signaling	PMID: 29637711; PMID: 24760155	AS	Epithelium.MIF	Epithelium.CD74_CXCR4	NA	NA	NA	NA	0.00110912	0.121306	0.4	0.364
Macrophages	Epithelium	MIF	CD74_CXCR4	2.78333e-06	0	MIF_CD74_CXCR4	MIF - (CD74+CXCR4)	MIF	Secreted Signaling	PMID: 29637711; PMID: 24760155	AS	Macrophages.MIF	Epithelium.CD74_CXCR4	1.1361e-34	-1.09924	0.34	0.762	0.00110912	0.121306	0.4	0.364
MAIT cells	Epithelium	MIF	CD74_CXCR4	4.29523e-06	0	MIF_CD74_CXCR4	MIF - (CD74+CXCR4)	MIF	Secreted Signaling	PMID: 29637711; PMID: 24760155	AS	MAIT cells.MIF	Epithelium.CD74_CXCR4	2.16751e-13	-0.519495	0.749	0.845	0.00110912	0.121306	0.4	0.364
Mast cells	Epithelium	MIF	CD74_CXCR4	1.10401e-07	0	MIF_CD74_CXCR4	MIF - (CD74+CXCR4)	MIF	Secreted Signaling	PMID: 29637711; PMID: 24760155	AS	Mast cells.MIF	Epithelium.CD74_CXCR4	NA	NA	NA	NA	0.00110912	0.121306	0.4	0.364
Contractile PV	Epithelium	MIF	CD74_CXCR4	1.03926e-05	0	MIF_CD74_CXCR4	MIF - (CD74+CXCR4)	MIF	Secreted Signaling	PMID: 29637711; PMID: 24760155	AS	Contractile PV.MIF	Epithelium.CD74_CXCR4	0.00111346	-0.596178	0.742	0.938	0.00110912	0.121306	0.4	0.364
NK	Epithelium	MIF	CD74_CXCR4	2.18998e-05	0	MIF_CD74_CXCR4	MIF - (CD74+CXCR4)	MIF	Secreted Signaling	PMID: 29637711; PMID: 24760155	AS	NK.MIF	Epithelium.CD74_CXCR4	3.35318e-90	-0.684314	0.516	0.688	0.00110912	0.121306	0.4	0.364
Perivascular	Epithelium	MIF	CD74_CXCR4	2.3269e-05	0	MIF_CD74_CXCR4	MIF - (CD74+CXCR4)	MIF	Secreted Signaling	PMID: 29637711; PMID: 24760155	AS	Perivascular.MIF	Epithelium.CD74_CXCR4	6.61447e-48	-0.440974	0.729	0.791	0.00110912	0.121306	0.4	0.364
Stromal	Epithelium	MIF	CD74_CXCR4	0.00016956	0	MIF_CD74_CXCR4	MIF - (CD74+CXCR4)	MIF	Secreted Signaling	PMID: 29637711; PMID: 24760155	AS	Stromal.MIF	Epithelium.CD74_CXCR4	0	-0.789779	0.622	0.839	0.00110912	0.121306	0.4	0.364
B cells	Macrophages	MIF	CD74_CXCR4	4.45925e-06	0	MIF_CD74_CXCR4	MIF - (CD74+CXCR4)	MIF	Secreted Signaling	PMID: 29637711; PMID: 24760155	AS	B cells.MIF	Macrophages.CD74_CXCR4	4.34762e-07	-0.659627	0.4	0.745	3.07805e-29	-0.859206	0.875	0.959
CD8+ T cells	Macrophages	MIF	CD74_CXCR4	6.12218e-05	0	MIF_CD74_CXCR4	MIF - (CD74+CXCR4)	MIF	Secreted Signaling	PMID: 29637711; PMID: 24760155	AS	CD8+ T cells.MIF	Macrophages.CD74_CXCR4	3.59151e-40	-0.537555	0.548	0.698	3.07805e-29	-0.859206	0.875	0.959
Ciliated Epithelium	Macrophages	MIF	CD74_CXCR4	4.89534e-06	0	MIF_CD74_CXCR4	MIF - (CD74+CXCR4)	MIF	Secreted Signaling	PMID: 29637711; PMID: 24760155	AS	Ciliated Epithelium.MIF	Macrophages.CD74_CXCR4	6.82276e-13	-0.591742	0.603	0.8	3.07805e-29	-0.859206	0.875	0.959
Cytotoxic NK	Macrophages	MIF	CD74_CXCR4	1.82642e-05	0	MIF_CD74_CXCR4	MIF - (CD74+CXCR4)	MIF	Secreted Signaling	PMID: 29637711; PMID: 24760155	AS	Cytotoxic NK.MIF	Macrophages.CD74_CXCR4	6.75025e-16	-0.728651	0.507	0.653	3.07805e-29	-0.859206	0.875	0.959
DC	Macrophages	MIF	CD74_CXCR4	8.861e-06	0	MIF_CD74_CXCR4	MIF - (CD74+CXCR4)	MIF	Secreted Signaling	PMID: 29637711; PMID: 24760155	AS	DC.MIF	Macrophages.CD74_CXCR4	2.52491e-14	-0.640044	0.574	0.755	3.07805e-29	-0.859206	0.875	0.959
DN T cells	Macrophages	MIF	CD74_CXCR4	5.28199e-05	0	MIF_CD74_CXCR4	MIF - (CD74+CXCR4)	MIF	Secreted Signaling	PMID: 29637711; PMID: 24760155	AS	DN T cells.MIF	Macrophages.CD74_CXCR4	8.13656e-19	-0.538308	0.513	0.561	3.07805e-29	-0.859206	0.875	0.959
Endothelium	Macrophages	MIF	CD74_CXCR4	5.30836e-05	0	MIF_CD74_CXCR4	MIF - (CD74+CXCR4)	MIF	Secreted Signaling	PMID: 29637711; PMID: 24760155	AS	Endothelium.MIF	Macrophages.CD74_CXCR4	9.38154e-95	-0.537085	0.623	0.814	3.07805e-29	-0.859206	0.875	0.959
Epithelium	Macrophages	MIF	CD74_CXCR4	0.000160609	0	MIF_CD74_CXCR4	MIF - (CD74+CXCR4)	MIF	Secreted Signaling	PMID: 29637711; PMID: 24760155	AS	Epithelium.MIF	Macrophages.CD74_CXCR4	NA	NA	NA	NA	3.07805e-29	-0.859206	0.875	0.959
Macrophages	Macrophages	MIF	CD74_CXCR4	9.08435e-06	0	MIF_CD74_CXCR4	MIF - (CD74+CXCR4)	MIF	Secreted Signaling	PMID: 29637711; PMID: 24760155	AS	Macrophages.MIF	Macrophages.CD74_CXCR4	1.1361e-34	-1.09924	0.34	0.762	3.07805e-29	-0.859206	0.875	0.959
MAIT cells	Macrophages	MIF	CD74_CXCR4	1.35995e-05	0	MIF_CD74_CXCR4	MIF - (CD74+CXCR4)	MIF	Secreted Signaling	PMID: 29637711; PMID: 24760155	AS	MAIT cells.MIF	Macrophages.CD74_CXCR4	2.16751e-13	-0.519495	0.749	0.845	3.07805e-29	-0.859206	0.875	0.959
Mast cells	Macrophages	MIF	CD74_CXCR4	3.57963e-07	0	MIF_CD74_CXCR4	MIF - (CD74+CXCR4)	MIF	Secreted Signaling	PMID: 29637711; PMID: 24760155	AS	Mast cells.MIF	Macrophages.CD74_CXCR4	NA	NA	NA	NA	3.07805e-29	-0.859206	0.875	0.959
Contractile PV	Macrophages	MIF	CD74_CXCR4	3.30137e-05	0	MIF_CD74_CXCR4	MIF - (CD74+CXCR4)	MIF	Secreted Signaling	PMID: 29637711; PMID: 24760155	AS	Contractile PV.MIF	Macrophages.CD74_CXCR4	0.00111346	-0.596178	0.742	0.938	3.07805e-29	-0.859206	0.875	0.959
NK	Macrophages	MIF	CD74_CXCR4	7.01146e-05	0	MIF_CD74_CXCR4	MIF - (CD74+CXCR4)	MIF	Secreted Signaling	PMID: 29637711; PMID: 24760155	AS	NK.MIF	Macrophages.CD74_CXCR4	3.35318e-90	-0.684314	0.516	0.688	3.07805e-29	-0.859206	0.875	0.959
Perivascular	Macrophages	MIF	CD74_CXCR4	7.39364e-05	0	MIF_CD74_CXCR4	MIF - (CD74+CXCR4)	MIF	Secreted Signaling	PMID: 29637711; PMID: 24760155	AS	Perivascular.MIF	Macrophages.CD74_CXCR4	6.61447e-48	-0.440974	0.729	0.791	3.07805e-29	-0.859206	0.875	0.959
Stromal	Macrophages	MIF	CD74_CXCR4	0.00054281	0	MIF_CD74_CXCR4	MIF - (CD74+CXCR4)	MIF	Secreted Signaling	PMID: 29637711; PMID: 24760155	AS	Stromal.MIF	Macrophages.CD74_CXCR4	0	-0.789779	0.622	0.839	3.07805e-29	-0.859206	0.875	0.959
B cells	MAIT cells	MIF	CD74_CXCR4	2.03993e-06	0	MIF_CD74_CXCR4	MIF - (CD74+CXCR4)	MIF	Secreted Signaling	PMID: 29637711; PMID: 24760155	AS	B cells.MIF	MAIT cells.CD74_CXCR4	4.34762e-07	-0.659627	0.4	0.745	0.00108747	0.212985	0.8315	0.687
CD8+ T cells	MAIT cells	MIF	CD74_CXCR4	2.76014e-05	0	MIF_CD74_CXCR4	MIF - (CD74+CXCR4)	MIF	Secreted Signaling	PMID: 29637711; PMID: 24760155	AS	CD8+ T cells.MIF	MAIT cells.CD74_CXCR4	3.59151e-40	-0.537555	0.548	0.698	0.00108747	0.212985	0.8315	0.687
Ciliated Epithelium	MAIT cells	MIF	CD74_CXCR4	2.19898e-06	0	MIF_CD74_CXCR4	MIF - (CD74+CXCR4)	MIF	Secreted Signaling	PMID: 29637711; PMID: 24760155	AS	Ciliated Epithelium.MIF	MAIT cells.CD74_CXCR4	6.82276e-13	-0.591742	0.603	0.8	0.00108747	0.212985	0.8315	0.687
Cytotoxic NK	MAIT cells	MIF	CD74_CXCR4	8.2764e-06	0	MIF_CD74_CXCR4	MIF - (CD74+CXCR4)	MIF	Secreted Signaling	PMID: 29637711; PMID: 24760155	AS	Cytotoxic NK.MIF	MAIT cells.CD74_CXCR4	6.75025e-16	-0.728651	0.507	0.653	0.00108747	0.212985	0.8315	0.687
DC	MAIT cells	MIF	CD74_CXCR4	4.02064e-06	0	MIF_CD74_CXCR4	MIF - (CD74+CXCR4)	MIF	Secreted Signaling	PMID: 29637711; PMID: 24760155	AS	DC.MIF	MAIT cells.CD74_CXCR4	2.52491e-14	-0.640044	0.574	0.755	0.00108747	0.212985	0.8315	0.687
DN T cells	MAIT cells	MIF	CD74_CXCR4	2.38691e-05	0	MIF_CD74_CXCR4	MIF - (CD74+CXCR4)	MIF	Secreted Signaling	PMID: 29637711; PMID: 24760155	AS	DN T cells.MIF	MAIT cells.CD74_CXCR4	8.13656e-19	-0.538308	0.513	0.561	0.00108747	0.212985	0.8315	0.687
Endothelium	MAIT cells	MIF	CD74_CXCR4	2.39409e-05	0	MIF_CD74_CXCR4	MIF - (CD74+CXCR4)	MIF	Secreted Signaling	PMID: 29637711; PMID: 24760155	AS	Endothelium.MIF	MAIT cells.CD74_CXCR4	9.38154e-95	-0.537085	0.623	0.814	0.00108747	0.212985	0.8315	0.687
Epithelium	MAIT cells	MIF	CD74_CXCR4	7.12229e-05	0	MIF_CD74_CXCR4	MIF - (CD74+CXCR4)	MIF	Secreted Signaling	PMID: 29637711; PMID: 24760155	AS	Epithelium.MIF	MAIT cells.CD74_CXCR4	NA	NA	NA	NA	0.00108747	0.212985	0.8315	0.687
Macrophages	MAIT cells	MIF	CD74_CXCR4	4.1686e-06	0	MIF_CD74_CXCR4	MIF - (CD74+CXCR4)	MIF	Secreted Signaling	PMID: 29637711; PMID: 24760155	AS	Macrophages.MIF	MAIT cells.CD74_CXCR4	1.1361e-34	-1.09924	0.34	0.762	0.00108747	0.212985	0.8315	0.687
MAIT cells	MAIT cells	MIF	CD74_CXCR4	6.10051e-06	0	MIF_CD74_CXCR4	MIF - (CD74+CXCR4)	MIF	Secreted Signaling	PMID: 29637711; PMID: 24760155	AS	MAIT cells.MIF	MAIT cells.CD74_CXCR4	2.16751e-13	-0.519495	0.749	0.845	0.00108747	0.212985	0.8315	0.687
Mast cells	MAIT cells	MIF	CD74_CXCR4	1.63437e-07	0	MIF_CD74_CXCR4	MIF - (CD74+CXCR4)	MIF	Secreted Signaling	PMID: 29637711; PMID: 24760155	AS	Mast cells.MIF	MAIT cells.CD74_CXCR4	NA	NA	NA	NA	0.00108747	0.212985	0.8315	0.687
Contractile PV	MAIT cells	MIF	CD74_CXCR4	1.48451e-05	0	MIF_CD74_CXCR4	MIF - (CD74+CXCR4)	MIF	Secreted Signaling	PMID: 29637711; PMID: 24760155	AS	Contractile PV.MIF	MAIT cells.CD74_CXCR4	0.00111346	-0.596178	0.742	0.938	0.00108747	0.212985	0.8315	0.687
NK	MAIT cells	MIF	CD74_CXCR4	3.17104e-05	0	MIF_CD74_CXCR4	MIF - (CD74+CXCR4)	MIF	Secreted Signaling	PMID: 29637711; PMID: 24760155	AS	NK.MIF	MAIT cells.CD74_CXCR4	3.35318e-90	-0.684314	0.516	0.688	0.00108747	0.212985	0.8315	0.687
Perivascular	MAIT cells	MIF	CD74_CXCR4	3.32529e-05	0	MIF_CD74_CXCR4	MIF - (CD74+CXCR4)	MIF	Secreted Signaling	PMID: 29637711; PMID: 24760155	AS	Perivascular.MIF	MAIT cells.CD74_CXCR4	6.61447e-48	-0.440974	0.729	0.791	0.00108747	0.212985	0.8315	0.687
Stromal	MAIT cells	MIF	CD74_CXCR4	0.000245475	0	MIF_CD74_CXCR4	MIF - (CD74+CXCR4)	MIF	Secreted Signaling	PMID: 29637711; PMID: 24760155	AS	Stromal.MIF	MAIT cells.CD74_CXCR4	0	-0.789779	0.622	0.839	0.00108747	0.212985	0.8315	0.687
B cells	NK	MIF	CD74_CXCR4	3.79612e-06	0	MIF_CD74_CXCR4	MIF - (CD74+CXCR4)	MIF	Secreted Signaling	PMID: 29637711; PMID: 24760155	AS	B cells.MIF	NK.CD74_CXCR4	4.34762e-07	-0.659627	0.4	0.745	4.8567e-17	0.436944	0.459	0.321
CD8+ T cells	NK	MIF	CD74_CXCR4	5.27977e-05	0	MIF_CD74_CXCR4	MIF - (CD74+CXCR4)	MIF	Secreted Signaling	PMID: 29637711; PMID: 24760155	AS	CD8+ T cells.MIF	NK.CD74_CXCR4	3.59151e-40	-0.537555	0.548	0.698	4.8567e-17	0.436944	0.459	0.321
Ciliated Epithelium	NK	MIF	CD74_CXCR4	4.23571e-06	0	MIF_CD74_CXCR4	MIF - (CD74+CXCR4)	MIF	Secreted Signaling	PMID: 29637711; PMID: 24760155	AS	Ciliated Epithelium.MIF	NK.CD74_CXCR4	6.82276e-13	-0.591742	0.603	0.8	4.8567e-17	0.436944	0.459	0.321
Cytotoxic NK	NK	MIF	CD74_CXCR4	1.5679e-05	0	MIF_CD74_CXCR4	MIF - (CD74+CXCR4)	MIF	Secreted Signaling	PMID: 29637711; PMID: 24760155	AS	Cytotoxic NK.MIF	NK.CD74_CXCR4	6.75025e-16	-0.728651	0.507	0.653	4.8567e-17	0.436944	0.459	0.321
DC	NK	MIF	CD74_CXCR4	7.59787e-06	0	MIF_CD74_CXCR4	MIF - (CD74+CXCR4)	MIF	Secreted Signaling	PMID: 29637711; PMID: 24760155	AS	DC.MIF	NK.CD74_CXCR4	2.52491e-14	-0.640044	0.574	0.755	4.8567e-17	0.436944	0.459	0.321
DN T cells	NK	MIF	CD74_CXCR4	4.54563e-05	0	MIF_CD74_CXCR4	MIF - (CD74+CXCR4)	MIF	Secreted Signaling	PMID: 29637711; PMID: 24760155	AS	DN T cells.MIF	NK.CD74_CXCR4	8.13656e-19	-0.538308	0.513	0.561	4.8567e-17	0.436944	0.459	0.321
Endothelium	NK	MIF	CD74_CXCR4	4.57645e-05	0	MIF_CD74_CXCR4	MIF - (CD74+CXCR4)	MIF	Secreted Signaling	PMID: 29637711; PMID: 24760155	AS	Endothelium.MIF	NK.CD74_CXCR4	9.38154e-95	-0.537085	0.623	0.814	4.8567e-17	0.436944	0.459	0.321
Epithelium	NK	MIF	CD74_CXCR4	0.000140623	0	MIF_CD74_CXCR4	MIF - (CD74+CXCR4)	MIF	Secreted Signaling	PMID: 29637711; PMID: 24760155	AS	Epithelium.MIF	NK.CD74_CXCR4	NA	NA	NA	NA	4.8567e-17	0.436944	0.459	0.321
Macrophages	NK	MIF	CD74_CXCR4	7.71254e-06	0	MIF_CD74_CXCR4	MIF - (CD74+CXCR4)	MIF	Secreted Signaling	PMID: 29637711; PMID: 24760155	AS	Macrophages.MIF	NK.CD74_CXCR4	1.1361e-34	-1.09924	0.34	0.762	4.8567e-17	0.436944	0.459	0.321
MAIT cells	NK	MIF	CD74_CXCR4	1.17817e-05	0	MIF_CD74_CXCR4	MIF - (CD74+CXCR4)	MIF	Secreted Signaling	PMID: 29637711; PMID: 24760155	AS	MAIT cells.MIF	NK.CD74_CXCR4	2.16751e-13	-0.519495	0.749	0.845	4.8567e-17	0.436944	0.459	0.321
Mast cells	NK	MIF	CD74_CXCR4	3.0525e-07	0	MIF_CD74_CXCR4	MIF - (CD74+CXCR4)	MIF	Secreted Signaling	PMID: 29637711; PMID: 24760155	AS	Mast cells.MIF	NK.CD74_CXCR4	NA	NA	NA	NA	4.8567e-17	0.436944	0.459	0.321
Contractile PV	NK	MIF	CD74_CXCR4	2.85384e-05	0	MIF_CD74_CXCR4	MIF - (CD74+CXCR4)	MIF	Secreted Signaling	PMID: 29637711; PMID: 24760155	AS	Contractile PV.MIF	NK.CD74_CXCR4	0.00111346	-0.596178	0.742	0.938	4.8567e-17	0.436944	0.459	0.321
NK	NK	MIF	CD74_CXCR4	6.02958e-05	0	MIF_CD74_CXCR4	MIF - (CD74+CXCR4)	MIF	Secreted Signaling	PMID: 29637711; PMID: 24760155	AS	NK.MIF	NK.CD74_CXCR4	3.35318e-90	-0.684314	0.516	0.688	4.8567e-17	0.436944	0.459	0.321
Perivascular	NK	MIF	CD74_CXCR4	6.39027e-05	0	MIF_CD74_CXCR4	MIF - (CD74+CXCR4)	MIF	Secreted Signaling	PMID: 29637711; PMID: 24760155	AS	Perivascular.MIF	NK.CD74_CXCR4	6.61447e-48	-0.440974	0.729	0.791	4.8567e-17	0.436944	0.459	0.321
Stromal	NK	MIF	CD74_CXCR4	0.000466827	0	MIF_CD74_CXCR4	MIF - (CD74+CXCR4)	MIF	Secreted Signaling	PMID: 29637711; PMID: 24760155	AS	Stromal.MIF	NK.CD74_CXCR4	0	-0.789779	0.622	0.839	4.8567e-17	0.436944	0.459	0.321
B cells	B cells	MIF	CD74_CD44	2.67221e-06	0	MIF_CD74_CD44	MIF - (CD74+CD44)	MIF	Secreted Signaling	PMID: 29637711; PMID: 26175090	AS	B cells.MIF	B cells.CD74_CD44	4.34762e-07	-0.659627	0.4	0.745	0.02875	-0.161307	0.998	1
CD8+ T cells	B cells	MIF	CD74_CD44	3.59266e-05	0	MIF_CD74_CD44	MIF - (CD74+CD44)	MIF	Secreted Signaling	PMID: 29637711; PMID: 26175090	AS	CD8+ T cells.MIF	B cells.CD74_CD44	3.59151e-40	-0.537555	0.548	0.698	0.02875	-0.161307	0.998	1
Ciliated Epithelium	B cells	MIF	CD74_CD44	2.85774e-06	0	MIF_CD74_CD44	MIF - (CD74+CD44)	MIF	Secreted Signaling	PMID: 29637711; PMID: 26175090	AS	Ciliated Epithelium.MIF	B cells.CD74_CD44	6.82276e-13	-0.591742	0.603	0.8	0.02875	-0.161307	0.998	1
Cytotoxic NK	B cells	MIF	CD74_CD44	1.07967e-05	0	MIF_CD74_CD44	MIF - (CD74+CD44)	MIF	Secreted Signaling	PMID: 29637711; PMID: 26175090	AS	Cytotoxic NK.MIF	B cells.CD74_CD44	6.75025e-16	-0.728651	0.507	0.653	0.02875	-0.161307	0.998	1
DC	B cells	MIF	CD74_CD44	5.248e-06	0	MIF_CD74_CD44	MIF - (CD74+CD44)	MIF	Secreted Signaling	PMID: 29637711; PMID: 26175090	AS	DC.MIF	B cells.CD74_CD44	2.52491e-14	-0.640044	0.574	0.755	0.02875	-0.161307	0.998	1
DN T cells	B cells	MIF	CD74_CD44	3.11001e-05	0	MIF_CD74_CD44	MIF - (CD74+CD44)	MIF	Secreted Signaling	PMID: 29637711; PMID: 26175090	AS	DN T cells.MIF	B cells.CD74_CD44	8.13656e-19	-0.538308	0.513	0.561	0.02875	-0.161307	0.998	1
Endothelium	B cells	MIF	CD74_CD44	3.11669e-05	0	MIF_CD74_CD44	MIF - (CD74+CD44)	MIF	Secreted Signaling	PMID: 29637711; PMID: 26175090	AS	Endothelium.MIF	B cells.CD74_CD44	9.38154e-95	-0.537085	0.623	0.814	0.02875	-0.161307	0.998	1
Epithelium	B cells	MIF	CD74_CD44	9.20521e-05	0	MIF_CD74_CD44	MIF - (CD74+CD44)	MIF	Secreted Signaling	PMID: 29637711; PMID: 26175090	AS	Epithelium.MIF	B cells.CD74_CD44	NA	NA	NA	NA	0.02875	-0.161307	0.998	1
MAIT cells	B cells	MIF	CD74_CD44	7.92339e-06	0	MIF_CD74_CD44	MIF - (CD74+CD44)	MIF	Secreted Signaling	PMID: 29637711; PMID: 26175090	AS	MAIT cells.MIF	B cells.CD74_CD44	2.16751e-13	-0.519495	0.749	0.845	0.02875	-0.161307	0.998	1
Mast cells	B cells	MIF	CD74_CD44	2.13911e-07	0	MIF_CD74_CD44	MIF - (CD74+CD44)	MIF	Secreted Signaling	PMID: 29637711; PMID: 26175090	AS	Mast cells.MIF	B cells.CD74_CD44	NA	NA	NA	NA	0.02875	-0.161307	0.998	1
Contractile PV	B cells	MIF	CD74_CD44	1.9301e-05	0	MIF_CD74_CD44	MIF - (CD74+CD44)	MIF	Secreted Signaling	PMID: 29637711; PMID: 26175090	AS	Contractile PV.MIF	B cells.CD74_CD44	0.00111346	-0.596178	0.742	0.938	0.02875	-0.161307	0.998	1
NK	B cells	MIF	CD74_CD44	4.13315e-05	0	MIF_CD74_CD44	MIF - (CD74+CD44)	MIF	Secreted Signaling	PMID: 29637711; PMID: 26175090	AS	NK.MIF	B cells.CD74_CD44	3.35318e-90	-0.684314	0.516	0.688	0.02875	-0.161307	0.998	1
Perivascular	B cells	MIF	CD74_CD44	4.32375e-05	0	MIF_CD74_CD44	MIF - (CD74+CD44)	MIF	Secreted Signaling	PMID: 29637711; PMID: 26175090	AS	Perivascular.MIF	B cells.CD74_CD44	6.61447e-48	-0.440974	0.729	0.791	0.02875	-0.161307	0.998	1
Stromal	B cells	MIF	CD74_CD44	0.000319943	0	MIF_CD74_CD44	MIF - (CD74+CD44)	MIF	Secreted Signaling	PMID: 29637711; PMID: 26175090	AS	Stromal.MIF	B cells.CD74_CD44	0	-0.789779	0.622	0.839	0.02875	-0.161307	0.998	1
B cells	CD8+ T cells	MIF	CD74_CD44	1.1419e-05	0	MIF_CD74_CD44	MIF - (CD74+CD44)	MIF	Secreted Signaling	PMID: 29637711; PMID: 26175090	AS	B cells.MIF	CD8+ T cells.CD74_CD44	4.34762e-07	-0.659627	0.4	0.745	5.81952e-23	0.388315	0.735	0.522
CD8+ T cells	CD8+ T cells	MIF	CD74_CD44	0.00015441	0	MIF_CD74_CD44	MIF - (CD74+CD44)	MIF	Secreted Signaling	PMID: 29637711; PMID: 26175090	AS	CD8+ T cells.MIF	CD8+ T cells.CD74_CD44	3.59151e-40	-0.537555	0.548	0.698	5.81952e-23	0.388315	0.735	0.522
Ciliated Epithelium	CD8+ T cells	MIF	CD74_CD44	1.22999e-05	0	MIF_CD74_CD44	MIF - (CD74+CD44)	MIF	Secreted Signaling	PMID: 29637711; PMID: 26175090	AS	Ciliated Epithelium.MIF	CD8+ T cells.CD74_CD44	6.82276e-13	-0.591742	0.603	0.8	5.81952e-23	0.388315	0.735	0.522
Cytotoxic NK	CD8+ T cells	MIF	CD74_CD44	4.63105e-05	0	MIF_CD74_CD44	MIF - (CD74+CD44)	MIF	Secreted Signaling	PMID: 29637711; PMID: 26175090	AS	Cytotoxic NK.MIF	CD8+ T cells.CD74_CD44	6.75025e-16	-0.728651	0.507	0.653	5.81952e-23	0.388315	0.735	0.522
DC	CD8+ T cells	MIF	CD74_CD44	2.24987e-05	0	MIF_CD74_CD44	MIF - (CD74+CD44)	MIF	Secreted Signaling	PMID: 29637711; PMID: 26175090	AS	DC.MIF	CD8+ T cells.CD74_CD44	2.52491e-14	-0.640044	0.574	0.755	5.81952e-23	0.388315	0.735	0.522
DN T cells	CD8+ T cells	MIF	CD74_CD44	0.000133544	0	MIF_CD74_CD44	MIF - (CD74+CD44)	MIF	Secreted Signaling	PMID: 29637711; PMID: 26175090	AS	DN T cells.MIF	CD8+ T cells.CD74_CD44	8.13656e-19	-0.538308	0.513	0.561	5.81952e-23	0.388315	0.735	0.522
Endothelium	CD8+ T cells	MIF	CD74_CD44	0.000133934	0	MIF_CD74_CD44	MIF - (CD74+CD44)	MIF	Secreted Signaling	PMID: 29637711; PMID: 26175090	AS	Endothelium.MIF	CD8+ T cells.CD74_CD44	9.38154e-95	-0.537085	0.623	0.814	5.81952e-23	0.388315	0.735	0.522
Epithelium	CD8+ T cells	MIF	CD74_CD44	0.000398166	0	MIF_CD74_CD44	MIF - (CD74+CD44)	MIF	Secreted Signaling	PMID: 29637711; PMID: 26175090	AS	Epithelium.MIF	CD8+ T cells.CD74_CD44	NA	NA	NA	NA	5.81952e-23	0.388315	0.735	0.522
MAIT cells	CD8+ T cells	MIF	CD74_CD44	3.41208e-05	0	MIF_CD74_CD44	MIF - (CD74+CD44)	MIF	Secreted Signaling	PMID: 29637711; PMID: 26175090	AS	MAIT cells.MIF	CD8+ T cells.CD74_CD44	2.16751e-13	-0.519495	0.749	0.845	5.81952e-23	0.388315	0.735	0.522
Mast cells	CD8+ T cells	MIF	CD74_CD44	9.14801e-07	0.01	MIF_CD74_CD44	MIF - (CD74+CD44)	MIF	Secreted Signaling	PMID: 29637711; PMID: 26175090	AS	Mast cells.MIF	CD8+ T cells.CD74_CD44	NA	NA	NA	NA	5.81952e-23	0.388315	0.735	0.522
Contractile PV	CD8+ T cells	MIF	CD74_CD44	8.30387e-05	0	MIF_CD74_CD44	MIF - (CD74+CD44)	MIF	Secreted Signaling	PMID: 29637711; PMID: 26175090	AS	Contractile PV.MIF	CD8+ T cells.CD74_CD44	0.00111346	-0.596178	0.742	0.938	5.81952e-23	0.388315	0.735	0.522
NK	CD8+ T cells	MIF	CD74_CD44	0.00017742	0	MIF_CD74_CD44	MIF - (CD74+CD44)	MIF	Secreted Signaling	PMID: 29637711; PMID: 26175090	AS	NK.MIF	CD8+ T cells.CD74_CD44	3.35318e-90	-0.684314	0.516	0.688	5.81952e-23	0.388315	0.735	0.522
Perivascular	CD8+ T cells	MIF	CD74_CD44	0.000186007	0	MIF_CD74_CD44	MIF - (CD74+CD44)	MIF	Secreted Signaling	PMID: 29637711; PMID: 26175090	AS	Perivascular.MIF	CD8+ T cells.CD74_CD44	6.61447e-48	-0.440974	0.729	0.791	5.81952e-23	0.388315	0.735	0.522
Stromal	CD8+ T cells	MIF	CD74_CD44	0.00137344	0	MIF_CD74_CD44	MIF - (CD74+CD44)	MIF	Secreted Signaling	PMID: 29637711; PMID: 26175090	AS	Stromal.MIF	CD8+ T cells.CD74_CD44	0	-0.789779	0.622	0.839	5.81952e-23	0.388315	0.735	0.522
CD8+ T cells	Cytotoxic NK	MIF	CD74_CD44	3.82383e-05	0	MIF_CD74_CD44	MIF - (CD74+CD44)	MIF	Secreted Signaling	PMID: 29637711; PMID: 26175090	AS	CD8+ T cells.MIF	Cytotoxic NK.CD74_CD44	3.59151e-40	-0.537555	0.548	0.698	0.00104111	0.200354	0.621	0.377
Ciliated Epithelium	Cytotoxic NK	MIF	CD74_CD44	3.05636e-06	0	MIF_CD74_CD44	MIF - (CD74+CD44)	MIF	Secreted Signaling	PMID: 29637711; PMID: 26175090	AS	Ciliated Epithelium.MIF	Cytotoxic NK.CD74_CD44	6.82276e-13	-0.591742	0.603	0.8	0.00104111	0.200354	0.621	0.377
Cytotoxic NK	Cytotoxic NK	MIF	CD74_CD44	1.14138e-05	0	MIF_CD74_CD44	MIF - (CD74+CD44)	MIF	Secreted Signaling	PMID: 29637711; PMID: 26175090	AS	Cytotoxic NK.MIF	Cytotoxic NK.CD74_CD44	6.75025e-16	-0.728651	0.507	0.653	0.00104111	0.200354	0.621	0.377
DC	Cytotoxic NK	MIF	CD74_CD44	5.53829e-06	0	MIF_CD74_CD44	MIF - (CD74+CD44)	MIF	Secreted Signaling	PMID: 29637711; PMID: 26175090	AS	DC.MIF	Cytotoxic NK.CD74_CD44	2.52491e-14	-0.640044	0.574	0.755	0.00104111	0.200354	0.621	0.377
DN T cells	Cytotoxic NK	MIF	CD74_CD44	3.29989e-05	0	MIF_CD74_CD44	MIF - (CD74+CD44)	MIF	Secreted Signaling	PMID: 29637711; PMID: 26175090	AS	DN T cells.MIF	Cytotoxic NK.CD74_CD44	8.13656e-19	-0.538308	0.513	0.561	0.00104111	0.200354	0.621	0.377
Endothelium	Cytotoxic NK	MIF	CD74_CD44	3.31566e-05	0	MIF_CD74_CD44	MIF - (CD74+CD44)	MIF	Secreted Signaling	PMID: 29637711; PMID: 26175090	AS	Endothelium.MIF	Cytotoxic NK.CD74_CD44	9.38154e-95	-0.537085	0.623	0.814	0.00104111	0.200354	0.621	0.377
Epithelium	Cytotoxic NK	MIF	CD74_CD44	0.000100134	0	MIF_CD74_CD44	MIF - (CD74+CD44)	MIF	Secreted Signaling	PMID: 29637711; PMID: 26175090	AS	Epithelium.MIF	Cytotoxic NK.CD74_CD44	NA	NA	NA	NA	0.00104111	0.200354	0.621	0.377
MAIT cells	Cytotoxic NK	MIF	CD74_CD44	8.48942e-06	0	MIF_CD74_CD44	MIF - (CD74+CD44)	MIF	Secreted Signaling	PMID: 29637711; PMID: 26175090	AS	MAIT cells.MIF	Cytotoxic NK.CD74_CD44	2.16751e-13	-0.519495	0.749	0.845	0.00104111	0.200354	0.621	0.377
Contractile PV	Cytotoxic NK	MIF	CD74_CD44	2.06141e-05	0	MIF_CD74_CD44	MIF - (CD74+CD44)	MIF	Secreted Signaling	PMID: 29637711; PMID: 26175090	AS	Contractile PV.MIF	Cytotoxic NK.CD74_CD44	0.00111346	-0.596178	0.742	0.938	0.00104111	0.200354	0.621	0.377
NK	Cytotoxic NK	MIF	CD74_CD44	4.38075e-05	0	MIF_CD74_CD44	MIF - (CD74+CD44)	MIF	Secreted Signaling	PMID: 29637711; PMID: 26175090	AS	NK.MIF	Cytotoxic NK.CD74_CD44	3.35318e-90	-0.684314	0.516	0.688	0.00104111	0.200354	0.621	0.377
Perivascular	Cytotoxic NK	MIF	CD74_CD44	4.61676e-05	0	MIF_CD74_CD44	MIF - (CD74+CD44)	MIF	Secreted Signaling	PMID: 29637711; PMID: 26175090	AS	Perivascular.MIF	Cytotoxic NK.CD74_CD44	6.61447e-48	-0.440974	0.729	0.791	0.00104111	0.200354	0.621	0.377
Stromal	Cytotoxic NK	MIF	CD74_CD44	0.000339144	0	MIF_CD74_CD44	MIF - (CD74+CD44)	MIF	Secreted Signaling	PMID: 29637711; PMID: 26175090	AS	Stromal.MIF	Cytotoxic NK.CD74_CD44	0	-0.789779	0.622	0.839	0.00104111	0.200354	0.621	0.377
B cells	DC	MIF	CD74_CD44	3.43365e-06	0	MIF_CD74_CD44	MIF - (CD74+CD44)	MIF	Secreted Signaling	PMID: 29637711; PMID: 26175090	AS	B cells.MIF	DC.CD74_CD44	4.34762e-07	-0.659627	0.4	0.745	0.000899334	0.167703	0.995	0.995
CD8+ T cells	DC	MIF	CD74_CD44	4.56048e-05	0	MIF_CD74_CD44	MIF - (CD74+CD44)	MIF	Secreted Signaling	PMID: 29637711; PMID: 26175090	AS	CD8+ T cells.MIF	DC.CD74_CD44	3.59151e-40	-0.537555	0.548	0.698	0.000899334	0.167703	0.995	0.995
Ciliated Epithelium	DC	MIF	CD74_CD44	3.6168e-06	0	MIF_CD74_CD44	MIF - (CD74+CD44)	MIF	Secreted Signaling	PMID: 29637711; PMID: 26175090	AS	Ciliated Epithelium.MIF	DC.CD74_CD44	6.82276e-13	-0.591742	0.603	0.8	0.000899334	0.167703	0.995	0.995
Cytotoxic NK	DC	MIF	CD74_CD44	1.37631e-05	0	MIF_CD74_CD44	MIF - (CD74+CD44)	MIF	Secreted Signaling	PMID: 29637711; PMID: 26175090	AS	Cytotoxic NK.MIF	DC.CD74_CD44	6.75025e-16	-0.728651	0.507	0.653	0.000899334	0.167703	0.995	0.995
DC	DC	MIF	CD74_CD44	6.69722e-06	0	MIF_CD74_CD44	MIF - (CD74+CD44)	MIF	Secreted Signaling	PMID: 29637711; PMID: 26175090	AS	DC.MIF	DC.CD74_CD44	2.52491e-14	-0.640044	0.574	0.755	0.000899334	0.167703	0.995	0.995
DN T cells	DC	MIF	CD74_CD44	3.9554e-05	0	MIF_CD74_CD44	MIF - (CD74+CD44)	MIF	Secreted Signaling	PMID: 29637711; PMID: 26175090	AS	DN T cells.MIF	DC.CD74_CD44	8.13656e-19	-0.538308	0.513	0.561	0.000899334	0.167703	0.995	0.995
Endothelium	DC	MIF	CD74_CD44	3.95746e-05	0	MIF_CD74_CD44	MIF - (CD74+CD44)	MIF	Secreted Signaling	PMID: 29637711; PMID: 26175090	AS	Endothelium.MIF	DC.CD74_CD44	9.38154e-95	-0.537085	0.623	0.814	0.000899334	0.167703	0.995	0.995
Epithelium	DC	MIF	CD74_CD44	0.000115312	0	MIF_CD74_CD44	MIF - (CD74+CD44)	MIF	Secreted Signaling	PMID: 29637711; PMID: 26175090	AS	Epithelium.MIF	DC.CD74_CD44	NA	NA	NA	NA	0.000899334	0.167703	0.995	0.995
Macrophages	DC	MIF	CD74_CD44	7.04493e-06	0.01	MIF_CD74_CD44	MIF - (CD74+CD44)	MIF	Secreted Signaling	PMID: 29637711; PMID: 26175090	AS	Macrophages.MIF	DC.CD74_CD44	1.1361e-34	-1.09924	0.34	0.762	0.000899334	0.167703	0.995	0.995
MAIT cells	DC	MIF	CD74_CD44	1.00168e-05	0	MIF_CD74_CD44	MIF - (CD74+CD44)	MIF	Secreted Signaling	PMID: 29637711; PMID: 26175090	AS	MAIT cells.MIF	DC.CD74_CD44	2.16751e-13	-0.519495	0.749	0.845	0.000899334	0.167703	0.995	0.995
Mast cells	DC	MIF	CD74_CD44	2.74413e-07	0	MIF_CD74_CD44	MIF - (CD74+CD44)	MIF	Secreted Signaling	PMID: 29637711; PMID: 26175090	AS	Mast cells.MIF	DC.CD74_CD44	NA	NA	NA	NA	0.000899334	0.167703	0.995	0.995
Contractile PV	DC	MIF	CD74_CD44	2.44482e-05	0	MIF_CD74_CD44	MIF - (CD74+CD44)	MIF	Secreted Signaling	PMID: 29637711; PMID: 26175090	AS	Contractile PV.MIF	DC.CD74_CD44	0.00111346	-0.596178	0.742	0.938	0.000899334	0.167703	0.995	0.995
NK	DC	MIF	CD74_CD44	5.2602e-05	0	MIF_CD74_CD44	MIF - (CD74+CD44)	MIF	Secreted Signaling	PMID: 29637711; PMID: 26175090	AS	NK.MIF	DC.CD74_CD44	3.35318e-90	-0.684314	0.516	0.688	0.000899334	0.167703	0.995	0.995
Perivascular	DC	MIF	CD74_CD44	5.47766e-05	0	MIF_CD74_CD44	MIF - (CD74+CD44)	MIF	Secreted Signaling	PMID: 29637711; PMID: 26175090	AS	Perivascular.MIF	DC.CD74_CD44	6.61447e-48	-0.440974	0.729	0.791	0.000899334	0.167703	0.995	0.995
Stromal	DC	MIF	CD74_CD44	0.000407162	0	MIF_CD74_CD44	MIF - (CD74+CD44)	MIF	Secreted Signaling	PMID: 29637711; PMID: 26175090	AS	Stromal.MIF	DC.CD74_CD44	0	-0.789779	0.622	0.839	0.000899334	0.167703	0.995	0.995
CD8+ T cells	DN T cells	MIF	CD74_CD44	7.65556e-05	0	MIF_CD74_CD44	MIF - (CD74+CD44)	MIF	Secreted Signaling	PMID: 29637711; PMID: 26175090	AS	CD8+ T cells.MIF	DN T cells.CD74_CD44	3.59151e-40	-0.537555	0.548	0.698	2.56539e-08	-0.333481	0.765	0.702
Ciliated Epithelium	DN T cells	MIF	CD74_CD44	6.1265e-06	0	MIF_CD74_CD44	MIF - (CD74+CD44)	MIF	Secreted Signaling	PMID: 29637711; PMID: 26175090	AS	Ciliated Epithelium.MIF	DN T cells.CD74_CD44	6.82276e-13	-0.591742	0.603	0.8	2.56539e-08	-0.333481	0.765	0.702
Cytotoxic NK	DN T cells	MIF	CD74_CD44	2.28124e-05	0	MIF_CD74_CD44	MIF - (CD74+CD44)	MIF	Secreted Signaling	PMID: 29637711; PMID: 26175090	AS	Cytotoxic NK.MIF	DN T cells.CD74_CD44	6.75025e-16	-0.728651	0.507	0.653	2.56539e-08	-0.333481	0.765	0.702
DC	DN T cells	MIF	CD74_CD44	1.10643e-05	0	MIF_CD74_CD44	MIF - (CD74+CD44)	MIF	Secreted Signaling	PMID: 29637711; PMID: 26175090	AS	DC.MIF	DN T cells.CD74_CD44	2.52491e-14	-0.640044	0.574	0.755	2.56539e-08	-0.333481	0.765	0.702
DN T cells	DN T cells	MIF	CD74_CD44	6.60146e-05	0	MIF_CD74_CD44	MIF - (CD74+CD44)	MIF	Secreted Signaling	PMID: 29637711; PMID: 26175090	AS	DN T cells.MIF	DN T cells.CD74_CD44	8.13656e-19	-0.538308	0.513	0.561	2.56539e-08	-0.333481	0.765	0.702
Endothelium	DN T cells	MIF	CD74_CD44	6.63737e-05	0	MIF_CD74_CD44	MIF - (CD74+CD44)	MIF	Secreted Signaling	PMID: 29637711; PMID: 26175090	AS	Endothelium.MIF	DN T cells.CD74_CD44	9.38154e-95	-0.537085	0.623	0.814	2.56539e-08	-0.333481	0.765	0.702
Epithelium	DN T cells	MIF	CD74_CD44	0.000201595	0	MIF_CD74_CD44	MIF - (CD74+CD44)	MIF	Secreted Signaling	PMID: 29637711; PMID: 26175090	AS	Epithelium.MIF	DN T cells.CD74_CD44	NA	NA	NA	NA	2.56539e-08	-0.333481	0.765	0.702
MAIT cells	DN T cells	MIF	CD74_CD44	1.7025e-05	0	MIF_CD74_CD44	MIF - (CD74+CD44)	MIF	Secreted Signaling	PMID: 29637711; PMID: 26175090	AS	MAIT cells.MIF	DN T cells.CD74_CD44	2.16751e-13	-0.519495	0.749	0.845	2.56539e-08	-0.333481	0.765	0.702
Contractile PV	DN T cells	MIF	CD74_CD44	4.13069e-05	0	MIF_CD74_CD44	MIF - (CD74+CD44)	MIF	Secreted Signaling	PMID: 29637711; PMID: 26175090	AS	Contractile PV.MIF	DN T cells.CD74_CD44	0.00111346	-0.596178	0.742	0.938	2.56539e-08	-0.333481	0.765	0.702
NK	DN T cells	MIF	CD74_CD44	8.76135e-05	0	MIF_CD74_CD44	MIF - (CD74+CD44)	MIF	Secreted Signaling	PMID: 29637711; PMID: 26175090	AS	NK.MIF	DN T cells.CD74_CD44	3.35318e-90	-0.684314	0.516	0.688	2.56539e-08	-0.333481	0.765	0.702
Perivascular	DN T cells	MIF	CD74_CD44	9.25055e-05	0	MIF_CD74_CD44	MIF - (CD74+CD44)	MIF	Secreted Signaling	PMID: 29637711; PMID: 26175090	AS	Perivascular.MIF	DN T cells.CD74_CD44	6.61447e-48	-0.440974	0.729	0.791	2.56539e-08	-0.333481	0.765	0.702
Stromal	DN T cells	MIF	CD74_CD44	0.000678293	0	MIF_CD74_CD44	MIF - (CD74+CD44)	MIF	Secreted Signaling	PMID: 29637711; PMID: 26175090	AS	Stromal.MIF	DN T cells.CD74_CD44	0	-0.789779	0.622	0.839	2.56539e-08	-0.333481	0.765	0.702
B cells	Macrophages	MIF	CD74_CD44	1.0859e-05	0	MIF_CD74_CD44	MIF - (CD74+CD44)	MIF	Secreted Signaling	PMID: 29637711; PMID: 26175090	AS	B cells.MIF	Macrophages.CD74_CD44	4.34762e-07	-0.659627	0.4	0.745	3.07805e-29	-0.859206	0.875	0.959
CD8+ T cells	Macrophages	MIF	CD74_CD44	0.000144467	0	MIF_CD74_CD44	MIF - (CD74+CD44)	MIF	Secreted Signaling	PMID: 29637711; PMID: 26175090	AS	CD8+ T cells.MIF	Macrophages.CD74_CD44	3.59151e-40	-0.537555	0.548	0.698	3.07805e-29	-0.859206	0.875	0.959
Ciliated Epithelium	Macrophages	MIF	CD74_CD44	1.1462e-05	0	MIF_CD74_CD44	MIF - (CD74+CD44)	MIF	Secreted Signaling	PMID: 29637711; PMID: 26175090	AS	Ciliated Epithelium.MIF	Macrophages.CD74_CD44	6.82276e-13	-0.591742	0.603	0.8	3.07805e-29	-0.859206	0.875	0.959
Cytotoxic NK	Macrophages	MIF	CD74_CD44	4.35736e-05	0	MIF_CD74_CD44	MIF - (CD74+CD44)	MIF	Secreted Signaling	PMID: 29637711; PMID: 26175090	AS	Cytotoxic NK.MIF	Macrophages.CD74_CD44	6.75025e-16	-0.728651	0.507	0.653	3.07805e-29	-0.859206	0.875	0.959
DC	Macrophages	MIF	CD74_CD44	2.12001e-05	0	MIF_CD74_CD44	MIF - (CD74+CD44)	MIF	Secreted Signaling	PMID: 29637711; PMID: 26175090	AS	DC.MIF	Macrophages.CD74_CD44	2.52491e-14	-0.640044	0.574	0.755	3.07805e-29	-0.859206	0.875	0.959
DN T cells	Macrophages	MIF	CD74_CD44	0.000125266	0	MIF_CD74_CD44	MIF - (CD74+CD44)	MIF	Secreted Signaling	PMID: 29637711; PMID: 26175090	AS	DN T cells.MIF	Macrophages.CD74_CD44	8.13656e-19	-0.538308	0.513	0.561	3.07805e-29	-0.859206	0.875	0.959
Endothelium	Macrophages	MIF	CD74_CD44	0.000125359	0	MIF_CD74_CD44	MIF - (CD74+CD44)	MIF	Secreted Signaling	PMID: 29637711; PMID: 26175090	AS	Endothelium.MIF	Macrophages.CD74_CD44	9.38154e-95	-0.537085	0.623	0.814	3.07805e-29	-0.859206	0.875	0.959
Epithelium	Macrophages	MIF	CD74_CD44	0.000365942	0	MIF_CD74_CD44	MIF - (CD74+CD44)	MIF	Secreted Signaling	PMID: 29637711; PMID: 26175090	AS	Epithelium.MIF	Macrophages.CD74_CD44	NA	NA	NA	NA	3.07805e-29	-0.859206	0.875	0.959
Macrophages	Macrophages	MIF	CD74_CD44	2.22715e-05	0	MIF_CD74_CD44	MIF - (CD74+CD44)	MIF	Secreted Signaling	PMID: 29637711; PMID: 26175090	AS	Macrophages.MIF	Macrophages.CD74_CD44	1.1361e-34	-1.09924	0.34	0.762	3.07805e-29	-0.859206	0.875	0.959
MAIT cells	Macrophages	MIF	CD74_CD44	3.1749e-05	0	MIF_CD74_CD44	MIF - (CD74+CD44)	MIF	Secreted Signaling	PMID: 29637711; PMID: 26175090	AS	MAIT cells.MIF	Macrophages.CD74_CD44	2.16751e-13	-0.519495	0.749	0.845	3.07805e-29	-0.859206	0.875	0.959
Mast cells	Macrophages	MIF	CD74_CD44	8.6803e-07	0	MIF_CD74_CD44	MIF - (CD74+CD44)	MIF	Secreted Signaling	PMID: 29637711; PMID: 26175090	AS	Mast cells.MIF	Macrophages.CD74_CD44	NA	NA	NA	NA	3.07805e-29	-0.859206	0.875	0.959
Contractile PV	Macrophages	MIF	CD74_CD44	7.74695e-05	0	MIF_CD74_CD44	MIF - (CD74+CD44)	MIF	Secreted Signaling	PMID: 29637711; PMID: 26175090	AS	Contractile PV.MIF	Macrophages.CD74_CD44	0.00111346	-0.596178	0.742	0.938	3.07805e-29	-0.859206	0.875	0.959
NK	Macrophages	MIF	CD74_CD44	0.000166573	0	MIF_CD74_CD44	MIF - (CD74+CD44)	MIF	Secreted Signaling	PMID: 29637711; PMID: 26175090	AS	NK.MIF	Macrophages.CD74_CD44	3.35318e-90	-0.684314	0.516	0.688	3.07805e-29	-0.859206	0.875	0.959
Perivascular	Macrophages	MIF	CD74_CD44	0.000173568	0	MIF_CD74_CD44	MIF - (CD74+CD44)	MIF	Secreted Signaling	PMID: 29637711; PMID: 26175090	AS	Perivascular.MIF	Macrophages.CD74_CD44	6.61447e-48	-0.440974	0.729	0.791	3.07805e-29	-0.859206	0.875	0.959
Stromal	Macrophages	MIF	CD74_CD44	0.00128936	0	MIF_CD74_CD44	MIF - (CD74+CD44)	MIF	Secreted Signaling	PMID: 29637711; PMID: 26175090	AS	Stromal.MIF	Macrophages.CD74_CD44	0	-0.789779	0.622	0.839	3.07805e-29	-0.859206	0.875	0.959
CD8+ T cells	MAIT cells	MIF	CD74_CD44	2.44464e-05	0	MIF_CD74_CD44	MIF - (CD74+CD44)	MIF	Secreted Signaling	PMID: 29637711; PMID: 26175090	AS	CD8+ T cells.MIF	MAIT cells.CD74_CD44	3.59151e-40	-0.537555	0.548	0.698	0.00159188	-0.0762647	0.804	0.727
Ciliated Epithelium	MAIT cells	MIF	CD74_CD44	1.94972e-06	0	MIF_CD74_CD44	MIF - (CD74+CD44)	MIF	Secreted Signaling	PMID: 29637711; PMID: 26175090	AS	Ciliated Epithelium.MIF	MAIT cells.CD74_CD44	6.82276e-13	-0.591742	0.603	0.8	0.00159188	-0.0762647	0.804	0.727
Cytotoxic NK	MAIT cells	MIF	CD74_CD44	7.31934e-06	0	MIF_CD74_CD44	MIF - (CD74+CD44)	MIF	Secreted Signaling	PMID: 29637711; PMID: 26175090	AS	Cytotoxic NK.MIF	MAIT cells.CD74_CD44	6.75025e-16	-0.728651	0.507	0.653	0.00159188	-0.0762647	0.804	0.727
DC	MAIT cells	MIF	CD74_CD44	3.55432e-06	0	MIF_CD74_CD44	MIF - (CD74+CD44)	MIF	Secreted Signaling	PMID: 29637711; PMID: 26175090	AS	DC.MIF	MAIT cells.CD74_CD44	2.52491e-14	-0.640044	0.574	0.755	0.00159188	-0.0762647	0.804	0.727
DN T cells	MAIT cells	MIF	CD74_CD44	2.11262e-05	0	MIF_CD74_CD44	MIF - (CD74+CD44)	MIF	Secreted Signaling	PMID: 29637711; PMID: 26175090	AS	DN T cells.MIF	MAIT cells.CD74_CD44	8.13656e-19	-0.538308	0.513	0.561	0.00159188	-0.0762647	0.804	0.727
Endothelium	MAIT cells	MIF	CD74_CD44	2.12021e-05	0	MIF_CD74_CD44	MIF - (CD74+CD44)	MIF	Secreted Signaling	PMID: 29637711; PMID: 26175090	AS	Endothelium.MIF	MAIT cells.CD74_CD44	9.38154e-95	-0.537085	0.623	0.814	0.00159188	-0.0762647	0.804	0.727
Epithelium	MAIT cells	MIF	CD74_CD44	6.33874e-05	0	MIF_CD74_CD44	MIF - (CD74+CD44)	MIF	Secreted Signaling	PMID: 29637711; PMID: 26175090	AS	Epithelium.MIF	MAIT cells.CD74_CD44	NA	NA	NA	NA	0.00159188	-0.0762647	0.804	0.727
MAIT cells	MAIT cells	MIF	CD74_CD44	5.41116e-06	0	MIF_CD74_CD44	MIF - (CD74+CD44)	MIF	Secreted Signaling	PMID: 29637711; PMID: 26175090	AS	MAIT cells.MIF	MAIT cells.CD74_CD44	2.16751e-13	-0.519495	0.749	0.845	0.00159188	-0.0762647	0.804	0.727
Mast cells	MAIT cells	MIF	CD74_CD44	1.44215e-07	0.02	MIF_CD74_CD44	MIF - (CD74+CD44)	MIF	Secreted Signaling	PMID: 29637711; PMID: 26175090	AS	Mast cells.MIF	MAIT cells.CD74_CD44	NA	NA	NA	NA	0.00159188	-0.0762647	0.804	0.727
Contractile PV	MAIT cells	MIF	CD74_CD44	1.31584e-05	0	MIF_CD74_CD44	MIF - (CD74+CD44)	MIF	Secreted Signaling	PMID: 29637711; PMID: 26175090	AS	Contractile PV.MIF	MAIT cells.CD74_CD44	0.00111346	-0.596178	0.742	0.938	0.00159188	-0.0762647	0.804	0.727
NK	MAIT cells	MIF	CD74_CD44	2.80596e-05	0	MIF_CD74_CD44	MIF - (CD74+CD44)	MIF	Secreted Signaling	PMID: 29637711; PMID: 26175090	AS	NK.MIF	MAIT cells.CD74_CD44	3.35318e-90	-0.684314	0.516	0.688	0.00159188	-0.0762647	0.804	0.727
Perivascular	MAIT cells	MIF	CD74_CD44	2.9473e-05	0	MIF_CD74_CD44	MIF - (CD74+CD44)	MIF	Secreted Signaling	PMID: 29637711; PMID: 26175090	AS	Perivascular.MIF	MAIT cells.CD74_CD44	6.61447e-48	-0.440974	0.729	0.791	0.00159188	-0.0762647	0.804	0.727
Stromal	MAIT cells	MIF	CD74_CD44	0.000217219	0	MIF_CD74_CD44	MIF - (CD74+CD44)	MIF	Secreted Signaling	PMID: 29637711; PMID: 26175090	AS	Stromal.MIF	MAIT cells.CD74_CD44	0	-0.789779	0.622	0.839	0.00159188	-0.0762647	0.804	0.727
CD8+ T cells	Mast cells	MIF	CD74_CD44	9.56334e-07	0.04	MIF_CD74_CD44	MIF - (CD74+CD44)	MIF	Secreted Signaling	PMID: 29637711; PMID: 26175090	AS	CD8+ T cells.MIF	Mast cells.CD74_CD44	3.59151e-40	-0.537555	0.548	0.698	NA	NA	NA	NA
Ciliated Epithelium	Mast cells	MIF	CD74_CD44	7.65651e-08	0.02	MIF_CD74_CD44	MIF - (CD74+CD44)	MIF	Secreted Signaling	PMID: 29637711; PMID: 26175090	AS	Ciliated Epithelium.MIF	Mast cells.CD74_CD44	6.82276e-13	-0.591742	0.603	0.8	NA	NA	NA	NA
Epithelium	Mast cells	MIF	CD74_CD44	2.52326e-06	0	MIF_CD74_CD44	MIF - (CD74+CD44)	MIF	Secreted Signaling	PMID: 29637711; PMID: 26175090	AS	Epithelium.MIF	Mast cells.CD74_CD44	NA	NA	NA	NA	NA	NA	NA	NA
MAIT cells	Mast cells	MIF	CD74_CD44	2.12802e-07	0.02	MIF_CD74_CD44	MIF - (CD74+CD44)	MIF	Secreted Signaling	PMID: 29637711; PMID: 26175090	AS	MAIT cells.MIF	Mast cells.CD74_CD44	2.16751e-13	-0.519495	0.749	0.845	NA	NA	NA	NA
Contractile PV	Mast cells	MIF	CD74_CD44	5.16164e-07	0.03	MIF_CD74_CD44	MIF - (CD74+CD44)	MIF	Secreted Signaling	PMID: 29637711; PMID: 26175090	AS	Contractile PV.MIF	Mast cells.CD74_CD44	0.00111346	-0.596178	0.742	0.938	NA	NA	NA	NA
Perivascular	Mast cells	MIF	CD74_CD44	1.15591e-06	0.03	MIF_CD74_CD44	MIF - (CD74+CD44)	MIF	Secreted Signaling	PMID: 29637711; PMID: 26175090	AS	Perivascular.MIF	Mast cells.CD74_CD44	6.61447e-48	-0.440974	0.729	0.791	NA	NA	NA	NA
CD8+ T cells	NK	MIF	CD74_CD44	7.49317e-05	0	MIF_CD74_CD44	MIF - (CD74+CD44)	MIF	Secreted Signaling	PMID: 29637711; PMID: 26175090	AS	CD8+ T cells.MIF	NK.CD74_CD44	3.59151e-40	-0.537555	0.548	0.698	4.5272e-05	-0.160587	0.59	0.591
Ciliated Epithelium	NK	MIF	CD74_CD44	6.00521e-06	0	MIF_CD74_CD44	MIF - (CD74+CD44)	MIF	Secreted Signaling	PMID: 29637711; PMID: 26175090	AS	Ciliated Epithelium.MIF	NK.CD74_CD44	6.82276e-13	-0.591742	0.603	0.8	4.5272e-05	-0.160587	0.59	0.591
DN T cells	NK	MIF	CD74_CD44	6.4555e-05	0	MIF_CD74_CD44	MIF - (CD74+CD44)	MIF	Secreted Signaling	PMID: 29637711; PMID: 26175090	AS	DN T cells.MIF	NK.CD74_CD44	8.13656e-19	-0.538308	0.513	0.561	4.5272e-05	-0.160587	0.59	0.591
Endothelium	NK	MIF	CD74_CD44	6.49566e-05	0	MIF_CD74_CD44	MIF - (CD74+CD44)	MIF	Secreted Signaling	PMID: 29637711; PMID: 26175090	AS	Endothelium.MIF	NK.CD74_CD44	9.38154e-95	-0.537085	0.623	0.814	4.5272e-05	-0.160587	0.59	0.591
Epithelium	NK	MIF	CD74_CD44	0.000198628	0	MIF_CD74_CD44	MIF - (CD74+CD44)	MIF	Secreted Signaling	PMID: 29637711; PMID: 26175090	AS	Epithelium.MIF	NK.CD74_CD44	NA	NA	NA	NA	4.5272e-05	-0.160587	0.59	0.591
MAIT cells	NK	MIF	CD74_CD44	1.6697e-05	0	MIF_CD74_CD44	MIF - (CD74+CD44)	MIF	Secreted Signaling	PMID: 29637711; PMID: 26175090	AS	MAIT cells.MIF	NK.CD74_CD44	2.16751e-13	-0.519495	0.749	0.845	4.5272e-05	-0.160587	0.59	0.591
Contractile PV	NK	MIF	CD74_CD44	4.04724e-05	0	MIF_CD74_CD44	MIF - (CD74+CD44)	MIF	Secreted Signaling	PMID: 29637711; PMID: 26175090	AS	Contractile PV.MIF	NK.CD74_CD44	0.00111346	-0.596178	0.742	0.938	4.5272e-05	-0.160587	0.59	0.591
NK	NK	MIF	CD74_CD44	8.56489e-05	0	MIF_CD74_CD44	MIF - (CD74+CD44)	MIF	Secreted Signaling	PMID: 29637711; PMID: 26175090	AS	NK.MIF	NK.CD74_CD44	3.35318e-90	-0.684314	0.516	0.688	4.5272e-05	-0.160587	0.59	0.591
Perivascular	NK	MIF	CD74_CD44	9.063e-05	0	MIF_CD74_CD44	MIF - (CD74+CD44)	MIF	Secreted Signaling	PMID: 29637711; PMID: 26175090	AS	Perivascular.MIF	NK.CD74_CD44	6.61447e-48	-0.440974	0.729	0.791	4.5272e-05	-0.160587	0.59	0.591
Stromal	NK	MIF	CD74_CD44	0.000663103	0	MIF_CD74_CD44	MIF - (CD74+CD44)	MIF	Secreted Signaling	PMID: 29637711; PMID: 26175090	AS	Stromal.MIF	NK.CD74_CD44	0	-0.789779	0.622	0.839	4.5272e-05	-0.160587	0.59	0.591
MAIT cells	DC	CSF2	CSF2RA_CSF2RB	1.83197e-07	0	CSF2_CSF2RA_CSF2RB	CSF2 - (CSF2RA+CSF2RB)	IL4	Secreted Signaling	KEGG: hsa04060	AS	MAIT cells.CSF2	DC.CSF2RA_CSF2RB	NA	NA	NA	NA	0.0436885	0.105065	0.569	0.466
MAIT cells	Macrophages	CSF2	CSF2RA_CSF2RB	4.23878e-07	0	CSF2_CSF2RA_CSF2RB	CSF2 - (CSF2RA+CSF2RB)	IL4	Secreted Signaling	KEGG: hsa04060	AS	MAIT cells.CSF2	Macrophages.CSF2RA_CSF2RB	NA	NA	NA	NA	3.31053e-05	0.333731	0.263	0.098
MAIT cells	Endothelium	LIF	LIFR_IL6ST	1.63852e-05	0	LIF_LIFR_IL6ST	LIF - (LIFR+IL6ST)	LIFR	Secreted Signaling	KEGG: hsa04060	AS	MAIT cells.LIF	Endothelium.LIFR_IL6ST	NA	NA	NA	NA	4.92746e-63	0.672992	0.726	0.587
Mast cells	Endothelium	LIF	LIFR_IL6ST	4.67029e-07	0	LIF_LIFR_IL6ST	LIF - (LIFR+IL6ST)	LIFR	Secreted Signaling	KEGG: hsa04060	AS	Mast cells.LIF	Endothelium.LIFR_IL6ST	NA	NA	NA	NA	4.92746e-63	0.672992	0.726	0.587
MAIT cells	Epithelium	LIF	LIFR_IL6ST	7.63791e-06	0	LIF_LIFR_IL6ST	LIF - (LIFR+IL6ST)	LIFR	Secreted Signaling	KEGG: hsa04060	AS	MAIT cells.LIF	Epithelium.LIFR_IL6ST	NA	NA	NA	NA	2.51057e-06	-0.026454	0.499	0.416
Mast cells	Epithelium	LIF	LIFR_IL6ST	2.13987e-07	0	LIF_LIFR_IL6ST	LIF - (LIFR+IL6ST)	LIFR	Secreted Signaling	KEGG: hsa04060	AS	Mast cells.LIF	Epithelium.LIFR_IL6ST	NA	NA	NA	NA	2.51057e-06	-0.026454	0.499	0.416
Macrophages	Endothelium	OSM	LIFR_IL6ST	2.1968e-05	0	OSM_LIFR_IL6ST	OSM - (LIFR+IL6ST)	OSM	Secreted Signaling	KEGG: hsa04060	AS	Macrophages.OSM	Endothelium.LIFR_IL6ST	NA	NA	NA	NA	4.92746e-63	0.672992	0.726	0.587
Macrophages	Epithelium	OSM	LIFR_IL6ST	1.00588e-05	0	OSM_LIFR_IL6ST	OSM - (LIFR+IL6ST)	OSM	Secreted Signaling	KEGG: hsa04060	AS	Macrophages.OSM	Epithelium.LIFR_IL6ST	NA	NA	NA	NA	2.51057e-06	-0.026454	0.499	0.416
Macrophages	Endothelium	OSM	OSMR_IL6ST	7.85096e-06	0	OSM_OSMR_IL6ST	OSM - (OSMR+IL6ST)	OSM	Secreted Signaling	KEGG: hsa04060	AS	Macrophages.OSM	Endothelium.OSMR_IL6ST	NA	NA	NA	NA	NA	NA	NA	NA
Mast cells	DC	CSF1	CSF1R	1.00781e-07	0	CSF1_CSF1R	CSF1 - CSF1R	CSF	Secreted Signaling	KEGG: hsa04060	AS	Mast cells.CSF1	DC.CSF1R	NA	NA	NA	NA	4.99156e-10	0.467305	0.607	0.341
Perivascular	DC	CSF1	CSF1R	2.06342e-06	0	CSF1_CSF1R	CSF1 - CSF1R	CSF	Secreted Signaling	KEGG: hsa04060	AS	Perivascular.CSF1	DC.CSF1R	NA	NA	NA	NA	4.99156e-10	0.467305	0.607	0.341
Mast cells	Macrophages	CSF1	CSF1R	5.0243e-08	0	CSF1_CSF1R	CSF1 - CSF1R	CSF	Secreted Signaling	KEGG: hsa04060	AS	Mast cells.CSF1	Macrophages.CSF1R	NA	NA	NA	NA	6.86741e-05	-0.274099	0.27	0.434
Perivascular	Macrophages	CSF1	CSF1R	1.01944e-06	0	CSF1_CSF1R	CSF1 - CSF1R	CSF	Secreted Signaling	KEGG: hsa04060	AS	Perivascular.CSF1	Macrophages.CSF1R	NA	NA	NA	NA	6.86741e-05	-0.274099	0.27	0.434
B cells	DC	IL16	CD4	8.44416e-07	0	IL16_CD4	IL16 - CD4	IL16	Secreted Signaling	KEGG: hsa04060	AS	B cells.IL16	DC.CD4	NA	NA	NA	NA	2.33066e-07	0.300984	0.599	0.385
CD8+ T cells	DC	IL16	CD4	6.20483e-06	0	IL16_CD4	IL16 - CD4	IL16	Secreted Signaling	KEGG: hsa04060	AS	CD8+ T cells.IL16	DC.CD4	3.25639e-43	0.485928	0.452	0.146	2.33066e-07	0.300984	0.599	0.385
Cytotoxic NK	DC	IL16	CD4	1.99081e-06	0	IL16_CD4	IL16 - CD4	IL16	Secreted Signaling	KEGG: hsa04060	AS	Cytotoxic NK.IL16	DC.CD4	4.00044e-07	0.222334	0.405	0.156	2.33066e-07	0.300984	0.599	0.385
DC	DC	IL16	CD4	6.0575e-07	0	IL16_CD4	IL16 - CD4	IL16	Secreted Signaling	KEGG: hsa04060	AS	DC.IL16	DC.CD4	9.7696e-08	0.250535	0.361	0.149	2.33066e-07	0.300984	0.599	0.385
DN T cells	DC	IL16	CD4	5.22192e-06	0	IL16_CD4	IL16 - CD4	IL16	Secreted Signaling	KEGG: hsa04060	AS	DN T cells.IL16	DC.CD4	5.80255e-39	0.417759	0.389	0.109	2.33066e-07	0.300984	0.599	0.385
MAIT cells	DC	IL16	CD4	7.53671e-07	0	IL16_CD4	IL16 - CD4	IL16	Secreted Signaling	KEGG: hsa04060	AS	MAIT cells.IL16	DC.CD4	6.3587e-05	0.234932	0.39	0.207	2.33066e-07	0.300984	0.599	0.385
NK	DC	IL16	CD4	7.35105e-06	0	IL16_CD4	IL16 - CD4	IL16	Secreted Signaling	KEGG: hsa04060	AS	NK.IL16	DC.CD4	1.28683e-59	0.367385	0.408	0.148	2.33066e-07	0.300984	0.599	0.385
B cells	DN T cells	IL16	CD4	1.29751e-06	0	IL16_CD4	IL16 - CD4	IL16	Secreted Signaling	KEGG: hsa04060	AS	B cells.IL16	DN T cells.CD4	NA	NA	NA	NA	3.57716e-14	0.201654	0.309	0.152
CD8+ T cells	DN T cells	IL16	CD4	9.55848e-06	0	IL16_CD4	IL16 - CD4	IL16	Secreted Signaling	KEGG: hsa04060	AS	CD8+ T cells.IL16	DN T cells.CD4	3.25639e-43	0.485928	0.452	0.146	3.57716e-14	0.201654	0.309	0.152
Cytotoxic NK	DN T cells	IL16	CD4	3.06284e-06	0	IL16_CD4	IL16 - CD4	IL16	Secreted Signaling	KEGG: hsa04060	AS	Cytotoxic NK.IL16	DN T cells.CD4	4.00044e-07	0.222334	0.405	0.156	3.57716e-14	0.201654	0.309	0.152
DC	DN T cells	IL16	CD4	9.29418e-07	0	IL16_CD4	IL16 - CD4	IL16	Secreted Signaling	KEGG: hsa04060	AS	DC.IL16	DN T cells.CD4	9.7696e-08	0.250535	0.361	0.149	3.57716e-14	0.201654	0.309	0.152
DN T cells	DN T cells	IL16	CD4	8.03649e-06	0	IL16_CD4	IL16 - CD4	IL16	Secreted Signaling	KEGG: hsa04060	AS	DN T cells.IL16	DN T cells.CD4	5.80255e-39	0.417759	0.389	0.109	3.57716e-14	0.201654	0.309	0.152
MAIT cells	DN T cells	IL16	CD4	1.15804e-06	0	IL16_CD4	IL16 - CD4	IL16	Secreted Signaling	KEGG: hsa04060	AS	MAIT cells.IL16	DN T cells.CD4	6.3587e-05	0.234932	0.39	0.207	3.57716e-14	0.201654	0.309	0.152
NK	DN T cells	IL16	CD4	1.13146e-05	0	IL16_CD4	IL16 - CD4	IL16	Secreted Signaling	KEGG: hsa04060	AS	NK.IL16	DN T cells.CD4	1.28683e-59	0.367385	0.408	0.148	3.57716e-14	0.201654	0.309	0.152
B cells	Macrophages	IL16	CD4	6.42981e-07	0	IL16_CD4	IL16 - CD4	IL16	Secreted Signaling	KEGG: hsa04060	AS	B cells.IL16	Macrophages.CD4	NA	NA	NA	NA	NA	NA	NA	NA
CD8+ T cells	Macrophages	IL16	CD4	4.7383e-06	0	IL16_CD4	IL16 - CD4	IL16	Secreted Signaling	KEGG: hsa04060	AS	CD8+ T cells.IL16	Macrophages.CD4	3.25639e-43	0.485928	0.452	0.146	NA	NA	NA	NA
Cytotoxic NK	Macrophages	IL16	CD4	1.51804e-06	0	IL16_CD4	IL16 - CD4	IL16	Secreted Signaling	KEGG: hsa04060	AS	Cytotoxic NK.IL16	Macrophages.CD4	4.00044e-07	0.222334	0.405	0.156	NA	NA	NA	NA
DC	Macrophages	IL16	CD4	4.60485e-07	0	IL16_CD4	IL16 - CD4	IL16	Secreted Signaling	KEGG: hsa04060	AS	DC.IL16	Macrophages.CD4	9.7696e-08	0.250535	0.361	0.149	NA	NA	NA	NA
DN T cells	Macrophages	IL16	CD4	3.98331e-06	0	IL16_CD4	IL16 - CD4	IL16	Secreted Signaling	KEGG: hsa04060	AS	DN T cells.IL16	Macrophages.CD4	5.80255e-39	0.417759	0.389	0.109	NA	NA	NA	NA
MAIT cells	Macrophages	IL16	CD4	5.73864e-07	0	IL16_CD4	IL16 - CD4	IL16	Secreted Signaling	KEGG: hsa04060	AS	MAIT cells.IL16	Macrophages.CD4	6.3587e-05	0.234932	0.39	0.207	NA	NA	NA	NA
NK	Macrophages	IL16	CD4	5.6082e-06	0	IL16_CD4	IL16 - CD4	IL16	Secreted Signaling	KEGG: hsa04060	AS	NK.IL16	Macrophages.CD4	1.28683e-59	0.367385	0.408	0.148	NA	NA	NA	NA
CD8+ T cells	DC	IFNG	IFNGR1_IFNGR2	2.03904e-05	0	IFNG_IFNGR1_IFNGR2	IFNG - (IFNGR1+IFNGR2)	IFN-II	Secreted Signaling	KEGG: hsa04060	AS	CD8+ T cells.IFNG	DC.IFNGR1_IFNGR2	NA	NA	NA	NA	0.0040403	0.183756	0.612	0.462
Cytotoxic NK	DC	IFNG	IFNGR1_IFNGR2	6.9629e-06	0	IFNG_IFNGR1_IFNGR2	IFNG - (IFNGR1+IFNGR2)	IFN-II	Secreted Signaling	KEGG: hsa04060	AS	Cytotoxic NK.IFNG	DC.IFNGR1_IFNGR2	NA	NA	NA	NA	0.0040403	0.183756	0.612	0.462
NK	DC	IFNG	IFNGR1_IFNGR2	5.9612e-06	0	IFNG_IFNGR1_IFNGR2	IFNG - (IFNGR1+IFNGR2)	IFN-II	Secreted Signaling	KEGG: hsa04060	AS	NK.IFNG	DC.IFNGR1_IFNGR2	NA	NA	NA	NA	0.0040403	0.183756	0.612	0.462
CD8+ T cells	Epithelium	IFNG	IFNGR1_IFNGR2	4.47921e-05	0	IFNG_IFNGR1_IFNGR2	IFNG - (IFNGR1+IFNGR2)	IFN-II	Secreted Signaling	KEGG: hsa04060	AS	CD8+ T cells.IFNG	Epithelium.IFNGR1_IFNGR2	NA	NA	NA	NA	2.33966e-06	0.190669	0.523	0.521
Cytotoxic NK	Epithelium	IFNG	IFNGR1_IFNGR2	1.52482e-05	0	IFNG_IFNGR1_IFNGR2	IFNG - (IFNGR1+IFNGR2)	IFN-II	Secreted Signaling	KEGG: hsa04060	AS	Cytotoxic NK.IFNG	Epithelium.IFNGR1_IFNGR2	NA	NA	NA	NA	2.33966e-06	0.190669	0.523	0.521
NK	Epithelium	IFNG	IFNGR1_IFNGR2	1.2821e-05	0	IFNG_IFNGR1_IFNGR2	IFNG - (IFNGR1+IFNGR2)	IFN-II	Secreted Signaling	KEGG: hsa04060	AS	NK.IFNG	Epithelium.IFNGR1_IFNGR2	NA	NA	NA	NA	2.33966e-06	0.190669	0.523	0.521
CD8+ T cells	Macrophages	IFNG	IFNGR1_IFNGR2	3.05031e-05	0	IFNG_IFNGR1_IFNGR2	IFNG - (IFNGR1+IFNGR2)	IFN-II	Secreted Signaling	KEGG: hsa04060	AS	CD8+ T cells.IFNG	Macrophages.IFNGR1_IFNGR2	NA	NA	NA	NA	NA	NA	NA	NA
Cytotoxic NK	Macrophages	IFNG	IFNGR1_IFNGR2	1.03914e-05	0	IFNG_IFNGR1_IFNGR2	IFNG - (IFNGR1+IFNGR2)	IFN-II	Secreted Signaling	KEGG: hsa04060	AS	Cytotoxic NK.IFNG	Macrophages.IFNGR1_IFNGR2	NA	NA	NA	NA	NA	NA	NA	NA
NK	Macrophages	IFNG	IFNGR1_IFNGR2	8.77383e-06	0	IFNG_IFNGR1_IFNGR2	IFNG - (IFNGR1+IFNGR2)	IFN-II	Secreted Signaling	KEGG: hsa04060	AS	NK.IFNG	Macrophages.IFNGR1_IFNGR2	NA	NA	NA	NA	NA	NA	NA	NA
CD8+ T cells	Stromal	IFNG	IFNGR1_IFNGR2	0.000246253	0	IFNG_IFNGR1_IFNGR2	IFNG - (IFNGR1+IFNGR2)	IFN-II	Secreted Signaling	KEGG: hsa04060	AS	CD8+ T cells.IFNG	Stromal.IFNGR1_IFNGR2	NA	NA	NA	NA	NA	NA	NA	NA
Cytotoxic NK	Stromal	IFNG	IFNGR1_IFNGR2	8.38094e-05	0	IFNG_IFNGR1_IFNGR2	IFNG - (IFNGR1+IFNGR2)	IFN-II	Secreted Signaling	KEGG: hsa04060	AS	Cytotoxic NK.IFNG	Stromal.IFNGR1_IFNGR2	NA	NA	NA	NA	NA	NA	NA	NA
NK	Stromal	IFNG	IFNGR1_IFNGR2	7.03691e-05	0	IFNG_IFNGR1_IFNGR2	IFNG - (IFNGR1+IFNGR2)	IFN-II	Secreted Signaling	KEGG: hsa04060	AS	NK.IFNG	Stromal.IFNGR1_IFNGR2	NA	NA	NA	NA	NA	NA	NA	NA
B cells	Ciliated Epithelium	TNF	TNFRSF1A	3.35642e-08	0	TNF_TNFRSF1A	TNF - TNFRSF1A	TNF	Secreted Signaling	KEGG: hsa04060	AS	B cells.TNF	Ciliated Epithelium.TNFRSF1A	NA	NA	NA	NA	0.0482541	0.144695	0.272	0.205
CD8+ T cells	Ciliated Epithelium	TNF	TNFRSF1A	2.29105e-07	0	TNF_TNFRSF1A	TNF - TNFRSF1A	TNF	Secreted Signaling	KEGG: hsa04060	AS	CD8+ T cells.TNF	Ciliated Epithelium.TNFRSF1A	NA	NA	NA	NA	0.0482541	0.144695	0.272	0.205
Cytotoxic NK	Ciliated Epithelium	TNF	TNFRSF1A	1.84578e-07	0	TNF_TNFRSF1A	TNF - TNFRSF1A	TNF	Secreted Signaling	KEGG: hsa04060	AS	Cytotoxic NK.TNF	Ciliated Epithelium.TNFRSF1A	0.000100851	0.22991	0.523	0.311	0.0482541	0.144695	0.272	0.205
DC	Ciliated Epithelium	TNF	TNFRSF1A	1.95851e-08	0	TNF_TNFRSF1A	TNF - TNFRSF1A	TNF	Secreted Signaling	KEGG: hsa04060	AS	DC.TNF	Ciliated Epithelium.TNFRSF1A	0.0166993	-0.367274	0.311	0.385	0.0482541	0.144695	0.272	0.205
DN T cells	Ciliated Epithelium	TNF	TNFRSF1A	1.82761e-07	0	TNF_TNFRSF1A	TNF - TNFRSF1A	TNF	Secreted Signaling	KEGG: hsa04060	AS	DN T cells.TNF	Ciliated Epithelium.TNFRSF1A	0.00299964	-0.371162	0.398	0.412	0.0482541	0.144695	0.272	0.205
Macrophages	Ciliated Epithelium	TNF	TNFRSF1A	1.36745e-07	0	TNF_TNFRSF1A	TNF - TNFRSF1A	TNF	Secreted Signaling	KEGG: hsa04060	AS	Macrophages.TNF	Ciliated Epithelium.TNFRSF1A	0.00936392	0.456951	0.495	0.426	0.0482541	0.144695	0.272	0.205
MAIT cells	Ciliated Epithelium	TNF	TNFRSF1A	9.98263e-08	0	TNF_TNFRSF1A	TNF - TNFRSF1A	TNF	Secreted Signaling	KEGG: hsa04060	AS	MAIT cells.TNF	Ciliated Epithelium.TNFRSF1A	0.0245773	-0.211121	0.666	0.667	0.0482541	0.144695	0.272	0.205
Mast cells	Ciliated Epithelium	TNF	TNFRSF1A	4.5404e-09	0.01	TNF_TNFRSF1A	TNF - TNFRSF1A	TNF	Secreted Signaling	KEGG: hsa04060	AS	Mast cells.TNF	Ciliated Epithelium.TNFRSF1A	NA	NA	NA	NA	0.0482541	0.144695	0.272	0.205
B cells	DC	TNF	TNFRSF1A	3.40833e-07	0	TNF_TNFRSF1A	TNF - TNFRSF1A	TNF	Secreted Signaling	KEGG: hsa04060	AS	B cells.TNF	DC.TNFRSF1A	NA	NA	NA	NA	NA	NA	NA	NA
CD8+ T cells	DC	TNF	TNFRSF1A	2.32453e-06	0	TNF_TNFRSF1A	TNF - TNFRSF1A	TNF	Secreted Signaling	KEGG: hsa04060	AS	CD8+ T cells.TNF	DC.TNFRSF1A	NA	NA	NA	NA	NA	NA	NA	NA
Cytotoxic NK	DC	TNF	TNFRSF1A	1.86658e-06	0	TNF_TNFRSF1A	TNF - TNFRSF1A	TNF	Secreted Signaling	KEGG: hsa04060	AS	Cytotoxic NK.TNF	DC.TNFRSF1A	0.000100851	0.22991	0.523	0.311	NA	NA	NA	NA
DC	DC	TNF	TNFRSF1A	1.99061e-07	0	TNF_TNFRSF1A	TNF - TNFRSF1A	TNF	Secreted Signaling	KEGG: hsa04060	AS	DC.TNF	DC.TNFRSF1A	0.0166993	-0.367274	0.311	0.385	NA	NA	NA	NA
DN T cells	DC	TNF	TNFRSF1A	1.85527e-06	0	TNF_TNFRSF1A	TNF - TNFRSF1A	TNF	Secreted Signaling	KEGG: hsa04060	AS	DN T cells.TNF	DC.TNFRSF1A	0.00299964	-0.371162	0.398	0.412	NA	NA	NA	NA
Macrophages	DC	TNF	TNFRSF1A	1.38783e-06	0	TNF_TNFRSF1A	TNF - TNFRSF1A	TNF	Secreted Signaling	KEGG: hsa04060	AS	Macrophages.TNF	DC.TNFRSF1A	0.00936392	0.456951	0.495	0.426	NA	NA	NA	NA
MAIT cells	DC	TNF	TNFRSF1A	1.00858e-06	0	TNF_TNFRSF1A	TNF - TNFRSF1A	TNF	Secreted Signaling	KEGG: hsa04060	AS	MAIT cells.TNF	DC.TNFRSF1A	0.0245773	-0.211121	0.666	0.667	NA	NA	NA	NA
Mast cells	DC	TNF	TNFRSF1A	4.59969e-08	0	TNF_TNFRSF1A	TNF - TNFRSF1A	TNF	Secreted Signaling	KEGG: hsa04060	AS	Mast cells.TNF	DC.TNFRSF1A	NA	NA	NA	NA	NA	NA	NA	NA
B cells	Endothelium	TNF	TNFRSF1A	1.57954e-06	0	TNF_TNFRSF1A	TNF - TNFRSF1A	TNF	Secreted Signaling	KEGG: hsa04060	AS	B cells.TNF	Endothelium.TNFRSF1A	NA	NA	NA	NA	NA	NA	NA	NA
CD8+ T cells	Endothelium	TNF	TNFRSF1A	1.07719e-05	0	TNF_TNFRSF1A	TNF - TNFRSF1A	TNF	Secreted Signaling	KEGG: hsa04060	AS	CD8+ T cells.TNF	Endothelium.TNFRSF1A	NA	NA	NA	NA	NA	NA	NA	NA
Cytotoxic NK	Endothelium	TNF	TNFRSF1A	8.64728e-06	0	TNF_TNFRSF1A	TNF - TNFRSF1A	TNF	Secreted Signaling	KEGG: hsa04060	AS	Cytotoxic NK.TNF	Endothelium.TNFRSF1A	0.000100851	0.22991	0.523	0.311	NA	NA	NA	NA
DC	Endothelium	TNF	TNFRSF1A	9.22594e-07	0	TNF_TNFRSF1A	TNF - TNFRSF1A	TNF	Secreted Signaling	KEGG: hsa04060	AS	DC.TNF	Endothelium.TNFRSF1A	0.0166993	-0.367274	0.311	0.385	NA	NA	NA	NA
DN T cells	Endothelium	TNF	TNFRSF1A	8.59777e-06	0	TNF_TNFRSF1A	TNF - TNFRSF1A	TNF	Secreted Signaling	KEGG: hsa04060	AS	DN T cells.TNF	Endothelium.TNFRSF1A	0.00299964	-0.371162	0.398	0.412	NA	NA	NA	NA
Macrophages	Endothelium	TNF	TNFRSF1A	6.43139e-06	0	TNF_TNFRSF1A	TNF - TNFRSF1A	TNF	Secreted Signaling	KEGG: hsa04060	AS	Macrophages.TNF	Endothelium.TNFRSF1A	0.00936392	0.456951	0.495	0.426	NA	NA	NA	NA
MAIT cells	Endothelium	TNF	TNFRSF1A	4.67206e-06	0	TNF_TNFRSF1A	TNF - TNFRSF1A	TNF	Secreted Signaling	KEGG: hsa04060	AS	MAIT cells.TNF	Endothelium.TNFRSF1A	0.0245773	-0.211121	0.666	0.667	NA	NA	NA	NA
Mast cells	Endothelium	TNF	TNFRSF1A	2.13122e-07	0	TNF_TNFRSF1A	TNF - TNFRSF1A	TNF	Secreted Signaling	KEGG: hsa04060	AS	Mast cells.TNF	Endothelium.TNFRSF1A	NA	NA	NA	NA	NA	NA	NA	NA
B cells	Epithelium	TNF	TNFRSF1A	7.5351e-07	0	TNF_TNFRSF1A	TNF - TNFRSF1A	TNF	Secreted Signaling	KEGG: hsa04060	AS	B cells.TNF	Epithelium.TNFRSF1A	NA	NA	NA	NA	NA	NA	NA	NA
CD8+ T cells	Epithelium	TNF	TNFRSF1A	5.14331e-06	0	TNF_TNFRSF1A	TNF - TNFRSF1A	TNF	Secreted Signaling	KEGG: hsa04060	AS	CD8+ T cells.TNF	Epithelium.TNFRSF1A	NA	NA	NA	NA	NA	NA	NA	NA
Cytotoxic NK	Epithelium	TNF	TNFRSF1A	4.14357e-06	0	TNF_TNFRSF1A	TNF - TNFRSF1A	TNF	Secreted Signaling	KEGG: hsa04060	AS	Cytotoxic NK.TNF	Epithelium.TNFRSF1A	0.000100851	0.22991	0.523	0.311	NA	NA	NA	NA
DC	Epithelium	TNF	TNFRSF1A	4.39685e-07	0	TNF_TNFRSF1A	TNF - TNFRSF1A	TNF	Secreted Signaling	KEGG: hsa04060	AS	DC.TNF	Epithelium.TNFRSF1A	0.0166993	-0.367274	0.311	0.385	NA	NA	NA	NA
DN T cells	Epithelium	TNF	TNFRSF1A	4.10292e-06	0	TNF_TNFRSF1A	TNF - TNFRSF1A	TNF	Secreted Signaling	KEGG: hsa04060	AS	DN T cells.TNF	Epithelium.TNFRSF1A	0.00299964	-0.371162	0.398	0.412	NA	NA	NA	NA
Macrophages	Epithelium	TNF	TNFRSF1A	3.06988e-06	0	TNF_TNFRSF1A	TNF - TNFRSF1A	TNF	Secreted Signaling	KEGG: hsa04060	AS	Macrophages.TNF	Epithelium.TNFRSF1A	0.00936392	0.456951	0.495	0.426	NA	NA	NA	NA
MAIT cells	Epithelium	TNF	TNFRSF1A	2.24097e-06	0	TNF_TNFRSF1A	TNF - TNFRSF1A	TNF	Secreted Signaling	KEGG: hsa04060	AS	MAIT cells.TNF	Epithelium.TNFRSF1A	0.0245773	-0.211121	0.666	0.667	NA	NA	NA	NA
Mast cells	Epithelium	TNF	TNFRSF1A	1.01929e-07	0.01	TNF_TNFRSF1A	TNF - TNFRSF1A	TNF	Secreted Signaling	KEGG: hsa04060	AS	Mast cells.TNF	Epithelium.TNFRSF1A	NA	NA	NA	NA	NA	NA	NA	NA
B cells	Macrophages	TNF	TNFRSF1A	1.1116e-06	0	TNF_TNFRSF1A	TNF - TNFRSF1A	TNF	Secreted Signaling	KEGG: hsa04060	AS	B cells.TNF	Macrophages.TNFRSF1A	NA	NA	NA	NA	0.000470046	0.246523	0.353	0.197
CD8+ T cells	Macrophages	TNF	TNFRSF1A	7.5813e-06	0	TNF_TNFRSF1A	TNF - TNFRSF1A	TNF	Secreted Signaling	KEGG: hsa04060	AS	CD8+ T cells.TNF	Macrophages.TNFRSF1A	NA	NA	NA	NA	0.000470046	0.246523	0.353	0.197
Cytotoxic NK	Macrophages	TNF	TNFRSF1A	6.08774e-06	0	TNF_TNFRSF1A	TNF - TNFRSF1A	TNF	Secreted Signaling	KEGG: hsa04060	AS	Cytotoxic NK.TNF	Macrophages.TNFRSF1A	0.000100851	0.22991	0.523	0.311	0.000470046	0.246523	0.353	0.197
DC	Macrophages	TNF	TNFRSF1A	6.49224e-07	0	TNF_TNFRSF1A	TNF - TNFRSF1A	TNF	Secreted Signaling	KEGG: hsa04060	AS	DC.TNF	Macrophages.TNFRSF1A	0.0166993	-0.367274	0.311	0.385	0.000470046	0.246523	0.353	0.197
DN T cells	Macrophages	TNF	TNFRSF1A	6.05086e-06	0	TNF_TNFRSF1A	TNF - TNFRSF1A	TNF	Secreted Signaling	KEGG: hsa04060	AS	DN T cells.TNF	Macrophages.TNFRSF1A	0.00299964	-0.371162	0.398	0.412	0.000470046	0.246523	0.353	0.197
Macrophages	Macrophages	TNF	TNFRSF1A	4.52632e-06	0	TNF_TNFRSF1A	TNF - TNFRSF1A	TNF	Secreted Signaling	KEGG: hsa04060	AS	Macrophages.TNF	Macrophages.TNFRSF1A	0.00936392	0.456951	0.495	0.426	0.000470046	0.246523	0.353	0.197
MAIT cells	Macrophages	TNF	TNFRSF1A	3.28943e-06	0	TNF_TNFRSF1A	TNF - TNFRSF1A	TNF	Secreted Signaling	KEGG: hsa04060	AS	MAIT cells.TNF	Macrophages.TNFRSF1A	0.0245773	-0.211121	0.666	0.667	0.000470046	0.246523	0.353	0.197
Mast cells	Macrophages	TNF	TNFRSF1A	1.50016e-07	0	TNF_TNFRSF1A	TNF - TNFRSF1A	TNF	Secreted Signaling	KEGG: hsa04060	AS	Mast cells.TNF	Macrophages.TNFRSF1A	NA	NA	NA	NA	0.000470046	0.246523	0.353	0.197
B cells	Contractile PV	TNF	TNFRSF1A	4.61814e-07	0	TNF_TNFRSF1A	TNF - TNFRSF1A	TNF	Secreted Signaling	KEGG: hsa04060	AS	B cells.TNF	Contractile PV.TNFRSF1A	NA	NA	NA	NA	0.0305026	-0.188304	0.27	0.562
CD8+ T cells	Contractile PV	TNF	TNFRSF1A	3.15125e-06	0	TNF_TNFRSF1A	TNF - TNFRSF1A	TNF	Secreted Signaling	KEGG: hsa04060	AS	CD8+ T cells.TNF	Contractile PV.TNFRSF1A	NA	NA	NA	NA	0.0305026	-0.188304	0.27	0.562
Cytotoxic NK	Contractile PV	TNF	TNFRSF1A	2.53553e-06	0	TNF_TNFRSF1A	TNF - TNFRSF1A	TNF	Secreted Signaling	KEGG: hsa04060	AS	Cytotoxic NK.TNF	Contractile PV.TNFRSF1A	0.000100851	0.22991	0.523	0.311	0.0305026	-0.188304	0.27	0.562
DC	Contractile PV	TNF	TNFRSF1A	2.69569e-07	0	TNF_TNFRSF1A	TNF - TNFRSF1A	TNF	Secreted Signaling	KEGG: hsa04060	AS	DC.TNF	Contractile PV.TNFRSF1A	0.0166993	-0.367274	0.311	0.385	0.0305026	-0.188304	0.27	0.562
DN T cells	Contractile PV	TNF	TNFRSF1A	2.51431e-06	0	TNF_TNFRSF1A	TNF - TNFRSF1A	TNF	Secreted Signaling	KEGG: hsa04060	AS	DN T cells.TNF	Contractile PV.TNFRSF1A	0.00299964	-0.371162	0.398	0.412	0.0305026	-0.188304	0.27	0.562
Macrophages	Contractile PV	TNF	TNFRSF1A	1.88108e-06	0	TNF_TNFRSF1A	TNF - TNFRSF1A	TNF	Secreted Signaling	KEGG: hsa04060	AS	Macrophages.TNF	Contractile PV.TNFRSF1A	0.00936392	0.456951	0.495	0.426	0.0305026	-0.188304	0.27	0.562
MAIT cells	Contractile PV	TNF	TNFRSF1A	1.37081e-06	0	TNF_TNFRSF1A	TNF - TNFRSF1A	TNF	Secreted Signaling	KEGG: hsa04060	AS	MAIT cells.TNF	Contractile PV.TNFRSF1A	0.0245773	-0.211121	0.666	0.667	0.0305026	-0.188304	0.27	0.562
Mast cells	Contractile PV	TNF	TNFRSF1A	6.24141e-08	0	TNF_TNFRSF1A	TNF - TNFRSF1A	TNF	Secreted Signaling	KEGG: hsa04060	AS	Mast cells.TNF	Contractile PV.TNFRSF1A	NA	NA	NA	NA	0.0305026	-0.188304	0.27	0.562
B cells	Perivascular	TNF	TNFRSF1A	1.69943e-06	0	TNF_TNFRSF1A	TNF - TNFRSF1A	TNF	Secreted Signaling	KEGG: hsa04060	AS	B cells.TNF	Perivascular.TNFRSF1A	NA	NA	NA	NA	NA	NA	NA	NA
CD8+ T cells	Perivascular	TNF	TNFRSF1A	1.15914e-05	0	TNF_TNFRSF1A	TNF - TNFRSF1A	TNF	Secreted Signaling	KEGG: hsa04060	AS	CD8+ T cells.TNF	Perivascular.TNFRSF1A	NA	NA	NA	NA	NA	NA	NA	NA
Cytotoxic NK	Perivascular	TNF	TNFRSF1A	9.31113e-06	0	TNF_TNFRSF1A	TNF - TNFRSF1A	TNF	Secreted Signaling	KEGG: hsa04060	AS	Cytotoxic NK.TNF	Perivascular.TNFRSF1A	0.000100851	0.22991	0.523	0.311	NA	NA	NA	NA
DC	Perivascular	TNF	TNFRSF1A	9.92443e-07	0	TNF_TNFRSF1A	TNF - TNFRSF1A	TNF	Secreted Signaling	KEGG: hsa04060	AS	DC.TNF	Perivascular.TNFRSF1A	0.0166993	-0.367274	0.311	0.385	NA	NA	NA	NA
DN T cells	Perivascular	TNF	TNFRSF1A	9.25093e-06	0	TNF_TNFRSF1A	TNF - TNFRSF1A	TNF	Secreted Signaling	KEGG: hsa04060	AS	DN T cells.TNF	Perivascular.TNFRSF1A	0.00299964	-0.371162	0.398	0.412	NA	NA	NA	NA
Macrophages	Perivascular	TNF	TNFRSF1A	6.92029e-06	0	TNF_TNFRSF1A	TNF - TNFRSF1A	TNF	Secreted Signaling	KEGG: hsa04060	AS	Macrophages.TNF	Perivascular.TNFRSF1A	0.00936392	0.456951	0.495	0.426	NA	NA	NA	NA
MAIT cells	Perivascular	TNF	TNFRSF1A	5.03163e-06	0	TNF_TNFRSF1A	TNF - TNFRSF1A	TNF	Secreted Signaling	KEGG: hsa04060	AS	MAIT cells.TNF	Perivascular.TNFRSF1A	0.0245773	-0.211121	0.666	0.667	NA	NA	NA	NA
Mast cells	Perivascular	TNF	TNFRSF1A	2.29405e-07	0	TNF_TNFRSF1A	TNF - TNFRSF1A	TNF	Secreted Signaling	KEGG: hsa04060	AS	Mast cells.TNF	Perivascular.TNFRSF1A	NA	NA	NA	NA	NA	NA	NA	NA
B cells	Stromal	TNF	TNFRSF1A	1.8448e-05	0	TNF_TNFRSF1A	TNF - TNFRSF1A	TNF	Secreted Signaling	KEGG: hsa04060	AS	B cells.TNF	Stromal.TNFRSF1A	NA	NA	NA	NA	NA	NA	NA	NA
CD8+ T cells	Stromal	TNF	TNFRSF1A	0.000125808	0	TNF_TNFRSF1A	TNF - TNFRSF1A	TNF	Secreted Signaling	KEGG: hsa04060	AS	CD8+ T cells.TNF	Stromal.TNFRSF1A	NA	NA	NA	NA	NA	NA	NA	NA
Cytotoxic NK	Stromal	TNF	TNFRSF1A	0.000100993	0	TNF_TNFRSF1A	TNF - TNFRSF1A	TNF	Secreted Signaling	KEGG: hsa04060	AS	Cytotoxic NK.TNF	Stromal.TNFRSF1A	0.000100851	0.22991	0.523	0.311	NA	NA	NA	NA
DC	Stromal	TNF	TNFRSF1A	1.07753e-05	0	TNF_TNFRSF1A	TNF - TNFRSF1A	TNF	Secreted Signaling	KEGG: hsa04060	AS	DC.TNF	Stromal.TNFRSF1A	0.0166993	-0.367274	0.311	0.385	NA	NA	NA	NA
DN T cells	Stromal	TNF	TNFRSF1A	0.000100416	0	TNF_TNFRSF1A	TNF - TNFRSF1A	TNF	Secreted Signaling	KEGG: hsa04060	AS	DN T cells.TNF	Stromal.TNFRSF1A	0.00299964	-0.371162	0.398	0.412	NA	NA	NA	NA
Macrophages	Stromal	TNF	TNFRSF1A	7.51142e-05	0	TNF_TNFRSF1A	TNF - TNFRSF1A	TNF	Secreted Signaling	KEGG: hsa04060	AS	Macrophages.TNF	Stromal.TNFRSF1A	0.00936392	0.456951	0.495	0.426	NA	NA	NA	NA
MAIT cells	Stromal	TNF	TNFRSF1A	5.45653e-05	0	TNF_TNFRSF1A	TNF - TNFRSF1A	TNF	Secreted Signaling	KEGG: hsa04060	AS	MAIT cells.TNF	Stromal.TNFRSF1A	0.0245773	-0.211121	0.666	0.667	NA	NA	NA	NA
Mast cells	Stromal	TNF	TNFRSF1A	2.4891e-06	0	TNF_TNFRSF1A	TNF - TNFRSF1A	TNF	Secreted Signaling	KEGG: hsa04060	AS	Mast cells.TNF	Stromal.TNFRSF1A	NA	NA	NA	NA	NA	NA	NA	NA
B cells	CD8+ T cells	TNF	TNFRSF1B	2.20859e-06	0	TNF_TNFRSF1B	TNF - TNFRSF1B	TNF	Secreted Signaling	KEGG: hsa04060	AS	B cells.TNF	CD8+ T cells.TNFRSF1B	NA	NA	NA	NA	NA	NA	NA	NA
CD8+ T cells	CD8+ T cells	TNF	TNFRSF1B	1.50574e-05	0	TNF_TNFRSF1B	TNF - TNFRSF1B	TNF	Secreted Signaling	KEGG: hsa04060	AS	CD8+ T cells.TNF	CD8+ T cells.TNFRSF1B	NA	NA	NA	NA	NA	NA	NA	NA
Cytotoxic NK	CD8+ T cells	TNF	TNFRSF1B	1.20737e-05	0	TNF_TNFRSF1B	TNF - TNFRSF1B	TNF	Secreted Signaling	KEGG: hsa04060	AS	Cytotoxic NK.TNF	CD8+ T cells.TNFRSF1B	0.000100851	0.22991	0.523	0.311	NA	NA	NA	NA
DC	CD8+ T cells	TNF	TNFRSF1B	1.29042e-06	0	TNF_TNFRSF1B	TNF - TNFRSF1B	TNF	Secreted Signaling	KEGG: hsa04060	AS	DC.TNF	CD8+ T cells.TNFRSF1B	0.0166993	-0.367274	0.311	0.385	NA	NA	NA	NA
DN T cells	CD8+ T cells	TNF	TNFRSF1B	1.20205e-05	0	TNF_TNFRSF1B	TNF - TNFRSF1B	TNF	Secreted Signaling	KEGG: hsa04060	AS	DN T cells.TNF	CD8+ T cells.TNFRSF1B	0.00299964	-0.371162	0.398	0.412	NA	NA	NA	NA
Macrophages	CD8+ T cells	TNF	TNFRSF1B	8.99094e-06	0	TNF_TNFRSF1B	TNF - TNFRSF1B	TNF	Secreted Signaling	KEGG: hsa04060	AS	Macrophages.TNF	CD8+ T cells.TNFRSF1B	0.00936392	0.456951	0.495	0.426	NA	NA	NA	NA
MAIT cells	CD8+ T cells	TNF	TNFRSF1B	6.52127e-06	0	TNF_TNFRSF1B	TNF - TNFRSF1B	TNF	Secreted Signaling	KEGG: hsa04060	AS	MAIT cells.TNF	CD8+ T cells.TNFRSF1B	0.0245773	-0.211121	0.666	0.667	NA	NA	NA	NA
Mast cells	CD8+ T cells	TNF	TNFRSF1B	2.97753e-07	0	TNF_TNFRSF1B	TNF - TNFRSF1B	TNF	Secreted Signaling	KEGG: hsa04060	AS	Mast cells.TNF	CD8+ T cells.TNFRSF1B	NA	NA	NA	NA	NA	NA	NA	NA
B cells	Cytotoxic NK	TNF	TNFRSF1B	2.53464e-06	0	TNF_TNFRSF1B	TNF - TNFRSF1B	TNF	Secreted Signaling	KEGG: hsa04060	AS	B cells.TNF	Cytotoxic NK.TNFRSF1B	NA	NA	NA	NA	NA	NA	NA	NA
CD8+ T cells	Cytotoxic NK	TNF	TNFRSF1B	1.72278e-05	0	TNF_TNFRSF1B	TNF - TNFRSF1B	TNF	Secreted Signaling	KEGG: hsa04060	AS	CD8+ T cells.TNF	Cytotoxic NK.TNFRSF1B	NA	NA	NA	NA	NA	NA	NA	NA
Cytotoxic NK	Cytotoxic NK	TNF	TNFRSF1B	1.3651e-05	0	TNF_TNFRSF1B	TNF - TNFRSF1B	TNF	Secreted Signaling	KEGG: hsa04060	AS	Cytotoxic NK.TNF	Cytotoxic NK.TNFRSF1B	0.000100851	0.22991	0.523	0.311	NA	NA	NA	NA
DC	Cytotoxic NK	TNF	TNFRSF1B	1.48586e-06	0	TNF_TNFRSF1B	TNF - TNFRSF1B	TNF	Secreted Signaling	KEGG: hsa04060	AS	DC.TNF	Cytotoxic NK.TNFRSF1B	0.0166993	-0.367274	0.311	0.385	NA	NA	NA	NA
DN T cells	Cytotoxic NK	TNF	TNFRSF1B	1.3779e-05	0	TNF_TNFRSF1B	TNF - TNFRSF1B	TNF	Secreted Signaling	KEGG: hsa04060	AS	DN T cells.TNF	Cytotoxic NK.TNFRSF1B	0.00299964	-0.371162	0.398	0.412	NA	NA	NA	NA
Macrophages	Cytotoxic NK	TNF	TNFRSF1B	1.02976e-05	0	TNF_TNFRSF1B	TNF - TNFRSF1B	TNF	Secreted Signaling	KEGG: hsa04060	AS	Macrophages.TNF	Cytotoxic NK.TNFRSF1B	0.00936392	0.456951	0.495	0.426	NA	NA	NA	NA
MAIT cells	Cytotoxic NK	TNF	TNFRSF1B	7.34901e-06	0	TNF_TNFRSF1B	TNF - TNFRSF1B	TNF	Secreted Signaling	KEGG: hsa04060	AS	MAIT cells.TNF	Cytotoxic NK.TNFRSF1B	0.0245773	-0.211121	0.666	0.667	NA	NA	NA	NA
Mast cells	Cytotoxic NK	TNF	TNFRSF1B	3.38791e-07	0	TNF_TNFRSF1B	TNF - TNFRSF1B	TNF	Secreted Signaling	KEGG: hsa04060	AS	Mast cells.TNF	Cytotoxic NK.TNFRSF1B	NA	NA	NA	NA	NA	NA	NA	NA
B cells	DC	TNF	TNFRSF1B	4.59685e-07	0	TNF_TNFRSF1B	TNF - TNFRSF1B	TNF	Secreted Signaling	KEGG: hsa04060	AS	B cells.TNF	DC.TNFRSF1B	NA	NA	NA	NA	0.000756717	0.129575	0.479	0.317
CD8+ T cells	DC	TNF	TNFRSF1B	3.13383e-06	0	TNF_TNFRSF1B	TNF - TNFRSF1B	TNF	Secreted Signaling	KEGG: hsa04060	AS	CD8+ T cells.TNF	DC.TNFRSF1B	NA	NA	NA	NA	0.000756717	0.129575	0.479	0.317
Cytotoxic NK	DC	TNF	TNFRSF1B	2.51238e-06	0	TNF_TNFRSF1B	TNF - TNFRSF1B	TNF	Secreted Signaling	KEGG: hsa04060	AS	Cytotoxic NK.TNF	DC.TNFRSF1B	0.000100851	0.22991	0.523	0.311	0.000756717	0.129575	0.479	0.317
DC	DC	TNF	TNFRSF1B	2.68596e-07	0	TNF_TNFRSF1B	TNF - TNFRSF1B	TNF	Secreted Signaling	KEGG: hsa04060	AS	DC.TNF	DC.TNFRSF1B	0.0166993	-0.367274	0.311	0.385	0.000756717	0.129575	0.479	0.317
DN T cells	DC	TNF	TNFRSF1B	2.50184e-06	0	TNF_TNFRSF1B	TNF - TNFRSF1B	TNF	Secreted Signaling	KEGG: hsa04060	AS	DN T cells.TNF	DC.TNFRSF1B	0.00299964	-0.371162	0.398	0.412	0.000756717	0.129575	0.479	0.317
Macrophages	DC	TNF	TNFRSF1B	1.87127e-06	0	TNF_TNFRSF1B	TNF - TNFRSF1B	TNF	Secreted Signaling	KEGG: hsa04060	AS	Macrophages.TNF	DC.TNFRSF1B	0.00936392	0.456951	0.495	0.426	0.000756717	0.129575	0.479	0.317
MAIT cells	DC	TNF	TNFRSF1B	1.35692e-06	0	TNF_TNFRSF1B	TNF - TNFRSF1B	TNF	Secreted Signaling	KEGG: hsa04060	AS	MAIT cells.TNF	DC.TNFRSF1B	0.0245773	-0.211121	0.666	0.667	0.000756717	0.129575	0.479	0.317
Mast cells	DC	TNF	TNFRSF1B	6.19647e-08	0	TNF_TNFRSF1B	TNF - TNFRSF1B	TNF	Secreted Signaling	KEGG: hsa04060	AS	Mast cells.TNF	DC.TNFRSF1B	NA	NA	NA	NA	0.000756717	0.129575	0.479	0.317
B cells	DN T cells	TNF	TNFRSF1B	2.05129e-06	0	TNF_TNFRSF1B	TNF - TNFRSF1B	TNF	Secreted Signaling	KEGG: hsa04060	AS	B cells.TNF	DN T cells.TNFRSF1B	NA	NA	NA	NA	NA	NA	NA	NA
CD8+ T cells	DN T cells	TNF	TNFRSF1B	1.39857e-05	0	TNF_TNFRSF1B	TNF - TNFRSF1B	TNF	Secreted Signaling	KEGG: hsa04060	AS	CD8+ T cells.TNF	DN T cells.TNFRSF1B	NA	NA	NA	NA	NA	NA	NA	NA
Cytotoxic NK	DN T cells	TNF	TNFRSF1B	1.12168e-05	0	TNF_TNFRSF1B	TNF - TNFRSF1B	TNF	Secreted Signaling	KEGG: hsa04060	AS	Cytotoxic NK.TNF	DN T cells.TNFRSF1B	0.000100851	0.22991	0.523	0.311	NA	NA	NA	NA
DC	DN T cells	TNF	TNFRSF1B	1.19844e-06	0	TNF_TNFRSF1B	TNF - TNFRSF1B	TNF	Secreted Signaling	KEGG: hsa04060	AS	DC.TNF	DN T cells.TNFRSF1B	0.0166993	-0.367274	0.311	0.385	NA	NA	NA	NA
DN T cells	DN T cells	TNF	TNFRSF1B	1.11646e-05	0	TNF_TNFRSF1B	TNF - TNFRSF1B	TNF	Secreted Signaling	KEGG: hsa04060	AS	DN T cells.TNF	DN T cells.TNFRSF1B	0.00299964	-0.371162	0.398	0.412	NA	NA	NA	NA
Macrophages	DN T cells	TNF	TNFRSF1B	8.35089e-06	0	TNF_TNFRSF1B	TNF - TNFRSF1B	TNF	Secreted Signaling	KEGG: hsa04060	AS	Macrophages.TNF	DN T cells.TNFRSF1B	0.00936392	0.456951	0.495	0.426	NA	NA	NA	NA
MAIT cells	DN T cells	TNF	TNFRSF1B	6.05876e-06	0	TNF_TNFRSF1B	TNF - TNFRSF1B	TNF	Secreted Signaling	KEGG: hsa04060	AS	MAIT cells.TNF	DN T cells.TNFRSF1B	0.0245773	-0.211121	0.666	0.667	NA	NA	NA	NA
Mast cells	DN T cells	TNF	TNFRSF1B	2.76589e-07	0	TNF_TNFRSF1B	TNF - TNFRSF1B	TNF	Secreted Signaling	KEGG: hsa04060	AS	Mast cells.TNF	DN T cells.TNFRSF1B	NA	NA	NA	NA	NA	NA	NA	NA
B cells	Endothelium	TNF	TNFRSF1B	6.60264e-07	0	TNF_TNFRSF1B	TNF - TNFRSF1B	TNF	Secreted Signaling	KEGG: hsa04060	AS	B cells.TNF	Endothelium.TNFRSF1B	NA	NA	NA	NA	2.03329e-12	0.198456	0.281	0.195
CD8+ T cells	Endothelium	TNF	TNFRSF1B	4.50604e-06	0	TNF_TNFRSF1B	TNF - TNFRSF1B	TNF	Secreted Signaling	KEGG: hsa04060	AS	CD8+ T cells.TNF	Endothelium.TNFRSF1B	NA	NA	NA	NA	2.03329e-12	0.198456	0.281	0.195
Cytotoxic NK	Endothelium	TNF	TNFRSF1B	3.62767e-06	0	TNF_TNFRSF1B	TNF - TNFRSF1B	TNF	Secreted Signaling	KEGG: hsa04060	AS	Cytotoxic NK.TNF	Endothelium.TNFRSF1B	0.000100851	0.22991	0.523	0.311	2.03329e-12	0.198456	0.281	0.195
DC	Endothelium	TNF	TNFRSF1B	3.85348e-07	0	TNF_TNFRSF1B	TNF - TNFRSF1B	TNF	Secreted Signaling	KEGG: hsa04060	AS	DC.TNF	Endothelium.TNFRSF1B	0.0166993	-0.367274	0.311	0.385	2.03329e-12	0.198456	0.281	0.195
DN T cells	Endothelium	TNF	TNFRSF1B	3.59495e-06	0	TNF_TNFRSF1B	TNF - TNFRSF1B	TNF	Secreted Signaling	KEGG: hsa04060	AS	DN T cells.TNF	Endothelium.TNFRSF1B	0.00299964	-0.371162	0.398	0.412	2.03329e-12	0.198456	0.281	0.195
Macrophages	Endothelium	TNF	TNFRSF1B	2.68967e-06	0	TNF_TNFRSF1B	TNF - TNFRSF1B	TNF	Secreted Signaling	KEGG: hsa04060	AS	Macrophages.TNF	Endothelium.TNFRSF1B	0.00936392	0.456951	0.495	0.426	2.03329e-12	0.198456	0.281	0.195
MAIT cells	Endothelium	TNF	TNFRSF1B	1.96158e-06	0	TNF_TNFRSF1B	TNF - TNFRSF1B	TNF	Secreted Signaling	KEGG: hsa04060	AS	MAIT cells.TNF	Endothelium.TNFRSF1B	0.0245773	-0.211121	0.666	0.667	2.03329e-12	0.198456	0.281	0.195
Mast cells	Endothelium	TNF	TNFRSF1B	8.92709e-08	0	TNF_TNFRSF1B	TNF - TNFRSF1B	TNF	Secreted Signaling	KEGG: hsa04060	AS	Mast cells.TNF	Endothelium.TNFRSF1B	NA	NA	NA	NA	2.03329e-12	0.198456	0.281	0.195
B cells	Macrophages	TNF	TNFRSF1B	6.42432e-06	0	TNF_TNFRSF1B	TNF - TNFRSF1B	TNF	Secreted Signaling	KEGG: hsa04060	AS	B cells.TNF	Macrophages.TNFRSF1B	NA	NA	NA	NA	1.05158e-14	0.675453	0.739	0.434
CD8+ T cells	Macrophages	TNF	TNFRSF1B	4.35698e-05	0	TNF_TNFRSF1B	TNF - TNFRSF1B	TNF	Secreted Signaling	KEGG: hsa04060	AS	CD8+ T cells.TNF	Macrophages.TNFRSF1B	NA	NA	NA	NA	1.05158e-14	0.675453	0.739	0.434
Cytotoxic NK	Macrophages	TNF	TNFRSF1B	3.42329e-05	0	TNF_TNFRSF1B	TNF - TNFRSF1B	TNF	Secreted Signaling	KEGG: hsa04060	AS	Cytotoxic NK.TNF	Macrophages.TNFRSF1B	0.000100851	0.22991	0.523	0.311	1.05158e-14	0.675453	0.739	0.434
DC	Macrophages	TNF	TNFRSF1B	3.7752e-06	0	TNF_TNFRSF1B	TNF - TNFRSF1B	TNF	Secreted Signaling	KEGG: hsa04060	AS	DC.TNF	Macrophages.TNFRSF1B	0.0166993	-0.367274	0.311	0.385	1.05158e-14	0.675453	0.739	0.434
DN T cells	Macrophages	TNF	TNFRSF1B	3.4895e-05	0	TNF_TNFRSF1B	TNF - TNFRSF1B	TNF	Secreted Signaling	KEGG: hsa04060	AS	DN T cells.TNF	Macrophages.TNFRSF1B	0.00299964	-0.371162	0.398	0.412	1.05158e-14	0.675453	0.739	0.434
Macrophages	Macrophages	TNF	TNFRSF1B	2.60624e-05	0	TNF_TNFRSF1B	TNF - TNFRSF1B	TNF	Secreted Signaling	KEGG: hsa04060	AS	Macrophages.TNF	Macrophages.TNFRSF1B	0.00936392	0.456951	0.495	0.426	1.05158e-14	0.675453	0.739	0.434
MAIT cells	Macrophages	TNF	TNFRSF1B	1.83866e-05	0	TNF_TNFRSF1B	TNF - TNFRSF1B	TNF	Secreted Signaling	KEGG: hsa04060	AS	MAIT cells.TNF	Macrophages.TNFRSF1B	0.0245773	-0.211121	0.666	0.667	1.05158e-14	0.675453	0.739	0.434
Mast cells	Macrophages	TNF	TNFRSF1B	8.53423e-07	0	TNF_TNFRSF1B	TNF - TNFRSF1B	TNF	Secreted Signaling	KEGG: hsa04060	AS	Mast cells.TNF	Macrophages.TNFRSF1B	NA	NA	NA	NA	1.05158e-14	0.675453	0.739	0.434
MAIT cells	Ciliated Epithelium	LTA	TNFRSF1A	2.30659e-08	0	LTA_TNFRSF1A	LTA - TNFRSF1A	LT	Secreted Signaling	KEGG: hsa04060	AS	MAIT cells.LTA	Ciliated Epithelium.TNFRSF1A	NA	NA	NA	NA	0.0482541	0.144695	0.272	0.205
MAIT cells	DC	LTA	TNFRSF1A	2.34347e-07	0	LTA_TNFRSF1A	LTA - TNFRSF1A	LT	Secreted Signaling	KEGG: hsa04060	AS	MAIT cells.LTA	DC.TNFRSF1A	NA	NA	NA	NA	NA	NA	NA	NA
MAIT cells	Endothelium	LTA	TNFRSF1A	1.0861e-06	0	LTA_TNFRSF1A	LTA - TNFRSF1A	LT	Secreted Signaling	KEGG: hsa04060	AS	MAIT cells.LTA	Endothelium.TNFRSF1A	NA	NA	NA	NA	NA	NA	NA	NA
MAIT cells	Epithelium	LTA	TNFRSF1A	5.17827e-07	0	LTA_TNFRSF1A	LTA - TNFRSF1A	LT	Secreted Signaling	KEGG: hsa04060	AS	MAIT cells.LTA	Epithelium.TNFRSF1A	NA	NA	NA	NA	NA	NA	NA	NA
MAIT cells	Macrophages	LTA	TNFRSF1A	7.64306e-07	0	LTA_TNFRSF1A	LTA - TNFRSF1A	LT	Secreted Signaling	KEGG: hsa04060	AS	MAIT cells.LTA	Macrophages.TNFRSF1A	NA	NA	NA	NA	0.000470046	0.246523	0.353	0.197
MAIT cells	Contractile PV	LTA	TNFRSF1A	3.1743e-07	0	LTA_TNFRSF1A	LTA - TNFRSF1A	LT	Secreted Signaling	KEGG: hsa04060	AS	MAIT cells.LTA	Contractile PV.TNFRSF1A	NA	NA	NA	NA	0.0305026	-0.188304	0.27	0.562
MAIT cells	Perivascular	LTA	TNFRSF1A	1.16841e-06	0	LTA_TNFRSF1A	LTA - TNFRSF1A	LT	Secreted Signaling	KEGG: hsa04060	AS	MAIT cells.LTA	Perivascular.TNFRSF1A	NA	NA	NA	NA	NA	NA	NA	NA
MAIT cells	Stromal	LTA	TNFRSF1A	1.26849e-05	0	LTA_TNFRSF1A	LTA - TNFRSF1A	LT	Secreted Signaling	KEGG: hsa04060	AS	MAIT cells.LTA	Stromal.TNFRSF1A	NA	NA	NA	NA	NA	NA	NA	NA
MAIT cells	CD8+ T cells	LTA	TNFRSF1B	1.5189e-06	0	LTA_TNFRSF1B	LTA - TNFRSF1B	LT	Secreted Signaling	KEGG: hsa04060	AS	MAIT cells.LTA	CD8+ T cells.TNFRSF1B	NA	NA	NA	NA	NA	NA	NA	NA
MAIT cells	Cytotoxic NK	LTA	TNFRSF1B	1.74641e-06	0	LTA_TNFRSF1B	LTA - TNFRSF1B	LT	Secreted Signaling	KEGG: hsa04060	AS	MAIT cells.LTA	Cytotoxic NK.TNFRSF1B	NA	NA	NA	NA	NA	NA	NA	NA
MAIT cells	DC	LTA	TNFRSF1B	3.16146e-07	0	LTA_TNFRSF1B	LTA - TNFRSF1B	LT	Secreted Signaling	KEGG: hsa04060	AS	MAIT cells.LTA	DC.TNFRSF1B	NA	NA	NA	NA	0.000756717	0.129575	0.479	0.317
MAIT cells	DN T cells	LTA	TNFRSF1B	1.41067e-06	0	LTA_TNFRSF1B	LTA - TNFRSF1B	LT	Secreted Signaling	KEGG: hsa04060	AS	MAIT cells.LTA	DN T cells.TNFRSF1B	NA	NA	NA	NA	NA	NA	NA	NA
MAIT cells	Endothelium	LTA	TNFRSF1B	4.53796e-07	0	LTA_TNFRSF1B	LTA - TNFRSF1B	LT	Secreted Signaling	KEGG: hsa04060	AS	MAIT cells.LTA	Endothelium.TNFRSF1B	NA	NA	NA	NA	2.03329e-12	0.198456	0.281	0.195
MAIT cells	Macrophages	LTA	TNFRSF1B	4.43249e-06	0	LTA_TNFRSF1B	LTA - TNFRSF1B	LT	Secreted Signaling	KEGG: hsa04060	AS	MAIT cells.LTA	Macrophages.TNFRSF1B	NA	NA	NA	NA	1.05158e-14	0.675453	0.739	0.434
MAIT cells	B cells	LTA	TNFRSF14	2.4355e-07	0	LTA_TNFRSF14	LTA - TNFRSF14	LT	Secreted Signaling	KEGG: hsa04060	AS	MAIT cells.LTA	B cells.TNFRSF14	NA	NA	NA	NA	NA	NA	NA	NA
MAIT cells	CD8+ T cells	LTA	TNFRSF14	1.39587e-06	0	LTA_TNFRSF14	LTA - TNFRSF14	LT	Secreted Signaling	KEGG: hsa04060	AS	MAIT cells.LTA	CD8+ T cells.TNFRSF14	NA	NA	NA	NA	6.78023e-11	0.154662	0.299	0.16
MAIT cells	Cytotoxic NK	LTA	TNFRSF14	5.98052e-07	0	LTA_TNFRSF14	LTA - TNFRSF14	LT	Secreted Signaling	KEGG: hsa04060	AS	MAIT cells.LTA	Cytotoxic NK.TNFRSF14	NA	NA	NA	NA	2.46824e-05	0.151814	0.402	0.186
MAIT cells	DC	LTA	TNFRSF14	2.64808e-07	0	LTA_TNFRSF14	LTA - TNFRSF14	LT	Secreted Signaling	KEGG: hsa04060	AS	MAIT cells.LTA	DC.TNFRSF14	NA	NA	NA	NA	NA	NA	NA	NA
MAIT cells	DN T cells	LTA	TNFRSF14	1.21785e-06	0	LTA_TNFRSF14	LTA - TNFRSF14	LT	Secreted Signaling	KEGG: hsa04060	AS	MAIT cells.LTA	DN T cells.TNFRSF14	NA	NA	NA	NA	NA	NA	NA	NA
MAIT cells	Endothelium	LTA	TNFRSF14	4.40477e-07	0	LTA_TNFRSF14	LTA - TNFRSF14	LT	Secreted Signaling	KEGG: hsa04060	AS	MAIT cells.LTA	Endothelium.TNFRSF14	NA	NA	NA	NA	NA	NA	NA	NA
MAIT cells	Epithelium	LTA	TNFRSF14	1.35549e-07	0	LTA_TNFRSF14	LTA - TNFRSF14	LT	Secreted Signaling	KEGG: hsa04060	AS	MAIT cells.LTA	Epithelium.TNFRSF14	NA	NA	NA	NA	NA	NA	NA	NA
MAIT cells	Macrophages	LTA	TNFRSF14	8.522e-07	0	LTA_TNFRSF14	LTA - TNFRSF14	LT	Secreted Signaling	KEGG: hsa04060	AS	MAIT cells.LTA	Macrophages.TNFRSF14	NA	NA	NA	NA	0.00686866	0.221196	0.406	0.279
MAIT cells	MAIT cells	LTA	TNFRSF14	1.86331e-07	0	LTA_TNFRSF14	LTA - TNFRSF14	LT	Secreted Signaling	KEGG: hsa04060	AS	MAIT cells.LTA	MAIT cells.TNFRSF14	NA	NA	NA	NA	0.00130603	0.109915	0.318	0.167
MAIT cells	Mast cells	LTA	TNFRSF14	1.41891e-08	0	LTA_TNFRSF14	LTA - TNFRSF14	LT	Secreted Signaling	KEGG: hsa04060	AS	MAIT cells.LTA	Mast cells.TNFRSF14	NA	NA	NA	NA	NA	NA	NA	NA
MAIT cells	DC	LTa1b2	LTBR	4.92859e-07	0	LTA_LTB_LTBR	LTA - (LTB+LTBR)	LT	Secreted Signaling	PMID: 24248355	AS	MAIT cells.LTa1b2	DC.LTBR	NA	NA	NA	NA	NA	NA	NA	NA
MAIT cells	Endothelium	LTa1b2	LTBR	3.25389e-06	0	LTA_LTB_LTBR	LTA - (LTB+LTBR)	LT	Secreted Signaling	PMID: 24248355	AS	MAIT cells.LTa1b2	Endothelium.LTBR	NA	NA	NA	NA	NA	NA	NA	NA
MAIT cells	Epithelium	LTa1b2	LTBR	4.9024e-06	0	LTA_LTB_LTBR	LTA - (LTB+LTBR)	LT	Secreted Signaling	PMID: 24248355	AS	MAIT cells.LTa1b2	Epithelium.LTBR	NA	NA	NA	NA	2.10398e-21	0.124424	0.406	0.326
MAIT cells	Macrophages	LTa1b2	LTBR	2.13538e-06	0	LTA_LTB_LTBR	LTA - (LTB+LTBR)	LT	Secreted Signaling	PMID: 24248355	AS	MAIT cells.LTa1b2	Macrophages.LTBR	NA	NA	NA	NA	NA	NA	NA	NA
MAIT cells	Contractile PV	LTa1b2	LTBR	1.12775e-06	0	LTA_LTB_LTBR	LTA - (LTB+LTBR)	LT	Secreted Signaling	PMID: 24248355	AS	MAIT cells.LTa1b2	Contractile PV.LTBR	NA	NA	NA	NA	NA	NA	NA	NA
MAIT cells	Perivascular	LTa1b2	LTBR	3.59091e-06	0	LTA_LTB_LTBR	LTA - (LTB+LTBR)	LT	Secreted Signaling	PMID: 24248355	AS	MAIT cells.LTa1b2	Perivascular.LTBR	NA	NA	NA	NA	NA	NA	NA	NA
MAIT cells	Stromal	LTa1b2	LTBR	4.17254e-05	0	LTA_LTB_LTBR	LTA - (LTB+LTBR)	LT	Secreted Signaling	PMID: 24248355	AS	MAIT cells.LTa1b2	Stromal.LTBR	NA	NA	NA	NA	NA	NA	NA	NA
CD8+ T cells	DC	TNFSF14	LTBR	6.95058e-07	0	TNFSF14_LTBR	TNFSF14 - LTBR	LIGHT	Secreted Signaling	KEGG: hsa04060	AS	CD8+ T cells.TNFSF14	DC.LTBR	2.0008e-12	0.161339	0.277	0.133	NA	NA	NA	NA
MAIT cells	DC	TNFSF14	LTBR	3.7923e-07	0	TNFSF14_LTBR	TNFSF14 - LTBR	LIGHT	Secreted Signaling	KEGG: hsa04060	AS	MAIT cells.TNFSF14	DC.LTBR	4.5625e-05	0.269875	0.574	0.362	NA	NA	NA	NA
NK	DC	TNFSF14	LTBR	1.11884e-06	0	TNFSF14_LTBR	TNFSF14 - LTBR	LIGHT	Secreted Signaling	KEGG: hsa04060	AS	NK.TNFSF14	DC.LTBR	7.40482e-17	0.164722	0.358	0.218	NA	NA	NA	NA
CD8+ T cells	Endothelium	TNFSF14	LTBR	4.59759e-06	0	TNFSF14_LTBR	TNFSF14 - LTBR	LIGHT	Secreted Signaling	KEGG: hsa04060	AS	CD8+ T cells.TNFSF14	Endothelium.LTBR	2.0008e-12	0.161339	0.277	0.133	NA	NA	NA	NA
MAIT cells	Endothelium	TNFSF14	LTBR	2.50519e-06	0	TNFSF14_LTBR	TNFSF14 - LTBR	LIGHT	Secreted Signaling	KEGG: hsa04060	AS	MAIT cells.TNFSF14	Endothelium.LTBR	4.5625e-05	0.269875	0.574	0.362	NA	NA	NA	NA
NK	Endothelium	TNFSF14	LTBR	7.39974e-06	0	TNFSF14_LTBR	TNFSF14 - LTBR	LIGHT	Secreted Signaling	KEGG: hsa04060	AS	NK.TNFSF14	Endothelium.LTBR	7.40482e-17	0.164722	0.358	0.218	NA	NA	NA	NA
CD8+ T cells	Epithelium	TNFSF14	LTBR	6.92214e-06	0	TNFSF14_LTBR	TNFSF14 - LTBR	LIGHT	Secreted Signaling	KEGG: hsa04060	AS	CD8+ T cells.TNFSF14	Epithelium.LTBR	2.0008e-12	0.161339	0.277	0.133	2.10398e-21	0.124424	0.406	0.326
MAIT cells	Epithelium	TNFSF14	LTBR	3.77359e-06	0	TNFSF14_LTBR	TNFSF14 - LTBR	LIGHT	Secreted Signaling	KEGG: hsa04060	AS	MAIT cells.TNFSF14	Epithelium.LTBR	4.5625e-05	0.269875	0.574	0.362	2.10398e-21	0.124424	0.406	0.326
NK	Epithelium	TNFSF14	LTBR	1.11416e-05	0	TNFSF14_LTBR	TNFSF14 - LTBR	LIGHT	Secreted Signaling	KEGG: hsa04060	AS	NK.TNFSF14	Epithelium.LTBR	7.40482e-17	0.164722	0.358	0.218	2.10398e-21	0.124424	0.406	0.326
CD8+ T cells	Macrophages	TNFSF14	LTBR	3.01511e-06	0	TNFSF14_LTBR	TNFSF14 - LTBR	LIGHT	Secreted Signaling	KEGG: hsa04060	AS	CD8+ T cells.TNFSF14	Macrophages.LTBR	2.0008e-12	0.161339	0.277	0.133	NA	NA	NA	NA
MAIT cells	Macrophages	TNFSF14	LTBR	1.64369e-06	0	TNFSF14_LTBR	TNFSF14 - LTBR	LIGHT	Secreted Signaling	KEGG: hsa04060	AS	MAIT cells.TNFSF14	Macrophages.LTBR	4.5625e-05	0.269875	0.574	0.362	NA	NA	NA	NA
NK	Macrophages	TNFSF14	LTBR	4.85301e-06	0	TNFSF14_LTBR	TNFSF14 - LTBR	LIGHT	Secreted Signaling	KEGG: hsa04060	AS	NK.TNFSF14	Macrophages.LTBR	7.40482e-17	0.164722	0.358	0.218	NA	NA	NA	NA
CD8+ T cells	Contractile PV	TNFSF14	LTBR	1.59015e-06	0	TNFSF14_LTBR	TNFSF14 - LTBR	LIGHT	Secreted Signaling	KEGG: hsa04060	AS	CD8+ T cells.TNFSF14	Contractile PV.LTBR	2.0008e-12	0.161339	0.277	0.133	NA	NA	NA	NA
MAIT cells	Contractile PV	TNFSF14	LTBR	8.677e-07	0	TNFSF14_LTBR	TNFSF14 - LTBR	LIGHT	Secreted Signaling	KEGG: hsa04060	AS	MAIT cells.TNFSF14	Contractile PV.LTBR	4.5625e-05	0.269875	0.574	0.362	NA	NA	NA	NA
NK	Contractile PV	TNFSF14	LTBR	2.55971e-06	0	TNFSF14_LTBR	TNFSF14 - LTBR	LIGHT	Secreted Signaling	KEGG: hsa04060	AS	NK.TNFSF14	Contractile PV.LTBR	7.40482e-17	0.164722	0.358	0.218	NA	NA	NA	NA
CD8+ T cells	Perivascular	TNFSF14	LTBR	5.07069e-06	0	TNFSF14_LTBR	TNFSF14 - LTBR	LIGHT	Secreted Signaling	KEGG: hsa04060	AS	CD8+ T cells.TNFSF14	Perivascular.LTBR	2.0008e-12	0.161339	0.277	0.133	NA	NA	NA	NA
MAIT cells	Perivascular	TNFSF14	LTBR	2.76414e-06	0	TNFSF14_LTBR	TNFSF14 - LTBR	LIGHT	Secreted Signaling	KEGG: hsa04060	AS	MAIT cells.TNFSF14	Perivascular.LTBR	4.5625e-05	0.269875	0.574	0.362	NA	NA	NA	NA
NK	Perivascular	TNFSF14	LTBR	8.16154e-06	0	TNFSF14_LTBR	TNFSF14 - LTBR	LIGHT	Secreted Signaling	KEGG: hsa04060	AS	NK.TNFSF14	Perivascular.LTBR	7.40482e-17	0.164722	0.358	0.218	NA	NA	NA	NA
CD8+ T cells	Stromal	TNFSF14	LTBR	5.89895e-05	0	TNFSF14_LTBR	TNFSF14 - LTBR	LIGHT	Secreted Signaling	KEGG: hsa04060	AS	CD8+ T cells.TNFSF14	Stromal.LTBR	2.0008e-12	0.161339	0.277	0.133	NA	NA	NA	NA
MAIT cells	Stromal	TNFSF14	LTBR	3.21302e-05	0	TNFSF14_LTBR	TNFSF14 - LTBR	LIGHT	Secreted Signaling	KEGG: hsa04060	AS	MAIT cells.TNFSF14	Stromal.LTBR	4.5625e-05	0.269875	0.574	0.362	NA	NA	NA	NA
NK	Stromal	TNFSF14	LTBR	9.49386e-05	0	TNFSF14_LTBR	TNFSF14 - LTBR	LIGHT	Secreted Signaling	KEGG: hsa04060	AS	NK.TNFSF14	Stromal.LTBR	7.40482e-17	0.164722	0.358	0.218	NA	NA	NA	NA
CD8+ T cells	B cells	TNFSF14	TNFRSF14	1.24705e-06	0	TNFSF14_TNFRSF14	TNFSF14 - TNFRSF14	LIGHT	Secreted Signaling	KEGG: hsa04060	AS	CD8+ T cells.TNFSF14	B cells.TNFRSF14	2.0008e-12	0.161339	0.277	0.133	NA	NA	NA	NA
MAIT cells	B cells	TNFSF14	TNFRSF14	6.79034e-07	0	TNFSF14_TNFRSF14	TNFSF14 - TNFRSF14	LIGHT	Secreted Signaling	KEGG: hsa04060	AS	MAIT cells.TNFSF14	B cells.TNFRSF14	4.5625e-05	0.269875	0.574	0.362	NA	NA	NA	NA
NK	B cells	TNFSF14	TNFRSF14	2.00696e-06	0	TNFSF14_TNFRSF14	TNFSF14 - TNFRSF14	LIGHT	Secreted Signaling	KEGG: hsa04060	AS	NK.TNFSF14	B cells.TNFRSF14	7.40482e-17	0.164722	0.358	0.218	NA	NA	NA	NA
CD8+ T cells	CD8+ T cells	TNFSF14	TNFRSF14	7.14751e-06	0	TNFSF14_TNFRSF14	TNFSF14 - TNFRSF14	LIGHT	Secreted Signaling	KEGG: hsa04060	AS	CD8+ T cells.TNFSF14	CD8+ T cells.TNFRSF14	2.0008e-12	0.161339	0.277	0.133	6.78023e-11	0.154662	0.299	0.16
MAIT cells	CD8+ T cells	TNFSF14	TNFRSF14	3.88906e-06	0	TNFSF14_TNFRSF14	TNFSF14 - TNFRSF14	LIGHT	Secreted Signaling	KEGG: hsa04060	AS	MAIT cells.TNFSF14	CD8+ T cells.TNFRSF14	4.5625e-05	0.269875	0.574	0.362	6.78023e-11	0.154662	0.299	0.16
NK	CD8+ T cells	TNFSF14	TNFRSF14	1.15021e-05	0	TNFSF14_TNFRSF14	TNFSF14 - TNFRSF14	LIGHT	Secreted Signaling	KEGG: hsa04060	AS	NK.TNFSF14	CD8+ T cells.TNFRSF14	7.40482e-17	0.164722	0.358	0.218	6.78023e-11	0.154662	0.299	0.16
CD8+ T cells	Cytotoxic NK	TNFSF14	TNFRSF14	3.06237e-06	0	TNFSF14_TNFRSF14	TNFSF14 - TNFRSF14	LIGHT	Secreted Signaling	KEGG: hsa04060	AS	CD8+ T cells.TNFSF14	Cytotoxic NK.TNFRSF14	2.0008e-12	0.161339	0.277	0.133	2.46824e-05	0.151814	0.402	0.186
MAIT cells	Cytotoxic NK	TNFSF14	TNFRSF14	1.66529e-06	0	TNFSF14_TNFRSF14	TNFSF14 - TNFRSF14	LIGHT	Secreted Signaling	KEGG: hsa04060	AS	MAIT cells.TNFSF14	Cytotoxic NK.TNFRSF14	4.5625e-05	0.269875	0.574	0.362	2.46824e-05	0.151814	0.402	0.186
NK	Cytotoxic NK	TNFSF14	TNFRSF14	4.92779e-06	0	TNFSF14_TNFRSF14	TNFSF14 - TNFRSF14	LIGHT	Secreted Signaling	KEGG: hsa04060	AS	NK.TNFSF14	Cytotoxic NK.TNFRSF14	7.40482e-17	0.164722	0.358	0.218	2.46824e-05	0.151814	0.402	0.186
CD8+ T cells	DC	TNFSF14	TNFRSF14	1.35592e-06	0	TNFSF14_TNFRSF14	TNFSF14 - TNFRSF14	LIGHT	Secreted Signaling	KEGG: hsa04060	AS	CD8+ T cells.TNFSF14	DC.TNFRSF14	2.0008e-12	0.161339	0.277	0.133	NA	NA	NA	NA
MAIT cells	DC	TNFSF14	TNFRSF14	7.38011e-07	0	TNFSF14_TNFRSF14	TNFSF14 - TNFRSF14	LIGHT	Secreted Signaling	KEGG: hsa04060	AS	MAIT cells.TNFSF14	DC.TNFRSF14	4.5625e-05	0.269875	0.574	0.362	NA	NA	NA	NA
NK	DC	TNFSF14	TNFRSF14	2.18208e-06	0	TNFSF14_TNFRSF14	TNFSF14 - TNFRSF14	LIGHT	Secreted Signaling	KEGG: hsa04060	AS	NK.TNFSF14	DC.TNFRSF14	7.40482e-17	0.164722	0.358	0.218	NA	NA	NA	NA
CD8+ T cells	DN T cells	TNFSF14	TNFRSF14	6.23582e-06	0	TNFSF14_TNFRSF14	TNFSF14 - TNFRSF14	LIGHT	Secreted Signaling	KEGG: hsa04060	AS	CD8+ T cells.TNFSF14	DN T cells.TNFRSF14	2.0008e-12	0.161339	0.277	0.133	NA	NA	NA	NA
MAIT cells	DN T cells	TNFSF14	TNFRSF14	3.39467e-06	0	TNFSF14_TNFRSF14	TNFSF14 - TNFRSF14	LIGHT	Secreted Signaling	KEGG: hsa04060	AS	MAIT cells.TNFSF14	DN T cells.TNFRSF14	4.5625e-05	0.269875	0.574	0.362	NA	NA	NA	NA
NK	DN T cells	TNFSF14	TNFRSF14	1.00355e-05	0	TNFSF14_TNFRSF14	TNFSF14 - TNFRSF14	LIGHT	Secreted Signaling	KEGG: hsa04060	AS	NK.TNFSF14	DN T cells.TNFRSF14	7.40482e-17	0.164722	0.358	0.218	NA	NA	NA	NA
CD8+ T cells	Endothelium	TNFSF14	TNFRSF14	2.25516e-06	0	TNFSF14_TNFRSF14	TNFSF14 - TNFRSF14	LIGHT	Secreted Signaling	KEGG: hsa04060	AS	CD8+ T cells.TNFSF14	Endothelium.TNFRSF14	2.0008e-12	0.161339	0.277	0.133	NA	NA	NA	NA
MAIT cells	Endothelium	TNFSF14	TNFRSF14	1.23124e-06	0	TNFSF14_TNFRSF14	TNFSF14 - TNFRSF14	LIGHT	Secreted Signaling	KEGG: hsa04060	AS	MAIT cells.TNFSF14	Endothelium.TNFRSF14	4.5625e-05	0.269875	0.574	0.362	NA	NA	NA	NA
NK	Endothelium	TNFSF14	TNFRSF14	3.63039e-06	0	TNFSF14_TNFRSF14	TNFSF14 - TNFRSF14	LIGHT	Secreted Signaling	KEGG: hsa04060	AS	NK.TNFSF14	Endothelium.TNFRSF14	7.40482e-17	0.164722	0.358	0.218	NA	NA	NA	NA
CD8+ T cells	Epithelium	TNFSF14	TNFRSF14	6.93947e-07	0	TNFSF14_TNFRSF14	TNFSF14 - TNFRSF14	LIGHT	Secreted Signaling	KEGG: hsa04060	AS	CD8+ T cells.TNFSF14	Epithelium.TNFRSF14	2.0008e-12	0.161339	0.277	0.133	NA	NA	NA	NA
MAIT cells	Epithelium	TNFSF14	TNFRSF14	3.79463e-07	0	TNFSF14_TNFRSF14	TNFSF14 - TNFRSF14	LIGHT	Secreted Signaling	KEGG: hsa04060	AS	MAIT cells.TNFSF14	Epithelium.TNFRSF14	4.5625e-05	0.269875	0.574	0.362	NA	NA	NA	NA
NK	Epithelium	TNFSF14	TNFRSF14	1.11731e-06	0	TNFSF14_TNFRSF14	TNFSF14 - TNFRSF14	LIGHT	Secreted Signaling	KEGG: hsa04060	AS	NK.TNFSF14	Epithelium.TNFRSF14	7.40482e-17	0.164722	0.358	0.218	NA	NA	NA	NA
CD8+ T cells	Macrophages	TNFSF14	TNFRSF14	4.3636e-06	0	TNFSF14_TNFRSF14	TNFSF14 - TNFRSF14	LIGHT	Secreted Signaling	KEGG: hsa04060	AS	CD8+ T cells.TNFSF14	Macrophages.TNFRSF14	2.0008e-12	0.161339	0.277	0.133	0.00686866	0.221196	0.406	0.279
MAIT cells	Macrophages	TNFSF14	TNFRSF14	2.37521e-06	0	TNFSF14_TNFRSF14	TNFSF14 - TNFRSF14	LIGHT	Secreted Signaling	KEGG: hsa04060	AS	MAIT cells.TNFSF14	Macrophages.TNFRSF14	4.5625e-05	0.269875	0.574	0.362	0.00686866	0.221196	0.406	0.279
NK	Macrophages	TNFSF14	TNFRSF14	7.02237e-06	0	TNFSF14_TNFRSF14	TNFSF14 - TNFRSF14	LIGHT	Secreted Signaling	KEGG: hsa04060	AS	NK.TNFSF14	Macrophages.TNFRSF14	7.40482e-17	0.164722	0.358	0.218	0.00686866	0.221196	0.406	0.279
CD8+ T cells	MAIT cells	TNFSF14	TNFRSF14	9.5405e-07	0	TNFSF14_TNFRSF14	TNFSF14 - TNFRSF14	LIGHT	Secreted Signaling	KEGG: hsa04060	AS	CD8+ T cells.TNFSF14	MAIT cells.TNFRSF14	2.0008e-12	0.161339	0.277	0.133	0.00130603	0.109915	0.318	0.167
MAIT cells	MAIT cells	TNFSF14	TNFRSF14	5.19841e-07	0	TNFSF14_TNFRSF14	TNFSF14 - TNFRSF14	LIGHT	Secreted Signaling	KEGG: hsa04060	AS	MAIT cells.TNFSF14	MAIT cells.TNFRSF14	4.5625e-05	0.269875	0.574	0.362	0.00130603	0.109915	0.318	0.167
NK	MAIT cells	TNFSF14	TNFRSF14	1.53552e-06	0	TNFSF14_TNFRSF14	TNFSF14 - TNFRSF14	LIGHT	Secreted Signaling	KEGG: hsa04060	AS	NK.TNFSF14	MAIT cells.TNFRSF14	7.40482e-17	0.164722	0.358	0.218	0.00130603	0.109915	0.318	0.167
CD8+ T cells	Mast cells	TNFSF14	TNFRSF14	7.26517e-08	0	TNFSF14_TNFRSF14	TNFSF14 - TNFRSF14	LIGHT	Secreted Signaling	KEGG: hsa04060	AS	CD8+ T cells.TNFSF14	Mast cells.TNFRSF14	2.0008e-12	0.161339	0.277	0.133	NA	NA	NA	NA
MAIT cells	Mast cells	TNFSF14	TNFRSF14	3.95784e-08	0	TNFSF14_TNFRSF14	TNFSF14 - TNFRSF14	LIGHT	Secreted Signaling	KEGG: hsa04060	AS	MAIT cells.TNFSF14	Mast cells.TNFRSF14	4.5625e-05	0.269875	0.574	0.362	NA	NA	NA	NA
NK	Mast cells	TNFSF14	TNFRSF14	1.16929e-07	0	TNFSF14_TNFRSF14	TNFSF14 - TNFRSF14	LIGHT	Secreted Signaling	KEGG: hsa04060	AS	NK.TNFSF14	Mast cells.TNFRSF14	7.40482e-17	0.164722	0.358	0.218	NA	NA	NA	NA
DC	B cells	TNFSF13B	TNFRSF13C	4.14971e-07	0	TNFSF13B_TNFRSF13C	TNFSF13B - TNFRSF13C	BAFF	Secreted Signaling	KEGG: hsa04060	AS	DC.TNFSF13B	B cells.TNFRSF13C	0.000636731	0.1415	0.419	0.264	1.663e-05	0.64143	0.48	0.137
Macrophages	B cells	TNFSF13B	TNFRSF13C	3.42982e-06	0	TNFSF13B_TNFRSF13C	TNFSF13B - TNFRSF13C	BAFF	Secreted Signaling	KEGG: hsa04060	AS	Macrophages.TNFSF13B	B cells.TNFRSF13C	0.000507127	0.274847	0.507	0.369	1.663e-05	0.64143	0.48	0.137
MAIT cells	B cells	TNFSF13B	TNFRSF13C	2.32861e-06	0	TNFSF13B_TNFRSF13C	TNFSF13B - TNFRSF13C	BAFF	Secreted Signaling	KEGG: hsa04060	AS	MAIT cells.TNFSF13B	B cells.TNFRSF13C	1.60789e-05	0.269509	0.758	0.552	1.663e-05	0.64143	0.48	0.137
Epithelium	B cells	SPP1	CD44	4.47554e-06	0	SPP1_CD44	SPP1 - CD44	SPP1	Secreted Signaling	PMID: 21907263	AS	Epithelium.SPP1	B cells.CD44	NA	NA	NA	NA	NA	NA	NA	NA
Epithelium	CD8+ T cells	SPP1	CD44	4.75082e-05	0	SPP1_CD44	SPP1 - CD44	SPP1	Secreted Signaling	PMID: 21907263	AS	Epithelium.SPP1	CD8+ T cells.CD44	NA	NA	NA	NA	NA	NA	NA	NA
Epithelium	Cytotoxic NK	SPP1	CD44	1.01685e-05	0	SPP1_CD44	SPP1 - CD44	SPP1	Secreted Signaling	PMID: 21907263	AS	Epithelium.SPP1	Cytotoxic NK.CD44	NA	NA	NA	NA	1.49757e-05	0.183042	0.628	0.347
Epithelium	DC	SPP1	CD44	6.27245e-06	0	SPP1_CD44	SPP1 - CD44	SPP1	Secreted Signaling	PMID: 21907263	AS	Epithelium.SPP1	DC.CD44	NA	NA	NA	NA	NA	NA	NA	NA
Epithelium	DN T cells	SPP1	CD44	4.12982e-05	0	SPP1_CD44	SPP1 - CD44	SPP1	Secreted Signaling	PMID: 21907263	AS	Epithelium.SPP1	DN T cells.CD44	NA	NA	NA	NA	2.56539e-08	-0.333481	0.765	0.702
Epithelium	Epithelium	SPP1	CD44	9.00295e-06	0	SPP1_CD44	SPP1 - CD44	SPP1	Secreted Signaling	PMID: 21907263	AS	Epithelium.SPP1	Epithelium.CD44	NA	NA	NA	NA	3.31087e-81	-0.287486	0.426	0.576
Epithelium	Macrophages	SPP1	CD44	3.99656e-05	0	SPP1_CD44	SPP1 - CD44	SPP1	Secreted Signaling	PMID: 21907263	AS	Epithelium.SPP1	Macrophages.CD44	NA	NA	NA	NA	NA	NA	NA	NA
Epithelium	MAIT cells	SPP1	CD44	8.21888e-06	0	SPP1_CD44	SPP1 - CD44	SPP1	Secreted Signaling	PMID: 21907263	AS	Epithelium.SPP1	MAIT cells.CD44	NA	NA	NA	NA	0.0010303	-0.322681	0.861	0.856
Epithelium	Mast cells	SPP1	CD44	9.12631e-07	0	SPP1_CD44	SPP1 - CD44	SPP1	Secreted Signaling	PMID: 21907263	AS	Epithelium.SPP1	Mast cells.CD44	NA	NA	NA	NA	NA	NA	NA	NA
Epithelium	Contractile PV	SPP1	CD44	2.5195e-05	0	SPP1_CD44	SPP1 - CD44	SPP1	Secreted Signaling	PMID: 21907263	AS	Epithelium.SPP1	Contractile PV.CD44	NA	NA	NA	NA	NA	NA	NA	NA
Epithelium	NK	SPP1	CD44	3.72457e-05	0	SPP1_CD44	SPP1 - CD44	SPP1	Secreted Signaling	PMID: 21907263	AS	Epithelium.SPP1	NK.CD44	NA	NA	NA	NA	4.5272e-05	-0.160587	0.59	0.591
Epithelium	Perivascular	SPP1	CD44	2.83689e-05	0	SPP1_CD44	SPP1 - CD44	SPP1	Secreted Signaling	PMID: 21907263	AS	Epithelium.SPP1	Perivascular.CD44	NA	NA	NA	NA	2.92949e-07	0.176017	0.656	0.565
Epithelium	Stromal	SPP1	CD44	0.000306437	0	SPP1_CD44	SPP1 - CD44	SPP1	Secreted Signaling	PMID: 21907263	AS	Epithelium.SPP1	Stromal.CD44	NA	NA	NA	NA	1.7387e-107	-0.195018	0.732	0.769
Epithelium	Ciliated Epithelium	SPP1	ITGAV_ITGB1	6.39632e-07	0	SPP1_ITGAV_ITGB1	SPP1 - (ITGAV+ITGB1)	SPP1	Secreted Signaling	PMID: 21907263	AS	Epithelium.SPP1	Ciliated Epithelium.ITGAV_ITGB1	NA	NA	NA	NA	NA	NA	NA	NA
Epithelium	DC	SPP1	ITGAV_ITGB1	1.35048e-06	0	SPP1_ITGAV_ITGB1	SPP1 - (ITGAV+ITGB1)	SPP1	Secreted Signaling	PMID: 21907263	AS	Epithelium.SPP1	DC.ITGAV_ITGB1	NA	NA	NA	NA	0.000348168	0.154187	0.5075	0.3485
Epithelium	Endothelium	SPP1	ITGAV_ITGB1	1.16438e-05	0	SPP1_ITGAV_ITGB1	SPP1 - (ITGAV+ITGB1)	SPP1	Secreted Signaling	PMID: 21907263	AS	Epithelium.SPP1	Endothelium.ITGAV_ITGB1	NA	NA	NA	NA	NA	NA	NA	NA
Epithelium	Epithelium	SPP1	ITGAV_ITGB1	2.26411e-05	0	SPP1_ITGAV_ITGB1	SPP1 - (ITGAV+ITGB1)	SPP1	Secreted Signaling	PMID: 21907263	AS	Epithelium.SPP1	Epithelium.ITGAV_ITGB1	NA	NA	NA	NA	4.59769e-11	0.0553942	0.609	0.652
Epithelium	Contractile PV	SPP1	ITGAV_ITGB1	1.52546e-05	0	SPP1_ITGAV_ITGB1	SPP1 - (ITGAV+ITGB1)	SPP1	Secreted Signaling	PMID: 21907263	AS	Epithelium.SPP1	Contractile PV.ITGAV_ITGB1	NA	NA	NA	NA	4.12594e-05	-0.812915	0.52	0.938
Epithelium	Perivascular	SPP1	ITGAV_ITGB1	2.52297e-05	0	SPP1_ITGAV_ITGB1	SPP1 - (ITGAV+ITGB1)	SPP1	Secreted Signaling	PMID: 21907263	AS	Epithelium.SPP1	Perivascular.ITGAV_ITGB1	NA	NA	NA	NA	5.54178e-05	-0.00889248	0.731	0.7175
Epithelium	Stromal	SPP1	ITGAV_ITGB1	0.000182376	0	SPP1_ITGAV_ITGB1	SPP1 - (ITGAV+ITGB1)	SPP1	Secreted Signaling	PMID: 21907263	AS	Epithelium.SPP1	Stromal.ITGAV_ITGB1	NA	NA	NA	NA	5.36589e-145	0.104399	0.471	0.334
Epithelium	Endothelium	SPP1	ITGAV_ITGB5	2.24969e-06	0	SPP1_ITGAV_ITGB5	SPP1 - (ITGAV+ITGB5)	SPP1	Secreted Signaling	PMID: 21907263	AS	Epithelium.SPP1	Endothelium.ITGAV_ITGB5	NA	NA	NA	NA	NA	NA	NA	NA
Epithelium	Contractile PV	SPP1	ITGAV_ITGB5	3.92274e-06	0	SPP1_ITGAV_ITGB5	SPP1 - (ITGAV+ITGB5)	SPP1	Secreted Signaling	PMID: 21907263	AS	Epithelium.SPP1	Contractile PV.ITGAV_ITGB5	NA	NA	NA	NA	0.0030097	-0.556709	0.416	0.7815
Epithelium	Perivascular	SPP1	ITGAV_ITGB5	5.30108e-06	0	SPP1_ITGAV_ITGB5	SPP1 - (ITGAV+ITGB5)	SPP1	Secreted Signaling	PMID: 21907263	AS	Epithelium.SPP1	Perivascular.ITGAV_ITGB5	NA	NA	NA	NA	0.000110836	-0.193863	0.494	0.512
Epithelium	B cells	SPP1	ITGA4_ITGB1	1.56691e-06	0	SPP1_ITGA4_ITGB1	SPP1 - (ITGA4+ITGB1)	SPP1	Secreted Signaling	PMID: 21907263	AS	Epithelium.SPP1	B cells.ITGA4_ITGB1	NA	NA	NA	NA	NA	NA	NA	NA
Epithelium	CD8+ T cells	SPP1	ITGA4_ITGB1	9.10411e-06	0	SPP1_ITGA4_ITGB1	SPP1 - (ITGA4+ITGB1)	SPP1	Secreted Signaling	PMID: 21907263	AS	Epithelium.SPP1	CD8+ T cells.ITGA4_ITGB1	NA	NA	NA	NA	NA	NA	NA	NA
Epithelium	Cytotoxic NK	SPP1	ITGA4_ITGB1	1.30394e-05	0	SPP1_ITGA4_ITGB1	SPP1 - (ITGA4+ITGB1)	SPP1	Secreted Signaling	PMID: 21907263	AS	Epithelium.SPP1	Cytotoxic NK.ITGA4_ITGB1	NA	NA	NA	NA	2.18547e-05	0.339366	0.683	0.41
Epithelium	DC	SPP1	ITGA4_ITGB1	2.93688e-06	0	SPP1_ITGA4_ITGB1	SPP1 - (ITGA4+ITGB1)	SPP1	Secreted Signaling	PMID: 21907263	AS	Epithelium.SPP1	DC.ITGA4_ITGB1	NA	NA	NA	NA	3.11495e-05	0.246651	0.613	0.423
Epithelium	DN T cells	SPP1	ITGA4_ITGB1	9.6601e-06	0	SPP1_ITGA4_ITGB1	SPP1 - (ITGA4+ITGB1)	SPP1	Secreted Signaling	PMID: 21907263	AS	Epithelium.SPP1	DN T cells.ITGA4_ITGB1	NA	NA	NA	NA	NA	NA	NA	NA
Epithelium	Epithelium	SPP1	ITGA4_ITGB1	1.29074e-05	0	SPP1_ITGA4_ITGB1	SPP1 - (ITGA4+ITGB1)	SPP1	Secreted Signaling	PMID: 21907263	AS	Epithelium.SPP1	Epithelium.ITGA4_ITGB1	NA	NA	NA	NA	6.63024e-61	0.26513	0.533	0.4475
Epithelium	Macrophages	SPP1	ITGA4_ITGB1	5.27226e-06	0	SPP1_ITGA4_ITGB1	SPP1 - (ITGA4+ITGB1)	SPP1	Secreted Signaling	PMID: 21907263	AS	Epithelium.SPP1	Macrophages.ITGA4_ITGB1	NA	NA	NA	NA	0.0235153	-0.0329063	0.401	0.406
Epithelium	MAIT cells	SPP1	ITGA4_ITGB1	3.43927e-06	0	SPP1_ITGA4_ITGB1	SPP1 - (ITGA4+ITGB1)	SPP1	Secreted Signaling	PMID: 21907263	AS	Epithelium.SPP1	MAIT cells.ITGA4_ITGB1	NA	NA	NA	NA	NA	NA	NA	NA
Epithelium	NK	SPP1	ITGA4_ITGB1	2.1828e-05	0	SPP1_ITGA4_ITGB1	SPP1 - (ITGA4+ITGB1)	SPP1	Secreted Signaling	PMID: 21907263	AS	Epithelium.SPP1	NK.ITGA4_ITGB1	NA	NA	NA	NA	5.11023e-43	0.321578	0.801	0.577
Epithelium	Contractile PV	SPP1	ITGA8_ITGB1	9.57189e-06	0	SPP1_ITGA8_ITGB1	SPP1 - (ITGA8+ITGB1)	SPP1	Secreted Signaling	PMID: 21907263	AS	Epithelium.SPP1	Contractile PV.ITGA8_ITGB1	NA	NA	NA	NA	0.00570603	0.643672	0.337	0
Epithelium	Endothelium	SPP1	ITGA5_ITGB1	1.76192e-05	0	SPP1_ITGA5_ITGB1	SPP1 - (ITGA5+ITGB1)	SPP1	Secreted Signaling	PMID: 21907263	AS	Epithelium.SPP1	Endothelium.ITGA5_ITGB1	NA	NA	NA	NA	1.21304e-05	-0.123617	0.428	0.511
Epithelium	Macrophages	SPP1	ITGA5_ITGB1	6.57295e-06	0	SPP1_ITGA5_ITGB1	SPP1 - (ITGA5+ITGB1)	SPP1	Secreted Signaling	PMID: 21907263	AS	Epithelium.SPP1	Macrophages.ITGA5_ITGB1	NA	NA	NA	NA	0.00389018	-0.248108	0.517	0.607
Macrophages	Macrophages	RETN	TLR4	3.71952e-06	0	RETN_TLR4	RETN - TLR4	RESISTIN	Secreted Signaling	PMID: 30809105	AS	Macrophages.RETN	Macrophages.TLR4	NA	NA	NA	NA	0.00610378	0.254895	0.362	0.254
Macrophages	B cells	RETN	CAP1	1.42341e-06	0	RETN_CAP1	RETN - CAP1	RESISTIN	Secreted Signaling	PMID: 30809105	AS	Macrophages.RETN	B cells.CAP1	NA	NA	NA	NA	NA	NA	NA	NA
Macrophages	CD8+ T cells	RETN	CAP1	2.42166e-05	0	RETN_CAP1	RETN - CAP1	RESISTIN	Secreted Signaling	PMID: 30809105	AS	Macrophages.RETN	CD8+ T cells.CAP1	NA	NA	NA	NA	4.58249e-23	0.308739	0.607	0.349
Macrophages	Ciliated Epithelium	RETN	CAP1	3.20379e-07	0	RETN_CAP1	RETN - CAP1	RESISTIN	Secreted Signaling	PMID: 30809105	AS	Macrophages.RETN	Ciliated Epithelium.CAP1	NA	NA	NA	NA	NA	NA	NA	NA
Macrophages	Cytotoxic NK	RETN	CAP1	1.07074e-05	0	RETN_CAP1	RETN - CAP1	RESISTIN	Secreted Signaling	PMID: 30809105	AS	Macrophages.RETN	Cytotoxic NK.CAP1	NA	NA	NA	NA	NA	NA	NA	NA
Macrophages	DC	RETN	CAP1	5.34069e-06	0	RETN_CAP1	RETN - CAP1	RESISTIN	Secreted Signaling	PMID: 30809105	AS	Macrophages.RETN	DC.CAP1	NA	NA	NA	NA	0.000162633	0.210407	0.729	0.519
Macrophages	DN T cells	RETN	CAP1	7.90979e-06	0	RETN_CAP1	RETN - CAP1	RESISTIN	Secreted Signaling	PMID: 30809105	AS	Macrophages.RETN	DN T cells.CAP1	NA	NA	NA	NA	NA	NA	NA	NA
Macrophages	Endothelium	RETN	CAP1	6.0846e-06	0	RETN_CAP1	RETN - CAP1	RESISTIN	Secreted Signaling	PMID: 30809105	AS	Macrophages.RETN	Endothelium.CAP1	NA	NA	NA	NA	NA	NA	NA	NA
Macrophages	Epithelium	RETN	CAP1	3.02106e-05	0	RETN_CAP1	RETN - CAP1	RESISTIN	Secreted Signaling	PMID: 30809105	AS	Macrophages.RETN	Epithelium.CAP1	NA	NA	NA	NA	1.55808e-05	0.142293	0.622	0.63
Macrophages	Macrophages	RETN	CAP1	1.56233e-05	0	RETN_CAP1	RETN - CAP1	RESISTIN	Secreted Signaling	PMID: 30809105	AS	Macrophages.RETN	Macrophages.CAP1	NA	NA	NA	NA	NA	NA	NA	NA
Macrophages	MAIT cells	RETN	CAP1	3.36806e-06	0	RETN_CAP1	RETN - CAP1	RESISTIN	Secreted Signaling	PMID: 30809105	AS	Macrophages.RETN	MAIT cells.CAP1	NA	NA	NA	NA	0.00248171	0.164879	0.591	0.431
Macrophages	Mast cells	RETN	CAP1	3.43423e-07	0	RETN_CAP1	RETN - CAP1	RESISTIN	Secreted Signaling	PMID: 30809105	AS	Macrophages.RETN	Mast cells.CAP1	NA	NA	NA	NA	NA	NA	NA	NA
Macrophages	Contractile PV	RETN	CAP1	1.01033e-05	0	RETN_CAP1	RETN - CAP1	RESISTIN	Secreted Signaling	PMID: 30809105	AS	Macrophages.RETN	Contractile PV.CAP1	NA	NA	NA	NA	NA	NA	NA	NA
Macrophages	NK	RETN	CAP1	2.84018e-05	0	RETN_CAP1	RETN - CAP1	RESISTIN	Secreted Signaling	PMID: 30809105	AS	Macrophages.RETN	NK.CAP1	NA	NA	NA	NA	1.57272e-30	0.199745	0.576	0.338
Macrophages	Perivascular	RETN	CAP1	1.77522e-05	0	RETN_CAP1	RETN - CAP1	RESISTIN	Secreted Signaling	PMID: 30809105	AS	Macrophages.RETN	Perivascular.CAP1	NA	NA	NA	NA	NA	NA	NA	NA
Macrophages	Stromal	RETN	CAP1	5.99218e-05	0	RETN_CAP1	RETN - CAP1	RESISTIN	Secreted Signaling	PMID: 30809105	AS	Macrophages.RETN	Stromal.CAP1	NA	NA	NA	NA	2.71561e-22	-0.122635	0.469	0.472
Macrophages	Ciliated Epithelium	NAMPT	INSR	1.39714e-06	0	NAMPT_INSR	NAMPT - INSR	VISFATIN	Secreted Signaling	PMID: 28490838	AS	Macrophages.NAMPT	Ciliated Epithelium.INSR	2.30028e-16	0.821001	0.902	0.836	NA	NA	NA	NA
B cells	Endothelium	NAMPT	INSR	6.10312e-06	0	NAMPT_INSR	NAMPT - INSR	VISFATIN	Secreted Signaling	PMID: 28490838	AS	B cells.NAMPT	Endothelium.INSR	NA	NA	NA	NA	NA	NA	NA	NA
CD8+ T cells	Endothelium	NAMPT	INSR	2.68525e-05	0	NAMPT_INSR	NAMPT - INSR	VISFATIN	Secreted Signaling	PMID: 28490838	AS	CD8+ T cells.NAMPT	Endothelium.INSR	0.0126111	-0.183222	0.401	0.409	NA	NA	NA	NA
Ciliated Epithelium	Endothelium	NAMPT	INSR	1.56938e-06	0	NAMPT_INSR	NAMPT - INSR	VISFATIN	Secreted Signaling	PMID: 28490838	AS	Ciliated Epithelium.NAMPT	Endothelium.INSR	0.009915	-0.137226	0.412	0.518	NA	NA	NA	NA
Cytotoxic NK	Endothelium	NAMPT	INSR	8.52929e-06	0	NAMPT_INSR	NAMPT - INSR	VISFATIN	Secreted Signaling	PMID: 28490838	AS	Cytotoxic NK.NAMPT	Endothelium.INSR	NA	NA	NA	NA	NA	NA	NA	NA
DC	Endothelium	NAMPT	INSR	2.35943e-05	0	NAMPT_INSR	NAMPT - INSR	VISFATIN	Secreted Signaling	PMID: 28490838	AS	DC.NAMPT	Endothelium.INSR	0.0253979	0.247063	0.724	0.678	NA	NA	NA	NA
DN T cells	Endothelium	NAMPT	INSR	2.82519e-05	0	NAMPT_INSR	NAMPT - INSR	VISFATIN	Secreted Signaling	PMID: 28490838	AS	DN T cells.NAMPT	Endothelium.INSR	NA	NA	NA	NA	NA	NA	NA	NA
Endothelium	Endothelium	NAMPT	INSR	3.33725e-05	0	NAMPT_INSR	NAMPT - INSR	VISFATIN	Secreted Signaling	PMID: 28490838	AS	Endothelium.NAMPT	Endothelium.INSR	7.33243e-42	-0.357884	0.502	0.687	NA	NA	NA	NA
Epithelium	Endothelium	NAMPT	INSR	0.000116225	0	NAMPT_INSR	NAMPT - INSR	VISFATIN	Secreted Signaling	PMID: 28490838	AS	Epithelium.NAMPT	Endothelium.INSR	NA	NA	NA	NA	NA	NA	NA	NA
Macrophages	Endothelium	NAMPT	INSR	0.000148972	0	NAMPT_INSR	NAMPT - INSR	VISFATIN	Secreted Signaling	PMID: 28490838	AS	Macrophages.NAMPT	Endothelium.INSR	2.30028e-16	0.821001	0.902	0.836	NA	NA	NA	NA
MAIT cells	Endothelium	NAMPT	INSR	1.00622e-05	0	NAMPT_INSR	NAMPT - INSR	VISFATIN	Secreted Signaling	PMID: 28490838	AS	MAIT cells.NAMPT	Endothelium.INSR	NA	NA	NA	NA	NA	NA	NA	NA
Mast cells	Endothelium	NAMPT	INSR	4.08171e-07	0	NAMPT_INSR	NAMPT - INSR	VISFATIN	Secreted Signaling	PMID: 28490838	AS	Mast cells.NAMPT	Endothelium.INSR	NA	NA	NA	NA	NA	NA	NA	NA
Contractile PV	Endothelium	NAMPT	INSR	2.01967e-05	0	NAMPT_INSR	NAMPT - INSR	VISFATIN	Secreted Signaling	PMID: 28490838	AS	Contractile PV.NAMPT	Endothelium.INSR	NA	NA	NA	NA	NA	NA	NA	NA
NK	Endothelium	NAMPT	INSR	2.88215e-05	0	NAMPT_INSR	NAMPT - INSR	VISFATIN	Secreted Signaling	PMID: 28490838	AS	NK.NAMPT	Endothelium.INSR	NA	NA	NA	NA	NA	NA	NA	NA
Perivascular	Endothelium	NAMPT	INSR	2.46007e-05	0	NAMPT_INSR	NAMPT - INSR	VISFATIN	Secreted Signaling	PMID: 28490838	AS	Perivascular.NAMPT	Endothelium.INSR	NA	NA	NA	NA	NA	NA	NA	NA
Stromal	Endothelium	NAMPT	INSR	0.000669126	0	NAMPT_INSR	NAMPT - INSR	VISFATIN	Secreted Signaling	PMID: 28490838	AS	Stromal.NAMPT	Endothelium.INSR	NA	NA	NA	NA	NA	NA	NA	NA
DC	Epithelium	NAMPT	INSR	4.73086e-06	0	NAMPT_INSR	NAMPT - INSR	VISFATIN	Secreted Signaling	PMID: 28490838	AS	DC.NAMPT	Epithelium.INSR	0.0253979	0.247063	0.724	0.678	NA	NA	NA	NA
Macrophages	Epithelium	NAMPT	INSR	3.11984e-05	0	NAMPT_INSR	NAMPT - INSR	VISFATIN	Secreted Signaling	PMID: 28490838	AS	Macrophages.NAMPT	Epithelium.INSR	2.30028e-16	0.821001	0.902	0.836	NA	NA	NA	NA
DC	Stromal	NAMPT	INSR	6.66168e-05	0	NAMPT_INSR	NAMPT - INSR	VISFATIN	Secreted Signaling	PMID: 28490838	AS	DC.NAMPT	Stromal.INSR	0.0253979	0.247063	0.724	0.678	1.41666e-96	-0.290274	0.368	0.422
Epithelium	Stromal	NAMPT	INSR	0.000323834	0	NAMPT_INSR	NAMPT - INSR	VISFATIN	Secreted Signaling	PMID: 28490838	AS	Epithelium.NAMPT	Stromal.INSR	NA	NA	NA	NA	1.41666e-96	-0.290274	0.368	0.422
Macrophages	Stromal	NAMPT	INSR	0.000436558	0	NAMPT_INSR	NAMPT - INSR	VISFATIN	Secreted Signaling	PMID: 28490838	AS	Macrophages.NAMPT	Stromal.INSR	2.30028e-16	0.821001	0.902	0.836	1.41666e-96	-0.290274	0.368	0.422
MAIT cells	Stromal	NAMPT	INSR	2.78378e-05	0	NAMPT_INSR	NAMPT - INSR	VISFATIN	Secreted Signaling	PMID: 28490838	AS	MAIT cells.NAMPT	Stromal.INSR	NA	NA	NA	NA	1.41666e-96	-0.290274	0.368	0.422
Stromal	Stromal	NAMPT	INSR	0.00185717	0	NAMPT_INSR	NAMPT - INSR	VISFATIN	Secreted Signaling	PMID: 28490838	AS	Stromal.NAMPT	Stromal.INSR	NA	NA	NA	NA	1.41666e-96	-0.290274	0.368	0.422
B cells	Endothelium	NAMPT	ITGA5_ITGB1	5.57902e-06	0	NAMPT_ITGA5_ITGB1	NAMPT - (ITGA5+ITGB1)	VISFATIN	Secreted Signaling	PMID: 28490838	AS	B cells.NAMPT	Endothelium.ITGA5_ITGB1	NA	NA	NA	NA	1.21304e-05	-0.123617	0.428	0.511
CD8+ T cells	Endothelium	NAMPT	ITGA5_ITGB1	2.45436e-05	0	NAMPT_ITGA5_ITGB1	NAMPT - (ITGA5+ITGB1)	VISFATIN	Secreted Signaling	PMID: 28490838	AS	CD8+ T cells.NAMPT	Endothelium.ITGA5_ITGB1	0.0126111	-0.183222	0.401	0.409	1.21304e-05	-0.123617	0.428	0.511
Ciliated Epithelium	Endothelium	NAMPT	ITGA5_ITGB1	1.43423e-06	0	NAMPT_ITGA5_ITGB1	NAMPT - (ITGA5+ITGB1)	VISFATIN	Secreted Signaling	PMID: 28490838	AS	Ciliated Epithelium.NAMPT	Endothelium.ITGA5_ITGB1	0.009915	-0.137226	0.412	0.518	1.21304e-05	-0.123617	0.428	0.511
Cytotoxic NK	Endothelium	NAMPT	ITGA5_ITGB1	7.79457e-06	0	NAMPT_ITGA5_ITGB1	NAMPT - (ITGA5+ITGB1)	VISFATIN	Secreted Signaling	PMID: 28490838	AS	Cytotoxic NK.NAMPT	Endothelium.ITGA5_ITGB1	NA	NA	NA	NA	1.21304e-05	-0.123617	0.428	0.511
DC	Endothelium	NAMPT	ITGA5_ITGB1	2.16366e-05	0	NAMPT_ITGA5_ITGB1	NAMPT - (ITGA5+ITGB1)	VISFATIN	Secreted Signaling	PMID: 28490838	AS	DC.NAMPT	Endothelium.ITGA5_ITGB1	0.0253979	0.247063	0.724	0.678	1.21304e-05	-0.123617	0.428	0.511
DN T cells	Endothelium	NAMPT	ITGA5_ITGB1	2.58251e-05	0	NAMPT_ITGA5_ITGB1	NAMPT - (ITGA5+ITGB1)	VISFATIN	Secreted Signaling	PMID: 28490838	AS	DN T cells.NAMPT	Endothelium.ITGA5_ITGB1	NA	NA	NA	NA	1.21304e-05	-0.123617	0.428	0.511
Endothelium	Endothelium	NAMPT	ITGA5_ITGB1	3.05153e-05	0	NAMPT_ITGA5_ITGB1	NAMPT - (ITGA5+ITGB1)	VISFATIN	Secreted Signaling	PMID: 28490838	AS	Endothelium.NAMPT	Endothelium.ITGA5_ITGB1	7.33243e-42	-0.357884	0.502	0.687	1.21304e-05	-0.123617	0.428	0.511
Epithelium	Endothelium	NAMPT	ITGA5_ITGB1	0.000106426	0	NAMPT_ITGA5_ITGB1	NAMPT - (ITGA5+ITGB1)	VISFATIN	Secreted Signaling	PMID: 28490838	AS	Epithelium.NAMPT	Endothelium.ITGA5_ITGB1	NA	NA	NA	NA	1.21304e-05	-0.123617	0.428	0.511
Macrophages	Endothelium	NAMPT	ITGA5_ITGB1	0.00013716	0	NAMPT_ITGA5_ITGB1	NAMPT - (ITGA5+ITGB1)	VISFATIN	Secreted Signaling	PMID: 28490838	AS	Macrophages.NAMPT	Endothelium.ITGA5_ITGB1	2.30028e-16	0.821001	0.902	0.836	1.21304e-05	-0.123617	0.428	0.511
MAIT cells	Endothelium	NAMPT	ITGA5_ITGB1	9.20659e-06	0	NAMPT_ITGA5_ITGB1	NAMPT - (ITGA5+ITGB1)	VISFATIN	Secreted Signaling	PMID: 28490838	AS	MAIT cells.NAMPT	Endothelium.ITGA5_ITGB1	NA	NA	NA	NA	1.21304e-05	-0.123617	0.428	0.511
Mast cells	Endothelium	NAMPT	ITGA5_ITGB1	3.73132e-07	0	NAMPT_ITGA5_ITGB1	NAMPT - (ITGA5+ITGB1)	VISFATIN	Secreted Signaling	PMID: 28490838	AS	Mast cells.NAMPT	Endothelium.ITGA5_ITGB1	NA	NA	NA	NA	1.21304e-05	-0.123617	0.428	0.511
Contractile PV	Endothelium	NAMPT	ITGA5_ITGB1	1.84702e-05	0	NAMPT_ITGA5_ITGB1	NAMPT - (ITGA5+ITGB1)	VISFATIN	Secreted Signaling	PMID: 28490838	AS	Contractile PV.NAMPT	Endothelium.ITGA5_ITGB1	NA	NA	NA	NA	1.21304e-05	-0.123617	0.428	0.511
NK	Endothelium	NAMPT	ITGA5_ITGB1	2.63383e-05	0	NAMPT_ITGA5_ITGB1	NAMPT - (ITGA5+ITGB1)	VISFATIN	Secreted Signaling	PMID: 28490838	AS	NK.NAMPT	Endothelium.ITGA5_ITGB1	NA	NA	NA	NA	1.21304e-05	-0.123617	0.428	0.511
Perivascular	Endothelium	NAMPT	ITGA5_ITGB1	2.2482e-05	0	NAMPT_ITGA5_ITGB1	NAMPT - (ITGA5+ITGB1)	VISFATIN	Secreted Signaling	PMID: 28490838	AS	Perivascular.NAMPT	Endothelium.ITGA5_ITGB1	NA	NA	NA	NA	1.21304e-05	-0.123617	0.428	0.511
Stromal	Endothelium	NAMPT	ITGA5_ITGB1	0.00061245	0	NAMPT_ITGA5_ITGB1	NAMPT - (ITGA5+ITGB1)	VISFATIN	Secreted Signaling	PMID: 28490838	AS	Stromal.NAMPT	Endothelium.ITGA5_ITGB1	NA	NA	NA	NA	1.21304e-05	-0.123617	0.428	0.511
B cells	Macrophages	NAMPT	ITGA5_ITGB1	2.08831e-06	0	NAMPT_ITGA5_ITGB1	NAMPT - (ITGA5+ITGB1)	VISFATIN	Secreted Signaling	PMID: 28490838	AS	B cells.NAMPT	Macrophages.ITGA5_ITGB1	NA	NA	NA	NA	0.00389018	-0.248108	0.517	0.607
CD8+ T cells	Macrophages	NAMPT	ITGA5_ITGB1	9.18116e-06	0	NAMPT_ITGA5_ITGB1	NAMPT - (ITGA5+ITGB1)	VISFATIN	Secreted Signaling	PMID: 28490838	AS	CD8+ T cells.NAMPT	Macrophages.ITGA5_ITGB1	0.0126111	-0.183222	0.401	0.409	0.00389018	-0.248108	0.517	0.607
Ciliated Epithelium	Macrophages	NAMPT	ITGA5_ITGB1	5.36089e-07	0	NAMPT_ITGA5_ITGB1	NAMPT - (ITGA5+ITGB1)	VISFATIN	Secreted Signaling	PMID: 28490838	AS	Ciliated Epithelium.NAMPT	Macrophages.ITGA5_ITGB1	0.009915	-0.137226	0.412	0.518	0.00389018	-0.248108	0.517	0.607
Cytotoxic NK	Macrophages	NAMPT	ITGA5_ITGB1	2.9131e-06	0	NAMPT_ITGA5_ITGB1	NAMPT - (ITGA5+ITGB1)	VISFATIN	Secreted Signaling	PMID: 28490838	AS	Cytotoxic NK.NAMPT	Macrophages.ITGA5_ITGB1	NA	NA	NA	NA	0.00389018	-0.248108	0.517	0.607
DC	Macrophages	NAMPT	ITGA5_ITGB1	8.23797e-06	0	NAMPT_ITGA5_ITGB1	NAMPT - (ITGA5+ITGB1)	VISFATIN	Secreted Signaling	PMID: 28490838	AS	DC.NAMPT	Macrophages.ITGA5_ITGB1	0.0253979	0.247063	0.724	0.678	0.00389018	-0.248108	0.517	0.607
DN T cells	Macrophages	NAMPT	ITGA5_ITGB1	9.66524e-06	0	NAMPT_ITGA5_ITGB1	NAMPT - (ITGA5+ITGB1)	VISFATIN	Secreted Signaling	PMID: 28490838	AS	DN T cells.NAMPT	Macrophages.ITGA5_ITGB1	NA	NA	NA	NA	0.00389018	-0.248108	0.517	0.607
Endothelium	Macrophages	NAMPT	ITGA5_ITGB1	1.14395e-05	0	NAMPT_ITGA5_ITGB1	NAMPT - (ITGA5+ITGB1)	VISFATIN	Secreted Signaling	PMID: 28490838	AS	Endothelium.NAMPT	Macrophages.ITGA5_ITGB1	7.33243e-42	-0.357884	0.502	0.687	0.00389018	-0.248108	0.517	0.607
Epithelium	Macrophages	NAMPT	ITGA5_ITGB1	4.02027e-05	0	NAMPT_ITGA5_ITGB1	NAMPT - (ITGA5+ITGB1)	VISFATIN	Secreted Signaling	PMID: 28490838	AS	Epithelium.NAMPT	Macrophages.ITGA5_ITGB1	NA	NA	NA	NA	0.00389018	-0.248108	0.517	0.607
Macrophages	Macrophages	NAMPT	ITGA5_ITGB1	5.3386e-05	0	NAMPT_ITGA5_ITGB1	NAMPT - (ITGA5+ITGB1)	VISFATIN	Secreted Signaling	PMID: 28490838	AS	Macrophages.NAMPT	Macrophages.ITGA5_ITGB1	2.30028e-16	0.821001	0.902	0.836	0.00389018	-0.248108	0.517	0.607
MAIT cells	Macrophages	NAMPT	ITGA5_ITGB1	3.46314e-06	0	NAMPT_ITGA5_ITGB1	NAMPT - (ITGA5+ITGB1)	VISFATIN	Secreted Signaling	PMID: 28490838	AS	MAIT cells.NAMPT	Macrophages.ITGA5_ITGB1	NA	NA	NA	NA	0.00389018	-0.248108	0.517	0.607
Mast cells	Macrophages	NAMPT	ITGA5_ITGB1	1.39692e-07	0	NAMPT_ITGA5_ITGB1	NAMPT - (ITGA5+ITGB1)	VISFATIN	Secreted Signaling	PMID: 28490838	AS	Mast cells.NAMPT	Macrophages.ITGA5_ITGB1	NA	NA	NA	NA	0.00389018	-0.248108	0.517	0.607
Contractile PV	Macrophages	NAMPT	ITGA5_ITGB1	6.92933e-06	0	NAMPT_ITGA5_ITGB1	NAMPT - (ITGA5+ITGB1)	VISFATIN	Secreted Signaling	PMID: 28490838	AS	Contractile PV.NAMPT	Macrophages.ITGA5_ITGB1	NA	NA	NA	NA	0.00389018	-0.248108	0.517	0.607
NK	Macrophages	NAMPT	ITGA5_ITGB1	9.84262e-06	0	NAMPT_ITGA5_ITGB1	NAMPT - (ITGA5+ITGB1)	VISFATIN	Secreted Signaling	PMID: 28490838	AS	NK.NAMPT	Macrophages.ITGA5_ITGB1	NA	NA	NA	NA	0.00389018	-0.248108	0.517	0.607
Perivascular	Macrophages	NAMPT	ITGA5_ITGB1	8.40295e-06	0	NAMPT_ITGA5_ITGB1	NAMPT - (ITGA5+ITGB1)	VISFATIN	Secreted Signaling	PMID: 28490838	AS	Perivascular.NAMPT	Macrophages.ITGA5_ITGB1	NA	NA	NA	NA	0.00389018	-0.248108	0.517	0.607
Stromal	Macrophages	NAMPT	ITGA5_ITGB1	0.000230822	0	NAMPT_ITGA5_ITGB1	NAMPT - (ITGA5+ITGB1)	VISFATIN	Secreted Signaling	PMID: 28490838	AS	Stromal.NAMPT	Macrophages.ITGA5_ITGB1	NA	NA	NA	NA	0.00389018	-0.248108	0.517	0.607
Contractile PV	CD8+ T cells	ANGPTL1	ITGA1_ITGB1	2.4542e-06	0	ANGPTL1_ITGA1_ITGB1	ANGPTL1 - (ITGA1+ITGB1)	ANGPTL	Secreted Signaling	PMID: 24478758	AS	Contractile PV.ANGPTL1	CD8+ T cells.ITGA1_ITGB1	NA	NA	NA	NA	0.03031	-0.104121	0.349	0.374
Stromal	CD8+ T cells	ANGPTL1	ITGA1_ITGB1	4.29831e-05	0	ANGPTL1_ITGA1_ITGB1	ANGPTL1 - (ITGA1+ITGB1)	ANGPTL	Secreted Signaling	PMID: 24478758	AS	Stromal.ANGPTL1	CD8+ T cells.ITGA1_ITGB1	NA	NA	NA	NA	0.03031	-0.104121	0.349	0.374
Contractile PV	Endothelium	ANGPTL1	ITGA1_ITGB1	4.89762e-06	0	ANGPTL1_ITGA1_ITGB1	ANGPTL1 - (ITGA1+ITGB1)	ANGPTL	Secreted Signaling	PMID: 24478758	AS	Contractile PV.ANGPTL1	Endothelium.ITGA1_ITGB1	NA	NA	NA	NA	0.0180066	0.150272	0.396	0.392
Stromal	Endothelium	ANGPTL1	ITGA1_ITGB1	8.58133e-05	0	ANGPTL1_ITGA1_ITGB1	ANGPTL1 - (ITGA1+ITGB1)	ANGPTL	Secreted Signaling	PMID: 24478758	AS	Stromal.ANGPTL1	Endothelium.ITGA1_ITGB1	NA	NA	NA	NA	0.0180066	0.150272	0.396	0.392
Contractile PV	Epithelium	ANGPTL1	ITGA1_ITGB1	7.06796e-06	0	ANGPTL1_ITGA1_ITGB1	ANGPTL1 - (ITGA1+ITGB1)	ANGPTL	Secreted Signaling	PMID: 24478758	AS	Contractile PV.ANGPTL1	Epithelium.ITGA1_ITGB1	NA	NA	NA	NA	6.63024e-61	0.398028	0.6145	0.503
Stromal	Epithelium	ANGPTL1	ITGA1_ITGB1	0.000123826	0	ANGPTL1_ITGA1_ITGB1	ANGPTL1 - (ITGA1+ITGB1)	ANGPTL	Secreted Signaling	PMID: 24478758	AS	Stromal.ANGPTL1	Epithelium.ITGA1_ITGB1	NA	NA	NA	NA	6.63024e-61	0.398028	0.6145	0.503
Contractile PV	Contractile PV	ANGPTL1	ITGA1_ITGB1	5.50297e-06	0	ANGPTL1_ITGA1_ITGB1	ANGPTL1 - (ITGA1+ITGB1)	ANGPTL	Secreted Signaling	PMID: 24478758	AS	Contractile PV.ANGPTL1	Contractile PV.ITGA1_ITGB1	NA	NA	NA	NA	0.00811821	-0.355134	0.69	0.938
Stromal	Contractile PV	ANGPTL1	ITGA1_ITGB1	9.64954e-05	0	ANGPTL1_ITGA1_ITGB1	ANGPTL1 - (ITGA1+ITGB1)	ANGPTL	Secreted Signaling	PMID: 24478758	AS	Stromal.ANGPTL1	Contractile PV.ITGA1_ITGB1	NA	NA	NA	NA	0.00811821	-0.355134	0.69	0.938
Contractile PV	NK	ANGPTL1	ITGA1_ITGB1	1.37813e-05	0	ANGPTL1_ITGA1_ITGB1	ANGPTL1 - (ITGA1+ITGB1)	ANGPTL	Secreted Signaling	PMID: 24478758	AS	Contractile PV.ANGPTL1	NK.ITGA1_ITGB1	NA	NA	NA	NA	4.11706e-22	0.287631	0.7225	0.5145
Stromal	NK	ANGPTL1	ITGA1_ITGB1	0.000241624	0	ANGPTL1_ITGA1_ITGB1	ANGPTL1 - (ITGA1+ITGB1)	ANGPTL	Secreted Signaling	PMID: 24478758	AS	Stromal.ANGPTL1	NK.ITGA1_ITGB1	NA	NA	NA	NA	4.11706e-22	0.287631	0.7225	0.5145
Contractile PV	Perivascular	ANGPTL1	ITGA1_ITGB1	1.67511e-05	0	ANGPTL1_ITGA1_ITGB1	ANGPTL1 - (ITGA1+ITGB1)	ANGPTL	Secreted Signaling	PMID: 24478758	AS	Contractile PV.ANGPTL1	Perivascular.ITGA1_ITGB1	NA	NA	NA	NA	6.76074e-13	0.176078	0.968	0.923
Stromal	Perivascular	ANGPTL1	ITGA1_ITGB1	0.00029389	0	ANGPTL1_ITGA1_ITGB1	ANGPTL1 - (ITGA1+ITGB1)	ANGPTL	Secreted Signaling	PMID: 24478758	AS	Stromal.ANGPTL1	Perivascular.ITGA1_ITGB1	NA	NA	NA	NA	6.76074e-13	0.176078	0.968	0.923
Contractile PV	Stromal	ANGPTL1	ITGA1_ITGB1	3.98851e-05	0	ANGPTL1_ITGA1_ITGB1	ANGPTL1 - (ITGA1+ITGB1)	ANGPTL	Secreted Signaling	PMID: 24478758	AS	Contractile PV.ANGPTL1	Stromal.ITGA1_ITGB1	NA	NA	NA	NA	NA	NA	NA	NA
Stromal	Stromal	ANGPTL1	ITGA1_ITGB1	0.000698687	0	ANGPTL1_ITGA1_ITGB1	ANGPTL1 - (ITGA1+ITGB1)	ANGPTL	Secreted Signaling	PMID: 24478758	AS	Stromal.ANGPTL1	Stromal.ITGA1_ITGB1	NA	NA	NA	NA	NA	NA	NA	NA
Contractile PV	DC	ANGPTL1	LILRB3	1.46383e-07	0	ANGPTL1_PIRB	ANGPTL1 - PIRB	ANGPTL	Secreted Signaling	PMID: 24478758	AS	Contractile PV.ANGPTL1	DC.LILRB3	NA	NA	NA	NA	1.8254e-05	0.2384	0.266	0.12
Stromal	DC	ANGPTL1	LILRB3	2.56318e-06	0	ANGPTL1_PIRB	ANGPTL1 - PIRB	ANGPTL	Secreted Signaling	PMID: 24478758	AS	Stromal.ANGPTL1	DC.LILRB3	NA	NA	NA	NA	1.8254e-05	0.2384	0.266	0.12
Contractile PV	Macrophages	ANGPTL1	LILRB3	3.79391e-06	0	ANGPTL1_PIRB	ANGPTL1 - PIRB	ANGPTL	Secreted Signaling	PMID: 24478758	AS	Contractile PV.ANGPTL1	Macrophages.LILRB3	NA	NA	NA	NA	1.00788e-06	0.424183	0.56	0.377
Stromal	Macrophages	ANGPTL1	LILRB3	6.64765e-05	0	ANGPTL1_PIRB	ANGPTL1 - PIRB	ANGPTL	Secreted Signaling	PMID: 24478758	AS	Stromal.ANGPTL1	Macrophages.LILRB3	NA	NA	NA	NA	1.00788e-06	0.424183	0.56	0.377
Contractile PV	Endothelium	ANGPT1	TEK	3.10978e-06	0	ANGPT1_TEK	ANGPT1 - TEK	ANGPT	Secreted Signaling	PMID: 20651738	AS	Contractile PV.ANGPT1	Endothelium.TEK	NA	NA	NA	NA	NA	NA	NA	NA
Endothelium	Endothelium	ANGPT2	TEK	8.75309e-06	0	ANGPT2_TEK	ANGPT2 - TEK	ANGPT	Secreted Signaling	PMID: 20651738	AS	Endothelium.ANGPT2	Endothelium.TEK	1.49583e-10	-0.139304	0.445	0.56	NA	NA	NA	NA
Perivascular	Endothelium	ANGPT2	TEK	1.03148e-05	0	ANGPT2_TEK	ANGPT2 - TEK	ANGPT	Secreted Signaling	PMID: 20651738	AS	Perivascular.ANGPT2	Endothelium.TEK	3.29858e-11	-0.192074	0.484	0.589	NA	NA	NA	NA
Endothelium	Endothelium	ANGPT2	ITGA5_ITGB1	2.31206e-05	0	ANGPT2_ITGA5_ITGB1	ANGPT2 - (ITGA5+ITGB1)	ANGPT	Secreted Signaling	PMID: 20651738; PMID: 25635707	AS	Endothelium.ANGPT2	Endothelium.ITGA5_ITGB1	1.49583e-10	-0.139304	0.445	0.56	1.21304e-05	-0.123617	0.428	0.511
Perivascular	Endothelium	ANGPT2	ITGA5_ITGB1	2.72547e-05	0	ANGPT2_ITGA5_ITGB1	ANGPT2 - (ITGA5+ITGB1)	ANGPT	Secreted Signaling	PMID: 20651738; PMID: 25635707	AS	Perivascular.ANGPT2	Endothelium.ITGA5_ITGB1	3.29858e-11	-0.192074	0.484	0.589	1.21304e-05	-0.123617	0.428	0.511
Endothelium	Macrophages	ANGPT2	ITGA5_ITGB1	1.00405e-05	0	ANGPT2_ITGA5_ITGB1	ANGPT2 - (ITGA5+ITGB1)	ANGPT	Secreted Signaling	PMID: 20651738; PMID: 25635707	AS	Endothelium.ANGPT2	Macrophages.ITGA5_ITGB1	1.49583e-10	-0.139304	0.445	0.56	0.00389018	-0.248108	0.517	0.607
Perivascular	Macrophages	ANGPT2	ITGA5_ITGB1	1.18332e-05	0	ANGPT2_ITGA5_ITGB1	ANGPT2 - (ITGA5+ITGB1)	ANGPT	Secreted Signaling	PMID: 20651738; PMID: 25635707	AS	Perivascular.ANGPT2	Macrophages.ITGA5_ITGB1	3.29858e-11	-0.192074	0.484	0.589	0.00389018	-0.248108	0.517	0.607
Endothelium	Epithelium	MDK	SDC2	4.24996e-05	0	MDK_SDC2	MDK - SDC2	MK	Secreted Signaling	PMID: 28356350	AS	Endothelium.MDK	Epithelium.SDC2	1.68898e-16	0.263787	0.693	0.642	2.06347e-25	0.268423	0.454	0.376
Epithelium	Epithelium	MDK	SDC2	5.50372e-05	0	MDK_SDC2	MDK - SDC2	MK	Secreted Signaling	PMID: 28356350	AS	Epithelium.MDK	Epithelium.SDC2	1.03161e-46	0.152788	0.657	0.514	2.06347e-25	0.268423	0.454	0.376
Perivascular	Epithelium	MDK	SDC2	7.17643e-05	0	MDK_SDC2	MDK - SDC2	MK	Secreted Signaling	PMID: 28356350	AS	Perivascular.MDK	Epithelium.SDC2	1.51603e-70	0.54564	0.806	0.558	2.06347e-25	0.268423	0.454	0.376
Stromal	Epithelium	MDK	SDC2	0.000884626	0	MDK_SDC2	MDK - SDC2	MK	Secreted Signaling	PMID: 28356350	AS	Stromal.MDK	Epithelium.SDC2	1.51152e-307	0.248337	0.878	0.806	2.06347e-25	0.268423	0.454	0.376
Ciliated Epithelium	Contractile PV	MDK	SDC2	1.0826e-06	0	MDK_SDC2	MDK - SDC2	MK	Secreted Signaling	PMID: 28356350	AS	Ciliated Epithelium.MDK	Contractile PV.SDC2	0.00069799	0.330752	0.478	0.355	0.000605305	-0.520367	0.665	0.938
Endothelium	Contractile PV	MDK	SDC2	4.47699e-05	0	MDK_SDC2	MDK - SDC2	MK	Secreted Signaling	PMID: 28356350	AS	Endothelium.MDK	Contractile PV.SDC2	1.68898e-16	0.263787	0.693	0.642	0.000605305	-0.520367	0.665	0.938
Epithelium	Contractile PV	MDK	SDC2	5.83679e-05	0	MDK_SDC2	MDK - SDC2	MK	Secreted Signaling	PMID: 28356350	AS	Epithelium.MDK	Contractile PV.SDC2	1.03161e-46	0.152788	0.657	0.514	0.000605305	-0.520367	0.665	0.938
Contractile PV	Contractile PV	MDK	SDC2	6.49102e-06	0	MDK_SDC2	MDK - SDC2	MK	Secreted Signaling	PMID: 28356350	AS	Contractile PV.MDK	Contractile PV.SDC2	NA	NA	NA	NA	0.000605305	-0.520367	0.665	0.938
Perivascular	Contractile PV	MDK	SDC2	7.48512e-05	0	MDK_SDC2	MDK - SDC2	MK	Secreted Signaling	PMID: 28356350	AS	Perivascular.MDK	Contractile PV.SDC2	1.51603e-70	0.54564	0.806	0.558	0.000605305	-0.520367	0.665	0.938
Stromal	Contractile PV	MDK	SDC2	0.000912208	0	MDK_SDC2	MDK - SDC2	MK	Secreted Signaling	PMID: 28356350	AS	Stromal.MDK	Contractile PV.SDC2	1.51152e-307	0.248337	0.878	0.806	0.000605305	-0.520367	0.665	0.938
Ciliated Epithelium	Perivascular	MDK	SDC2	2.67397e-06	0	MDK_SDC2	MDK - SDC2	MK	Secreted Signaling	PMID: 28356350	AS	Ciliated Epithelium.MDK	Perivascular.SDC2	0.00069799	0.330752	0.478	0.355	NA	NA	NA	NA
Endothelium	Perivascular	MDK	SDC2	0.000110296	0	MDK_SDC2	MDK - SDC2	MK	Secreted Signaling	PMID: 28356350	AS	Endothelium.MDK	Perivascular.SDC2	1.68898e-16	0.263787	0.693	0.642	NA	NA	NA	NA
Epithelium	Perivascular	MDK	SDC2	0.000143925	0	MDK_SDC2	MDK - SDC2	MK	Secreted Signaling	PMID: 28356350	AS	Epithelium.MDK	Perivascular.SDC2	1.03161e-46	0.152788	0.657	0.514	NA	NA	NA	NA
Contractile PV	Perivascular	MDK	SDC2	1.60353e-05	0	MDK_SDC2	MDK - SDC2	MK	Secreted Signaling	PMID: 28356350	AS	Contractile PV.MDK	Perivascular.SDC2	NA	NA	NA	NA	NA	NA	NA	NA
Perivascular	Perivascular	MDK	SDC2	0.000184166	0	MDK_SDC2	MDK - SDC2	MK	Secreted Signaling	PMID: 28356350	AS	Perivascular.MDK	Perivascular.SDC2	1.51603e-70	0.54564	0.806	0.558	NA	NA	NA	NA
Stromal	Perivascular	MDK	SDC2	0.0022411	0	MDK_SDC2	MDK - SDC2	MK	Secreted Signaling	PMID: 28356350	AS	Stromal.MDK	Perivascular.SDC2	1.51152e-307	0.248337	0.878	0.806	NA	NA	NA	NA
Endothelium	Stromal	MDK	SDC2	0.000194667	0	MDK_SDC2	MDK - SDC2	MK	Secreted Signaling	PMID: 28356350	AS	Endothelium.MDK	Stromal.SDC2	1.68898e-16	0.263787	0.693	0.642	NA	NA	NA	NA
Perivascular	Stromal	MDK	SDC2	0.00032918	0	MDK_SDC2	MDK - SDC2	MK	Secreted Signaling	PMID: 28356350	AS	Perivascular.MDK	Stromal.SDC2	1.51603e-70	0.54564	0.806	0.558	NA	NA	NA	NA
Stromal	Stromal	MDK	SDC2	0.00406445	0	MDK_SDC2	MDK - SDC2	MK	Secreted Signaling	PMID: 28356350	AS	Stromal.MDK	Stromal.SDC2	1.51152e-307	0.248337	0.878	0.806	NA	NA	NA	NA
Ciliated Epithelium	Ciliated Epithelium	MDK	SDC4	2.41397e-08	0	MDK_SDC4	MDK - SDC4	MK	Secreted Signaling	PMID: 28356350	AS	Ciliated Epithelium.MDK	Ciliated Epithelium.SDC4	0.00069799	0.330752	0.478	0.355	4.85862e-06	-0.368803	0.316	0.47
DC	Ciliated Epithelium	MDK	SDC4	3.96943e-08	0	MDK_SDC4	MDK - SDC4	MK	Secreted Signaling	PMID: 28356350	AS	DC.MDK	Ciliated Epithelium.SDC4	0.025787	0.242174	0.353	0.269	4.85862e-06	-0.368803	0.316	0.47
Endothelium	Ciliated Epithelium	MDK	SDC4	1.02169e-06	0	MDK_SDC4	MDK - SDC4	MK	Secreted Signaling	PMID: 28356350	AS	Endothelium.MDK	Ciliated Epithelium.SDC4	1.68898e-16	0.263787	0.693	0.642	4.85862e-06	-0.368803	0.316	0.47
Epithelium	Ciliated Epithelium	MDK	SDC4	1.32127e-06	0	MDK_SDC4	MDK - SDC4	MK	Secreted Signaling	PMID: 28356350	AS	Epithelium.MDK	Ciliated Epithelium.SDC4	1.03161e-46	0.152788	0.657	0.514	4.85862e-06	-0.368803	0.316	0.47
Mast cells	Ciliated Epithelium	MDK	SDC4	3.32046e-09	0	MDK_SDC4	MDK - SDC4	MK	Secreted Signaling	PMID: 28356350	AS	Mast cells.MDK	Ciliated Epithelium.SDC4	NA	NA	NA	NA	4.85862e-06	-0.368803	0.316	0.47
Contractile PV	Ciliated Epithelium	MDK	SDC4	1.4452e-07	0	MDK_SDC4	MDK - SDC4	MK	Secreted Signaling	PMID: 28356350	AS	Contractile PV.MDK	Ciliated Epithelium.SDC4	NA	NA	NA	NA	4.85862e-06	-0.368803	0.316	0.47
Perivascular	Ciliated Epithelium	MDK	SDC4	1.72877e-06	0	MDK_SDC4	MDK - SDC4	MK	Secreted Signaling	PMID: 28356350	AS	Perivascular.MDK	Ciliated Epithelium.SDC4	1.51603e-70	0.54564	0.806	0.558	4.85862e-06	-0.368803	0.316	0.47
Stromal	Ciliated Epithelium	MDK	SDC4	2.13614e-05	0	MDK_SDC4	MDK - SDC4	MK	Secreted Signaling	PMID: 28356350	AS	Stromal.MDK	Ciliated Epithelium.SDC4	1.51152e-307	0.248337	0.878	0.806	4.85862e-06	-0.368803	0.316	0.47
Ciliated Epithelium	Epithelium	MDK	SDC4	7.95767e-07	0	MDK_SDC4	MDK - SDC4	MK	Secreted Signaling	PMID: 28356350	AS	Ciliated Epithelium.MDK	Epithelium.SDC4	0.00069799	0.330752	0.478	0.355	1.14151e-194	-0.428254	0.413	0.642
DC	Epithelium	MDK	SDC4	1.30907e-06	0	MDK_SDC4	MDK - SDC4	MK	Secreted Signaling	PMID: 28356350	AS	DC.MDK	Epithelium.SDC4	0.025787	0.242174	0.353	0.269	1.14151e-194	-0.428254	0.413	0.642
Endothelium	Epithelium	MDK	SDC4	3.36066e-05	0	MDK_SDC4	MDK - SDC4	MK	Secreted Signaling	PMID: 28356350	AS	Endothelium.MDK	Epithelium.SDC4	1.68898e-16	0.263787	0.693	0.642	1.14151e-194	-0.428254	0.413	0.642
Epithelium	Epithelium	MDK	SDC4	4.34941e-05	0	MDK_SDC4	MDK - SDC4	MK	Secreted Signaling	PMID: 28356350	AS	Epithelium.MDK	Epithelium.SDC4	1.03161e-46	0.152788	0.657	0.514	1.14151e-194	-0.428254	0.413	0.642
Mast cells	Epithelium	MDK	SDC4	1.09488e-07	0	MDK_SDC4	MDK - SDC4	MK	Secreted Signaling	PMID: 28356350	AS	Mast cells.MDK	Epithelium.SDC4	NA	NA	NA	NA	1.14151e-194	-0.428254	0.413	0.642
Contractile PV	Epithelium	MDK	SDC4	4.76476e-06	0	MDK_SDC4	MDK - SDC4	MK	Secreted Signaling	PMID: 28356350	AS	Contractile PV.MDK	Epithelium.SDC4	NA	NA	NA	NA	1.14151e-194	-0.428254	0.413	0.642
Perivascular	Epithelium	MDK	SDC4	5.67994e-05	0	MDK_SDC4	MDK - SDC4	MK	Secreted Signaling	PMID: 28356350	AS	Perivascular.MDK	Epithelium.SDC4	1.51603e-70	0.54564	0.806	0.558	1.14151e-194	-0.428254	0.413	0.642
Stromal	Epithelium	MDK	SDC4	0.000700899	0	MDK_SDC4	MDK - SDC4	MK	Secreted Signaling	PMID: 28356350	AS	Stromal.MDK	Epithelium.SDC4	1.51152e-307	0.248337	0.878	0.806	1.14151e-194	-0.428254	0.413	0.642
Ciliated Epithelium	MAIT cells	MDK	SDC4	7.68612e-08	0	MDK_SDC4	MDK - SDC4	MK	Secreted Signaling	PMID: 28356350	AS	Ciliated Epithelium.MDK	MAIT cells.SDC4	0.00069799	0.330752	0.478	0.355	NA	NA	NA	NA
DC	MAIT cells	MDK	SDC4	1.26409e-07	0	MDK_SDC4	MDK - SDC4	MK	Secreted Signaling	PMID: 28356350	AS	DC.MDK	MAIT cells.SDC4	0.025787	0.242174	0.353	0.269	NA	NA	NA	NA
Endothelium	MAIT cells	MDK	SDC4	3.25017e-06	0	MDK_SDC4	MDK - SDC4	MK	Secreted Signaling	PMID: 28356350	AS	Endothelium.MDK	MAIT cells.SDC4	1.68898e-16	0.263787	0.693	0.642	NA	NA	NA	NA
Epithelium	MAIT cells	MDK	SDC4	4.2045e-06	0	MDK_SDC4	MDK - SDC4	MK	Secreted Signaling	PMID: 28356350	AS	Epithelium.MDK	MAIT cells.SDC4	1.03161e-46	0.152788	0.657	0.514	NA	NA	NA	NA
Mast cells	MAIT cells	MDK	SDC4	1.05736e-08	0	MDK_SDC4	MDK - SDC4	MK	Secreted Signaling	PMID: 28356350	AS	Mast cells.MDK	MAIT cells.SDC4	NA	NA	NA	NA	NA	NA	NA	NA
Contractile PV	MAIT cells	MDK	SDC4	4.60179e-07	0	MDK_SDC4	MDK - SDC4	MK	Secreted Signaling	PMID: 28356350	AS	Contractile PV.MDK	MAIT cells.SDC4	NA	NA	NA	NA	NA	NA	NA	NA
Perivascular	MAIT cells	MDK	SDC4	5.49691e-06	0	MDK_SDC4	MDK - SDC4	MK	Secreted Signaling	PMID: 28356350	AS	Perivascular.MDK	MAIT cells.SDC4	1.51603e-70	0.54564	0.806	0.558	NA	NA	NA	NA
Stromal	MAIT cells	MDK	SDC4	6.78847e-05	0	MDK_SDC4	MDK - SDC4	MK	Secreted Signaling	PMID: 28356350	AS	Stromal.MDK	MAIT cells.SDC4	1.51152e-307	0.248337	0.878	0.806	NA	NA	NA	NA
Ciliated Epithelium	B cells	MDK	ITGA4_ITGB1	1.60115e-07	0	MDK_ITGA4_ITGB1	MDK - (ITGA4+ITGB1)	MK	Secreted Signaling	PMID: 28356350	AS	Ciliated Epithelium.MDK	B cells.ITGA4_ITGB1	0.00069799	0.330752	0.478	0.355	NA	NA	NA	NA
DC	B cells	MDK	ITGA4_ITGB1	2.6356e-07	0	MDK_ITGA4_ITGB1	MDK - (ITGA4+ITGB1)	MK	Secreted Signaling	PMID: 28356350	AS	DC.MDK	B cells.ITGA4_ITGB1	0.025787	0.242174	0.353	0.269	NA	NA	NA	NA
Endothelium	B cells	MDK	ITGA4_ITGB1	6.73988e-06	0	MDK_ITGA4_ITGB1	MDK - (ITGA4+ITGB1)	MK	Secreted Signaling	PMID: 28356350	AS	Endothelium.MDK	B cells.ITGA4_ITGB1	1.68898e-16	0.263787	0.693	0.642	NA	NA	NA	NA
Epithelium	B cells	MDK	ITGA4_ITGB1	8.73284e-06	0	MDK_ITGA4_ITGB1	MDK - (ITGA4+ITGB1)	MK	Secreted Signaling	PMID: 28356350	AS	Epithelium.MDK	B cells.ITGA4_ITGB1	1.03161e-46	0.152788	0.657	0.514	NA	NA	NA	NA
Mast cells	B cells	MDK	ITGA4_ITGB1	2.20387e-08	0	MDK_ITGA4_ITGB1	MDK - (ITGA4+ITGB1)	MK	Secreted Signaling	PMID: 28356350	AS	Mast cells.MDK	B cells.ITGA4_ITGB1	NA	NA	NA	NA	NA	NA	NA	NA
Contractile PV	B cells	MDK	ITGA4_ITGB1	9.5891e-07	0	MDK_ITGA4_ITGB1	MDK - (ITGA4+ITGB1)	MK	Secreted Signaling	PMID: 28356350	AS	Contractile PV.MDK	B cells.ITGA4_ITGB1	NA	NA	NA	NA	NA	NA	NA	NA
Perivascular	B cells	MDK	ITGA4_ITGB1	1.13718e-05	0	MDK_ITGA4_ITGB1	MDK - (ITGA4+ITGB1)	MK	Secreted Signaling	PMID: 28356350	AS	Perivascular.MDK	B cells.ITGA4_ITGB1	1.51603e-70	0.54564	0.806	0.558	NA	NA	NA	NA
Stromal	B cells	MDK	ITGA4_ITGB1	0.000140049	0	MDK_ITGA4_ITGB1	MDK - (ITGA4+ITGB1)	MK	Secreted Signaling	PMID: 28356350	AS	Stromal.MDK	B cells.ITGA4_ITGB1	1.51152e-307	0.248337	0.878	0.806	NA	NA	NA	NA
Ciliated Epithelium	CD8+ T cells	MDK	ITGA4_ITGB1	9.29918e-07	0	MDK_ITGA4_ITGB1	MDK - (ITGA4+ITGB1)	MK	Secreted Signaling	PMID: 28356350	AS	Ciliated Epithelium.MDK	CD8+ T cells.ITGA4_ITGB1	0.00069799	0.330752	0.478	0.355	NA	NA	NA	NA
DC	CD8+ T cells	MDK	ITGA4_ITGB1	1.53121e-06	0	MDK_ITGA4_ITGB1	MDK - (ITGA4+ITGB1)	MK	Secreted Signaling	PMID: 28356350	AS	DC.MDK	CD8+ T cells.ITGA4_ITGB1	0.025787	0.242174	0.353	0.269	NA	NA	NA	NA
Endothelium	CD8+ T cells	MDK	ITGA4_ITGB1	3.9077e-05	0	MDK_ITGA4_ITGB1	MDK - (ITGA4+ITGB1)	MK	Secreted Signaling	PMID: 28356350	AS	Endothelium.MDK	CD8+ T cells.ITGA4_ITGB1	1.68898e-16	0.263787	0.693	0.642	NA	NA	NA	NA
Epithelium	CD8+ T cells	MDK	ITGA4_ITGB1	5.06623e-05	0	MDK_ITGA4_ITGB1	MDK - (ITGA4+ITGB1)	MK	Secreted Signaling	PMID: 28356350	AS	Epithelium.MDK	CD8+ T cells.ITGA4_ITGB1	1.03161e-46	0.152788	0.657	0.514	NA	NA	NA	NA
Mast cells	CD8+ T cells	MDK	ITGA4_ITGB1	1.28024e-07	0	MDK_ITGA4_ITGB1	MDK - (ITGA4+ITGB1)	MK	Secreted Signaling	PMID: 28356350	AS	Mast cells.MDK	CD8+ T cells.ITGA4_ITGB1	NA	NA	NA	NA	NA	NA	NA	NA
Contractile PV	CD8+ T cells	MDK	ITGA4_ITGB1	5.56979e-06	0	MDK_ITGA4_ITGB1	MDK - (ITGA4+ITGB1)	MK	Secreted Signaling	PMID: 28356350	AS	Contractile PV.MDK	CD8+ T cells.ITGA4_ITGB1	NA	NA	NA	NA	NA	NA	NA	NA
Perivascular	CD8+ T cells	MDK	ITGA4_ITGB1	6.58734e-05	0	MDK_ITGA4_ITGB1	MDK - (ITGA4+ITGB1)	MK	Secreted Signaling	PMID: 28356350	AS	Perivascular.MDK	CD8+ T cells.ITGA4_ITGB1	1.51603e-70	0.54564	0.806	0.558	NA	NA	NA	NA
Stromal	CD8+ T cells	MDK	ITGA4_ITGB1	0.00081042	0	MDK_ITGA4_ITGB1	MDK - (ITGA4+ITGB1)	MK	Secreted Signaling	PMID: 28356350	AS	Stromal.MDK	CD8+ T cells.ITGA4_ITGB1	1.51152e-307	0.248337	0.878	0.806	NA	NA	NA	NA
Ciliated Epithelium	Cytotoxic NK	MDK	ITGA4_ITGB1	1.32191e-06	0	MDK_ITGA4_ITGB1	MDK - (ITGA4+ITGB1)	MK	Secreted Signaling	PMID: 28356350	AS	Ciliated Epithelium.MDK	Cytotoxic NK.ITGA4_ITGB1	0.00069799	0.330752	0.478	0.355	2.18547e-05	0.339366	0.683	0.41
DC	Cytotoxic NK	MDK	ITGA4_ITGB1	2.18966e-06	0	MDK_ITGA4_ITGB1	MDK - (ITGA4+ITGB1)	MK	Secreted Signaling	PMID: 28356350	AS	DC.MDK	Cytotoxic NK.ITGA4_ITGB1	0.025787	0.242174	0.353	0.269	2.18547e-05	0.339366	0.683	0.41
Endothelium	Cytotoxic NK	MDK	ITGA4_ITGB1	5.38872e-05	0	MDK_ITGA4_ITGB1	MDK - (ITGA4+ITGB1)	MK	Secreted Signaling	PMID: 28356350	AS	Endothelium.MDK	Cytotoxic NK.ITGA4_ITGB1	1.68898e-16	0.263787	0.693	0.642	2.18547e-05	0.339366	0.683	0.41
Epithelium	Cytotoxic NK	MDK	ITGA4_ITGB1	7.06034e-05	0	MDK_ITGA4_ITGB1	MDK - (ITGA4+ITGB1)	MK	Secreted Signaling	PMID: 28356350	AS	Epithelium.MDK	Cytotoxic NK.ITGA4_ITGB1	1.03161e-46	0.152788	0.657	0.514	2.18547e-05	0.339366	0.683	0.41
Mast cells	Cytotoxic NK	MDK	ITGA4_ITGB1	1.82682e-07	0	MDK_ITGA4_ITGB1	MDK - (ITGA4+ITGB1)	MK	Secreted Signaling	PMID: 28356350	AS	Mast cells.MDK	Cytotoxic NK.ITGA4_ITGB1	NA	NA	NA	NA	2.18547e-05	0.339366	0.683	0.41
Contractile PV	Cytotoxic NK	MDK	ITGA4_ITGB1	7.93344e-06	0	MDK_ITGA4_ITGB1	MDK - (ITGA4+ITGB1)	MK	Secreted Signaling	PMID: 28356350	AS	Contractile PV.MDK	Cytotoxic NK.ITGA4_ITGB1	NA	NA	NA	NA	2.18547e-05	0.339366	0.683	0.41
Perivascular	Cytotoxic NK	MDK	ITGA4_ITGB1	8.94466e-05	0	MDK_ITGA4_ITGB1	MDK - (ITGA4+ITGB1)	MK	Secreted Signaling	PMID: 28356350	AS	Perivascular.MDK	Cytotoxic NK.ITGA4_ITGB1	1.51603e-70	0.54564	0.806	0.558	2.18547e-05	0.339366	0.683	0.41
Stromal	Cytotoxic NK	MDK	ITGA4_ITGB1	0.00108124	0	MDK_ITGA4_ITGB1	MDK - (ITGA4+ITGB1)	MK	Secreted Signaling	PMID: 28356350	AS	Stromal.MDK	Cytotoxic NK.ITGA4_ITGB1	1.51152e-307	0.248337	0.878	0.806	2.18547e-05	0.339366	0.683	0.41
Ciliated Epithelium	DC	MDK	ITGA4_ITGB1	2.99484e-07	0	MDK_ITGA4_ITGB1	MDK - (ITGA4+ITGB1)	MK	Secreted Signaling	PMID: 28356350	AS	Ciliated Epithelium.MDK	DC.ITGA4_ITGB1	0.00069799	0.330752	0.478	0.355	3.11495e-05	0.246651	0.613	0.423
DC	DC	MDK	ITGA4_ITGB1	4.93782e-07	0	MDK_ITGA4_ITGB1	MDK - (ITGA4+ITGB1)	MK	Secreted Signaling	PMID: 28356350	AS	DC.MDK	DC.ITGA4_ITGB1	0.025787	0.242174	0.353	0.269	3.11495e-05	0.246651	0.613	0.423
Endothelium	DC	MDK	ITGA4_ITGB1	1.24997e-05	0	MDK_ITGA4_ITGB1	MDK - (ITGA4+ITGB1)	MK	Secreted Signaling	PMID: 28356350	AS	Endothelium.MDK	DC.ITGA4_ITGB1	1.68898e-16	0.263787	0.693	0.642	3.11495e-05	0.246651	0.613	0.423
Epithelium	DC	MDK	ITGA4_ITGB1	1.6244e-05	0	MDK_ITGA4_ITGB1	MDK - (ITGA4+ITGB1)	MK	Secreted Signaling	PMID: 28356350	AS	Epithelium.MDK	DC.ITGA4_ITGB1	1.03161e-46	0.152788	0.657	0.514	3.11495e-05	0.246651	0.613	0.423
Mast cells	DC	MDK	ITGA4_ITGB1	4.12652e-08	0	MDK_ITGA4_ITGB1	MDK - (ITGA4+ITGB1)	MK	Secreted Signaling	PMID: 28356350	AS	Mast cells.MDK	DC.ITGA4_ITGB1	NA	NA	NA	NA	3.11495e-05	0.246651	0.613	0.423
Contractile PV	DC	MDK	ITGA4_ITGB1	1.79456e-06	0	MDK_ITGA4_ITGB1	MDK - (ITGA4+ITGB1)	MK	Secreted Signaling	PMID: 28356350	AS	Contractile PV.MDK	DC.ITGA4_ITGB1	NA	NA	NA	NA	3.11495e-05	0.246651	0.613	0.423
Perivascular	DC	MDK	ITGA4_ITGB1	2.09971e-05	0	MDK_ITGA4_ITGB1	MDK - (ITGA4+ITGB1)	MK	Secreted Signaling	PMID: 28356350	AS	Perivascular.MDK	DC.ITGA4_ITGB1	1.51603e-70	0.54564	0.806	0.558	3.11495e-05	0.246651	0.613	0.423
Stromal	DC	MDK	ITGA4_ITGB1	0.000257275	0	MDK_ITGA4_ITGB1	MDK - (ITGA4+ITGB1)	MK	Secreted Signaling	PMID: 28356350	AS	Stromal.MDK	DC.ITGA4_ITGB1	1.51152e-307	0.248337	0.878	0.806	3.11495e-05	0.246651	0.613	0.423
Ciliated Epithelium	DN T cells	MDK	ITGA4_ITGB1	9.86426e-07	0	MDK_ITGA4_ITGB1	MDK - (ITGA4+ITGB1)	MK	Secreted Signaling	PMID: 28356350	AS	Ciliated Epithelium.MDK	DN T cells.ITGA4_ITGB1	0.00069799	0.330752	0.478	0.355	NA	NA	NA	NA
DC	DN T cells	MDK	ITGA4_ITGB1	1.62463e-06	0	MDK_ITGA4_ITGB1	MDK - (ITGA4+ITGB1)	MK	Secreted Signaling	PMID: 28356350	AS	DC.MDK	DN T cells.ITGA4_ITGB1	0.025787	0.242174	0.353	0.269	NA	NA	NA	NA
Endothelium	DN T cells	MDK	ITGA4_ITGB1	4.14029e-05	0	MDK_ITGA4_ITGB1	MDK - (ITGA4+ITGB1)	MK	Secreted Signaling	PMID: 28356350	AS	Endothelium.MDK	DN T cells.ITGA4_ITGB1	1.68898e-16	0.263787	0.693	0.642	NA	NA	NA	NA
Epithelium	DN T cells	MDK	ITGA4_ITGB1	5.36999e-05	0	MDK_ITGA4_ITGB1	MDK - (ITGA4+ITGB1)	MK	Secreted Signaling	PMID: 28356350	AS	Epithelium.MDK	DN T cells.ITGA4_ITGB1	1.03161e-46	0.152788	0.657	0.514	NA	NA	NA	NA
Mast cells	DN T cells	MDK	ITGA4_ITGB1	1.35823e-07	0	MDK_ITGA4_ITGB1	MDK - (ITGA4+ITGB1)	MK	Secreted Signaling	PMID: 28356350	AS	Mast cells.MDK	DN T cells.ITGA4_ITGB1	NA	NA	NA	NA	NA	NA	NA	NA
Contractile PV	DN T cells	MDK	ITGA4_ITGB1	5.9087e-06	0	MDK_ITGA4_ITGB1	MDK - (ITGA4+ITGB1)	MK	Secreted Signaling	PMID: 28356350	AS	Contractile PV.MDK	DN T cells.ITGA4_ITGB1	NA	NA	NA	NA	NA	NA	NA	NA
Perivascular	DN T cells	MDK	ITGA4_ITGB1	6.97517e-05	0	MDK_ITGA4_ITGB1	MDK - (ITGA4+ITGB1)	MK	Secreted Signaling	PMID: 28356350	AS	Perivascular.MDK	DN T cells.ITGA4_ITGB1	1.51603e-70	0.54564	0.806	0.558	NA	NA	NA	NA
Stromal	DN T cells	MDK	ITGA4_ITGB1	0.000857526	0	MDK_ITGA4_ITGB1	MDK - (ITGA4+ITGB1)	MK	Secreted Signaling	PMID: 28356350	AS	Stromal.MDK	DN T cells.ITGA4_ITGB1	1.51152e-307	0.248337	0.878	0.806	NA	NA	NA	NA
Ciliated Epithelium	Epithelium	MDK	ITGA4_ITGB1	1.31862e-06	0	MDK_ITGA4_ITGB1	MDK - (ITGA4+ITGB1)	MK	Secreted Signaling	PMID: 28356350	AS	Ciliated Epithelium.MDK	Epithelium.ITGA4_ITGB1	0.00069799	0.330752	0.478	0.355	6.63024e-61	0.26513	0.533	0.4475
DC	Epithelium	MDK	ITGA4_ITGB1	2.17097e-06	0	MDK_ITGA4_ITGB1	MDK - (ITGA4+ITGB1)	MK	Secreted Signaling	PMID: 28356350	AS	DC.MDK	Epithelium.ITGA4_ITGB1	0.025787	0.242174	0.353	0.269	6.63024e-61	0.26513	0.533	0.4475
Endothelium	Epithelium	MDK	ITGA4_ITGB1	5.54499e-05	0	MDK_ITGA4_ITGB1	MDK - (ITGA4+ITGB1)	MK	Secreted Signaling	PMID: 28356350	AS	Endothelium.MDK	Epithelium.ITGA4_ITGB1	1.68898e-16	0.263787	0.693	0.642	6.63024e-61	0.26513	0.533	0.4475
Epithelium	Epithelium	MDK	ITGA4_ITGB1	7.18718e-05	0	MDK_ITGA4_ITGB1	MDK - (ITGA4+ITGB1)	MK	Secreted Signaling	PMID: 28356350	AS	Epithelium.MDK	Epithelium.ITGA4_ITGB1	1.03161e-46	0.152788	0.657	0.514	6.63024e-61	0.26513	0.533	0.4475
Mast cells	Epithelium	MDK	ITGA4_ITGB1	1.81522e-07	0	MDK_ITGA4_ITGB1	MDK - (ITGA4+ITGB1)	MK	Secreted Signaling	PMID: 28356350	AS	Mast cells.MDK	Epithelium.ITGA4_ITGB1	NA	NA	NA	NA	6.63024e-61	0.26513	0.533	0.4475
Contractile PV	Epithelium	MDK	ITGA4_ITGB1	7.89761e-06	0	MDK_ITGA4_ITGB1	MDK - (ITGA4+ITGB1)	MK	Secreted Signaling	PMID: 28356350	AS	Contractile PV.MDK	Epithelium.ITGA4_ITGB1	NA	NA	NA	NA	6.63024e-61	0.26513	0.533	0.4475
Perivascular	Epithelium	MDK	ITGA4_ITGB1	9.3508e-05	0	MDK_ITGA4_ITGB1	MDK - (ITGA4+ITGB1)	MK	Secreted Signaling	PMID: 28356350	AS	Perivascular.MDK	Epithelium.ITGA4_ITGB1	1.51603e-70	0.54564	0.806	0.558	6.63024e-61	0.26513	0.533	0.4475
Stromal	Epithelium	MDK	ITGA4_ITGB1	0.00115088	0	MDK_ITGA4_ITGB1	MDK - (ITGA4+ITGB1)	MK	Secreted Signaling	PMID: 28356350	AS	Stromal.MDK	Epithelium.ITGA4_ITGB1	1.51152e-307	0.248337	0.878	0.806	6.63024e-61	0.26513	0.533	0.4475
Ciliated Epithelium	Macrophages	MDK	ITGA4_ITGB1	5.38704e-07	0	MDK_ITGA4_ITGB1	MDK - (ITGA4+ITGB1)	MK	Secreted Signaling	PMID: 28356350	AS	Ciliated Epithelium.MDK	Macrophages.ITGA4_ITGB1	0.00069799	0.330752	0.478	0.355	0.0235153	-0.0329063	0.401	0.406
DC	Macrophages	MDK	ITGA4_ITGB1	8.86801e-07	0	MDK_ITGA4_ITGB1	MDK - (ITGA4+ITGB1)	MK	Secreted Signaling	PMID: 28356350	AS	DC.MDK	Macrophages.ITGA4_ITGB1	0.025787	0.242174	0.353	0.269	0.0235153	-0.0329063	0.401	0.406
Endothelium	Macrophages	MDK	ITGA4_ITGB1	2.26688e-05	0	MDK_ITGA4_ITGB1	MDK - (ITGA4+ITGB1)	MK	Secreted Signaling	PMID: 28356350	AS	Endothelium.MDK	Macrophages.ITGA4_ITGB1	1.68898e-16	0.263787	0.693	0.642	0.0235153	-0.0329063	0.401	0.406
Epithelium	Macrophages	MDK	ITGA4_ITGB1	2.93752e-05	0	MDK_ITGA4_ITGB1	MDK - (ITGA4+ITGB1)	MK	Secreted Signaling	PMID: 28356350	AS	Epithelium.MDK	Macrophages.ITGA4_ITGB1	1.03161e-46	0.152788	0.657	0.514	0.0235153	-0.0329063	0.401	0.406
Mast cells	Macrophages	MDK	ITGA4_ITGB1	7.4152e-08	0	MDK_ITGA4_ITGB1	MDK - (ITGA4+ITGB1)	MK	Secreted Signaling	PMID: 28356350	AS	Mast cells.MDK	Macrophages.ITGA4_ITGB1	NA	NA	NA	NA	0.0235153	-0.0329063	0.401	0.406
Contractile PV	Macrophages	MDK	ITGA4_ITGB1	3.22631e-06	0	MDK_ITGA4_ITGB1	MDK - (ITGA4+ITGB1)	MK	Secreted Signaling	PMID: 28356350	AS	Contractile PV.MDK	Macrophages.ITGA4_ITGB1	NA	NA	NA	NA	0.0235153	-0.0329063	0.401	0.406
Perivascular	Macrophages	MDK	ITGA4_ITGB1	3.82412e-05	0	MDK_ITGA4_ITGB1	MDK - (ITGA4+ITGB1)	MK	Secreted Signaling	PMID: 28356350	AS	Perivascular.MDK	Macrophages.ITGA4_ITGB1	1.51603e-70	0.54564	0.806	0.558	0.0235153	-0.0329063	0.401	0.406
Stromal	Macrophages	MDK	ITGA4_ITGB1	0.000470863	0	MDK_ITGA4_ITGB1	MDK - (ITGA4+ITGB1)	MK	Secreted Signaling	PMID: 28356350	AS	Stromal.MDK	Macrophages.ITGA4_ITGB1	1.51152e-307	0.248337	0.878	0.806	0.0235153	-0.0329063	0.401	0.406
Ciliated Epithelium	MAIT cells	MDK	ITGA4_ITGB1	3.50248e-07	0	MDK_ITGA4_ITGB1	MDK - (ITGA4+ITGB1)	MK	Secreted Signaling	PMID: 28356350	AS	Ciliated Epithelium.MDK	MAIT cells.ITGA4_ITGB1	0.00069799	0.330752	0.478	0.355	NA	NA	NA	NA
DC	MAIT cells	MDK	ITGA4_ITGB1	5.78089e-07	0	MDK_ITGA4_ITGB1	MDK - (ITGA4+ITGB1)	MK	Secreted Signaling	PMID: 28356350	AS	DC.MDK	MAIT cells.ITGA4_ITGB1	0.025787	0.242174	0.353	0.269	NA	NA	NA	NA
Endothelium	MAIT cells	MDK	ITGA4_ITGB1	1.45393e-05	0	MDK_ITGA4_ITGB1	MDK - (ITGA4+ITGB1)	MK	Secreted Signaling	PMID: 28356350	AS	Endothelium.MDK	MAIT cells.ITGA4_ITGB1	1.68898e-16	0.263787	0.693	0.642	NA	NA	NA	NA
Epithelium	MAIT cells	MDK	ITGA4_ITGB1	1.89304e-05	0	MDK_ITGA4_ITGB1	MDK - (ITGA4+ITGB1)	MK	Secreted Signaling	PMID: 28356350	AS	Epithelium.MDK	MAIT cells.ITGA4_ITGB1	1.03161e-46	0.152788	0.657	0.514	NA	NA	NA	NA
Mast cells	MAIT cells	MDK	ITGA4_ITGB1	4.82922e-08	0	MDK_ITGA4_ITGB1	MDK - (ITGA4+ITGB1)	MK	Secreted Signaling	PMID: 28356350	AS	Mast cells.MDK	MAIT cells.ITGA4_ITGB1	NA	NA	NA	NA	NA	NA	NA	NA
Contractile PV	MAIT cells	MDK	ITGA4_ITGB1	2.09949e-06	0	MDK_ITGA4_ITGB1	MDK - (ITGA4+ITGB1)	MK	Secreted Signaling	PMID: 28356350	AS	Contractile PV.MDK	MAIT cells.ITGA4_ITGB1	NA	NA	NA	NA	NA	NA	NA	NA
Perivascular	MAIT cells	MDK	ITGA4_ITGB1	2.43553e-05	0	MDK_ITGA4_ITGB1	MDK - (ITGA4+ITGB1)	MK	Secreted Signaling	PMID: 28356350	AS	Perivascular.MDK	MAIT cells.ITGA4_ITGB1	1.51603e-70	0.54564	0.806	0.558	NA	NA	NA	NA
Stromal	MAIT cells	MDK	ITGA4_ITGB1	0.000297472	0	MDK_ITGA4_ITGB1	MDK - (ITGA4+ITGB1)	MK	Secreted Signaling	PMID: 28356350	AS	Stromal.MDK	MAIT cells.ITGA4_ITGB1	1.51152e-307	0.248337	0.878	0.806	NA	NA	NA	NA
Ciliated Epithelium	NK	MDK	ITGA4_ITGB1	2.22462e-06	0	MDK_ITGA4_ITGB1	MDK - (ITGA4+ITGB1)	MK	Secreted Signaling	PMID: 28356350	AS	Ciliated Epithelium.MDK	NK.ITGA4_ITGB1	0.00069799	0.330752	0.478	0.355	5.11023e-43	0.321578	0.801	0.577
DC	NK	MDK	ITGA4_ITGB1	3.66954e-06	0	MDK_ITGA4_ITGB1	MDK - (ITGA4+ITGB1)	MK	Secreted Signaling	PMID: 28356350	AS	DC.MDK	NK.ITGA4_ITGB1	0.025787	0.242174	0.353	0.269	5.11023e-43	0.321578	0.801	0.577
Endothelium	NK	MDK	ITGA4_ITGB1	9.26353e-05	0	MDK_ITGA4_ITGB1	MDK - (ITGA4+ITGB1)	MK	Secreted Signaling	PMID: 28356350	AS	Endothelium.MDK	NK.ITGA4_ITGB1	1.68898e-16	0.263787	0.693	0.642	5.11023e-43	0.321578	0.801	0.577
Epithelium	NK	MDK	ITGA4_ITGB1	0.000120482	0	MDK_ITGA4_ITGB1	MDK - (ITGA4+ITGB1)	MK	Secreted Signaling	PMID: 28356350	AS	Epithelium.MDK	NK.ITGA4_ITGB1	1.03161e-46	0.152788	0.657	0.514	5.11023e-43	0.321578	0.801	0.577
Mast cells	NK	MDK	ITGA4_ITGB1	3.06612e-07	0	MDK_ITGA4_ITGB1	MDK - (ITGA4+ITGB1)	MK	Secreted Signaling	PMID: 28356350	AS	Mast cells.MDK	NK.ITGA4_ITGB1	NA	NA	NA	NA	5.11023e-43	0.321578	0.801	0.577
Contractile PV	NK	MDK	ITGA4_ITGB1	1.33323e-05	0	MDK_ITGA4_ITGB1	MDK - (ITGA4+ITGB1)	MK	Secreted Signaling	PMID: 28356350	AS	Contractile PV.MDK	NK.ITGA4_ITGB1	NA	NA	NA	NA	5.11023e-43	0.321578	0.801	0.577
Perivascular	NK	MDK	ITGA4_ITGB1	0.000155426	0	MDK_ITGA4_ITGB1	MDK - (ITGA4+ITGB1)	MK	Secreted Signaling	PMID: 28356350	AS	Perivascular.MDK	NK.ITGA4_ITGB1	1.51603e-70	0.54564	0.806	0.558	5.11023e-43	0.321578	0.801	0.577
Stromal	NK	MDK	ITGA4_ITGB1	0.00190181	0	MDK_ITGA4_ITGB1	MDK - (ITGA4+ITGB1)	MK	Secreted Signaling	PMID: 28356350	AS	Stromal.MDK	NK.ITGA4_ITGB1	1.51152e-307	0.248337	0.878	0.806	5.11023e-43	0.321578	0.801	0.577
Ciliated Epithelium	Ciliated Epithelium	MDK	ITGA6_ITGB1	7.27822e-08	0.03	MDK_ITGA6_ITGB1	MDK - (ITGA6+ITGB1)	MK	Secreted Signaling	PMID: 28356350	AS	Ciliated Epithelium.MDK	Ciliated Epithelium.ITGA6_ITGB1	0.00069799	0.330752	0.478	0.355	0.00670181	-0.186161	0.294	0.408
DC	Ciliated Epithelium	MDK	ITGA6_ITGB1	1.1988e-07	0.03	MDK_ITGA6_ITGB1	MDK - (ITGA6+ITGB1)	MK	Secreted Signaling	PMID: 28356350	AS	DC.MDK	Ciliated Epithelium.ITGA6_ITGB1	0.025787	0.242174	0.353	0.269	0.00670181	-0.186161	0.294	0.408
Endothelium	Ciliated Epithelium	MDK	ITGA6_ITGB1	3.05365e-06	0.01	MDK_ITGA6_ITGB1	MDK - (ITGA6+ITGB1)	MK	Secreted Signaling	PMID: 28356350	AS	Endothelium.MDK	Ciliated Epithelium.ITGA6_ITGB1	1.68898e-16	0.263787	0.693	0.642	0.00670181	-0.186161	0.294	0.408
Epithelium	Ciliated Epithelium	MDK	ITGA6_ITGB1	3.96116e-06	0.01	MDK_ITGA6_ITGB1	MDK - (ITGA6+ITGB1)	MK	Secreted Signaling	PMID: 28356350	AS	Epithelium.MDK	Ciliated Epithelium.ITGA6_ITGB1	1.03161e-46	0.152788	0.657	0.514	0.00670181	-0.186161	0.294	0.408
Mast cells	Ciliated Epithelium	MDK	ITGA6_ITGB1	1.0022e-08	0.03	MDK_ITGA6_ITGB1	MDK - (ITGA6+ITGB1)	MK	Secreted Signaling	PMID: 28356350	AS	Mast cells.MDK	Ciliated Epithelium.ITGA6_ITGB1	NA	NA	NA	NA	0.00670181	-0.186161	0.294	0.408
Contractile PV	Ciliated Epithelium	MDK	ITGA6_ITGB1	4.35977e-07	0.03	MDK_ITGA6_ITGB1	MDK - (ITGA6+ITGB1)	MK	Secreted Signaling	PMID: 28356350	AS	Contractile PV.MDK	Ciliated Epithelium.ITGA6_ITGB1	NA	NA	NA	NA	0.00670181	-0.186161	0.294	0.408
Perivascular	Ciliated Epithelium	MDK	ITGA6_ITGB1	5.14344e-06	0	MDK_ITGA6_ITGB1	MDK - (ITGA6+ITGB1)	MK	Secreted Signaling	PMID: 28356350	AS	Perivascular.MDK	Ciliated Epithelium.ITGA6_ITGB1	1.51603e-70	0.54564	0.806	0.558	0.00670181	-0.186161	0.294	0.408
Stromal	Ciliated Epithelium	MDK	ITGA6_ITGB1	6.32184e-05	0	MDK_ITGA6_ITGB1	MDK - (ITGA6+ITGB1)	MK	Secreted Signaling	PMID: 28356350	AS	Stromal.MDK	Ciliated Epithelium.ITGA6_ITGB1	1.51152e-307	0.248337	0.878	0.806	0.00670181	-0.186161	0.294	0.408
Ciliated Epithelium	Endothelium	MDK	ITGA6_ITGB1	4.45614e-06	0	MDK_ITGA6_ITGB1	MDK - (ITGA6+ITGB1)	MK	Secreted Signaling	PMID: 28356350	AS	Ciliated Epithelium.MDK	Endothelium.ITGA6_ITGB1	0.00069799	0.330752	0.478	0.355	3.44442e-23	0.291203	0.773	0.714
DC	Endothelium	MDK	ITGA6_ITGB1	7.41e-06	0	MDK_ITGA6_ITGB1	MDK - (ITGA6+ITGB1)	MK	Secreted Signaling	PMID: 28356350	AS	DC.MDK	Endothelium.ITGA6_ITGB1	0.025787	0.242174	0.353	0.269	3.44442e-23	0.291203	0.773	0.714
Endothelium	Endothelium	MDK	ITGA6_ITGB1	0.00017819	0	MDK_ITGA6_ITGB1	MDK - (ITGA6+ITGB1)	MK	Secreted Signaling	PMID: 28356350	AS	Endothelium.MDK	Endothelium.ITGA6_ITGB1	1.68898e-16	0.263787	0.693	0.642	3.44442e-23	0.291203	0.773	0.714
Epithelium	Endothelium	MDK	ITGA6_ITGB1	0.000235004	0	MDK_ITGA6_ITGB1	MDK - (ITGA6+ITGB1)	MK	Secreted Signaling	PMID: 28356350	AS	Epithelium.MDK	Endothelium.ITGA6_ITGB1	1.03161e-46	0.152788	0.657	0.514	3.44442e-23	0.291203	0.773	0.714
Mast cells	Endothelium	MDK	ITGA6_ITGB1	6.17338e-07	0	MDK_ITGA6_ITGB1	MDK - (ITGA6+ITGB1)	MK	Secreted Signaling	PMID: 28356350	AS	Mast cells.MDK	Endothelium.ITGA6_ITGB1	NA	NA	NA	NA	3.44442e-23	0.291203	0.773	0.714
Contractile PV	Endothelium	MDK	ITGA6_ITGB1	2.6778e-05	0	MDK_ITGA6_ITGB1	MDK - (ITGA6+ITGB1)	MK	Secreted Signaling	PMID: 28356350	AS	Contractile PV.MDK	Endothelium.ITGA6_ITGB1	NA	NA	NA	NA	3.44442e-23	0.291203	0.773	0.714
Perivascular	Endothelium	MDK	ITGA6_ITGB1	0.000292998	0	MDK_ITGA6_ITGB1	MDK - (ITGA6+ITGB1)	MK	Secreted Signaling	PMID: 28356350	AS	Perivascular.MDK	Endothelium.ITGA6_ITGB1	1.51603e-70	0.54564	0.806	0.558	3.44442e-23	0.291203	0.773	0.714
Stromal	Endothelium	MDK	ITGA6_ITGB1	0.00350494	0	MDK_ITGA6_ITGB1	MDK - (ITGA6+ITGB1)	MK	Secreted Signaling	PMID: 28356350	AS	Stromal.MDK	Endothelium.ITGA6_ITGB1	1.51152e-307	0.248337	0.878	0.806	3.44442e-23	0.291203	0.773	0.714
Ciliated Epithelium	Epithelium	MDK	ITGA6_ITGB1	4.4445e-06	0	MDK_ITGA6_ITGB1	MDK - (ITGA6+ITGB1)	MK	Secreted Signaling	PMID: 28356350	AS	Ciliated Epithelium.MDK	Epithelium.ITGA6_ITGB1	0.00069799	0.330752	0.478	0.355	1.32605e-60	0.262099	0.791	0.849
DC	Epithelium	MDK	ITGA6_ITGB1	7.35344e-06	0	MDK_ITGA6_ITGB1	MDK - (ITGA6+ITGB1)	MK	Secreted Signaling	PMID: 28356350	AS	DC.MDK	Epithelium.ITGA6_ITGB1	0.025787	0.242174	0.353	0.269	1.32605e-60	0.262099	0.791	0.849
Endothelium	Epithelium	MDK	ITGA6_ITGB1	0.000182244	0	MDK_ITGA6_ITGB1	MDK - (ITGA6+ITGB1)	MK	Secreted Signaling	PMID: 28356350	AS	Endothelium.MDK	Epithelium.ITGA6_ITGB1	1.68898e-16	0.263787	0.693	0.642	1.32605e-60	0.262099	0.791	0.849
Epithelium	Epithelium	MDK	ITGA6_ITGB1	0.000238296	0	MDK_ITGA6_ITGB1	MDK - (ITGA6+ITGB1)	MK	Secreted Signaling	PMID: 28356350	AS	Epithelium.MDK	Epithelium.ITGA6_ITGB1	1.03161e-46	0.152788	0.657	0.514	1.32605e-60	0.262099	0.791	0.849
Mast cells	Epithelium	MDK	ITGA6_ITGB1	6.13752e-07	0	MDK_ITGA6_ITGB1	MDK - (ITGA6+ITGB1)	MK	Secreted Signaling	PMID: 28356350	AS	Mast cells.MDK	Epithelium.ITGA6_ITGB1	NA	NA	NA	NA	1.32605e-60	0.262099	0.791	0.849
Contractile PV	Epithelium	MDK	ITGA6_ITGB1	2.66632e-05	0	MDK_ITGA6_ITGB1	MDK - (ITGA6+ITGB1)	MK	Secreted Signaling	PMID: 28356350	AS	Contractile PV.MDK	Epithelium.ITGA6_ITGB1	NA	NA	NA	NA	1.32605e-60	0.262099	0.791	0.849
Perivascular	Epithelium	MDK	ITGA6_ITGB1	0.000303392	0	MDK_ITGA6_ITGB1	MDK - (ITGA6+ITGB1)	MK	Secreted Signaling	PMID: 28356350	AS	Perivascular.MDK	Epithelium.ITGA6_ITGB1	1.51603e-70	0.54564	0.806	0.558	1.32605e-60	0.262099	0.791	0.849
Stromal	Epithelium	MDK	ITGA6_ITGB1	0.00367953	0	MDK_ITGA6_ITGB1	MDK - (ITGA6+ITGB1)	MK	Secreted Signaling	PMID: 28356350	AS	Stromal.MDK	Epithelium.ITGA6_ITGB1	1.51152e-307	0.248337	0.878	0.806	1.32605e-60	0.262099	0.791	0.849
Stromal	Macrophages	MDK	LRP1	0.000978009	0	MDK_LRP1	MDK - LRP1	MK	Secreted Signaling	PMID: 28356350	AS	Stromal.MDK	Macrophages.LRP1	1.51152e-307	0.248337	0.878	0.806	NA	NA	NA	NA
Stromal	Perivascular	MDK	LRP1	0.00159808	0	MDK_LRP1	MDK - LRP1	MK	Secreted Signaling	PMID: 28356350	AS	Stromal.MDK	Perivascular.LRP1	1.51152e-307	0.248337	0.878	0.806	1.58011e-39	0.311365	0.56	0.334
Endothelium	Stromal	MDK	LRP1	0.00151944	0	MDK_LRP1	MDK - LRP1	MK	Secreted Signaling	PMID: 28356350	AS	Endothelium.MDK	Stromal.LRP1	1.68898e-16	0.263787	0.693	0.642	0	0.495785	0.832	0.527
Epithelium	Stromal	MDK	LRP1	0.00199249	0	MDK_LRP1	MDK - LRP1	MK	Secreted Signaling	PMID: 28356350	AS	Epithelium.MDK	Stromal.LRP1	1.03161e-46	0.152788	0.657	0.514	0	0.495785	0.832	0.527
Perivascular	Stromal	MDK	LRP1	0.00251897	0	MDK_LRP1	MDK - LRP1	MK	Secreted Signaling	PMID: 28356350	AS	Perivascular.MDK	Stromal.LRP1	1.51603e-70	0.54564	0.806	0.558	0	0.495785	0.832	0.527
Stromal	Stromal	MDK	LRP1	0.0304073	0	MDK_LRP1	MDK - LRP1	MK	Secreted Signaling	PMID: 28356350	AS	Stromal.MDK	Stromal.LRP1	1.51152e-307	0.248337	0.878	0.806	0	0.495785	0.832	0.527
Perivascular	B cells	MDK	NCL	6.56808e-05	0	MDK_NCL	MDK - NCL	MK	Secreted Signaling	PMID: 28356350	AS	Perivascular.MDK	B cells.NCL	1.51603e-70	0.54564	0.806	0.558	NA	NA	NA	NA
Stromal	B cells	MDK	NCL	0.000786354	0	MDK_NCL	MDK - NCL	MK	Secreted Signaling	PMID: 28356350	AS	Stromal.MDK	B cells.NCL	1.51152e-307	0.248337	0.878	0.806	NA	NA	NA	NA
Perivascular	CD8+ T cells	MDK	NCL	0.000331139	0	MDK_NCL	MDK - NCL	MK	Secreted Signaling	PMID: 28356350	AS	Perivascular.MDK	CD8+ T cells.NCL	1.51603e-70	0.54564	0.806	0.558	2.6136e-13	-0.255076	0.818	0.802
Stromal	CD8+ T cells	MDK	NCL	0.00396176	0	MDK_NCL	MDK - NCL	MK	Secreted Signaling	PMID: 28356350	AS	Stromal.MDK	CD8+ T cells.NCL	1.51152e-307	0.248337	0.878	0.806	2.6136e-13	-0.255076	0.818	0.802
Perivascular	Ciliated Epithelium	MDK	NCL	2.00296e-05	0.01	MDK_NCL	MDK - NCL	MK	Secreted Signaling	PMID: 28356350	AS	Perivascular.MDK	Ciliated Epithelium.NCL	1.51603e-70	0.54564	0.806	0.558	0.00254061	0.243789	0.787	0.705
Stromal	Ciliated Epithelium	MDK	NCL	0.000240637	0	MDK_NCL	MDK - NCL	MK	Secreted Signaling	PMID: 28356350	AS	Stromal.MDK	Ciliated Epithelium.NCL	1.51152e-307	0.248337	0.878	0.806	0.00254061	0.243789	0.787	0.705
Perivascular	Cytotoxic NK	MDK	NCL	0.000131467	0	MDK_NCL	MDK - NCL	MK	Secreted Signaling	PMID: 28356350	AS	Perivascular.MDK	Cytotoxic NK.NCL	1.51603e-70	0.54564	0.806	0.558	0.000748672	-0.271555	0.88	0.814
Stromal	Cytotoxic NK	MDK	NCL	0.00157121	0	MDK_NCL	MDK - NCL	MK	Secreted Signaling	PMID: 28356350	AS	Stromal.MDK	Cytotoxic NK.NCL	1.51152e-307	0.248337	0.878	0.806	0.000748672	-0.271555	0.88	0.814
Perivascular	DC	MDK	NCL	5.96688e-05	0	MDK_NCL	MDK - NCL	MK	Secreted Signaling	PMID: 28356350	AS	Perivascular.MDK	DC.NCL	1.51603e-70	0.54564	0.806	0.558	NA	NA	NA	NA
Stromal	DC	MDK	NCL	0.000716531	0	MDK_NCL	MDK - NCL	MK	Secreted Signaling	PMID: 28356350	AS	Stromal.MDK	DC.NCL	1.51152e-307	0.248337	0.878	0.806	NA	NA	NA	NA
Perivascular	DN T cells	MDK	NCL	0.000290544	0	MDK_NCL	MDK - NCL	MK	Secreted Signaling	PMID: 28356350	AS	Perivascular.MDK	DN T cells.NCL	1.51603e-70	0.54564	0.806	0.558	9.57571e-05	-0.233942	0.776	0.686
Stromal	DN T cells	MDK	NCL	0.00348663	0	MDK_NCL	MDK - NCL	MK	Secreted Signaling	PMID: 28356350	AS	Stromal.MDK	DN T cells.NCL	1.51152e-307	0.248337	0.878	0.806	9.57571e-05	-0.233942	0.776	0.686
Perivascular	Endothelium	MDK	NCL	0.000275708	0	MDK_NCL	MDK - NCL	MK	Secreted Signaling	PMID: 28356350	AS	Perivascular.MDK	Endothelium.NCL	1.51603e-70	0.54564	0.806	0.558	NA	NA	NA	NA
Stromal	Endothelium	MDK	NCL	0.00330483	0	MDK_NCL	MDK - NCL	MK	Secreted Signaling	PMID: 28356350	AS	Stromal.MDK	Endothelium.NCL	1.51152e-307	0.248337	0.878	0.806	NA	NA	NA	NA
Stromal	Epithelium	MDK	NCL	0.00487472	0	MDK_NCL	MDK - NCL	MK	Secreted Signaling	PMID: 28356350	AS	Stromal.MDK	Epithelium.NCL	1.51152e-307	0.248337	0.878	0.806	NA	NA	NA	NA
Endothelium	MAIT cells	MDK	NCL	4.20778e-05	0.01	MDK_NCL	MDK - NCL	MK	Secreted Signaling	PMID: 28356350	AS	Endothelium.MDK	MAIT cells.NCL	1.68898e-16	0.263787	0.693	0.642	NA	NA	NA	NA
Perivascular	MAIT cells	MDK	NCL	6.88841e-05	0	MDK_NCL	MDK - NCL	MK	Secreted Signaling	PMID: 28356350	AS	Perivascular.MDK	MAIT cells.NCL	1.51603e-70	0.54564	0.806	0.558	NA	NA	NA	NA
Stromal	MAIT cells	MDK	NCL	0.000820049	0	MDK_NCL	MDK - NCL	MK	Secreted Signaling	PMID: 28356350	AS	Stromal.MDK	MAIT cells.NCL	1.51152e-307	0.248337	0.878	0.806	NA	NA	NA	NA
Stromal	Mast cells	MDK	NCL	4.39075e-05	0	MDK_NCL	MDK - NCL	MK	Secreted Signaling	PMID: 28356350	AS	Stromal.MDK	Mast cells.NCL	1.51152e-307	0.248337	0.878	0.806	NA	NA	NA	NA
Perivascular	Contractile PV	MDK	NCL	0.000161707	0	MDK_NCL	MDK - NCL	MK	Secreted Signaling	PMID: 28356350	AS	Perivascular.MDK	Contractile PV.NCL	1.51603e-70	0.54564	0.806	0.558	NA	NA	NA	NA
Stromal	Contractile PV	MDK	NCL	0.00193398	0	MDK_NCL	MDK - NCL	MK	Secreted Signaling	PMID: 28356350	AS	Stromal.MDK	Contractile PV.NCL	1.51152e-307	0.248337	0.878	0.806	NA	NA	NA	NA
Endothelium	NK	MDK	NCL	0.000317774	0	MDK_NCL	MDK - NCL	MK	Secreted Signaling	PMID: 28356350	AS	Endothelium.MDK	NK.NCL	1.68898e-16	0.263787	0.693	0.642	NA	NA	NA	NA
Perivascular	NK	MDK	NCL	0.000519653	0	MDK_NCL	MDK - NCL	MK	Secreted Signaling	PMID: 28356350	AS	Perivascular.MDK	NK.NCL	1.51603e-70	0.54564	0.806	0.558	NA	NA	NA	NA
Stromal	NK	MDK	NCL	0.00617905	0	MDK_NCL	MDK - NCL	MK	Secreted Signaling	PMID: 28356350	AS	Stromal.MDK	NK.NCL	1.51152e-307	0.248337	0.878	0.806	NA	NA	NA	NA
Perivascular	Perivascular	MDK	NCL	0.000373733	0	MDK_NCL	MDK - NCL	MK	Secreted Signaling	PMID: 28356350	AS	Perivascular.MDK	Perivascular.NCL	1.51603e-70	0.54564	0.806	0.558	NA	NA	NA	NA
Stromal	Perivascular	MDK	NCL	0.00446602	0	MDK_NCL	MDK - NCL	MK	Secreted Signaling	PMID: 28356350	AS	Stromal.MDK	Perivascular.NCL	1.51152e-307	0.248337	0.878	0.806	NA	NA	NA	NA
Perivascular	Stromal	MDK	NCL	0.00319359	0	MDK_NCL	MDK - NCL	MK	Secreted Signaling	PMID: 28356350	AS	Perivascular.MDK	Stromal.NCL	1.51603e-70	0.54564	0.806	0.558	0	-0.355747	0.877	0.882
Stromal	Stromal	MDK	NCL	0.0382874	0	MDK_NCL	MDK - NCL	MK	Secreted Signaling	PMID: 28356350	AS	Stromal.MDK	Stromal.NCL	1.51152e-307	0.248337	0.878	0.806	0	-0.355747	0.877	0.882
Contractile PV	Epithelium	PTN	SDC2	4.55427e-05	0	PTN_SDC2	PTN - SDC2	PTN	Secreted Signaling	PMID: 28356350; PMID: 25620911	AS	Contractile PV.PTN	Epithelium.SDC2	2.17236e-06	1.08995	0.924	1	2.06347e-25	0.268423	0.454	0.376
Perivascular	Epithelium	PTN	SDC2	5.51303e-05	0	PTN_SDC2	PTN - SDC2	PTN	Secreted Signaling	PMID: 28356350; PMID: 25620911	AS	Perivascular.PTN	Epithelium.SDC2	1.21852e-20	0.415799	0.686	0.542	2.06347e-25	0.268423	0.454	0.376
Stromal	Epithelium	PTN	SDC2	0.00099084	0	PTN_SDC2	PTN - SDC2	PTN	Secreted Signaling	PMID: 28356350; PMID: 25620911	AS	Stromal.PTN	Epithelium.SDC2	0	0.370831	0.91	0.816	2.06347e-25	0.268423	0.454	0.376
Ciliated Epithelium	Contractile PV	PTN	SDC2	8.86598e-07	0.04	PTN_SDC2	PTN - SDC2	PTN	Secreted Signaling	PMID: 28356350; PMID: 25620911	AS	Ciliated Epithelium.PTN	Contractile PV.SDC2	4.87875e-09	0.752122	0.346	0.169	0.000605305	-0.520367	0.665	0.938
Contractile PV	Contractile PV	PTN	SDC2	4.67543e-05	0	PTN_SDC2	PTN - SDC2	PTN	Secreted Signaling	PMID: 28356350; PMID: 25620911	AS	Contractile PV.PTN	Contractile PV.SDC2	2.17236e-06	1.08995	0.924	1	0.000605305	-0.520367	0.665	0.938
Perivascular	Contractile PV	PTN	SDC2	5.79991e-05	0	PTN_SDC2	PTN - SDC2	PTN	Secreted Signaling	PMID: 28356350; PMID: 25620911	AS	Perivascular.PTN	Contractile PV.SDC2	1.21852e-20	0.415799	0.686	0.542	0.000605305	-0.520367	0.665	0.938
Stromal	Contractile PV	PTN	SDC2	0.00101589	0	PTN_SDC2	PTN - SDC2	PTN	Secreted Signaling	PMID: 28356350; PMID: 25620911	AS	Stromal.PTN	Contractile PV.SDC2	0	0.370831	0.91	0.816	0.000605305	-0.520367	0.665	0.938
Ciliated Epithelium	Perivascular	PTN	SDC2	2.19032e-06	0	PTN_SDC2	PTN - SDC2	PTN	Secreted Signaling	PMID: 28356350; PMID: 25620911	AS	Ciliated Epithelium.PTN	Perivascular.SDC2	4.87875e-09	0.752122	0.346	0.169	NA	NA	NA	NA
Epithelium	Perivascular	PTN	SDC2	4.36454e-05	0	PTN_SDC2	PTN - SDC2	PTN	Secreted Signaling	PMID: 28356350; PMID: 25620911	AS	Epithelium.PTN	Perivascular.SDC2	0	0.824904	0.436	0.145	NA	NA	NA	NA
Contractile PV	Perivascular	PTN	SDC2	0.0001148	0	PTN_SDC2	PTN - SDC2	PTN	Secreted Signaling	PMID: 28356350; PMID: 25620911	AS	Contractile PV.PTN	Perivascular.SDC2	2.17236e-06	1.08995	0.924	1	NA	NA	NA	NA
Perivascular	Perivascular	PTN	SDC2	0.000142863	0	PTN_SDC2	PTN - SDC2	PTN	Secreted Signaling	PMID: 28356350; PMID: 25620911	AS	Perivascular.PTN	Perivascular.SDC2	1.21852e-20	0.415799	0.686	0.542	NA	NA	NA	NA
Stromal	Perivascular	PTN	SDC2	0.00249399	0	PTN_SDC2	PTN - SDC2	PTN	Secreted Signaling	PMID: 28356350; PMID: 25620911	AS	Stromal.PTN	Perivascular.SDC2	0	0.370831	0.91	0.816	NA	NA	NA	NA
Contractile PV	Stromal	PTN	SDC2	0.000209384	0	PTN_SDC2	PTN - SDC2	PTN	Secreted Signaling	PMID: 28356350; PMID: 25620911	AS	Contractile PV.PTN	Stromal.SDC2	2.17236e-06	1.08995	0.924	1	NA	NA	NA	NA
Perivascular	Stromal	PTN	SDC2	0.000252569	0	PTN_SDC2	PTN - SDC2	PTN	Secreted Signaling	PMID: 28356350; PMID: 25620911	AS	Perivascular.PTN	Stromal.SDC2	1.21852e-20	0.415799	0.686	0.542	NA	NA	NA	NA
Stromal	Stromal	PTN	SDC2	0.00455627	0	PTN_SDC2	PTN - SDC2	PTN	Secreted Signaling	PMID: 28356350; PMID: 25620911	AS	Stromal.PTN	Stromal.SDC2	0	0.370831	0.91	0.816	NA	NA	NA	NA
Contractile PV	Stromal	PTN	SDC3	0.000245084	0	PTN_SDC3	PTN - SDC3	PTN	Secreted Signaling	PMID: 28356350; PMID: 25620911	AS	Contractile PV.PTN	Stromal.SDC3	2.17236e-06	1.08995	0.924	1	NA	NA	NA	NA
Perivascular	Stromal	PTN	SDC3	0.000296005	0	PTN_SDC3	PTN - SDC3	PTN	Secreted Signaling	PMID: 28356350; PMID: 25620911	AS	Perivascular.PTN	Stromal.SDC3	1.21852e-20	0.415799	0.686	0.542	NA	NA	NA	NA
Stromal	Stromal	PTN	SDC3	0.00533277	0	PTN_SDC3	PTN - SDC3	PTN	Secreted Signaling	PMID: 28356350; PMID: 25620911	AS	Stromal.PTN	Stromal.SDC3	0	0.370831	0.91	0.816	NA	NA	NA	NA
Ciliated Epithelium	Ciliated Epithelium	PTN	SDC4	1.97326e-08	0	PTN_SDC4	PTN - SDC4	PTN	Secreted Signaling	PMID: 28356350; PMID: 25620911	AS	Ciliated Epithelium.PTN	Ciliated Epithelium.SDC4	4.87875e-09	0.752122	0.346	0.169	4.85862e-06	-0.368803	0.316	0.47
DC	Ciliated Epithelium	PTN	SDC4	2.24576e-08	0	PTN_SDC4	PTN - SDC4	PTN	Secreted Signaling	PMID: 28356350; PMID: 25620911	AS	DC.PTN	Ciliated Epithelium.SDC4	0.000261308	0.302476	0.276	0.139	4.85862e-06	-0.368803	0.316	0.47
Endothelium	Ciliated Epithelium	PTN	SDC4	1.38071e-07	0	PTN_SDC4	PTN - SDC4	PTN	Secreted Signaling	PMID: 28356350; PMID: 25620911	AS	Endothelium.PTN	Ciliated Epithelium.SDC4	3.99332e-35	0.631976	0.311	0.149	4.85862e-06	-0.368803	0.316	0.47
Epithelium	Ciliated Epithelium	PTN	SDC4	3.92865e-07	0	PTN_SDC4	PTN - SDC4	PTN	Secreted Signaling	PMID: 28356350; PMID: 25620911	AS	Epithelium.PTN	Ciliated Epithelium.SDC4	0	0.824904	0.436	0.145	4.85862e-06	-0.368803	0.316	0.47
Contractile PV	Ciliated Epithelium	PTN	SDC4	1.10077e-06	0	PTN_SDC4	PTN - SDC4	PTN	Secreted Signaling	PMID: 28356350; PMID: 25620911	AS	Contractile PV.PTN	Ciliated Epithelium.SDC4	2.17236e-06	1.08995	0.924	1	4.85862e-06	-0.368803	0.316	0.47
Perivascular	Ciliated Epithelium	PTN	SDC4	1.32569e-06	0	PTN_SDC4	PTN - SDC4	PTN	Secreted Signaling	PMID: 28356350; PMID: 25620911	AS	Perivascular.PTN	Ciliated Epithelium.SDC4	1.21852e-20	0.415799	0.686	0.542	4.85862e-06	-0.368803	0.316	0.47
Stromal	Ciliated Epithelium	PTN	SDC4	2.39554e-05	0	PTN_SDC4	PTN - SDC4	PTN	Secreted Signaling	PMID: 28356350; PMID: 25620911	AS	Stromal.PTN	Ciliated Epithelium.SDC4	0	0.370831	0.91	0.816	4.85862e-06	-0.368803	0.316	0.47
Ciliated Epithelium	Epithelium	PTN	SDC4	6.506e-07	0	PTN_SDC4	PTN - SDC4	PTN	Secreted Signaling	PMID: 28356350; PMID: 25620911	AS	Ciliated Epithelium.PTN	Epithelium.SDC4	4.87875e-09	0.752122	0.346	0.169	1.14151e-194	-0.428254	0.413	0.642
DC	Epithelium	PTN	SDC4	7.40797e-07	0	PTN_SDC4	PTN - SDC4	PTN	Secreted Signaling	PMID: 28356350; PMID: 25620911	AS	DC.PTN	Epithelium.SDC4	0.000261308	0.302476	0.276	0.139	1.14151e-194	-0.428254	0.413	0.642
Endothelium	Epithelium	PTN	SDC4	4.55391e-06	0	PTN_SDC4	PTN - SDC4	PTN	Secreted Signaling	PMID: 28356350; PMID: 25620911	AS	Endothelium.PTN	Epithelium.SDC4	3.99332e-35	0.631976	0.311	0.149	1.14151e-194	-0.428254	0.413	0.642
Epithelium	Epithelium	PTN	SDC4	1.2954e-05	0	PTN_SDC4	PTN - SDC4	PTN	Secreted Signaling	PMID: 28356350; PMID: 25620911	AS	Epithelium.PTN	Epithelium.SDC4	0	0.824904	0.436	0.145	1.14151e-194	-0.428254	0.413	0.642
Contractile PV	Epithelium	PTN	SDC4	3.6099e-05	0	PTN_SDC4	PTN - SDC4	PTN	Secreted Signaling	PMID: 28356350; PMID: 25620911	AS	Contractile PV.PTN	Epithelium.SDC4	2.17236e-06	1.08995	0.924	1	1.14151e-194	-0.428254	0.413	0.642
Perivascular	Epithelium	PTN	SDC4	4.35996e-05	0	PTN_SDC4	PTN - SDC4	PTN	Secreted Signaling	PMID: 28356350; PMID: 25620911	AS	Perivascular.PTN	Epithelium.SDC4	1.21852e-20	0.415799	0.686	0.542	1.14151e-194	-0.428254	0.413	0.642
Stromal	Epithelium	PTN	SDC4	0.000785476	0	PTN_SDC4	PTN - SDC4	PTN	Secreted Signaling	PMID: 28356350; PMID: 25620911	AS	Stromal.PTN	Epithelium.SDC4	0	0.370831	0.91	0.816	1.14151e-194	-0.428254	0.413	0.642
Ciliated Epithelium	MAIT cells	PTN	SDC4	6.28335e-08	0	PTN_SDC4	PTN - SDC4	PTN	Secreted Signaling	PMID: 28356350; PMID: 25620911	AS	Ciliated Epithelium.PTN	MAIT cells.SDC4	4.87875e-09	0.752122	0.346	0.169	NA	NA	NA	NA
DC	MAIT cells	PTN	SDC4	7.15244e-08	0	PTN_SDC4	PTN - SDC4	PTN	Secreted Signaling	PMID: 28356350; PMID: 25620911	AS	DC.PTN	MAIT cells.SDC4	0.000261308	0.302476	0.276	0.139	NA	NA	NA	NA
Endothelium	MAIT cells	PTN	SDC4	4.39715e-07	0	PTN_SDC4	PTN - SDC4	PTN	Secreted Signaling	PMID: 28356350; PMID: 25620911	AS	Endothelium.PTN	MAIT cells.SDC4	3.99332e-35	0.631976	0.311	0.149	NA	NA	NA	NA
Epithelium	MAIT cells	PTN	SDC4	1.25101e-06	0	PTN_SDC4	PTN - SDC4	PTN	Secreted Signaling	PMID: 28356350; PMID: 25620911	AS	Epithelium.PTN	MAIT cells.SDC4	0	0.824904	0.436	0.145	NA	NA	NA	NA
Contractile PV	MAIT cells	PTN	SDC4	3.49741e-06	0	PTN_SDC4	PTN - SDC4	PTN	Secreted Signaling	PMID: 28356350; PMID: 25620911	AS	Contractile PV.PTN	MAIT cells.SDC4	2.17236e-06	1.08995	0.924	1	NA	NA	NA	NA
Perivascular	MAIT cells	PTN	SDC4	4.21698e-06	0	PTN_SDC4	PTN - SDC4	PTN	Secreted Signaling	PMID: 28356350; PMID: 25620911	AS	Perivascular.PTN	MAIT cells.SDC4	1.21852e-20	0.415799	0.686	0.542	NA	NA	NA	NA
Stromal	MAIT cells	PTN	SDC4	7.61067e-05	0	PTN_SDC4	PTN - SDC4	PTN	Secreted Signaling	PMID: 28356350; PMID: 25620911	AS	Stromal.PTN	MAIT cells.SDC4	0	0.370831	0.91	0.816	NA	NA	NA	NA
Contractile PV	B cells	PTN	NCL	4.00312e-05	0	PTN_NCL	PTN - NCL	PTN	Secreted Signaling	PMID: 28356350; PMID: 25620911	AS	Contractile PV.PTN	B cells.NCL	2.17236e-06	1.08995	0.924	1	NA	NA	NA	NA
Stromal	B cells	PTN	NCL	0.000868109	0	PTN_NCL	PTN - NCL	PTN	Secreted Signaling	PMID: 28356350; PMID: 25620911	AS	Stromal.PTN	B cells.NCL	0	0.370831	0.91	0.816	NA	NA	NA	NA
Contractile PV	CD8+ T cells	PTN	NCL	0.000201631	0	PTN_NCL	PTN - NCL	PTN	Secreted Signaling	PMID: 28356350; PMID: 25620911	AS	Contractile PV.PTN	CD8+ T cells.NCL	2.17236e-06	1.08995	0.924	1	2.6136e-13	-0.255076	0.818	0.802
Stromal	CD8+ T cells	PTN	NCL	0.00437219	0	PTN_NCL	PTN - NCL	PTN	Secreted Signaling	PMID: 28356350; PMID: 25620911	AS	Stromal.PTN	CD8+ T cells.NCL	0	0.370831	0.91	0.816	2.6136e-13	-0.255076	0.818	0.802
Contractile PV	Ciliated Epithelium	PTN	NCL	1.22663e-05	0	PTN_NCL	PTN - NCL	PTN	Secreted Signaling	PMID: 28356350; PMID: 25620911	AS	Contractile PV.PTN	Ciliated Epithelium.NCL	2.17236e-06	1.08995	0.924	1	0.00254061	0.243789	0.787	0.705
Stromal	Ciliated Epithelium	PTN	NCL	0.000266105	0	PTN_NCL	PTN - NCL	PTN	Secreted Signaling	PMID: 28356350; PMID: 25620911	AS	Stromal.PTN	Ciliated Epithelium.NCL	0	0.370831	0.91	0.816	0.00254061	0.243789	0.787	0.705
Contractile PV	Cytotoxic NK	PTN	NCL	7.99337e-05	0	PTN_NCL	PTN - NCL	PTN	Secreted Signaling	PMID: 28356350; PMID: 25620911	AS	Contractile PV.PTN	Cytotoxic NK.NCL	2.17236e-06	1.08995	0.924	1	0.000748672	-0.271555	0.88	0.814
Stromal	Cytotoxic NK	PTN	NCL	0.0017331	0	PTN_NCL	PTN - NCL	PTN	Secreted Signaling	PMID: 28356350; PMID: 25620911	AS	Stromal.PTN	Cytotoxic NK.NCL	0	0.370831	0.91	0.816	0.000748672	-0.271555	0.88	0.814
Contractile PV	DC	PTN	NCL	3.65183e-05	0	PTN_NCL	PTN - NCL	PTN	Secreted Signaling	PMID: 28356350; PMID: 25620911	AS	Contractile PV.PTN	DC.NCL	2.17236e-06	1.08995	0.924	1	NA	NA	NA	NA
Stromal	DC	PTN	NCL	0.000792187	0	PTN_NCL	PTN - NCL	PTN	Secreted Signaling	PMID: 28356350; PMID: 25620911	AS	Stromal.PTN	DC.NCL	0	0.370831	0.91	0.816	NA	NA	NA	NA
Contractile PV	DN T cells	PTN	NCL	0.000177652	0	PTN_NCL	PTN - NCL	PTN	Secreted Signaling	PMID: 28356350; PMID: 25620911	AS	Contractile PV.PTN	DN T cells.NCL	2.17236e-06	1.08995	0.924	1	9.57571e-05	-0.233942	0.776	0.686
Stromal	DN T cells	PTN	NCL	0.0038535	0	PTN_NCL	PTN - NCL	PTN	Secreted Signaling	PMID: 28356350; PMID: 25620911	AS	Stromal.PTN	DN T cells.NCL	0	0.370831	0.91	0.816	9.57571e-05	-0.233942	0.776	0.686
Contractile PV	Endothelium	PTN	NCL	0.000168317	0	PTN_NCL	PTN - NCL	PTN	Secreted Signaling	PMID: 28356350; PMID: 25620911	AS	Contractile PV.PTN	Endothelium.NCL	2.17236e-06	1.08995	0.924	1	NA	NA	NA	NA
Stromal	Endothelium	PTN	NCL	0.00365055	0	PTN_NCL	PTN - NCL	PTN	Secreted Signaling	PMID: 28356350; PMID: 25620911	AS	Stromal.PTN	Endothelium.NCL	0	0.370831	0.91	0.816	NA	NA	NA	NA
Contractile PV	Epithelium	PTN	NCL	0.000248712	0	PTN_NCL	PTN - NCL	PTN	Secreted Signaling	PMID: 28356350; PMID: 25620911	AS	Contractile PV.PTN	Epithelium.NCL	2.17236e-06	1.08995	0.924	1	NA	NA	NA	NA
Stromal	Epithelium	PTN	NCL	0.00539697	0	PTN_NCL	PTN - NCL	PTN	Secreted Signaling	PMID: 28356350; PMID: 25620911	AS	Stromal.PTN	Epithelium.NCL	0	0.370831	0.91	0.816	NA	NA	NA	NA
Contractile PV	MAIT cells	PTN	NCL	4.16578e-05	0	PTN_NCL	PTN - NCL	PTN	Secreted Signaling	PMID: 28356350; PMID: 25620911	AS	Contractile PV.PTN	MAIT cells.NCL	2.17236e-06	1.08995	0.924	1	NA	NA	NA	NA
Stromal	MAIT cells	PTN	NCL	0.000902832	0	PTN_NCL	PTN - NCL	PTN	Secreted Signaling	PMID: 28356350; PMID: 25620911	AS	Stromal.PTN	MAIT cells.NCL	0	0.370831	0.91	0.816	NA	NA	NA	NA
Contractile PV	Mast cells	PTN	NCL	2.23937e-06	0	PTN_NCL	PTN - NCL	PTN	Secreted Signaling	PMID: 28356350; PMID: 25620911	AS	Contractile PV.PTN	Mast cells.NCL	2.17236e-06	1.08995	0.924	1	NA	NA	NA	NA
Stromal	Mast cells	PTN	NCL	4.85884e-05	0	PTN_NCL	PTN - NCL	PTN	Secreted Signaling	PMID: 28356350; PMID: 25620911	AS	Stromal.PTN	Mast cells.NCL	0	0.370831	0.91	0.816	NA	NA	NA	NA
Contractile PV	Contractile PV	PTN	NCL	9.84149e-05	0	PTN_NCL	PTN - NCL	PTN	Secreted Signaling	PMID: 28356350; PMID: 25620911	AS	Contractile PV.PTN	Contractile PV.NCL	2.17236e-06	1.08995	0.924	1	NA	NA	NA	NA
Stromal	Contractile PV	PTN	NCL	0.00213396	0	PTN_NCL	PTN - NCL	PTN	Secreted Signaling	PMID: 28356350; PMID: 25620911	AS	Stromal.PTN	Contractile PV.NCL	0	0.370831	0.91	0.816	NA	NA	NA	NA
Contractile PV	NK	PTN	NCL	0.000313753	0	PTN_NCL	PTN - NCL	PTN	Secreted Signaling	PMID: 28356350; PMID: 25620911	AS	Contractile PV.PTN	NK.NCL	2.17236e-06	1.08995	0.924	1	NA	NA	NA	NA
Perivascular	NK	PTN	NCL	0.000410453	0	PTN_NCL	PTN - NCL	PTN	Secreted Signaling	PMID: 28356350; PMID: 25620911	AS	Perivascular.PTN	NK.NCL	1.21852e-20	0.415799	0.686	0.542	NA	NA	NA	NA
Stromal	NK	PTN	NCL	0.00679897	0	PTN_NCL	PTN - NCL	PTN	Secreted Signaling	PMID: 28356350; PMID: 25620911	AS	Stromal.PTN	NK.NCL	0	0.370831	0.91	0.816	NA	NA	NA	NA
Contractile PV	Perivascular	PTN	NCL	0.000227191	0	PTN_NCL	PTN - NCL	PTN	Secreted Signaling	PMID: 28356350; PMID: 25620911	AS	Contractile PV.PTN	Perivascular.NCL	2.17236e-06	1.08995	0.924	1	NA	NA	NA	NA
Stromal	Perivascular	PTN	NCL	0.00492582	0	PTN_NCL	PTN - NCL	PTN	Secreted Signaling	PMID: 28356350; PMID: 25620911	AS	Stromal.PTN	Perivascular.NCL	0	0.370831	0.91	0.816	NA	NA	NA	NA
Contractile PV	Stromal	PTN	NCL	0.00195012	0	PTN_NCL	PTN - NCL	PTN	Secreted Signaling	PMID: 28356350; PMID: 25620911	AS	Contractile PV.PTN	Stromal.NCL	2.17236e-06	1.08995	0.924	1	0	-0.355747	0.877	0.882
Stromal	Stromal	PTN	NCL	0.0422962	0	PTN_NCL	PTN - NCL	PTN	Secreted Signaling	PMID: 28356350; PMID: 25620911	AS	Stromal.PTN	Stromal.NCL	0	0.370831	0.91	0.816	0	-0.355747	0.877	0.882
DC	DC	C3	C3AR1	1.43735e-07	0	C3_C3AR1	C3 - C3AR1	COMPLEMENT	Secreted Signaling	KEGG: hsa04080	AS	DC.C3	DC.C3AR1	4.29415e-09	0.810452	0.268	0.072	5.3045e-08	0.359696	0.366	0.163
Epithelium	DC	C3	C3AR1	2.45122e-07	0	C3_C3AR1	C3 - C3AR1	COMPLEMENT	Secreted Signaling	KEGG: hsa04080	AS	Epithelium.C3	DC.C3AR1	NA	NA	NA	NA	5.3045e-08	0.359696	0.366	0.163
DC	Cytotoxic NK	C3	ITGAM_ITGB2	7.32155e-07	0	C3_ITGAM_ITGB2	C3 - (ITGAM+ITGB2)	COMPLEMENT	Secreted Signaling	PMID: 16234578	AS	DC.C3	Cytotoxic NK.ITGAM_ITGB2	4.29415e-09	0.810452	0.268	0.072	NA	NA	NA	NA
Epithelium	Cytotoxic NK	C3	ITGAM_ITGB2	1.2507e-06	0	C3_ITGAM_ITGB2	C3 - (ITGAM+ITGB2)	COMPLEMENT	Secreted Signaling	PMID: 16234578	AS	Epithelium.C3	Cytotoxic NK.ITGAM_ITGB2	NA	NA	NA	NA	NA	NA	NA	NA
DC	DC	C3	ITGAM_ITGB2	1.39407e-07	0	C3_ITGAM_ITGB2	C3 - (ITGAM+ITGB2)	COMPLEMENT	Secreted Signaling	PMID: 16234578	AS	DC.C3	DC.ITGAM_ITGB2	4.29415e-09	0.810452	0.268	0.072	0.00585232	0.11714	0.772	0.625
Epithelium	DC	C3	ITGAM_ITGB2	2.37733e-07	0	C3_ITGAM_ITGB2	C3 - (ITGAM+ITGB2)	COMPLEMENT	Secreted Signaling	PMID: 16234578	AS	Epithelium.C3	DC.ITGAM_ITGB2	NA	NA	NA	NA	0.00585232	0.11714	0.772	0.625
DC	Macrophages	C3	ITGAM_ITGB2	1.48778e-06	0	C3_ITGAM_ITGB2	C3 - (ITGAM+ITGB2)	COMPLEMENT	Secreted Signaling	PMID: 16234578	AS	DC.C3	Macrophages.ITGAM_ITGB2	4.29415e-09	0.810452	0.268	0.072	1.0041e-08	0.39831	0.875	0.639
Epithelium	Macrophages	C3	ITGAM_ITGB2	2.54278e-06	0	C3_ITGAM_ITGB2	C3 - (ITGAM+ITGB2)	COMPLEMENT	Secreted Signaling	PMID: 16234578	AS	Epithelium.C3	Macrophages.ITGAM_ITGB2	NA	NA	NA	NA	1.0041e-08	0.39831	0.875	0.639
DC	DC	C3	ITGAX_ITGB2	6.04841e-07	0	C3_ITGAX_ITGB2	C3 - (ITGAX+ITGB2)	COMPLEMENT	Secreted Signaling	PMID: 16234578	AS	DC.C3	DC.ITGAX_ITGB2	4.29415e-09	0.810452	0.268	0.072	0.00292617	0.262291	0.6605	0.476
Epithelium	DC	C3	ITGAX_ITGB2	1.03482e-06	0	C3_ITGAX_ITGB2	C3 - (ITGAX+ITGB2)	COMPLEMENT	Secreted Signaling	PMID: 16234578	AS	Epithelium.C3	DC.ITGAX_ITGB2	NA	NA	NA	NA	0.00292617	0.262291	0.6605	0.476
DC	Macrophages	C3	ITGAX_ITGB2	2.5643e-06	0	C3_ITGAX_ITGB2	C3 - (ITGAX+ITGB2)	COMPLEMENT	Secreted Signaling	PMID: 16234578	AS	DC.C3	Macrophages.ITGAX_ITGB2	4.29415e-09	0.810452	0.268	0.072	7.69799e-05	0.329773	0.735	0.5365
Epithelium	Macrophages	C3	ITGAX_ITGB2	4.39284e-06	0	C3_ITGAX_ITGB2	C3 - (ITGAX+ITGB2)	COMPLEMENT	Secreted Signaling	PMID: 16234578	AS	Epithelium.C3	Macrophages.ITGAX_ITGB2	NA	NA	NA	NA	7.69799e-05	0.329773	0.735	0.5365
DC	NK	C3	ITGAX_ITGB2	2.71276e-06	0	C3_ITGAX_ITGB2	C3 - (ITGAX+ITGB2)	COMPLEMENT	Secreted Signaling	PMID: 16234578	AS	DC.C3	NK.ITGAX_ITGB2	4.29415e-09	0.810452	0.268	0.072	6.21796e-14	0.405479	0.527	0.3155
Epithelium	NK	C3	ITGAX_ITGB2	4.63497e-06	0	C3_ITGAX_ITGB2	C3 - (ITGAX+ITGB2)	COMPLEMENT	Secreted Signaling	PMID: 16234578	AS	Epithelium.C3	NK.ITGAX_ITGB2	NA	NA	NA	NA	6.21796e-14	0.405479	0.527	0.3155
Endothelium	Contractile PV	EDN1	EDNRA	1.55461e-05	0	EDN1_EDNRA	EDN1 - EDNRA	EDN	Secreted Signaling	KEGG: hsa04080	AS	Endothelium.EDN1	Contractile PV.EDNRA	2.10121e-16	-0.325977	0.482	0.612	NA	NA	NA	NA
Epithelium	Contractile PV	EDN1	EDNRA	3.89849e-06	0	EDN1_EDNRA	EDN1 - EDNRA	EDN	Secreted Signaling	KEGG: hsa04080	AS	Epithelium.EDN1	Contractile PV.EDNRA	3.20472e-213	-0.744322	0.266	0.543	NA	NA	NA	NA
Endothelium	Perivascular	EDN1	EDNRA	4.68147e-05	0	EDN1_EDNRA	EDN1 - EDNRA	EDN	Secreted Signaling	KEGG: hsa04080	AS	Endothelium.EDN1	Perivascular.EDNRA	2.10121e-16	-0.325977	0.482	0.612	2.08781e-15	0.185605	0.747	0.638
Epithelium	Perivascular	EDN1	EDNRA	1.17858e-05	0	EDN1_EDNRA	EDN1 - EDNRA	EDN	Secreted Signaling	KEGG: hsa04080	AS	Epithelium.EDN1	Perivascular.EDNRA	3.20472e-213	-0.744322	0.266	0.543	2.08781e-15	0.185605	0.747	0.638
Endothelium	Stromal	EDN1	EDNRA	0.000371227	0	EDN1_EDNRA	EDN1 - EDNRA	EDN	Secreted Signaling	KEGG: hsa04080	AS	Endothelium.EDN1	Stromal.EDNRA	2.10121e-16	-0.325977	0.482	0.612	0	0.36136	0.725	0.483
Epithelium	Stromal	EDN1	EDNRA	9.32284e-05	0	EDN1_EDNRA	EDN1 - EDNRA	EDN	Secreted Signaling	KEGG: hsa04080	AS	Epithelium.EDN1	Stromal.EDNRA	3.20472e-213	-0.744322	0.266	0.543	0	0.36136	0.725	0.483
Stromal	Contractile PV	EDN3	EDNRA	3.99311e-05	0	EDN3_EDNRA	EDN3 - EDNRA	EDN	Secreted Signaling	KEGG: hsa04080	AS	Stromal.EDN3	Contractile PV.EDNRA	0	0.243941	0.255	0.074	NA	NA	NA	NA
Stromal	Perivascular	EDN3	EDNRA	0.000120677	0	EDN3_EDNRA	EDN3 - EDNRA	EDN	Secreted Signaling	KEGG: hsa04080	AS	Stromal.EDN3	Perivascular.EDNRA	0	0.243941	0.255	0.074	2.08781e-15	0.185605	0.747	0.638
Stromal	Stromal	EDN3	EDNRA	0.00095479	0	EDN3_EDNRA	EDN3 - EDNRA	EDN	Secreted Signaling	KEGG: hsa04080	AS	Stromal.EDN3	Stromal.EDNRA	0	0.243941	0.255	0.074	0	0.36136	0.725	0.483
Mast cells	Cytotoxic NK	CTSG	F2R	9.83956e-08	0	CTSG_F2R	CTSG - F2R	PARs	Secreted Signaling	KEGG: hsa04080	AS	Mast cells.CTSG	Cytotoxic NK.F2R	NA	NA	NA	NA	0.00028323	0.143892	0.347	0.168
Mast cells	Endothelium	CTSG	F2R	1.29533e-07	0	CTSG_F2R	CTSG - F2R	PARs	Secreted Signaling	KEGG: hsa04080	AS	Mast cells.CTSG	Endothelium.F2R	NA	NA	NA	NA	NA	NA	NA	NA
Mast cells	MAIT cells	CTSG	F2R	3.25944e-08	0	CTSG_F2R	CTSG - F2R	PARs	Secreted Signaling	KEGG: hsa04080	AS	Mast cells.CTSG	MAIT cells.F2R	NA	NA	NA	NA	0.0334754	-0.204284	0.337	0.385
Mast cells	Perivascular	CTSG	F2R	1.30325e-07	0	CTSG_F2R	CTSG - F2R	PARs	Secreted Signaling	KEGG: hsa04080	AS	Mast cells.CTSG	Perivascular.F2R	NA	NA	NA	NA	NA	NA	NA	NA
Mast cells	Stromal	CTSG	F2R	9.94682e-07	0	CTSG_F2R	CTSG - F2R	PARs	Secreted Signaling	KEGG: hsa04080	AS	Mast cells.CTSG	Stromal.F2R	NA	NA	NA	NA	NA	NA	NA	NA
CD8+ T cells	Cytotoxic NK	GZMA	F2R	2.73239e-05	0	GZMA_F2R	GZMA - F2R	PARs	Secreted Signaling	KEGG: hsa04080	AS	CD8+ T cells.GZMA	Cytotoxic NK.F2R	NA	NA	NA	NA	0.00028323	0.143892	0.347	0.168
Cytotoxic NK	Cytotoxic NK	GZMA	F2R	1.08474e-05	0	GZMA_F2R	GZMA - F2R	PARs	Secreted Signaling	KEGG: hsa04080	AS	Cytotoxic NK.GZMA	Cytotoxic NK.F2R	NA	NA	NA	NA	0.00028323	0.143892	0.347	0.168
NK	Cytotoxic NK	GZMA	F2R	3.82925e-05	0	GZMA_F2R	GZMA - F2R	PARs	Secreted Signaling	KEGG: hsa04080	AS	NK.GZMA	Cytotoxic NK.F2R	1.72888e-06	0.242614	0.812	0.735	0.00028323	0.143892	0.347	0.168
CD8+ T cells	Endothelium	GZMA	F2R	3.62661e-05	0	GZMA_F2R	GZMA - F2R	PARs	Secreted Signaling	KEGG: hsa04080	AS	CD8+ T cells.GZMA	Endothelium.F2R	NA	NA	NA	NA	NA	NA	NA	NA
Cytotoxic NK	Endothelium	GZMA	F2R	1.44023e-05	0	GZMA_F2R	GZMA - F2R	PARs	Secreted Signaling	KEGG: hsa04080	AS	Cytotoxic NK.GZMA	Endothelium.F2R	NA	NA	NA	NA	NA	NA	NA	NA
NK	Endothelium	GZMA	F2R	5.08549e-05	0	GZMA_F2R	GZMA - F2R	PARs	Secreted Signaling	KEGG: hsa04080	AS	NK.GZMA	Endothelium.F2R	1.72888e-06	0.242614	0.812	0.735	NA	NA	NA	NA
CD8+ T cells	MAIT cells	GZMA	F2R	9.10333e-06	0	GZMA_F2R	GZMA - F2R	PARs	Secreted Signaling	KEGG: hsa04080	AS	CD8+ T cells.GZMA	MAIT cells.F2R	NA	NA	NA	NA	0.0334754	-0.204284	0.337	0.385
Cytotoxic NK	MAIT cells	GZMA	F2R	3.61483e-06	0	GZMA_F2R	GZMA - F2R	PARs	Secreted Signaling	KEGG: hsa04080	AS	Cytotoxic NK.GZMA	MAIT cells.F2R	NA	NA	NA	NA	0.0334754	-0.204284	0.337	0.385
NK	MAIT cells	GZMA	F2R	1.2763e-05	0	GZMA_F2R	GZMA - F2R	PARs	Secreted Signaling	KEGG: hsa04080	AS	NK.GZMA	MAIT cells.F2R	1.72888e-06	0.242614	0.812	0.735	0.0334754	-0.204284	0.337	0.385
CD8+ T cells	Perivascular	GZMA	F2R	3.65641e-05	0	GZMA_F2R	GZMA - F2R	PARs	Secreted Signaling	KEGG: hsa04080	AS	CD8+ T cells.GZMA	Perivascular.F2R	NA	NA	NA	NA	NA	NA	NA	NA
Cytotoxic NK	Perivascular	GZMA	F2R	1.4522e-05	0	GZMA_F2R	GZMA - F2R	PARs	Secreted Signaling	KEGG: hsa04080	AS	Cytotoxic NK.GZMA	Perivascular.F2R	NA	NA	NA	NA	NA	NA	NA	NA
NK	Perivascular	GZMA	F2R	5.12807e-05	0	GZMA_F2R	GZMA - F2R	PARs	Secreted Signaling	KEGG: hsa04080	AS	NK.GZMA	Perivascular.F2R	1.72888e-06	0.242614	0.812	0.735	NA	NA	NA	NA
CD8+ T cells	Stromal	GZMA	F2R	0.000279548	0	GZMA_F2R	GZMA - F2R	PARs	Secreted Signaling	KEGG: hsa04080	AS	CD8+ T cells.GZMA	Stromal.F2R	NA	NA	NA	NA	NA	NA	NA	NA
Cytotoxic NK	Stromal	GZMA	F2R	0.000111035	0	GZMA_F2R	GZMA - F2R	PARs	Secreted Signaling	KEGG: hsa04080	AS	Cytotoxic NK.GZMA	Stromal.F2R	NA	NA	NA	NA	NA	NA	NA	NA
NK	Stromal	GZMA	F2R	0.000392113	0	GZMA_F2R	GZMA - F2R	PARs	Secreted Signaling	KEGG: hsa04080	AS	NK.GZMA	Stromal.F2R	1.72888e-06	0.242614	0.812	0.735	NA	NA	NA	NA
Mast cells	Ciliated Epithelium	CTSG	PARD3	5.75766e-09	0	CTSG_PARD3	CTSG - PARD3	PARs	Secreted Signaling	KEGG: hsa04080	AS	Mast cells.CTSG	Ciliated Epithelium.PARD3	NA	NA	NA	NA	0.00123127	0.21643	0.279	0.181
Mast cells	Epithelium	CTSG	PARD3	1.00228e-07	0	CTSG_PARD3	CTSG - PARD3	PARs	Secreted Signaling	KEGG: hsa04080	AS	Mast cells.CTSG	Epithelium.PARD3	NA	NA	NA	NA	NA	NA	NA	NA
Mast cells	Perivascular	CTSG	PARD3	1.79276e-07	0	CTSG_PARD3	CTSG - PARD3	PARs	Secreted Signaling	KEGG: hsa04080	AS	Mast cells.CTSG	Perivascular.PARD3	NA	NA	NA	NA	NA	NA	NA	NA
Mast cells	Stromal	CTSG	PARD3	1.34334e-06	0	CTSG_PARD3	CTSG - PARD3	PARs	Secreted Signaling	KEGG: hsa04080	AS	Mast cells.CTSG	Stromal.PARD3	NA	NA	NA	NA	NA	NA	NA	NA
CD8+ T cells	Ciliated Epithelium	GZMA	PARD3	1.61978e-06	0	GZMA_PARD3	GZMA - PARD3	PARs	Secreted Signaling	KEGG: hsa04080	AS	CD8+ T cells.GZMA	Ciliated Epithelium.PARD3	NA	NA	NA	NA	0.00123127	0.21643	0.279	0.181
Cytotoxic NK	Ciliated Epithelium	GZMA	PARD3	6.43397e-07	0	GZMA_PARD3	GZMA - PARD3	PARs	Secreted Signaling	KEGG: hsa04080	AS	Cytotoxic NK.GZMA	Ciliated Epithelium.PARD3	NA	NA	NA	NA	0.00123127	0.21643	0.279	0.181
NK	Ciliated Epithelium	GZMA	PARD3	2.27219e-06	0	GZMA_PARD3	GZMA - PARD3	PARs	Secreted Signaling	KEGG: hsa04080	AS	NK.GZMA	Ciliated Epithelium.PARD3	1.72888e-06	0.242614	0.812	0.735	0.00123127	0.21643	0.279	0.181
CD8+ T cells	Epithelium	GZMA	PARD3	2.8234e-05	0	GZMA_PARD3	GZMA - PARD3	PARs	Secreted Signaling	KEGG: hsa04080	AS	CD8+ T cells.GZMA	Epithelium.PARD3	NA	NA	NA	NA	NA	NA	NA	NA
Cytotoxic NK	Epithelium	GZMA	PARD3	1.12155e-05	0	GZMA_PARD3	GZMA - PARD3	PARs	Secreted Signaling	KEGG: hsa04080	AS	Cytotoxic NK.GZMA	Epithelium.PARD3	NA	NA	NA	NA	NA	NA	NA	NA
NK	Epithelium	GZMA	PARD3	3.96098e-05	0	GZMA_PARD3	GZMA - PARD3	PARs	Secreted Signaling	KEGG: hsa04080	AS	NK.GZMA	Epithelium.PARD3	1.72888e-06	0.242614	0.812	0.735	NA	NA	NA	NA
CD8+ T cells	Perivascular	GZMA	PARD3	5.01271e-05	0	GZMA_PARD3	GZMA - PARD3	PARs	Secreted Signaling	KEGG: hsa04080	AS	CD8+ T cells.GZMA	Perivascular.PARD3	NA	NA	NA	NA	NA	NA	NA	NA
Cytotoxic NK	Perivascular	GZMA	PARD3	1.99059e-05	0	GZMA_PARD3	GZMA - PARD3	PARs	Secreted Signaling	KEGG: hsa04080	AS	Cytotoxic NK.GZMA	Perivascular.PARD3	NA	NA	NA	NA	NA	NA	NA	NA
NK	Perivascular	GZMA	PARD3	7.02851e-05	0	GZMA_PARD3	GZMA - PARD3	PARs	Secreted Signaling	KEGG: hsa04080	AS	NK.GZMA	Perivascular.PARD3	1.72888e-06	0.242614	0.812	0.735	NA	NA	NA	NA
CD8+ T cells	Stromal	GZMA	PARD3	0.000376563	0	GZMA_PARD3	GZMA - PARD3	PARs	Secreted Signaling	KEGG: hsa04080	AS	CD8+ T cells.GZMA	Stromal.PARD3	NA	NA	NA	NA	NA	NA	NA	NA
Cytotoxic NK	Stromal	GZMA	PARD3	0.000149552	0	GZMA_PARD3	GZMA - PARD3	PARs	Secreted Signaling	KEGG: hsa04080	AS	Cytotoxic NK.GZMA	Stromal.PARD3	NA	NA	NA	NA	NA	NA	NA	NA
NK	Stromal	GZMA	PARD3	0.000528092	0	GZMA_PARD3	GZMA - PARD3	PARs	Secreted Signaling	KEGG: hsa04080	AS	NK.GZMA	Stromal.PARD3	1.72888e-06	0.242614	0.812	0.735	NA	NA	NA	NA
Endothelium	MAIT cells	KITLG	KIT	4.38298e-06	0	KITL_KIT	KITL - KIT	KIT	Secreted Signaling	KEGG: hsa04080	AS	Endothelium.KITLG	MAIT cells.KIT	6.53926e-06	0.171184	0.362	0.315	NA	NA	NA	NA
Perivascular	MAIT cells	KITLG	KIT	2.05121e-06	0	KITL_KIT	KITL - KIT	KIT	Secreted Signaling	KEGG: hsa04080	AS	Perivascular.KITLG	MAIT cells.KIT	NA	NA	NA	NA	NA	NA	NA	NA
Endothelium	Mast cells	KITLG	KIT	7.47698e-07	0	KITL_KIT	KITL - KIT	KIT	Secreted Signaling	KEGG: hsa04080	AS	Endothelium.KITLG	Mast cells.KIT	6.53926e-06	0.171184	0.362	0.315	0.0163082	1.53739	0.923	0.333
Perivascular	Mast cells	KITLG	KIT	3.52961e-07	0	KITL_KIT	KITL - KIT	KIT	Secreted Signaling	KEGG: hsa04080	AS	Perivascular.KITLG	Mast cells.KIT	NA	NA	NA	NA	0.0163082	1.53739	0.923	0.333
Epithelium	Endothelium	SEMA3C	NRP1_PLXNA2	3.01218e-06	0	SEMA3C_NRP1_PLXNA2	SEMA3C - (NRP1+PLXNA2)	SEMA3	Secreted Signaling	PMID: 27533782	AS	Epithelium.SEMA3C	Endothelium.NRP1_PLXNA2	NA	NA	NA	NA	NA	NA	NA	NA
Epithelium	Stromal	SEMA3C	NRP1_PLXNA3	2.86218e-05	0	SEMA3C_NRP1_PLXNA3	SEMA3C - (NRP1+PLXNA3)	SEMA3	Secreted Signaling	PMID: 27533782	AS	Epithelium.SEMA3C	Stromal.NRP1_PLXNA3	NA	NA	NA	NA	1.67407e-225	0.198958	0.652	0.49
Epithelium	DC	SEMA3C	NRP1_NRP2	3.28629e-07	0	SEMA3C_NRP1_NRP2	SEMA3C - (NRP1+NRP2)	SEMA3	Secreted Signaling	PMID: 27533782	AS	Epithelium.SEMA3C	DC.NRP1_NRP2	NA	NA	NA	NA	0.00511378	0.262163	0.3495	0.219
Epithelium	DC	SEMA3C	PLXND1	3.87833e-07	0	SEMA3C_PLXND1	SEMA3C - PLXND1	SEMA3	Secreted Signaling	PMID: 27533782	AS	Epithelium.SEMA3C	DC.PLXND1	NA	NA	NA	NA	1.33563e-05	0.240462	0.373	0.202
Epithelium	Endothelium	SEMA3C	PLXND1	9.0329e-06	0	SEMA3C_PLXND1	SEMA3C - PLXND1	SEMA3	Secreted Signaling	PMID: 27533782	AS	Epithelium.SEMA3C	Endothelium.PLXND1	NA	NA	NA	NA	8.7822e-05	0.127599	0.679	0.67
Epithelium	Macrophages	SEMA3C	PLXND1	9.06684e-07	0	SEMA3C_PLXND1	SEMA3C - PLXND1	SEMA3	Secreted Signaling	PMID: 27533782	AS	Epithelium.SEMA3C	Macrophages.PLXND1	NA	NA	NA	NA	0.00235705	0.12887	0.277	0.139
Epithelium	Contractile PV	SEMA3C	PLXND1	5.00779e-07	0	SEMA3C_PLXND1	SEMA3C - PLXND1	SEMA3	Secreted Signaling	PMID: 27533782	AS	Epithelium.SEMA3C	Contractile PV.PLXND1	NA	NA	NA	NA	0.00153518	-0.177802	0.26	0.688
Epithelium	Perivascular	SEMA3C	PLXND1	2.4219e-06	0	SEMA3C_PLXND1	SEMA3C - PLXND1	SEMA3	Secreted Signaling	PMID: 27533782	AS	Epithelium.SEMA3C	Perivascular.PLXND1	NA	NA	NA	NA	NA	NA	NA	NA
Epithelium	Stromal	SEMA3C	PLXND1	2.48088e-05	0	SEMA3C_PLXND1	SEMA3C - PLXND1	SEMA3	Secreted Signaling	PMID: 27533782	AS	Epithelium.SEMA3C	Stromal.PLXND1	NA	NA	NA	NA	1.43405e-261	0.167103	0.491	0.314
Epithelium	Endothelium	ADM	CALCRL	3.16806e-05	0	ADM_CALCRL	ADM - CALCRL	CALCR	Secreted Signaling	KEGG: hsa04080	AS	Epithelium.ADM	Endothelium.CALCRL	1.54169e-295	-0.637979	0.331	0.629	9.36984e-06	-0.157034	0.778	0.811
Macrophages	Endothelium	ADM	CALCRL	4.05888e-05	0	ADM_CALCRL	ADM - CALCRL	CALCR	Secreted Signaling	KEGG: hsa04080	AS	Macrophages.ADM	Endothelium.CALCRL	NA	NA	NA	NA	9.36984e-06	-0.157034	0.778	0.811
Epithelium	Contractile PV	ADM	CALCRL	1.20688e-06	0	ADM_CALCRL	ADM - CALCRL	CALCR	Secreted Signaling	KEGG: hsa04080	AS	Epithelium.ADM	Contractile PV.CALCRL	1.54169e-295	-0.637979	0.331	0.629	0.00973356	-0.238142	0.258	0.562
Macrophages	Contractile PV	ADM	CALCRL	1.57139e-06	0	ADM_CALCRL	ADM - CALCRL	CALCR	Secreted Signaling	KEGG: hsa04080	AS	Macrophages.ADM	Contractile PV.CALCRL	NA	NA	NA	NA	0.00973356	-0.238142	0.258	0.562
Epithelium	Perivascular	ADM	CALCRL	3.96103e-06	0	ADM_CALCRL	ADM - CALCRL	CALCR	Secreted Signaling	KEGG: hsa04080	AS	Epithelium.ADM	Perivascular.CALCRL	1.54169e-295	-0.637979	0.331	0.629	NA	NA	NA	NA
Macrophages	Perivascular	ADM	CALCRL	5.15453e-06	0	ADM_CALCRL	ADM - CALCRL	CALCR	Secreted Signaling	KEGG: hsa04080	AS	Macrophages.ADM	Perivascular.CALCRL	NA	NA	NA	NA	NA	NA	NA	NA
Epithelium	Stromal	ADM	CALCRL	6.11872e-05	0	ADM_CALCRL	ADM - CALCRL	CALCR	Secreted Signaling	KEGG: hsa04080	AS	Epithelium.ADM	Stromal.CALCRL	1.54169e-295	-0.637979	0.331	0.629	NA	NA	NA	NA
Macrophages	Stromal	ADM	CALCRL	7.95335e-05	0	ADM_CALCRL	ADM - CALCRL	CALCR	Secreted Signaling	KEGG: hsa04080	AS	Macrophages.ADM	Stromal.CALCRL	NA	NA	NA	NA	NA	NA	NA	NA
CD8+ T cells	Macrophages	ANXA1	FPR1	9.22e-05	0	ANXA1_FPR1	ANXA1 - FPR1	ANNEXIN	Secreted Signaling	PMID: 23230437	AS	CD8+ T cells.ANXA1	Macrophages.FPR1	2.35426e-49	-0.711553	0.726	0.838	1.91355e-10	0.540223	0.602	0.328
Ciliated Epithelium	Macrophages	ANXA1	FPR1	1.04854e-05	0	ANXA1_FPR1	ANXA1 - FPR1	ANNEXIN	Secreted Signaling	PMID: 23230437	AS	Ciliated Epithelium.ANXA1	Macrophages.FPR1	4.21818e-27	-0.77099	0.875	0.966	1.91355e-10	0.540223	0.602	0.328
Cytotoxic NK	Macrophages	ANXA1	FPR1	4.58155e-05	0	ANXA1_FPR1	ANXA1 - FPR1	ANNEXIN	Secreted Signaling	PMID: 23230437	AS	Cytotoxic NK.ANXA1	Macrophages.FPR1	7.01399e-07	-0.4264	0.845	0.79	1.91355e-10	0.540223	0.602	0.328
DC	Macrophages	ANXA1	FPR1	1.72735e-05	0	ANXA1_FPR1	ANXA1 - FPR1	ANNEXIN	Secreted Signaling	PMID: 23230437	AS	DC.ANXA1	Macrophages.FPR1	1.11916e-07	-0.466764	0.734	0.812	1.91355e-10	0.540223	0.602	0.328
DN T cells	Macrophages	ANXA1	FPR1	3.30051e-05	0	ANXA1_FPR1	ANXA1 - FPR1	ANNEXIN	Secreted Signaling	PMID: 23230437	AS	DN T cells.ANXA1	Macrophages.FPR1	2.36966e-62	-0.997965	0.499	0.726	1.91355e-10	0.540223	0.602	0.328
Endothelium	Macrophages	ANXA1	FPR1	4.0632e-05	0	ANXA1_FPR1	ANXA1 - FPR1	ANNEXIN	Secreted Signaling	PMID: 23230437	AS	Endothelium.ANXA1	Macrophages.FPR1	3.93873e-54	-0.48612	0.549	0.747	1.91355e-10	0.540223	0.602	0.328
Epithelium	Macrophages	ANXA1	FPR1	9.28207e-05	0	ANXA1_FPR1	ANXA1 - FPR1	ANNEXIN	Secreted Signaling	PMID: 23230437	AS	Epithelium.ANXA1	Macrophages.FPR1	0	-1.41117	0.575	0.967	1.91355e-10	0.540223	0.602	0.328
Macrophages	Macrophages	ANXA1	FPR1	7.91984e-05	0	ANXA1_FPR1	ANXA1 - FPR1	ANNEXIN	Secreted Signaling	PMID: 23230437	AS	Macrophages.ANXA1	Macrophages.FPR1	6.15071e-06	-0.36082	0.783	0.885	1.91355e-10	0.540223	0.602	0.328
MAIT cells	Macrophages	ANXA1	FPR1	1.7144e-05	0	ANXA1_FPR1	ANXA1 - FPR1	ANNEXIN	Secreted Signaling	PMID: 23230437	AS	MAIT cells.ANXA1	Macrophages.FPR1	NA	NA	NA	NA	1.91355e-10	0.540223	0.602	0.328
Mast cells	Macrophages	ANXA1	FPR1	2.78965e-06	0	ANXA1_FPR1	ANXA1 - FPR1	ANNEXIN	Secreted Signaling	PMID: 23230437	AS	Mast cells.ANXA1	Macrophages.FPR1	NA	NA	NA	NA	1.91355e-10	0.540223	0.602	0.328
Contractile PV	Macrophages	ANXA1	FPR1	2.64759e-05	0	ANXA1_FPR1	ANXA1 - FPR1	ANNEXIN	Secreted Signaling	PMID: 23230437	AS	Contractile PV.ANXA1	Macrophages.FPR1	0.000249047	-0.568394	0.621	0.938	1.91355e-10	0.540223	0.602	0.328
NK	Macrophages	ANXA1	FPR1	8.40094e-05	0	ANXA1_FPR1	ANXA1 - FPR1	ANNEXIN	Secreted Signaling	PMID: 23230437	AS	NK.ANXA1	Macrophages.FPR1	4.23029e-40	-0.654775	0.554	0.63	1.91355e-10	0.540223	0.602	0.328
Perivascular	Macrophages	ANXA1	FPR1	1.61802e-05	0	ANXA1_FPR1	ANXA1 - FPR1	ANNEXIN	Secreted Signaling	PMID: 23230437	AS	Perivascular.ANXA1	Macrophages.FPR1	6.70443e-31	-0.507603	0.341	0.502	1.91355e-10	0.540223	0.602	0.328
Stromal	Macrophages	ANXA1	FPR1	0.000106981	0	ANXA1_FPR1	ANXA1 - FPR1	ANNEXIN	Secreted Signaling	PMID: 23230437	AS	Stromal.ANXA1	Macrophages.FPR1	0	-0.826626	0.291	0.645	1.91355e-10	0.540223	0.602	0.328
Ciliated Epithelium	DC	GAS6	AXL	3.06638e-08	0	GAS6_AXL	GAS6 - AXL	GAS	Secreted Signaling	PMID: 27801848	AS	Ciliated Epithelium.GAS6	DC.AXL	NA	NA	NA	NA	NA	NA	NA	NA
DC	DC	GAS6	AXL	2.06496e-07	0	GAS6_AXL	GAS6 - AXL	GAS	Secreted Signaling	PMID: 27801848	AS	DC.GAS6	DC.AXL	0.00163173	0.120924	0.378	0.25	NA	NA	NA	NA
Endothelium	DC	GAS6	AXL	8.25496e-07	0	GAS6_AXL	GAS6 - AXL	GAS	Secreted Signaling	PMID: 27801848	AS	Endothelium.GAS6	DC.AXL	1.44016e-13	0.166429	0.364	0.261	NA	NA	NA	NA
Contractile PV	DC	GAS6	AXL	1.81233e-06	0	GAS6_AXL	GAS6 - AXL	GAS	Secreted Signaling	PMID: 27801848	AS	Contractile PV.GAS6	DC.AXL	NA	NA	NA	NA	NA	NA	NA	NA
Perivascular	DC	GAS6	AXL	3.54449e-06	0	GAS6_AXL	GAS6 - AXL	GAS	Secreted Signaling	PMID: 27801848	AS	Perivascular.GAS6	DC.AXL	1.31799e-16	0.244015	0.583	0.432	NA	NA	NA	NA
Stromal	DC	GAS6	AXL	8.19316e-06	0	GAS6_AXL	GAS6 - AXL	GAS	Secreted Signaling	PMID: 27801848	AS	Stromal.GAS6	DC.AXL	NA	NA	NA	NA	NA	NA	NA	NA
Ciliated Epithelium	Contractile PV	GAS6	AXL	5.88538e-08	0	GAS6_AXL	GAS6 - AXL	GAS	Secreted Signaling	PMID: 27801848	AS	Ciliated Epithelium.GAS6	Contractile PV.AXL	NA	NA	NA	NA	NA	NA	NA	NA
DC	Contractile PV	GAS6	AXL	3.96416e-07	0	GAS6_AXL	GAS6 - AXL	GAS	Secreted Signaling	PMID: 27801848	AS	DC.GAS6	Contractile PV.AXL	0.00163173	0.120924	0.378	0.25	NA	NA	NA	NA
Endothelium	Contractile PV	GAS6	AXL	1.58468e-06	0	GAS6_AXL	GAS6 - AXL	GAS	Secreted Signaling	PMID: 27801848	AS	Endothelium.GAS6	Contractile PV.AXL	1.44016e-13	0.166429	0.364	0.261	NA	NA	NA	NA
Contractile PV	Contractile PV	GAS6	AXL	3.48263e-06	0	GAS6_AXL	GAS6 - AXL	GAS	Secreted Signaling	PMID: 27801848	AS	Contractile PV.GAS6	Contractile PV.AXL	NA	NA	NA	NA	NA	NA	NA	NA
Perivascular	Contractile PV	GAS6	AXL	6.80996e-06	0	GAS6_AXL	GAS6 - AXL	GAS	Secreted Signaling	PMID: 27801848	AS	Perivascular.GAS6	Contractile PV.AXL	1.31799e-16	0.244015	0.583	0.432	NA	NA	NA	NA
Stromal	Contractile PV	GAS6	AXL	1.57274e-05	0	GAS6_AXL	GAS6 - AXL	GAS	Secreted Signaling	PMID: 27801848	AS	Stromal.GAS6	Contractile PV.AXL	NA	NA	NA	NA	NA	NA	NA	NA
Ciliated Epithelium	Perivascular	GAS6	AXL	1.50529e-07	0	GAS6_AXL	GAS6 - AXL	GAS	Secreted Signaling	PMID: 27801848	AS	Ciliated Epithelium.GAS6	Perivascular.AXL	NA	NA	NA	NA	0.000231344	-0.175718	0.399	0.425
DC	Perivascular	GAS6	AXL	1.01379e-06	0	GAS6_AXL	GAS6 - AXL	GAS	Secreted Signaling	PMID: 27801848	AS	DC.GAS6	Perivascular.AXL	0.00163173	0.120924	0.378	0.25	0.000231344	-0.175718	0.399	0.425
Endothelium	Perivascular	GAS6	AXL	4.0527e-06	0	GAS6_AXL	GAS6 - AXL	GAS	Secreted Signaling	PMID: 27801848	AS	Endothelium.GAS6	Perivascular.AXL	1.44016e-13	0.166429	0.364	0.261	0.000231344	-0.175718	0.399	0.425
Contractile PV	Perivascular	GAS6	AXL	8.90166e-06	0	GAS6_AXL	GAS6 - AXL	GAS	Secreted Signaling	PMID: 27801848	AS	Contractile PV.GAS6	Perivascular.AXL	NA	NA	NA	NA	0.000231344	-0.175718	0.399	0.425
Perivascular	Perivascular	GAS6	AXL	1.74081e-05	0	GAS6_AXL	GAS6 - AXL	GAS	Secreted Signaling	PMID: 27801848	AS	Perivascular.GAS6	Perivascular.AXL	1.31799e-16	0.244015	0.583	0.432	0.000231344	-0.175718	0.399	0.425
Stromal	Perivascular	GAS6	AXL	4.02227e-05	0	GAS6_AXL	GAS6 - AXL	GAS	Secreted Signaling	PMID: 27801848	AS	Stromal.GAS6	Perivascular.AXL	NA	NA	NA	NA	0.000231344	-0.175718	0.399	0.425
Ciliated Epithelium	Stromal	GAS6	AXL	1.01228e-06	0	GAS6_AXL	GAS6 - AXL	GAS	Secreted Signaling	PMID: 27801848	AS	Ciliated Epithelium.GAS6	Stromal.AXL	NA	NA	NA	NA	NA	NA	NA	NA
DC	Stromal	GAS6	AXL	6.8194e-06	0	GAS6_AXL	GAS6 - AXL	GAS	Secreted Signaling	PMID: 27801848	AS	DC.GAS6	Stromal.AXL	0.00163173	0.120924	0.378	0.25	NA	NA	NA	NA
Endothelium	Stromal	GAS6	AXL	2.72599e-05	0	GAS6_AXL	GAS6 - AXL	GAS	Secreted Signaling	PMID: 27801848	AS	Endothelium.GAS6	Stromal.AXL	1.44016e-13	0.166429	0.364	0.261	NA	NA	NA	NA
Contractile PV	Stromal	GAS6	AXL	5.99561e-05	0	GAS6_AXL	GAS6 - AXL	GAS	Secreted Signaling	PMID: 27801848	AS	Contractile PV.GAS6	Stromal.AXL	NA	NA	NA	NA	NA	NA	NA	NA
Perivascular	Stromal	GAS6	AXL	0.000117222	0	GAS6_AXL	GAS6 - AXL	GAS	Secreted Signaling	PMID: 27801848	AS	Perivascular.GAS6	Stromal.AXL	1.31799e-16	0.244015	0.583	0.432	NA	NA	NA	NA
Stromal	Stromal	GAS6	AXL	0.000270535	0	GAS6_AXL	GAS6 - AXL	GAS	Secreted Signaling	PMID: 27801848	AS	Stromal.GAS6	Stromal.AXL	NA	NA	NA	NA	NA	NA	NA	NA
Ciliated Epithelium	Ciliated Epithelium	GRN	SORT1	3.78017e-09	0	GRN_SORT1	GRN - SORT1	GRN	Secreted Signaling	PMID: 29555433	AS	Ciliated Epithelium.GRN	Ciliated Epithelium.SORT1	0.026352	-0.161058	0.265	0.348	NA	NA	NA	NA
DC	Ciliated Epithelium	GRN	SORT1	2.91219e-07	0	GRN_SORT1	GRN - SORT1	GRN	Secreted Signaling	PMID: 29555433	AS	DC.GRN	Ciliated Epithelium.SORT1	NA	NA	NA	NA	NA	NA	NA	NA
Endothelium	Ciliated Epithelium	GRN	SORT1	6.13519e-07	0	GRN_SORT1	GRN - SORT1	GRN	Secreted Signaling	PMID: 29555433	AS	Endothelium.GRN	Ciliated Epithelium.SORT1	9.7749e-46	-0.376359	0.57	0.744	NA	NA	NA	NA
Epithelium	Ciliated Epithelium	GRN	SORT1	9.6473e-07	0	GRN_SORT1	GRN - SORT1	GRN	Secreted Signaling	PMID: 29555433	AS	Epithelium.GRN	Ciliated Epithelium.SORT1	3.70103e-184	-0.494234	0.57	0.763	NA	NA	NA	NA
Macrophages	Ciliated Epithelium	GRN	SORT1	7.74164e-07	0	GRN_SORT1	GRN - SORT1	GRN	Secreted Signaling	PMID: 29555433	AS	Macrophages.GRN	Ciliated Epithelium.SORT1	NA	NA	NA	NA	NA	NA	NA	NA
MAIT cells	Ciliated Epithelium	GRN	SORT1	2.18318e-08	0	GRN_SORT1	GRN - SORT1	GRN	Secreted Signaling	PMID: 29555433	AS	MAIT cells.GRN	Ciliated Epithelium.SORT1	NA	NA	NA	NA	NA	NA	NA	NA
Mast cells	Ciliated Epithelium	GRN	SORT1	2.34333e-09	0	GRN_SORT1	GRN - SORT1	GRN	Secreted Signaling	PMID: 29555433	AS	Mast cells.GRN	Ciliated Epithelium.SORT1	NA	NA	NA	NA	NA	NA	NA	NA
Contractile PV	Ciliated Epithelium	GRN	SORT1	8.39389e-08	0	GRN_SORT1	GRN - SORT1	GRN	Secreted Signaling	PMID: 29555433	AS	Contractile PV.GRN	Ciliated Epithelium.SORT1	NA	NA	NA	NA	NA	NA	NA	NA
Perivascular	Ciliated Epithelium	GRN	SORT1	2.04975e-07	0	GRN_SORT1	GRN - SORT1	GRN	Secreted Signaling	PMID: 29555433	AS	Perivascular.GRN	Ciliated Epithelium.SORT1	5.1917e-08	-0.277252	0.428	0.48	NA	NA	NA	NA
Stromal	Ciliated Epithelium	GRN	SORT1	2.13773e-06	0	GRN_SORT1	GRN - SORT1	GRN	Secreted Signaling	PMID: 29555433	AS	Stromal.GRN	Ciliated Epithelium.SORT1	NA	NA	NA	NA	NA	NA	NA	NA
Ciliated Epithelium	Epithelium	GRN	SORT1	1.02096e-07	0	GRN_SORT1	GRN - SORT1	GRN	Secreted Signaling	PMID: 29555433	AS	Ciliated Epithelium.GRN	Epithelium.SORT1	0.026352	-0.161058	0.265	0.348	1.87277e-46	0.205427	0.369	0.254
DC	Epithelium	GRN	SORT1	7.85184e-06	0	GRN_SORT1	GRN - SORT1	GRN	Secreted Signaling	PMID: 29555433	AS	DC.GRN	Epithelium.SORT1	NA	NA	NA	NA	1.87277e-46	0.205427	0.369	0.254
Endothelium	Epithelium	GRN	SORT1	1.6557e-05	0	GRN_SORT1	GRN - SORT1	GRN	Secreted Signaling	PMID: 29555433	AS	Endothelium.GRN	Epithelium.SORT1	9.7749e-46	-0.376359	0.57	0.744	1.87277e-46	0.205427	0.369	0.254
Epithelium	Epithelium	GRN	SORT1	2.6037e-05	0	GRN_SORT1	GRN - SORT1	GRN	Secreted Signaling	PMID: 29555433	AS	Epithelium.GRN	Epithelium.SORT1	3.70103e-184	-0.494234	0.57	0.763	1.87277e-46	0.205427	0.369	0.254
Macrophages	Epithelium	GRN	SORT1	2.08799e-05	0	GRN_SORT1	GRN - SORT1	GRN	Secreted Signaling	PMID: 29555433	AS	Macrophages.GRN	Epithelium.SORT1	NA	NA	NA	NA	1.87277e-46	0.205427	0.369	0.254
MAIT cells	Epithelium	GRN	SORT1	5.89594e-07	0	GRN_SORT1	GRN - SORT1	GRN	Secreted Signaling	PMID: 29555433	AS	MAIT cells.GRN	Epithelium.SORT1	NA	NA	NA	NA	1.87277e-46	0.205427	0.369	0.254
Mast cells	Epithelium	GRN	SORT1	6.328e-08	0	GRN_SORT1	GRN - SORT1	GRN	Secreted Signaling	PMID: 29555433	AS	Mast cells.GRN	Epithelium.SORT1	NA	NA	NA	NA	1.87277e-46	0.205427	0.369	0.254
Contractile PV	Epithelium	GRN	SORT1	2.26672e-06	0	GRN_SORT1	GRN - SORT1	GRN	Secreted Signaling	PMID: 29555433	AS	Contractile PV.GRN	Epithelium.SORT1	NA	NA	NA	NA	1.87277e-46	0.205427	0.369	0.254
Perivascular	Epithelium	GRN	SORT1	5.53515e-06	0	GRN_SORT1	GRN - SORT1	GRN	Secreted Signaling	PMID: 29555433	AS	Perivascular.GRN	Epithelium.SORT1	5.1917e-08	-0.277252	0.428	0.48	1.87277e-46	0.205427	0.369	0.254
Stromal	Epithelium	GRN	SORT1	5.77256e-05	0	GRN_SORT1	GRN - SORT1	GRN	Secreted Signaling	PMID: 29555433	AS	Stromal.GRN	Epithelium.SORT1	NA	NA	NA	NA	1.87277e-46	0.205427	0.369	0.254
Ciliated Epithelium	Contractile PV	GRN	SORT1	1.28971e-07	0	GRN_SORT1	GRN - SORT1	GRN	Secreted Signaling	PMID: 29555433	AS	Ciliated Epithelium.GRN	Contractile PV.SORT1	0.026352	-0.161058	0.265	0.348	NA	NA	NA	NA
DC	Contractile PV	GRN	SORT1	9.65789e-06	0	GRN_SORT1	GRN - SORT1	GRN	Secreted Signaling	PMID: 29555433	AS	DC.GRN	Contractile PV.SORT1	NA	NA	NA	NA	NA	NA	NA	NA
Endothelium	Contractile PV	GRN	SORT1	2.06571e-05	0	GRN_SORT1	GRN - SORT1	GRN	Secreted Signaling	PMID: 29555433	AS	Endothelium.GRN	Contractile PV.SORT1	9.7749e-46	-0.376359	0.57	0.744	NA	NA	NA	NA
Epithelium	Contractile PV	GRN	SORT1	3.25207e-05	0	GRN_SORT1	GRN - SORT1	GRN	Secreted Signaling	PMID: 29555433	AS	Epithelium.GRN	Contractile PV.SORT1	3.70103e-184	-0.494234	0.57	0.763	NA	NA	NA	NA
Macrophages	Contractile PV	GRN	SORT1	2.58132e-05	0	GRN_SORT1	GRN - SORT1	GRN	Secreted Signaling	PMID: 29555433	AS	Macrophages.GRN	Contractile PV.SORT1	NA	NA	NA	NA	NA	NA	NA	NA
MAIT cells	Contractile PV	GRN	SORT1	7.43846e-07	0	GRN_SORT1	GRN - SORT1	GRN	Secreted Signaling	PMID: 29555433	AS	MAIT cells.GRN	Contractile PV.SORT1	NA	NA	NA	NA	NA	NA	NA	NA
Mast cells	Contractile PV	GRN	SORT1	7.97456e-08	0	GRN_SORT1	GRN - SORT1	GRN	Secreted Signaling	PMID: 29555433	AS	Mast cells.GRN	Contractile PV.SORT1	NA	NA	NA	NA	NA	NA	NA	NA
Contractile PV	Contractile PV	GRN	SORT1	2.85677e-06	0	GRN_SORT1	GRN - SORT1	GRN	Secreted Signaling	PMID: 29555433	AS	Contractile PV.GRN	Contractile PV.SORT1	NA	NA	NA	NA	NA	NA	NA	NA
Perivascular	Contractile PV	GRN	SORT1	6.97407e-06	0	GRN_SORT1	GRN - SORT1	GRN	Secreted Signaling	PMID: 29555433	AS	Perivascular.GRN	Contractile PV.SORT1	5.1917e-08	-0.277252	0.428	0.48	NA	NA	NA	NA
Stromal	Contractile PV	GRN	SORT1	7.27032e-05	0	GRN_SORT1	GRN - SORT1	GRN	Secreted Signaling	PMID: 29555433	AS	Stromal.GRN	Contractile PV.SORT1	NA	NA	NA	NA	NA	NA	NA	NA
Ciliated Epithelium	Perivascular	GRN	SORT1	5.06759e-08	0	GRN_SORT1	GRN - SORT1	GRN	Secreted Signaling	PMID: 29555433	AS	Ciliated Epithelium.GRN	Perivascular.SORT1	0.026352	-0.161058	0.265	0.348	NA	NA	NA	NA
DC	Perivascular	GRN	SORT1	3.90849e-06	0	GRN_SORT1	GRN - SORT1	GRN	Secreted Signaling	PMID: 29555433	AS	DC.GRN	Perivascular.SORT1	NA	NA	NA	NA	NA	NA	NA	NA
Endothelium	Perivascular	GRN	SORT1	8.22902e-06	0	GRN_SORT1	GRN - SORT1	GRN	Secreted Signaling	PMID: 29555433	AS	Endothelium.GRN	Perivascular.SORT1	9.7749e-46	-0.376359	0.57	0.744	NA	NA	NA	NA
Epithelium	Perivascular	GRN	SORT1	1.29391e-05	0	GRN_SORT1	GRN - SORT1	GRN	Secreted Signaling	PMID: 29555433	AS	Epithelium.GRN	Perivascular.SORT1	3.70103e-184	-0.494234	0.57	0.763	NA	NA	NA	NA
Macrophages	Perivascular	GRN	SORT1	1.03879e-05	0	GRN_SORT1	GRN - SORT1	GRN	Secreted Signaling	PMID: 29555433	AS	Macrophages.GRN	Perivascular.SORT1	NA	NA	NA	NA	NA	NA	NA	NA
MAIT cells	Perivascular	GRN	SORT1	2.92686e-07	0	GRN_SORT1	GRN - SORT1	GRN	Secreted Signaling	PMID: 29555433	AS	MAIT cells.GRN	Perivascular.SORT1	NA	NA	NA	NA	NA	NA	NA	NA
Mast cells	Perivascular	GRN	SORT1	3.14172e-08	0	GRN_SORT1	GRN - SORT1	GRN	Secreted Signaling	PMID: 29555433	AS	Mast cells.GRN	Perivascular.SORT1	NA	NA	NA	NA	NA	NA	NA	NA
Contractile PV	Perivascular	GRN	SORT1	1.12537e-06	0	GRN_SORT1	GRN - SORT1	GRN	Secreted Signaling	PMID: 29555433	AS	Contractile PV.GRN	Perivascular.SORT1	NA	NA	NA	NA	NA	NA	NA	NA
Perivascular	Perivascular	GRN	SORT1	2.74814e-06	0	GRN_SORT1	GRN - SORT1	GRN	Secreted Signaling	PMID: 29555433	AS	Perivascular.GRN	Perivascular.SORT1	5.1917e-08	-0.277252	0.428	0.48	NA	NA	NA	NA
Stromal	Perivascular	GRN	SORT1	2.86614e-05	0	GRN_SORT1	GRN - SORT1	GRN	Secreted Signaling	PMID: 29555433	AS	Stromal.GRN	Perivascular.SORT1	NA	NA	NA	NA	NA	NA	NA	NA
DC	B cells	LGALS9	PTPRC	5.52548e-06	0	LGALS9_CD45	LGALS9 - CD45	GALECTIN	Secreted Signaling	PMID: 30120235	AS	DC.LGALS9	B cells.PTPRC	1.20027e-06	0.225167	0.584	0.356	2.81839e-08	0.76758	0.838	0.549
Endothelium	B cells	LGALS9	PTPRC	5.57571e-06	0	LGALS9_CD45	LGALS9 - CD45	GALECTIN	Secreted Signaling	PMID: 30120235	AS	Endothelium.LGALS9	B cells.PTPRC	NA	NA	NA	NA	2.81839e-08	0.76758	0.838	0.549
Macrophages	B cells	LGALS9	PTPRC	7.66033e-06	0	LGALS9_CD45	LGALS9 - CD45	GALECTIN	Secreted Signaling	PMID: 30120235	AS	Macrophages.LGALS9	B cells.PTPRC	NA	NA	NA	NA	2.81839e-08	0.76758	0.838	0.549
Mast cells	B cells	LGALS9	PTPRC	7.82305e-08	0	LGALS9_CD45	LGALS9 - CD45	GALECTIN	Secreted Signaling	PMID: 30120235	AS	Mast cells.LGALS9	B cells.PTPRC	NA	NA	NA	NA	2.81839e-08	0.76758	0.838	0.549
DC	CD8+ T cells	LGALS9	PTPRC	4.14173e-05	0	LGALS9_CD45	LGALS9 - CD45	GALECTIN	Secreted Signaling	PMID: 30120235	AS	DC.LGALS9	CD8+ T cells.PTPRC	1.20027e-06	0.225167	0.584	0.356	8.32771e-08	0.10731	0.979	0.931
Endothelium	CD8+ T cells	LGALS9	PTPRC	4.26872e-05	0	LGALS9_CD45	LGALS9 - CD45	GALECTIN	Secreted Signaling	PMID: 30120235	AS	Endothelium.LGALS9	CD8+ T cells.PTPRC	NA	NA	NA	NA	8.32771e-08	0.10731	0.979	0.931
Macrophages	CD8+ T cells	LGALS9	PTPRC	5.83328e-05	0	LGALS9_CD45	LGALS9 - CD45	GALECTIN	Secreted Signaling	PMID: 30120235	AS	Macrophages.LGALS9	CD8+ T cells.PTPRC	NA	NA	NA	NA	8.32771e-08	0.10731	0.979	0.931
Mast cells	CD8+ T cells	LGALS9	PTPRC	5.99159e-07	0	LGALS9_CD45	LGALS9 - CD45	GALECTIN	Secreted Signaling	PMID: 30120235	AS	Mast cells.LGALS9	CD8+ T cells.PTPRC	NA	NA	NA	NA	8.32771e-08	0.10731	0.979	0.931
DC	Cytotoxic NK	LGALS9	PTPRC	1.63307e-05	0	LGALS9_CD45	LGALS9 - CD45	GALECTIN	Secreted Signaling	PMID: 30120235	AS	DC.LGALS9	Cytotoxic NK.PTPRC	1.20027e-06	0.225167	0.584	0.356	NA	NA	NA	NA
Endothelium	Cytotoxic NK	LGALS9	PTPRC	1.68566e-05	0	LGALS9_CD45	LGALS9 - CD45	GALECTIN	Secreted Signaling	PMID: 30120235	AS	Endothelium.LGALS9	Cytotoxic NK.PTPRC	NA	NA	NA	NA	NA	NA	NA	NA
Macrophages	Cytotoxic NK	LGALS9	PTPRC	2.3026e-05	0	LGALS9_CD45	LGALS9 - CD45	GALECTIN	Secreted Signaling	PMID: 30120235	AS	Macrophages.LGALS9	Cytotoxic NK.PTPRC	NA	NA	NA	NA	NA	NA	NA	NA
Mast cells	Cytotoxic NK	LGALS9	PTPRC	2.36606e-07	0	LGALS9_CD45	LGALS9 - CD45	GALECTIN	Secreted Signaling	PMID: 30120235	AS	Mast cells.LGALS9	Cytotoxic NK.PTPRC	NA	NA	NA	NA	NA	NA	NA	NA
DC	DC	LGALS9	PTPRC	4.80102e-06	0	LGALS9_CD45	LGALS9 - CD45	GALECTIN	Secreted Signaling	PMID: 30120235	AS	DC.LGALS9	DC.PTPRC	1.20027e-06	0.225167	0.584	0.356	2.38659e-05	0.321214	0.749	0.697
Endothelium	DC	LGALS9	PTPRC	4.81953e-06	0	LGALS9_CD45	LGALS9 - CD45	GALECTIN	Secreted Signaling	PMID: 30120235	AS	Endothelium.LGALS9	DC.PTPRC	NA	NA	NA	NA	2.38659e-05	0.321214	0.749	0.697
Macrophages	DC	LGALS9	PTPRC	6.63008e-06	0	LGALS9_CD45	LGALS9 - CD45	GALECTIN	Secreted Signaling	PMID: 30120235	AS	Macrophages.LGALS9	DC.PTPRC	NA	NA	NA	NA	2.38659e-05	0.321214	0.749	0.697
Mast cells	DC	LGALS9	PTPRC	6.76144e-08	0	LGALS9_CD45	LGALS9 - CD45	GALECTIN	Secreted Signaling	PMID: 30120235	AS	Mast cells.LGALS9	DC.PTPRC	NA	NA	NA	NA	2.38659e-05	0.321214	0.749	0.697
DC	DN T cells	LGALS9	PTPRC	3.43782e-05	0	LGALS9_CD45	LGALS9 - CD45	GALECTIN	Secreted Signaling	PMID: 30120235	AS	DC.LGALS9	DN T cells.PTPRC	1.20027e-06	0.225167	0.584	0.356	NA	NA	NA	NA
Endothelium	DN T cells	LGALS9	PTPRC	3.513e-05	0	LGALS9_CD45	LGALS9 - CD45	GALECTIN	Secreted Signaling	PMID: 30120235	AS	Endothelium.LGALS9	DN T cells.PTPRC	NA	NA	NA	NA	NA	NA	NA	NA
Macrophages	DN T cells	LGALS9	PTPRC	4.81108e-05	0	LGALS9_CD45	LGALS9 - CD45	GALECTIN	Secreted Signaling	PMID: 30120235	AS	Macrophages.LGALS9	DN T cells.PTPRC	NA	NA	NA	NA	NA	NA	NA	NA
Mast cells	DN T cells	LGALS9	PTPRC	4.93008e-07	0	LGALS9_CD45	LGALS9 - CD45	GALECTIN	Secreted Signaling	PMID: 30120235	AS	Mast cells.LGALS9	DN T cells.PTPRC	NA	NA	NA	NA	NA	NA	NA	NA
DC	Macrophages	LGALS9	PTPRC	1.95411e-05	0	LGALS9_CD45	LGALS9 - CD45	GALECTIN	Secreted Signaling	PMID: 30120235	AS	DC.LGALS9	Macrophages.PTPRC	1.20027e-06	0.225167	0.584	0.356	4.82961e-13	0.583232	0.857	0.672
Endothelium	Macrophages	LGALS9	PTPRC	1.9788e-05	0	LGALS9_CD45	LGALS9 - CD45	GALECTIN	Secreted Signaling	PMID: 30120235	AS	Endothelium.LGALS9	Macrophages.PTPRC	NA	NA	NA	NA	4.82961e-13	0.583232	0.857	0.672
Macrophages	Macrophages	LGALS9	PTPRC	2.71621e-05	0	LGALS9_CD45	LGALS9 - CD45	GALECTIN	Secreted Signaling	PMID: 30120235	AS	Macrophages.LGALS9	Macrophages.PTPRC	NA	NA	NA	NA	4.82961e-13	0.583232	0.857	0.672
Mast cells	Macrophages	LGALS9	PTPRC	2.77654e-07	0	LGALS9_CD45	LGALS9 - CD45	GALECTIN	Secreted Signaling	PMID: 30120235	AS	Mast cells.LGALS9	Macrophages.PTPRC	NA	NA	NA	NA	4.82961e-13	0.583232	0.857	0.672
DC	MAIT cells	LGALS9	PTPRC	4.87447e-06	0	LGALS9_CD45	LGALS9 - CD45	GALECTIN	Secreted Signaling	PMID: 30120235	AS	DC.LGALS9	MAIT cells.PTPRC	1.20027e-06	0.225167	0.584	0.356	1.34352e-06	0.24086	0.897	0.741
Endothelium	MAIT cells	LGALS9	PTPRC	4.9154e-06	0	LGALS9_CD45	LGALS9 - CD45	GALECTIN	Secreted Signaling	PMID: 30120235	AS	Endothelium.LGALS9	MAIT cells.PTPRC	NA	NA	NA	NA	1.34352e-06	0.24086	0.897	0.741
Macrophages	MAIT cells	LGALS9	PTPRC	6.75431e-06	0	LGALS9_CD45	LGALS9 - CD45	GALECTIN	Secreted Signaling	PMID: 30120235	AS	Macrophages.LGALS9	MAIT cells.PTPRC	NA	NA	NA	NA	1.34352e-06	0.24086	0.897	0.741
Mast cells	MAIT cells	LGALS9	PTPRC	6.8965e-08	0	LGALS9_CD45	LGALS9 - CD45	GALECTIN	Secreted Signaling	PMID: 30120235	AS	Mast cells.LGALS9	MAIT cells.PTPRC	NA	NA	NA	NA	1.34352e-06	0.24086	0.897	0.741
DC	Mast cells	LGALS9	PTPRC	1.68703e-07	0	LGALS9_CD45	LGALS9 - CD45	GALECTIN	Secreted Signaling	PMID: 30120235	AS	DC.LGALS9	Mast cells.PTPRC	1.20027e-06	0.225167	0.584	0.356	NA	NA	NA	NA
Endothelium	Mast cells	LGALS9	PTPRC	1.66662e-07	0	LGALS9_CD45	LGALS9 - CD45	GALECTIN	Secreted Signaling	PMID: 30120235	AS	Endothelium.LGALS9	Mast cells.PTPRC	NA	NA	NA	NA	NA	NA	NA	NA
Macrophages	Mast cells	LGALS9	PTPRC	2.3019e-07	0	LGALS9_CD45	LGALS9 - CD45	GALECTIN	Secreted Signaling	PMID: 30120235	AS	Macrophages.LGALS9	Mast cells.PTPRC	NA	NA	NA	NA	NA	NA	NA	NA
Mast cells	Mast cells	LGALS9	PTPRC	2.33747e-09	0	LGALS9_CD45	LGALS9 - CD45	GALECTIN	Secreted Signaling	PMID: 30120235	AS	Mast cells.LGALS9	Mast cells.PTPRC	NA	NA	NA	NA	NA	NA	NA	NA
DC	NK	LGALS9	PTPRC	5.02021e-05	0	LGALS9_CD45	LGALS9 - CD45	GALECTIN	Secreted Signaling	PMID: 30120235	AS	DC.LGALS9	NK.PTPRC	1.20027e-06	0.225167	0.584	0.356	8.60891e-36	0.247623	0.932	0.815
Endothelium	NK	LGALS9	PTPRC	5.14543e-05	0	LGALS9_CD45	LGALS9 - CD45	GALECTIN	Secreted Signaling	PMID: 30120235	AS	Endothelium.LGALS9	NK.PTPRC	NA	NA	NA	NA	8.60891e-36	0.247623	0.932	0.815
Macrophages	NK	LGALS9	PTPRC	7.04132e-05	0	LGALS9_CD45	LGALS9 - CD45	GALECTIN	Secreted Signaling	PMID: 30120235	AS	Macrophages.LGALS9	NK.PTPRC	NA	NA	NA	NA	8.60891e-36	0.247623	0.932	0.815
Mast cells	NK	LGALS9	PTPRC	7.22141e-07	0	LGALS9_CD45	LGALS9 - CD45	GALECTIN	Secreted Signaling	PMID: 30120235	AS	Mast cells.LGALS9	NK.PTPRC	NA	NA	NA	NA	8.60891e-36	0.247623	0.932	0.815
Endothelium	DC	PROS1	AXL	5.13802e-07	0	PROS1_AXL	PROS1 - AXL	PROS	Secreted Signaling	PMID: 29531161	AS	Endothelium.PROS1	DC.AXL	NA	NA	NA	NA	NA	NA	NA	NA
Endothelium	Contractile PV	PROS1	AXL	9.86202e-07	0	PROS1_AXL	PROS1 - AXL	PROS	Secreted Signaling	PMID: 29531161	AS	Endothelium.PROS1	Contractile PV.AXL	NA	NA	NA	NA	NA	NA	NA	NA
Endothelium	Perivascular	PROS1	AXL	2.52231e-06	0	PROS1_AXL	PROS1 - AXL	PROS	Secreted Signaling	PMID: 29531161	AS	Endothelium.PROS1	Perivascular.AXL	NA	NA	NA	NA	0.000231344	-0.175718	0.399	0.425
Endothelium	Stromal	PROS1	AXL	1.69632e-05	0	PROS1_AXL	PROS1 - AXL	PROS	Secreted Signaling	PMID: 29531161	AS	Endothelium.PROS1	Stromal.AXL	NA	NA	NA	NA	NA	NA	NA	NA
Ciliated Epithelium	Cytotoxic NK	BAG6	NCR3	1.08357e-07	0	BAG6_NCR3-PS	BAG6 - NCR3-PS	BAG	Secreted Signaling	PMID: 30021652	AS	Ciliated Epithelium.BAG6	Cytotoxic NK.NCR3	NA	NA	NA	NA	NA	NA	NA	NA
DC	Cytotoxic NK	BAG6	NCR3	2.01583e-07	0	BAG6_NCR3-PS	BAG6 - NCR3-PS	BAG	Secreted Signaling	PMID: 30021652	AS	DC.BAG6	Cytotoxic NK.NCR3	NA	NA	NA	NA	NA	NA	NA	NA
Endothelium	Cytotoxic NK	BAG6	NCR3	1.20884e-06	0	BAG6_NCR3-PS	BAG6 - NCR3-PS	BAG	Secreted Signaling	PMID: 30021652	AS	Endothelium.BAG6	Cytotoxic NK.NCR3	NA	NA	NA	NA	NA	NA	NA	NA
Epithelium	Cytotoxic NK	BAG6	NCR3	1.9602e-06	0	BAG6_NCR3-PS	BAG6 - NCR3-PS	BAG	Secreted Signaling	PMID: 30021652	AS	Epithelium.BAG6	Cytotoxic NK.NCR3	2.20979e-21	0.123248	0.36	0.273	NA	NA	NA	NA
Perivascular	Cytotoxic NK	BAG6	NCR3	1.42997e-06	0	BAG6_NCR3-PS	BAG6 - NCR3-PS	BAG	Secreted Signaling	PMID: 30021652	AS	Perivascular.BAG6	Cytotoxic NK.NCR3	NA	NA	NA	NA	NA	NA	NA	NA
Ciliated Epithelium	MAIT cells	BAG6	NCR3	4.62061e-08	0	BAG6_NCR3-PS	BAG6 - NCR3-PS	BAG	Secreted Signaling	PMID: 30021652	AS	Ciliated Epithelium.BAG6	MAIT cells.NCR3	NA	NA	NA	NA	NA	NA	NA	NA
DC	MAIT cells	BAG6	NCR3	8.59556e-08	0	BAG6_NCR3-PS	BAG6 - NCR3-PS	BAG	Secreted Signaling	PMID: 30021652	AS	DC.BAG6	MAIT cells.NCR3	NA	NA	NA	NA	NA	NA	NA	NA
Endothelium	MAIT cells	BAG6	NCR3	5.15472e-07	0	BAG6_NCR3-PS	BAG6 - NCR3-PS	BAG	Secreted Signaling	PMID: 30021652	AS	Endothelium.BAG6	MAIT cells.NCR3	NA	NA	NA	NA	NA	NA	NA	NA
Epithelium	MAIT cells	BAG6	NCR3	8.3586e-07	0	BAG6_NCR3-PS	BAG6 - NCR3-PS	BAG	Secreted Signaling	PMID: 30021652	AS	Epithelium.BAG6	MAIT cells.NCR3	2.20979e-21	0.123248	0.36	0.273	NA	NA	NA	NA
Perivascular	MAIT cells	BAG6	NCR3	6.09761e-07	0	BAG6_NCR3-PS	BAG6 - NCR3-PS	BAG	Secreted Signaling	PMID: 30021652	AS	Perivascular.BAG6	MAIT cells.NCR3	NA	NA	NA	NA	NA	NA	NA	NA
DC	DC	LGALS9	HAVCR2	6.63425e-07	0	LGALS9_HAVCR2	LGALS9 - HAVCR2	GALECTIN	Secreted Signaling	PMID: 27192565	AS	DC.LGALS9	DC.HAVCR2	1.20027e-06	0.225167	0.584	0.356	NA	NA	NA	NA
Endothelium	DC	LGALS9	HAVCR2	6.46454e-07	0	LGALS9_HAVCR2	LGALS9 - HAVCR2	GALECTIN	Secreted Signaling	PMID: 27192565	AS	Endothelium.LGALS9	DC.HAVCR2	NA	NA	NA	NA	NA	NA	NA	NA
Macrophages	DC	LGALS9	HAVCR2	8.95899e-07	0	LGALS9_HAVCR2	LGALS9 - HAVCR2	GALECTIN	Secreted Signaling	PMID: 27192565	AS	Macrophages.LGALS9	DC.HAVCR2	NA	NA	NA	NA	NA	NA	NA	NA
Mast cells	DC	LGALS9	HAVCR2	9.06446e-09	0	LGALS9_HAVCR2	LGALS9 - HAVCR2	GALECTIN	Secreted Signaling	PMID: 27192565	AS	Mast cells.LGALS9	DC.HAVCR2	NA	NA	NA	NA	NA	NA	NA	NA
DC	Macrophages	LGALS9	HAVCR2	1.29625e-06	0	LGALS9_HAVCR2	LGALS9 - HAVCR2	GALECTIN	Secreted Signaling	PMID: 27192565	AS	DC.LGALS9	Macrophages.HAVCR2	1.20027e-06	0.225167	0.584	0.356	NA	NA	NA	NA
Endothelium	Macrophages	LGALS9	HAVCR2	1.26071e-06	0	LGALS9_HAVCR2	LGALS9 - HAVCR2	GALECTIN	Secreted Signaling	PMID: 27192565	AS	Endothelium.LGALS9	Macrophages.HAVCR2	NA	NA	NA	NA	NA	NA	NA	NA
Macrophages	Macrophages	LGALS9	HAVCR2	1.74799e-06	0	LGALS9_HAVCR2	LGALS9 - HAVCR2	GALECTIN	Secreted Signaling	PMID: 27192565	AS	Macrophages.LGALS9	Macrophages.HAVCR2	NA	NA	NA	NA	NA	NA	NA	NA
Mast cells	Macrophages	LGALS9	HAVCR2	1.76769e-08	0	LGALS9_HAVCR2	LGALS9 - HAVCR2	GALECTIN	Secreted Signaling	PMID: 27192565	AS	Mast cells.LGALS9	Macrophages.HAVCR2	NA	NA	NA	NA	NA	NA	NA	NA
DC	NK	LGALS9	HAVCR2	5.10231e-06	0	LGALS9_HAVCR2	LGALS9 - HAVCR2	GALECTIN	Secreted Signaling	PMID: 27192565	AS	DC.LGALS9	NK.HAVCR2	1.20027e-06	0.225167	0.584	0.356	5.40099e-76	0.476978	0.317	0.066
Endothelium	NK	LGALS9	HAVCR2	4.9757e-06	0	LGALS9_HAVCR2	LGALS9 - HAVCR2	GALECTIN	Secreted Signaling	PMID: 27192565	AS	Endothelium.LGALS9	NK.HAVCR2	NA	NA	NA	NA	5.40099e-76	0.476978	0.317	0.066
Macrophages	NK	LGALS9	HAVCR2	6.89431e-06	0	LGALS9_HAVCR2	LGALS9 - HAVCR2	GALECTIN	Secreted Signaling	PMID: 27192565	AS	Macrophages.LGALS9	NK.HAVCR2	NA	NA	NA	NA	5.40099e-76	0.476978	0.317	0.066
Mast cells	NK	LGALS9	HAVCR2	6.97692e-08	0	LGALS9_HAVCR2	LGALS9 - HAVCR2	GALECTIN	Secreted Signaling	PMID: 27192565	AS	Mast cells.LGALS9	NK.HAVCR2	NA	NA	NA	NA	5.40099e-76	0.476978	0.317	0.066
DC	B cells	LGALS9	CD44	2.54662e-06	0	LGALS9_CD44	LGALS9 - CD44	GALECTIN	Secreted Signaling	PMID: 25065622	AS	DC.LGALS9	B cells.CD44	1.20027e-06	0.225167	0.584	0.356	NA	NA	NA	NA
Endothelium	B cells	LGALS9	CD44	2.51493e-06	0	LGALS9_CD44	LGALS9 - CD44	GALECTIN	Secreted Signaling	PMID: 25065622	AS	Endothelium.LGALS9	B cells.CD44	NA	NA	NA	NA	NA	NA	NA	NA
Macrophages	B cells	LGALS9	CD44	3.47386e-06	0	LGALS9_CD44	LGALS9 - CD44	GALECTIN	Secreted Signaling	PMID: 25065622	AS	Macrophages.LGALS9	B cells.CD44	NA	NA	NA	NA	NA	NA	NA	NA
Mast cells	B cells	LGALS9	CD44	3.52722e-08	0	LGALS9_CD44	LGALS9 - CD44	GALECTIN	Secreted Signaling	PMID: 25065622	AS	Mast cells.LGALS9	B cells.CD44	NA	NA	NA	NA	NA	NA	NA	NA
DC	CD8+ T cells	LGALS9	CD44	2.64932e-05	0	LGALS9_CD44	LGALS9 - CD44	GALECTIN	Secreted Signaling	PMID: 25065622	AS	DC.LGALS9	CD8+ T cells.CD44	1.20027e-06	0.225167	0.584	0.356	NA	NA	NA	NA
Endothelium	CD8+ T cells	LGALS9	CD44	2.67023e-05	0	LGALS9_CD44	LGALS9 - CD44	GALECTIN	Secreted Signaling	PMID: 25065622	AS	Endothelium.LGALS9	CD8+ T cells.CD44	NA	NA	NA	NA	NA	NA	NA	NA
Macrophages	CD8+ T cells	LGALS9	CD44	3.66965e-05	0	LGALS9_CD44	LGALS9 - CD44	GALECTIN	Secreted Signaling	PMID: 25065622	AS	Macrophages.LGALS9	CD8+ T cells.CD44	NA	NA	NA	NA	NA	NA	NA	NA
Mast cells	CD8+ T cells	LGALS9	CD44	3.7464e-07	0	LGALS9_CD44	LGALS9 - CD44	GALECTIN	Secreted Signaling	PMID: 25065622	AS	Mast cells.LGALS9	CD8+ T cells.CD44	NA	NA	NA	NA	NA	NA	NA	NA
DC	Cytotoxic NK	LGALS9	CD44	5.76612e-06	0	LGALS9_CD44	LGALS9 - CD44	GALECTIN	Secreted Signaling	PMID: 25065622	AS	DC.LGALS9	Cytotoxic NK.CD44	1.20027e-06	0.225167	0.584	0.356	1.49757e-05	0.183042	0.628	0.347
Endothelium	Cytotoxic NK	LGALS9	CD44	5.71419e-06	0	LGALS9_CD44	LGALS9 - CD44	GALECTIN	Secreted Signaling	PMID: 25065622	AS	Endothelium.LGALS9	Cytotoxic NK.CD44	NA	NA	NA	NA	1.49757e-05	0.183042	0.628	0.347
Macrophages	Cytotoxic NK	LGALS9	CD44	7.88619e-06	0	LGALS9_CD44	LGALS9 - CD44	GALECTIN	Secreted Signaling	PMID: 25065622	AS	Macrophages.LGALS9	Cytotoxic NK.CD44	NA	NA	NA	NA	1.49757e-05	0.183042	0.628	0.347
Mast cells	Cytotoxic NK	LGALS9	CD44	8.01472e-08	0	LGALS9_CD44	LGALS9 - CD44	GALECTIN	Secreted Signaling	PMID: 25065622	AS	Mast cells.LGALS9	Cytotoxic NK.CD44	NA	NA	NA	NA	1.49757e-05	0.183042	0.628	0.347
DC	DC	LGALS9	CD44	3.54364e-06	0	LGALS9_CD44	LGALS9 - CD44	GALECTIN	Secreted Signaling	PMID: 25065622	AS	DC.LGALS9	DC.CD44	1.20027e-06	0.225167	0.584	0.356	NA	NA	NA	NA
Endothelium	DC	LGALS9	CD44	3.52494e-06	0	LGALS9_CD44	LGALS9 - CD44	GALECTIN	Secreted Signaling	PMID: 25065622	AS	Endothelium.LGALS9	DC.CD44	NA	NA	NA	NA	NA	NA	NA	NA
Macrophages	DC	LGALS9	CD44	4.86026e-06	0	LGALS9_CD44	LGALS9 - CD44	GALECTIN	Secreted Signaling	PMID: 25065622	AS	Macrophages.LGALS9	DC.CD44	NA	NA	NA	NA	NA	NA	NA	NA
Mast cells	DC	LGALS9	CD44	4.94442e-08	0	LGALS9_CD44	LGALS9 - CD44	GALECTIN	Secreted Signaling	PMID: 25065622	AS	Mast cells.LGALS9	DC.CD44	NA	NA	NA	NA	NA	NA	NA	NA
DC	DN T cells	LGALS9	CD44	2.31133e-05	0	LGALS9_CD44	LGALS9 - CD44	GALECTIN	Secreted Signaling	PMID: 25065622	AS	DC.LGALS9	DN T cells.CD44	1.20027e-06	0.225167	0.584	0.356	2.56539e-08	-0.333481	0.765	0.702
Endothelium	DN T cells	LGALS9	CD44	2.32109e-05	0	LGALS9_CD44	LGALS9 - CD44	GALECTIN	Secreted Signaling	PMID: 25065622	AS	Endothelium.LGALS9	DN T cells.CD44	NA	NA	NA	NA	2.56539e-08	-0.333481	0.765	0.702
Macrophages	DN T cells	LGALS9	CD44	3.19277e-05	0	LGALS9_CD44	LGALS9 - CD44	GALECTIN	Secreted Signaling	PMID: 25065622	AS	Macrophages.LGALS9	DN T cells.CD44	NA	NA	NA	NA	2.56539e-08	-0.333481	0.765	0.702
Mast cells	DN T cells	LGALS9	CD44	3.25634e-07	0	LGALS9_CD44	LGALS9 - CD44	GALECTIN	Secreted Signaling	PMID: 25065622	AS	Mast cells.LGALS9	DN T cells.CD44	NA	NA	NA	NA	2.56539e-08	-0.333481	0.765	0.702
DC	Epithelium	LGALS9	CD44	5.18992e-06	0	LGALS9_CD44	LGALS9 - CD44	GALECTIN	Secreted Signaling	PMID: 25065622	AS	DC.LGALS9	Epithelium.CD44	1.20027e-06	0.225167	0.584	0.356	3.31087e-81	-0.287486	0.426	0.576
Endothelium	Epithelium	LGALS9	CD44	5.05825e-06	0	LGALS9_CD44	LGALS9 - CD44	GALECTIN	Secreted Signaling	PMID: 25065622	AS	Endothelium.LGALS9	Epithelium.CD44	NA	NA	NA	NA	3.31087e-81	-0.287486	0.426	0.576
Macrophages	Epithelium	LGALS9	CD44	7.00969e-06	0	LGALS9_CD44	LGALS9 - CD44	GALECTIN	Secreted Signaling	PMID: 25065622	AS	Macrophages.LGALS9	Epithelium.CD44	NA	NA	NA	NA	3.31087e-81	-0.287486	0.426	0.576
Mast cells	Epithelium	LGALS9	CD44	7.09262e-08	0.02	LGALS9_CD44	LGALS9 - CD44	GALECTIN	Secreted Signaling	PMID: 25065622	AS	Mast cells.LGALS9	Epithelium.CD44	NA	NA	NA	NA	3.31087e-81	-0.287486	0.426	0.576
DC	Macrophages	LGALS9	CD44	2.20592e-05	0	LGALS9_CD44	LGALS9 - CD44	GALECTIN	Secreted Signaling	PMID: 25065622	AS	DC.LGALS9	Macrophages.CD44	1.20027e-06	0.225167	0.584	0.356	NA	NA	NA	NA
Endothelium	Macrophages	LGALS9	CD44	2.24656e-05	0	LGALS9_CD44	LGALS9 - CD44	GALECTIN	Secreted Signaling	PMID: 25065622	AS	Endothelium.LGALS9	Macrophages.CD44	NA	NA	NA	NA	NA	NA	NA	NA
Macrophages	Macrophages	LGALS9	CD44	3.07932e-05	0	LGALS9_CD44	LGALS9 - CD44	GALECTIN	Secreted Signaling	PMID: 25065622	AS	Macrophages.LGALS9	Macrophages.CD44	NA	NA	NA	NA	NA	NA	NA	NA
Mast cells	Macrophages	LGALS9	CD44	3.15258e-07	0	LGALS9_CD44	LGALS9 - CD44	GALECTIN	Secreted Signaling	PMID: 25065622	AS	Mast cells.LGALS9	Macrophages.CD44	NA	NA	NA	NA	NA	NA	NA	NA
DC	MAIT cells	LGALS9	CD44	4.59149e-06	0	LGALS9_CD44	LGALS9 - CD44	GALECTIN	Secreted Signaling	PMID: 25065622	AS	DC.LGALS9	MAIT cells.CD44	1.20027e-06	0.225167	0.584	0.356	0.0010303	-0.322681	0.861	0.856
Endothelium	MAIT cells	LGALS9	CD44	4.61938e-06	0	LGALS9_CD44	LGALS9 - CD44	GALECTIN	Secreted Signaling	PMID: 25065622	AS	Endothelium.LGALS9	MAIT cells.CD44	NA	NA	NA	NA	0.0010303	-0.322681	0.861	0.856
Macrophages	MAIT cells	LGALS9	CD44	6.35122e-06	0	LGALS9_CD44	LGALS9 - CD44	GALECTIN	Secreted Signaling	PMID: 25065622	AS	Macrophages.LGALS9	MAIT cells.CD44	NA	NA	NA	NA	0.0010303	-0.322681	0.861	0.856
Mast cells	MAIT cells	LGALS9	CD44	6.4809e-08	0	LGALS9_CD44	LGALS9 - CD44	GALECTIN	Secreted Signaling	PMID: 25065622	AS	Mast cells.LGALS9	MAIT cells.CD44	NA	NA	NA	NA	0.0010303	-0.322681	0.861	0.856
DC	Mast cells	LGALS9	CD44	5.00345e-07	0	LGALS9_CD44	LGALS9 - CD44	GALECTIN	Secreted Signaling	PMID: 25065622	AS	DC.LGALS9	Mast cells.CD44	1.20027e-06	0.225167	0.584	0.356	NA	NA	NA	NA
Endothelium	Mast cells	LGALS9	CD44	5.13052e-07	0	LGALS9_CD44	LGALS9 - CD44	GALECTIN	Secreted Signaling	PMID: 25065622	AS	Endothelium.LGALS9	Mast cells.CD44	NA	NA	NA	NA	NA	NA	NA	NA
Macrophages	Mast cells	LGALS9	CD44	7.02012e-07	0	LGALS9_CD44	LGALS9 - CD44	GALECTIN	Secreted Signaling	PMID: 25065622	AS	Macrophages.LGALS9	Mast cells.CD44	NA	NA	NA	NA	NA	NA	NA	NA
Mast cells	Mast cells	LGALS9	CD44	7.20054e-09	0	LGALS9_CD44	LGALS9 - CD44	GALECTIN	Secreted Signaling	PMID: 25065622	AS	Mast cells.LGALS9	Mast cells.CD44	NA	NA	NA	NA	NA	NA	NA	NA
DC	Contractile PV	LGALS9	CD44	1.39993e-05	0	LGALS9_CD44	LGALS9 - CD44	GALECTIN	Secreted Signaling	PMID: 25065622	AS	DC.LGALS9	Contractile PV.CD44	1.20027e-06	0.225167	0.584	0.356	NA	NA	NA	NA
Endothelium	Contractile PV	LGALS9	CD44	1.41616e-05	0	LGALS9_CD44	LGALS9 - CD44	GALECTIN	Secreted Signaling	PMID: 25065622	AS	Endothelium.LGALS9	Contractile PV.CD44	NA	NA	NA	NA	NA	NA	NA	NA
Macrophages	Contractile PV	LGALS9	CD44	1.94441e-05	0	LGALS9_CD44	LGALS9 - CD44	GALECTIN	Secreted Signaling	PMID: 25065622	AS	Macrophages.LGALS9	Contractile PV.CD44	NA	NA	NA	NA	NA	NA	NA	NA
Mast cells	Contractile PV	LGALS9	CD44	1.98705e-07	0	LGALS9_CD44	LGALS9 - CD44	GALECTIN	Secreted Signaling	PMID: 25065622	AS	Mast cells.LGALS9	Contractile PV.CD44	NA	NA	NA	NA	NA	NA	NA	NA
DC	NK	LGALS9	CD44	2.10936e-05	0	LGALS9_CD44	LGALS9 - CD44	GALECTIN	Secreted Signaling	PMID: 25065622	AS	DC.LGALS9	NK.CD44	1.20027e-06	0.225167	0.584	0.356	4.5272e-05	-0.160587	0.59	0.591
Endothelium	NK	LGALS9	CD44	2.09305e-05	0	LGALS9_CD44	LGALS9 - CD44	GALECTIN	Secreted Signaling	PMID: 25065622	AS	Endothelium.LGALS9	NK.CD44	NA	NA	NA	NA	4.5272e-05	-0.160587	0.59	0.591
Macrophages	NK	LGALS9	CD44	2.88771e-05	0	LGALS9_CD44	LGALS9 - CD44	GALECTIN	Secreted Signaling	PMID: 25065622	AS	Macrophages.LGALS9	NK.CD44	NA	NA	NA	NA	4.5272e-05	-0.160587	0.59	0.591
Mast cells	NK	LGALS9	CD44	2.93577e-07	0	LGALS9_CD44	LGALS9 - CD44	GALECTIN	Secreted Signaling	PMID: 25065622	AS	Mast cells.LGALS9	NK.CD44	NA	NA	NA	NA	4.5272e-05	-0.160587	0.59	0.591
DC	Perivascular	LGALS9	CD44	1.60918e-05	0	LGALS9_CD44	LGALS9 - CD44	GALECTIN	Secreted Signaling	PMID: 25065622	AS	DC.LGALS9	Perivascular.CD44	1.20027e-06	0.225167	0.584	0.356	2.92949e-07	0.176017	0.656	0.565
Endothelium	Perivascular	LGALS9	CD44	1.59418e-05	0	LGALS9_CD44	LGALS9 - CD44	GALECTIN	Secreted Signaling	PMID: 25065622	AS	Endothelium.LGALS9	Perivascular.CD44	NA	NA	NA	NA	2.92949e-07	0.176017	0.656	0.565
Macrophages	Perivascular	LGALS9	CD44	2.20031e-05	0	LGALS9_CD44	LGALS9 - CD44	GALECTIN	Secreted Signaling	PMID: 25065622	AS	Macrophages.LGALS9	Perivascular.CD44	NA	NA	NA	NA	2.92949e-07	0.176017	0.656	0.565
Mast cells	Perivascular	LGALS9	CD44	2.23599e-07	0	LGALS9_CD44	LGALS9 - CD44	GALECTIN	Secreted Signaling	PMID: 25065622	AS	Mast cells.LGALS9	Perivascular.CD44	NA	NA	NA	NA	2.92949e-07	0.176017	0.656	0.565
DC	Stromal	LGALS9	CD44	0.000173288	0	LGALS9_CD44	LGALS9 - CD44	GALECTIN	Secreted Signaling	PMID: 25065622	AS	DC.LGALS9	Stromal.CD44	1.20027e-06	0.225167	0.584	0.356	1.7387e-107	-0.195018	0.732	0.769
Endothelium	Stromal	LGALS9	CD44	0.000172207	0	LGALS9_CD44	LGALS9 - CD44	GALECTIN	Secreted Signaling	PMID: 25065622	AS	Endothelium.LGALS9	Stromal.CD44	NA	NA	NA	NA	1.7387e-107	-0.195018	0.732	0.769
Macrophages	Stromal	LGALS9	CD44	0.0002375	0	LGALS9_CD44	LGALS9 - CD44	GALECTIN	Secreted Signaling	PMID: 25065622	AS	Macrophages.LGALS9	Stromal.CD44	NA	NA	NA	NA	1.7387e-107	-0.195018	0.732	0.769
Mast cells	Stromal	LGALS9	CD44	2.4155e-06	0	LGALS9_CD44	LGALS9 - CD44	GALECTIN	Secreted Signaling	PMID: 25065622	AS	Mast cells.LGALS9	Stromal.CD44	NA	NA	NA	NA	1.7387e-107	-0.195018	0.732	0.769
Perivascular	Endothelium	COL1A1	ITGA1_ITGB1	0.000273007	0	COL1A1_ITGA1_ITGB1	COL1A1 - (ITGA1+ITGB1)	COLLAGEN	ECM-Receptor	KEGG: hsa04512	AS	Perivascular.COL1A1	Endothelium.ITGA1_ITGB1	NA	NA	NA	NA	0.0180066	0.150272	0.396	0.392
Stromal	Endothelium	COL1A1	ITGA1_ITGB1	0.00279494	0	COL1A1_ITGA1_ITGB1	COL1A1 - (ITGA1+ITGB1)	COLLAGEN	ECM-Receptor	KEGG: hsa04512	AS	Stromal.COL1A1	Endothelium.ITGA1_ITGB1	0	0.558651	0.998	0.99	0.0180066	0.150272	0.396	0.392
Perivascular	Epithelium	COL1A1	ITGA1_ITGB1	0.000400393	0	COL1A1_ITGA1_ITGB1	COL1A1 - (ITGA1+ITGB1)	COLLAGEN	ECM-Receptor	KEGG: hsa04512	AS	Perivascular.COL1A1	Epithelium.ITGA1_ITGB1	NA	NA	NA	NA	6.63024e-61	0.398028	0.6145	0.503
Stromal	Epithelium	COL1A1	ITGA1_ITGB1	0.0041052	0	COL1A1_ITGA1_ITGB1	COL1A1 - (ITGA1+ITGB1)	COLLAGEN	ECM-Receptor	KEGG: hsa04512	AS	Stromal.COL1A1	Epithelium.ITGA1_ITGB1	0	0.558651	0.998	0.99	6.63024e-61	0.398028	0.6145	0.503
Contractile PV	Contractile PV	COL1A1	ITGA1_ITGB1	6.40981e-05	0	COL1A1_ITGA1_ITGB1	COL1A1 - (ITGA1+ITGB1)	COLLAGEN	ECM-Receptor	KEGG: hsa04512	AS	Contractile PV.COL1A1	Contractile PV.ITGA1_ITGB1	1.13869e-06	-1.02082	0.802	1	0.00811821	-0.355134	0.69	0.938
Perivascular	Contractile PV	COL1A1	ITGA1_ITGB1	0.000277316	0	COL1A1_ITGA1_ITGB1	COL1A1 - (ITGA1+ITGB1)	COLLAGEN	ECM-Receptor	KEGG: hsa04512	AS	Perivascular.COL1A1	Contractile PV.ITGA1_ITGB1	NA	NA	NA	NA	0.00811821	-0.355134	0.69	0.938
Stromal	Contractile PV	COL1A1	ITGA1_ITGB1	0.00281425	0	COL1A1_ITGA1_ITGB1	COL1A1 - (ITGA1+ITGB1)	COLLAGEN	ECM-Receptor	KEGG: hsa04512	AS	Stromal.COL1A1	Contractile PV.ITGA1_ITGB1	0	0.558651	0.998	0.99	0.00811821	-0.355134	0.69	0.938
Contractile PV	NK	COL1A1	ITGA1_ITGB1	0.000161891	0	COL1A1_ITGA1_ITGB1	COL1A1 - (ITGA1+ITGB1)	COLLAGEN	ECM-Receptor	KEGG: hsa04512	AS	Contractile PV.COL1A1	NK.ITGA1_ITGB1	1.13869e-06	-1.02082	0.802	1	4.11706e-22	0.287631	0.7225	0.5145
Perivascular	NK	COL1A1	ITGA1_ITGB1	0.000706451	0	COL1A1_ITGA1_ITGB1	COL1A1 - (ITGA1+ITGB1)	COLLAGEN	ECM-Receptor	KEGG: hsa04512	AS	Perivascular.COL1A1	NK.ITGA1_ITGB1	NA	NA	NA	NA	4.11706e-22	0.287631	0.7225	0.5145
Stromal	NK	COL1A1	ITGA1_ITGB1	0.00717936	0	COL1A1_ITGA1_ITGB1	COL1A1 - (ITGA1+ITGB1)	COLLAGEN	ECM-Receptor	KEGG: hsa04512	AS	Stromal.COL1A1	NK.ITGA1_ITGB1	0	0.558651	0.998	0.99	4.11706e-22	0.287631	0.7225	0.5145
Ciliated Epithelium	Perivascular	COL1A1	ITGA1_ITGB1	1.79563e-05	0	COL1A1_ITGA1_ITGB1	COL1A1 - (ITGA1+ITGB1)	COLLAGEN	ECM-Receptor	KEGG: hsa04512	AS	Ciliated Epithelium.COL1A1	Perivascular.ITGA1_ITGB1	2.36779e-27	1.28808	0.676	0.301	6.76074e-13	0.176078	0.968	0.923
Epithelium	Perivascular	COL1A1	ITGA1_ITGB1	0.000358381	0	COL1A1_ITGA1_ITGB1	COL1A1 - (ITGA1+ITGB1)	COLLAGEN	ECM-Receptor	KEGG: hsa04512	AS	Epithelium.COL1A1	Perivascular.ITGA1_ITGB1	0	1.39048	0.69	0.309	6.76074e-13	0.176078	0.968	0.923
Contractile PV	Perivascular	COL1A1	ITGA1_ITGB1	0.000188945	0	COL1A1_ITGA1_ITGB1	COL1A1 - (ITGA1+ITGB1)	COLLAGEN	ECM-Receptor	KEGG: hsa04512	AS	Contractile PV.COL1A1	Perivascular.ITGA1_ITGB1	1.13869e-06	-1.02082	0.802	1	6.76074e-13	0.176078	0.968	0.923
Perivascular	Perivascular	COL1A1	ITGA1_ITGB1	0.000792313	0	COL1A1_ITGA1_ITGB1	COL1A1 - (ITGA1+ITGB1)	COLLAGEN	ECM-Receptor	KEGG: hsa04512	AS	Perivascular.COL1A1	Perivascular.ITGA1_ITGB1	NA	NA	NA	NA	6.76074e-13	0.176078	0.968	0.923
Stromal	Perivascular	COL1A1	ITGA1_ITGB1	0.00800008	0	COL1A1_ITGA1_ITGB1	COL1A1 - (ITGA1+ITGB1)	COLLAGEN	ECM-Receptor	KEGG: hsa04512	AS	Stromal.COL1A1	Perivascular.ITGA1_ITGB1	0	0.558651	0.998	0.99	6.76074e-13	0.176078	0.968	0.923
Stromal	Stromal	COL1A1	ITGA1_ITGB1	0.023544	0	COL1A1_ITGA1_ITGB1	COL1A1 - (ITGA1+ITGB1)	COLLAGEN	ECM-Receptor	KEGG: hsa04512	AS	Stromal.COL1A1	Stromal.ITGA1_ITGB1	0	0.558651	0.998	0.99	NA	NA	NA	NA
Epithelium	Endothelium	COL1A2	ITGA1_ITGB1	0.000331759	0	COL1A2_ITGA1_ITGB1	COL1A2 - (ITGA1+ITGB1)	COLLAGEN	ECM-Receptor	KEGG: hsa04512	AS	Epithelium.COL1A2	Endothelium.ITGA1_ITGB1	0	1.52826	0.909	0.617	0.0180066	0.150272	0.396	0.392
Perivascular	Endothelium	COL1A2	ITGA1_ITGB1	0.000244571	0	COL1A2_ITGA1_ITGB1	COL1A2 - (ITGA1+ITGB1)	COLLAGEN	ECM-Receptor	KEGG: hsa04512	AS	Perivascular.COL1A2	Endothelium.ITGA1_ITGB1	0.038131	0.100687	0.969	0.96	0.0180066	0.150272	0.396	0.392
Stromal	Endothelium	COL1A2	ITGA1_ITGB1	0.00212117	0	COL1A2_ITGA1_ITGB1	COL1A2 - (ITGA1+ITGB1)	COLLAGEN	ECM-Receptor	KEGG: hsa04512	AS	Stromal.COL1A2	Endothelium.ITGA1_ITGB1	0	0.540189	0.989	0.915	0.0180066	0.150272	0.396	0.392
Epithelium	Epithelium	COL1A2	ITGA1_ITGB1	0.000485553	0	COL1A2_ITGA1_ITGB1	COL1A2 - (ITGA1+ITGB1)	COLLAGEN	ECM-Receptor	KEGG: hsa04512	AS	Epithelium.COL1A2	Epithelium.ITGA1_ITGB1	0	1.52826	0.909	0.617	6.63024e-61	0.398028	0.6145	0.503
Perivascular	Epithelium	COL1A2	ITGA1_ITGB1	0.000358057	0	COL1A2_ITGA1_ITGB1	COL1A2 - (ITGA1+ITGB1)	COLLAGEN	ECM-Receptor	KEGG: hsa04512	AS	Perivascular.COL1A2	Epithelium.ITGA1_ITGB1	0.038131	0.100687	0.969	0.96	6.63024e-61	0.398028	0.6145	0.503
Stromal	Epithelium	COL1A2	ITGA1_ITGB1	0.00310177	0	COL1A2_ITGA1_ITGB1	COL1A2 - (ITGA1+ITGB1)	COLLAGEN	ECM-Receptor	KEGG: hsa04512	AS	Stromal.COL1A2	Epithelium.ITGA1_ITGB1	0	0.540189	0.989	0.915	6.63024e-61	0.398028	0.6145	0.503
Epithelium	Contractile PV	COL1A2	ITGA1_ITGB1	0.000341172	0	COL1A2_ITGA1_ITGB1	COL1A2 - (ITGA1+ITGB1)	COLLAGEN	ECM-Receptor	KEGG: hsa04512	AS	Epithelium.COL1A2	Contractile PV.ITGA1_ITGB1	0	1.52826	0.909	0.617	0.00811821	-0.355134	0.69	0.938
Contractile PV	Contractile PV	COL1A2	ITGA1_ITGB1	6.05535e-05	0	COL1A2_ITGA1_ITGB1	COL1A2 - (ITGA1+ITGB1)	COLLAGEN	ECM-Receptor	KEGG: hsa04512	AS	Contractile PV.COL1A2	Contractile PV.ITGA1_ITGB1	6.2602e-07	-1.07307	0.803	1	0.00811821	-0.355134	0.69	0.938
Perivascular	Contractile PV	COL1A2	ITGA1_ITGB1	0.000251046	0	COL1A2_ITGA1_ITGB1	COL1A2 - (ITGA1+ITGB1)	COLLAGEN	ECM-Receptor	KEGG: hsa04512	AS	Perivascular.COL1A2	Contractile PV.ITGA1_ITGB1	0.038131	0.100687	0.969	0.96	0.00811821	-0.355134	0.69	0.938
Stromal	Contractile PV	COL1A2	ITGA1_ITGB1	0.00219285	0	COL1A2_ITGA1_ITGB1	COL1A2 - (ITGA1+ITGB1)	COLLAGEN	ECM-Receptor	KEGG: hsa04512	AS	Stromal.COL1A2	Contractile PV.ITGA1_ITGB1	0	0.540189	0.989	0.915	0.00811821	-0.355134	0.69	0.938
Epithelium	NK	COL1A2	ITGA1_ITGB1	0.000867378	0	COL1A2_ITGA1_ITGB1	COL1A2 - (ITGA1+ITGB1)	COLLAGEN	ECM-Receptor	KEGG: hsa04512	AS	Epithelium.COL1A2	NK.ITGA1_ITGB1	0	1.52826	0.909	0.617	4.11706e-22	0.287631	0.7225	0.5145
Contractile PV	NK	COL1A2	ITGA1_ITGB1	0.00015286	0	COL1A2_ITGA1_ITGB1	COL1A2 - (ITGA1+ITGB1)	COLLAGEN	ECM-Receptor	KEGG: hsa04512	AS	Contractile PV.COL1A2	NK.ITGA1_ITGB1	6.2602e-07	-1.07307	0.803	1	4.11706e-22	0.287631	0.7225	0.5145
Perivascular	NK	COL1A2	ITGA1_ITGB1	0.00063844	0	COL1A2_ITGA1_ITGB1	COL1A2 - (ITGA1+ITGB1)	COLLAGEN	ECM-Receptor	KEGG: hsa04512	AS	Perivascular.COL1A2	NK.ITGA1_ITGB1	0.038131	0.100687	0.969	0.96	4.11706e-22	0.287631	0.7225	0.5145
Stromal	NK	COL1A2	ITGA1_ITGB1	0.00557018	0	COL1A2_ITGA1_ITGB1	COL1A2 - (ITGA1+ITGB1)	COLLAGEN	ECM-Receptor	KEGG: hsa04512	AS	Stromal.COL1A2	NK.ITGA1_ITGB1	0	0.540189	0.989	0.915	4.11706e-22	0.287631	0.7225	0.5145
Epithelium	Perivascular	COL1A2	ITGA1_ITGB1	0.000981794	0	COL1A2_ITGA1_ITGB1	COL1A2 - (ITGA1+ITGB1)	COLLAGEN	ECM-Receptor	KEGG: hsa04512	AS	Epithelium.COL1A2	Perivascular.ITGA1_ITGB1	0	1.52826	0.909	0.617	6.76074e-13	0.176078	0.968	0.923
Contractile PV	Perivascular	COL1A2	ITGA1_ITGB1	0.000178838	0	COL1A2_ITGA1_ITGB1	COL1A2 - (ITGA1+ITGB1)	COLLAGEN	ECM-Receptor	KEGG: hsa04512	AS	Contractile PV.COL1A2	Perivascular.ITGA1_ITGB1	6.2602e-07	-1.07307	0.803	1	6.76074e-13	0.176078	0.968	0.923
Perivascular	Perivascular	COL1A2	ITGA1_ITGB1	0.000721653	0	COL1A2_ITGA1_ITGB1	COL1A2 - (ITGA1+ITGB1)	COLLAGEN	ECM-Receptor	KEGG: hsa04512	AS	Perivascular.COL1A2	Perivascular.ITGA1_ITGB1	0.038131	0.100687	0.969	0.96	6.76074e-13	0.176078	0.968	0.923
Stromal	Perivascular	COL1A2	ITGA1_ITGB1	0.00633007	0	COL1A2_ITGA1_ITGB1	COL1A2 - (ITGA1+ITGB1)	COLLAGEN	ECM-Receptor	KEGG: hsa04512	AS	Stromal.COL1A2	Perivascular.ITGA1_ITGB1	0	0.540189	0.989	0.915	6.76074e-13	0.176078	0.968	0.923
Epithelium	Stromal	COL1A2	ITGA1_ITGB1	0.00277549	0	COL1A2_ITGA1_ITGB1	COL1A2 - (ITGA1+ITGB1)	COLLAGEN	ECM-Receptor	KEGG: hsa04512	AS	Epithelium.COL1A2	Stromal.ITGA1_ITGB1	0	1.52826	0.909	0.617	NA	NA	NA	NA
Perivascular	Stromal	COL1A2	ITGA1_ITGB1	0.00204729	0	COL1A2_ITGA1_ITGB1	COL1A2 - (ITGA1+ITGB1)	COLLAGEN	ECM-Receptor	KEGG: hsa04512	AS	Perivascular.COL1A2	Stromal.ITGA1_ITGB1	0.038131	0.100687	0.969	0.96	NA	NA	NA	NA
Stromal	Stromal	COL1A2	ITGA1_ITGB1	0.0177158	0	COL1A2_ITGA1_ITGB1	COL1A2 - (ITGA1+ITGB1)	COLLAGEN	ECM-Receptor	KEGG: hsa04512	AS	Stromal.COL1A2	Stromal.ITGA1_ITGB1	0	0.540189	0.989	0.915	NA	NA	NA	NA
Perivascular	CD8+ T cells	COL4A1	ITGA1_ITGB1	0.000102444	0	COL4A1_ITGA1_ITGB1	COL4A1 - (ITGA1+ITGB1)	COLLAGEN	ECM-Receptor	KEGG: hsa04512	AS	Perivascular.COL4A1	CD8+ T cells.ITGA1_ITGB1	5.29388e-47	-0.363283	0.902	0.955	0.03031	-0.104121	0.349	0.374
Endothelium	Endothelium	COL4A1	ITGA1_ITGB1	0.000114451	0	COL4A1_ITGA1_ITGB1	COL4A1 - (ITGA1+ITGB1)	COLLAGEN	ECM-Receptor	KEGG: hsa04512	AS	Endothelium.COL4A1	Endothelium.ITGA1_ITGB1	NA	NA	NA	NA	0.0180066	0.150272	0.396	0.392
Contractile PV	Endothelium	COL4A1	ITGA1_ITGB1	3.42818e-05	0	COL4A1_ITGA1_ITGB1	COL4A1 - (ITGA1+ITGB1)	COLLAGEN	ECM-Receptor	KEGG: hsa04512	AS	Contractile PV.COL4A1	Endothelium.ITGA1_ITGB1	2.99798e-09	-1.35851	0.662	1	0.0180066	0.150272	0.396	0.392
Perivascular	Endothelium	COL4A1	ITGA1_ITGB1	0.000196264	0	COL4A1_ITGA1_ITGB1	COL4A1 - (ITGA1+ITGB1)	COLLAGEN	ECM-Receptor	KEGG: hsa04512	AS	Perivascular.COL4A1	Endothelium.ITGA1_ITGB1	5.29388e-47	-0.363283	0.902	0.955	0.0180066	0.150272	0.396	0.392
Stromal	Endothelium	COL4A1	ITGA1_ITGB1	0.00112969	0	COL4A1_ITGA1_ITGB1	COL4A1 - (ITGA1+ITGB1)	COLLAGEN	ECM-Receptor	KEGG: hsa04512	AS	Stromal.COL4A1	Endothelium.ITGA1_ITGB1	1.28453e-164	0.209374	0.808	0.701	0.0180066	0.150272	0.396	0.392
Endothelium	Epithelium	COL4A1	ITGA1_ITGB1	0.000166497	0	COL4A1_ITGA1_ITGB1	COL4A1 - (ITGA1+ITGB1)	COLLAGEN	ECM-Receptor	KEGG: hsa04512	AS	Endothelium.COL4A1	Epithelium.ITGA1_ITGB1	NA	NA	NA	NA	6.63024e-61	0.398028	0.6145	0.503
Perivascular	Epithelium	COL4A1	ITGA1_ITGB1	0.000286477	0	COL4A1_ITGA1_ITGB1	COL4A1 - (ITGA1+ITGB1)	COLLAGEN	ECM-Receptor	KEGG: hsa04512	AS	Perivascular.COL4A1	Epithelium.ITGA1_ITGB1	5.29388e-47	-0.363283	0.902	0.955	6.63024e-61	0.398028	0.6145	0.503
Stromal	Epithelium	COL4A1	ITGA1_ITGB1	0.00164122	0	COL4A1_ITGA1_ITGB1	COL4A1 - (ITGA1+ITGB1)	COLLAGEN	ECM-Receptor	KEGG: hsa04512	AS	Stromal.COL4A1	Epithelium.ITGA1_ITGB1	1.28453e-164	0.209374	0.808	0.701	6.63024e-61	0.398028	0.6145	0.503
Endothelium	Contractile PV	COL4A1	ITGA1_ITGB1	0.000122133	0	COL4A1_ITGA1_ITGB1	COL4A1 - (ITGA1+ITGB1)	COLLAGEN	ECM-Receptor	KEGG: hsa04512	AS	Endothelium.COL4A1	Contractile PV.ITGA1_ITGB1	NA	NA	NA	NA	0.00811821	-0.355134	0.69	0.938
Contractile PV	Contractile PV	COL4A1	ITGA1_ITGB1	3.75113e-05	0	COL4A1_ITGA1_ITGB1	COL4A1 - (ITGA1+ITGB1)	COLLAGEN	ECM-Receptor	KEGG: hsa04512	AS	Contractile PV.COL4A1	Contractile PV.ITGA1_ITGB1	2.99798e-09	-1.35851	0.662	1	0.00811821	-0.355134	0.69	0.938
Perivascular	Contractile PV	COL4A1	ITGA1_ITGB1	0.000205128	0	COL4A1_ITGA1_ITGB1	COL4A1 - (ITGA1+ITGB1)	COLLAGEN	ECM-Receptor	KEGG: hsa04512	AS	Perivascular.COL4A1	Contractile PV.ITGA1_ITGB1	5.29388e-47	-0.363283	0.902	0.955	0.00811821	-0.355134	0.69	0.938
Stromal	Contractile PV	COL4A1	ITGA1_ITGB1	0.00121562	0	COL4A1_ITGA1_ITGB1	COL4A1 - (ITGA1+ITGB1)	COLLAGEN	ECM-Receptor	KEGG: hsa04512	AS	Stromal.COL4A1	Contractile PV.ITGA1_ITGB1	1.28453e-164	0.209374	0.808	0.701	0.00811821	-0.355134	0.69	0.938
Endothelium	NK	COL4A1	ITGA1_ITGB1	0.000308599	0	COL4A1_ITGA1_ITGB1	COL4A1 - (ITGA1+ITGB1)	COLLAGEN	ECM-Receptor	KEGG: hsa04512	AS	Endothelium.COL4A1	NK.ITGA1_ITGB1	NA	NA	NA	NA	4.11706e-22	0.287631	0.7225	0.5145
Contractile PV	NK	COL4A1	ITGA1_ITGB1	9.43766e-05	0	COL4A1_ITGA1_ITGB1	COL4A1 - (ITGA1+ITGB1)	COLLAGEN	ECM-Receptor	KEGG: hsa04512	AS	Contractile PV.COL4A1	NK.ITGA1_ITGB1	2.99798e-09	-1.35851	0.662	1	4.11706e-22	0.287631	0.7225	0.5145
Perivascular	NK	COL4A1	ITGA1_ITGB1	0.000520116	0	COL4A1_ITGA1_ITGB1	COL4A1 - (ITGA1+ITGB1)	COLLAGEN	ECM-Receptor	KEGG: hsa04512	AS	Perivascular.COL4A1	NK.ITGA1_ITGB1	5.29388e-47	-0.363283	0.902	0.955	4.11706e-22	0.287631	0.7225	0.5145
Stromal	NK	COL4A1	ITGA1_ITGB1	0.00306721	0	COL4A1_ITGA1_ITGB1	COL4A1 - (ITGA1+ITGB1)	COLLAGEN	ECM-Receptor	KEGG: hsa04512	AS	Stromal.COL4A1	NK.ITGA1_ITGB1	1.28453e-164	0.209374	0.808	0.701	4.11706e-22	0.287631	0.7225	0.5145
Endothelium	Perivascular	COL4A1	ITGA1_ITGB1	0.000359455	0	COL4A1_ITGA1_ITGB1	COL4A1 - (ITGA1+ITGB1)	COLLAGEN	ECM-Receptor	KEGG: hsa04512	AS	Endothelium.COL4A1	Perivascular.ITGA1_ITGB1	NA	NA	NA	NA	6.76074e-13	0.176078	0.968	0.923
Contractile PV	Perivascular	COL4A1	ITGA1_ITGB1	0.000112183	0	COL4A1_ITGA1_ITGB1	COL4A1 - (ITGA1+ITGB1)	COLLAGEN	ECM-Receptor	KEGG: hsa04512	AS	Contractile PV.COL4A1	Perivascular.ITGA1_ITGB1	2.99798e-09	-1.35851	0.662	1	6.76074e-13	0.176078	0.968	0.923
Perivascular	Perivascular	COL4A1	ITGA1_ITGB1	0.000596042	0	COL4A1_ITGA1_ITGB1	COL4A1 - (ITGA1+ITGB1)	COLLAGEN	ECM-Receptor	KEGG: hsa04512	AS	Perivascular.COL4A1	Perivascular.ITGA1_ITGB1	5.29388e-47	-0.363283	0.902	0.955	6.76074e-13	0.176078	0.968	0.923
Stromal	Perivascular	COL4A1	ITGA1_ITGB1	0.00359661	0	COL4A1_ITGA1_ITGB1	COL4A1 - (ITGA1+ITGB1)	COLLAGEN	ECM-Receptor	KEGG: hsa04512	AS	Stromal.COL4A1	Perivascular.ITGA1_ITGB1	1.28453e-164	0.209374	0.808	0.701	6.76074e-13	0.176078	0.968	0.923
Endothelium	Stromal	COL4A1	ITGA1_ITGB1	0.000946426	0	COL4A1_ITGA1_ITGB1	COL4A1 - (ITGA1+ITGB1)	COLLAGEN	ECM-Receptor	KEGG: hsa04512	AS	Endothelium.COL4A1	Stromal.ITGA1_ITGB1	NA	NA	NA	NA	NA	NA	NA	NA
Perivascular	Stromal	COL4A1	ITGA1_ITGB1	0.00163349	0	COL4A1_ITGA1_ITGB1	COL4A1 - (ITGA1+ITGB1)	COLLAGEN	ECM-Receptor	KEGG: hsa04512	AS	Perivascular.COL4A1	Stromal.ITGA1_ITGB1	5.29388e-47	-0.363283	0.902	0.955	NA	NA	NA	NA
Stromal	Stromal	COL4A1	ITGA1_ITGB1	0.00931796	0	COL4A1_ITGA1_ITGB1	COL4A1 - (ITGA1+ITGB1)	COLLAGEN	ECM-Receptor	KEGG: hsa04512	AS	Stromal.COL4A1	Stromal.ITGA1_ITGB1	1.28453e-164	0.209374	0.808	0.701	NA	NA	NA	NA
Perivascular	CD8+ T cells	COL4A2	ITGA1_ITGB1	0.00010698	0	COL4A2_ITGA1_ITGB1	COL4A2 - (ITGA1+ITGB1)	COLLAGEN	ECM-Receptor	KEGG: hsa04512	AS	Perivascular.COL4A2	CD8+ T cells.ITGA1_ITGB1	9.74757e-19	-0.242543	0.92	0.942	0.03031	-0.104121	0.349	0.374
Endothelium	Endothelium	COL4A2	ITGA1_ITGB1	9.98911e-05	0	COL4A2_ITGA1_ITGB1	COL4A2 - (ITGA1+ITGB1)	COLLAGEN	ECM-Receptor	KEGG: hsa04512	AS	Endothelium.COL4A2	Endothelium.ITGA1_ITGB1	8.52452e-12	-0.146861	0.748	0.842	0.0180066	0.150272	0.396	0.392
Contractile PV	Endothelium	COL4A2	ITGA1_ITGB1	5.33341e-05	0	COL4A2_ITGA1_ITGB1	COL4A2 - (ITGA1+ITGB1)	COLLAGEN	ECM-Receptor	KEGG: hsa04512	AS	Contractile PV.COL4A2	Endothelium.ITGA1_ITGB1	2.67795e-06	-0.925056	0.799	1	0.0180066	0.150272	0.396	0.392
Perivascular	Endothelium	COL4A2	ITGA1_ITGB1	0.000204573	0	COL4A2_ITGA1_ITGB1	COL4A2 - (ITGA1+ITGB1)	COLLAGEN	ECM-Receptor	KEGG: hsa04512	AS	Perivascular.COL4A2	Endothelium.ITGA1_ITGB1	9.74757e-19	-0.242543	0.92	0.942	0.0180066	0.150272	0.396	0.392
Stromal	Endothelium	COL4A2	ITGA1_ITGB1	0.00126662	0	COL4A2_ITGA1_ITGB1	COL4A2 - (ITGA1+ITGB1)	COLLAGEN	ECM-Receptor	KEGG: hsa04512	AS	Stromal.COL4A2	Endothelium.ITGA1_ITGB1	0	0.249391	0.871	0.746	0.0180066	0.150272	0.396	0.392
Endothelium	Epithelium	COL4A2	ITGA1_ITGB1	0.000145155	0	COL4A2_ITGA1_ITGB1	COL4A2 - (ITGA1+ITGB1)	COLLAGEN	ECM-Receptor	KEGG: hsa04512	AS	Endothelium.COL4A2	Epithelium.ITGA1_ITGB1	8.52452e-12	-0.146861	0.748	0.842	6.63024e-61	0.398028	0.6145	0.503
Contractile PV	Epithelium	COL4A2	ITGA1_ITGB1	7.74858e-05	0	COL4A2_ITGA1_ITGB1	COL4A2 - (ITGA1+ITGB1)	COLLAGEN	ECM-Receptor	KEGG: hsa04512	AS	Contractile PV.COL4A2	Epithelium.ITGA1_ITGB1	2.67795e-06	-0.925056	0.799	1	6.63024e-61	0.398028	0.6145	0.503
Perivascular	Epithelium	COL4A2	ITGA1_ITGB1	0.000298758	0	COL4A2_ITGA1_ITGB1	COL4A2 - (ITGA1+ITGB1)	COLLAGEN	ECM-Receptor	KEGG: hsa04512	AS	Perivascular.COL4A2	Epithelium.ITGA1_ITGB1	9.74757e-19	-0.242543	0.92	0.942	6.63024e-61	0.398028	0.6145	0.503
Stromal	Epithelium	COL4A2	ITGA1_ITGB1	0.00184181	0	COL4A2_ITGA1_ITGB1	COL4A2 - (ITGA1+ITGB1)	COLLAGEN	ECM-Receptor	KEGG: hsa04512	AS	Stromal.COL4A2	Epithelium.ITGA1_ITGB1	0	0.249391	0.871	0.746	6.63024e-61	0.398028	0.6145	0.503
Endothelium	Contractile PV	COL4A2	ITGA1_ITGB1	0.000107341	0	COL4A2_ITGA1_ITGB1	COL4A2 - (ITGA1+ITGB1)	COLLAGEN	ECM-Receptor	KEGG: hsa04512	AS	Endothelium.COL4A2	Contractile PV.ITGA1_ITGB1	8.52452e-12	-0.146861	0.748	0.842	0.00811821	-0.355134	0.69	0.938
Contractile PV	Contractile PV	COL4A2	ITGA1_ITGB1	5.73849e-05	0	COL4A2_ITGA1_ITGB1	COL4A2 - (ITGA1+ITGB1)	COLLAGEN	ECM-Receptor	KEGG: hsa04512	AS	Contractile PV.COL4A2	Contractile PV.ITGA1_ITGB1	2.67795e-06	-0.925056	0.799	1	0.00811821	-0.355134	0.69	0.938
Perivascular	Contractile PV	COL4A2	ITGA1_ITGB1	0.000213145	0	COL4A2_ITGA1_ITGB1	COL4A2 - (ITGA1+ITGB1)	COLLAGEN	ECM-Receptor	KEGG: hsa04512	AS	Perivascular.COL4A2	Contractile PV.ITGA1_ITGB1	9.74757e-19	-0.242543	0.92	0.942	0.00811821	-0.355134	0.69	0.938
Stromal	Contractile PV	COL4A2	ITGA1_ITGB1	0.00135531	0	COL4A2_ITGA1_ITGB1	COL4A2 - (ITGA1+ITGB1)	COLLAGEN	ECM-Receptor	KEGG: hsa04512	AS	Stromal.COL4A2	Contractile PV.ITGA1_ITGB1	0	0.249391	0.871	0.746	0.00811821	-0.355134	0.69	0.938
Endothelium	NK	COL4A2	ITGA1_ITGB1	0.000270902	0	COL4A2_ITGA1_ITGB1	COL4A2 - (ITGA1+ITGB1)	COLLAGEN	ECM-Receptor	KEGG: hsa04512	AS	Endothelium.COL4A2	NK.ITGA1_ITGB1	8.52452e-12	-0.146861	0.748	0.842	4.11706e-22	0.287631	0.7225	0.5145
Contractile PV	NK	COL4A2	ITGA1_ITGB1	0.000144794	0	COL4A2_ITGA1_ITGB1	COL4A2 - (ITGA1+ITGB1)	COLLAGEN	ECM-Receptor	KEGG: hsa04512	AS	Contractile PV.COL4A2	NK.ITGA1_ITGB1	2.67795e-06	-0.925056	0.799	1	4.11706e-22	0.287631	0.7225	0.5145
Perivascular	NK	COL4A2	ITGA1_ITGB1	0.000540722	0	COL4A2_ITGA1_ITGB1	COL4A2 - (ITGA1+ITGB1)	COLLAGEN	ECM-Receptor	KEGG: hsa04512	AS	Perivascular.COL4A2	NK.ITGA1_ITGB1	9.74757e-19	-0.242543	0.92	0.942	4.11706e-22	0.287631	0.7225	0.5145
Stromal	NK	COL4A2	ITGA1_ITGB1	0.00342295	0	COL4A2_ITGA1_ITGB1	COL4A2 - (ITGA1+ITGB1)	COLLAGEN	ECM-Receptor	KEGG: hsa04512	AS	Stromal.COL4A2	NK.ITGA1_ITGB1	0	0.249391	0.871	0.746	4.11706e-22	0.287631	0.7225	0.5145
Endothelium	Perivascular	COL4A2	ITGA1_ITGB1	0.000317306	0	COL4A2_ITGA1_ITGB1	COL4A2 - (ITGA1+ITGB1)	COLLAGEN	ECM-Receptor	KEGG: hsa04512	AS	Endothelium.COL4A2	Perivascular.ITGA1_ITGB1	8.52452e-12	-0.146861	0.748	0.842	6.76074e-13	0.176078	0.968	0.923
Contractile PV	Perivascular	COL4A2	ITGA1_ITGB1	0.000169771	0	COL4A2_ITGA1_ITGB1	COL4A2 - (ITGA1+ITGB1)	COLLAGEN	ECM-Receptor	KEGG: hsa04512	AS	Contractile PV.COL4A2	Perivascular.ITGA1_ITGB1	2.67795e-06	-0.925056	0.799	1	6.76074e-13	0.176078	0.968	0.923
Perivascular	Perivascular	COL4A2	ITGA1_ITGB1	0.000618167	0	COL4A2_ITGA1_ITGB1	COL4A2 - (ITGA1+ITGB1)	COLLAGEN	ECM-Receptor	KEGG: hsa04512	AS	Perivascular.COL4A2	Perivascular.ITGA1_ITGB1	9.74757e-19	-0.242543	0.92	0.942	6.76074e-13	0.176078	0.968	0.923
Stromal	Perivascular	COL4A2	ITGA1_ITGB1	0.00399567	0	COL4A2_ITGA1_ITGB1	COL4A2 - (ITGA1+ITGB1)	COLLAGEN	ECM-Receptor	KEGG: hsa04512	AS	Stromal.COL4A2	Perivascular.ITGA1_ITGB1	0	0.249391	0.871	0.746	6.76074e-13	0.176078	0.968	0.923
Endothelium	Stromal	COL4A2	ITGA1_ITGB1	0.000824276	0	COL4A2_ITGA1_ITGB1	COL4A2 - (ITGA1+ITGB1)	COLLAGEN	ECM-Receptor	KEGG: hsa04512	AS	Endothelium.COL4A2	Stromal.ITGA1_ITGB1	8.52452e-12	-0.146861	0.748	0.842	NA	NA	NA	NA
Contractile PV	Stromal	COL4A2	ITGA1_ITGB1	0.000439929	0	COL4A2_ITGA1_ITGB1	COL4A2 - (ITGA1+ITGB1)	COLLAGEN	ECM-Receptor	KEGG: hsa04512	AS	Contractile PV.COL4A2	Stromal.ITGA1_ITGB1	2.67795e-06	-0.925056	0.799	1	NA	NA	NA	NA
Perivascular	Stromal	COL4A2	ITGA1_ITGB1	0.00170432	0	COL4A2_ITGA1_ITGB1	COL4A2 - (ITGA1+ITGB1)	COLLAGEN	ECM-Receptor	KEGG: hsa04512	AS	Perivascular.COL4A2	Stromal.ITGA1_ITGB1	9.74757e-19	-0.242543	0.92	0.942	NA	NA	NA	NA
Stromal	Stromal	COL4A2	ITGA1_ITGB1	0.0104654	0	COL4A2_ITGA1_ITGB1	COL4A2 - (ITGA1+ITGB1)	COLLAGEN	ECM-Receptor	KEGG: hsa04512	AS	Stromal.COL4A2	Stromal.ITGA1_ITGB1	0	0.249391	0.871	0.746	NA	NA	NA	NA
MAIT cells	CD8+ T cells	COL4A4	ITGA1_ITGB1	1.36742e-06	0	COL4A4_ITGA1_ITGB1	COL4A4 - (ITGA1+ITGB1)	COLLAGEN	ECM-Receptor	KEGG: hsa04512	AS	MAIT cells.COL4A4	CD8+ T cells.ITGA1_ITGB1	0.000925576	0.118101	0.32	0.167	0.03031	-0.104121	0.349	0.374
MAIT cells	Endothelium	COL4A4	ITGA1_ITGB1	2.72572e-06	0	COL4A4_ITGA1_ITGB1	COL4A4 - (ITGA1+ITGB1)	COLLAGEN	ECM-Receptor	KEGG: hsa04512	AS	MAIT cells.COL4A4	Endothelium.ITGA1_ITGB1	0.000925576	0.118101	0.32	0.167	0.0180066	0.150272	0.396	0.392
MAIT cells	Epithelium	COL4A4	ITGA1_ITGB1	3.93487e-06	0	COL4A4_ITGA1_ITGB1	COL4A4 - (ITGA1+ITGB1)	COLLAGEN	ECM-Receptor	KEGG: hsa04512	AS	MAIT cells.COL4A4	Epithelium.ITGA1_ITGB1	0.000925576	0.118101	0.32	0.167	6.63024e-61	0.398028	0.6145	0.503
MAIT cells	Contractile PV	COL4A4	ITGA1_ITGB1	3.05605e-06	0	COL4A4_ITGA1_ITGB1	COL4A4 - (ITGA1+ITGB1)	COLLAGEN	ECM-Receptor	KEGG: hsa04512	AS	MAIT cells.COL4A4	Contractile PV.ITGA1_ITGB1	0.000925576	0.118101	0.32	0.167	0.00811821	-0.355134	0.69	0.938
MAIT cells	NK	COL4A4	ITGA1_ITGB1	7.65627e-06	0	COL4A4_ITGA1_ITGB1	COL4A4 - (ITGA1+ITGB1)	COLLAGEN	ECM-Receptor	KEGG: hsa04512	AS	MAIT cells.COL4A4	NK.ITGA1_ITGB1	0.000925576	0.118101	0.32	0.167	4.11706e-22	0.287631	0.7225	0.5145
MAIT cells	Perivascular	COL4A4	ITGA1_ITGB1	9.28903e-06	0	COL4A4_ITGA1_ITGB1	COL4A4 - (ITGA1+ITGB1)	COLLAGEN	ECM-Receptor	KEGG: hsa04512	AS	MAIT cells.COL4A4	Perivascular.ITGA1_ITGB1	0.000925576	0.118101	0.32	0.167	6.76074e-13	0.176078	0.968	0.923
MAIT cells	Stromal	COL4A4	ITGA1_ITGB1	2.22113e-05	0	COL4A4_ITGA1_ITGB1	COL4A4 - (ITGA1+ITGB1)	COLLAGEN	ECM-Receptor	KEGG: hsa04512	AS	MAIT cells.COL4A4	Stromal.ITGA1_ITGB1	0.000925576	0.118101	0.32	0.167	NA	NA	NA	NA
Stromal	CD8+ T cells	COL4A5	ITGA1_ITGB1	0.000181847	0	COL4A5_ITGA1_ITGB1	COL4A5 - (ITGA1+ITGB1)	COLLAGEN	ECM-Receptor	KEGG: hsa04512	AS	Stromal.COL4A5	CD8+ T cells.ITGA1_ITGB1	0	0.31262	0.508	0.261	0.03031	-0.104121	0.349	0.374
Contractile PV	Endothelium	COL4A5	ITGA1_ITGB1	9.3189e-06	0	COL4A5_ITGA1_ITGB1	COL4A5 - (ITGA1+ITGB1)	COLLAGEN	ECM-Receptor	KEGG: hsa04512	AS	Contractile PV.COL4A5	Endothelium.ITGA1_ITGB1	NA	NA	NA	NA	0.0180066	0.150272	0.396	0.392
Stromal	Endothelium	COL4A5	ITGA1_ITGB1	0.000360759	0	COL4A5_ITGA1_ITGB1	COL4A5 - (ITGA1+ITGB1)	COLLAGEN	ECM-Receptor	KEGG: hsa04512	AS	Stromal.COL4A5	Endothelium.ITGA1_ITGB1	0	0.31262	0.508	0.261	0.0180066	0.150272	0.396	0.392
Contractile PV	Epithelium	COL4A5	ITGA1_ITGB1	1.34567e-05	0	COL4A5_ITGA1_ITGB1	COL4A5 - (ITGA1+ITGB1)	COLLAGEN	ECM-Receptor	KEGG: hsa04512	AS	Contractile PV.COL4A5	Epithelium.ITGA1_ITGB1	NA	NA	NA	NA	6.63024e-61	0.398028	0.6145	0.503
Stromal	Epithelium	COL4A5	ITGA1_ITGB1	0.000521495	0	COL4A5_ITGA1_ITGB1	COL4A5 - (ITGA1+ITGB1)	COLLAGEN	ECM-Receptor	KEGG: hsa04512	AS	Stromal.COL4A5	Epithelium.ITGA1_ITGB1	0	0.31262	0.508	0.261	6.63024e-61	0.398028	0.6145	0.503
Contractile PV	Contractile PV	COL4A5	ITGA1_ITGB1	1.04286e-05	0	COL4A5_ITGA1_ITGB1	COL4A5 - (ITGA1+ITGB1)	COLLAGEN	ECM-Receptor	KEGG: hsa04512	AS	Contractile PV.COL4A5	Contractile PV.ITGA1_ITGB1	NA	NA	NA	NA	0.00811821	-0.355134	0.69	0.938
Perivascular	Contractile PV	COL4A5	ITGA1_ITGB1	1.48406e-05	0	COL4A5_ITGA1_ITGB1	COL4A5 - (ITGA1+ITGB1)	COLLAGEN	ECM-Receptor	KEGG: hsa04512	AS	Perivascular.COL4A5	Contractile PV.ITGA1_ITGB1	4.02175e-26	0.247305	0.324	0.161	0.00811821	-0.355134	0.69	0.938
Stromal	Contractile PV	COL4A5	ITGA1_ITGB1	0.000400915	0	COL4A5_ITGA1_ITGB1	COL4A5 - (ITGA1+ITGB1)	COLLAGEN	ECM-Receptor	KEGG: hsa04512	AS	Stromal.COL4A5	Contractile PV.ITGA1_ITGB1	0	0.31262	0.508	0.261	0.00811821	-0.355134	0.69	0.938
Contractile PV	NK	COL4A5	ITGA1_ITGB1	2.61352e-05	0	COL4A5_ITGA1_ITGB1	COL4A5 - (ITGA1+ITGB1)	COLLAGEN	ECM-Receptor	KEGG: hsa04512	AS	Contractile PV.COL4A5	NK.ITGA1_ITGB1	NA	NA	NA	NA	4.11706e-22	0.287631	0.7225	0.5145
Perivascular	NK	COL4A5	ITGA1_ITGB1	3.71717e-05	0	COL4A5_ITGA1_ITGB1	COL4A5 - (ITGA1+ITGB1)	COLLAGEN	ECM-Receptor	KEGG: hsa04512	AS	Perivascular.COL4A5	NK.ITGA1_ITGB1	4.02175e-26	0.247305	0.324	0.161	4.11706e-22	0.287631	0.7225	0.5145
Stromal	NK	COL4A5	ITGA1_ITGB1	0.00100597	0	COL4A5_ITGA1_ITGB1	COL4A5 - (ITGA1+ITGB1)	COLLAGEN	ECM-Receptor	KEGG: hsa04512	AS	Stromal.COL4A5	NK.ITGA1_ITGB1	0	0.31262	0.508	0.261	4.11706e-22	0.287631	0.7225	0.5145
Contractile PV	Perivascular	COL4A5	ITGA1_ITGB1	3.16578e-05	0	COL4A5_ITGA1_ITGB1	COL4A5 - (ITGA1+ITGB1)	COLLAGEN	ECM-Receptor	KEGG: hsa04512	AS	Contractile PV.COL4A5	Perivascular.ITGA1_ITGB1	NA	NA	NA	NA	6.76074e-13	0.176078	0.968	0.923
Perivascular	Perivascular	COL4A5	ITGA1_ITGB1	4.5148e-05	0	COL4A5_ITGA1_ITGB1	COL4A5 - (ITGA1+ITGB1)	COLLAGEN	ECM-Receptor	KEGG: hsa04512	AS	Perivascular.COL4A5	Perivascular.ITGA1_ITGB1	4.02175e-26	0.247305	0.324	0.161	6.76074e-13	0.176078	0.968	0.923
Stromal	Perivascular	COL4A5	ITGA1_ITGB1	0.00121136	0	COL4A5_ITGA1_ITGB1	COL4A5 - (ITGA1+ITGB1)	COLLAGEN	ECM-Receptor	KEGG: hsa04512	AS	Stromal.COL4A5	Perivascular.ITGA1_ITGB1	0	0.31262	0.508	0.261	6.76074e-13	0.176078	0.968	0.923
Contractile PV	Stromal	COL4A5	ITGA1_ITGB1	7.59791e-05	0.02	COL4A5_ITGA1_ITGB1	COL4A5 - (ITGA1+ITGB1)	COLLAGEN	ECM-Receptor	KEGG: hsa04512	AS	Contractile PV.COL4A5	Stromal.ITGA1_ITGB1	NA	NA	NA	NA	NA	NA	NA	NA
Stromal	Stromal	COL4A5	ITGA1_ITGB1	0.00294728	0	COL4A5_ITGA1_ITGB1	COL4A5 - (ITGA1+ITGB1)	COLLAGEN	ECM-Receptor	KEGG: hsa04512	AS	Stromal.COL4A5	Stromal.ITGA1_ITGB1	0	0.31262	0.508	0.261	NA	NA	NA	NA
Contractile PV	CD8+ T cells	COL4A6	ITGA1_ITGB1	1.37177e-06	0	COL4A6_ITGA1_ITGB1	COL4A6 - (ITGA1+ITGB1)	COLLAGEN	ECM-Receptor	KEGG: hsa04512	AS	Contractile PV.COL4A6	CD8+ T cells.ITGA1_ITGB1	NA	NA	NA	NA	0.03031	-0.104121	0.349	0.374
Contractile PV	Endothelium	COL4A6	ITGA1_ITGB1	2.74041e-06	0	COL4A6_ITGA1_ITGB1	COL4A6 - (ITGA1+ITGB1)	COLLAGEN	ECM-Receptor	KEGG: hsa04512	AS	Contractile PV.COL4A6	Endothelium.ITGA1_ITGB1	NA	NA	NA	NA	0.0180066	0.150272	0.396	0.392
Contractile PV	Epithelium	COL4A6	ITGA1_ITGB1	3.95362e-06	0	COL4A6_ITGA1_ITGB1	COL4A6 - (ITGA1+ITGB1)	COLLAGEN	ECM-Receptor	KEGG: hsa04512	AS	Contractile PV.COL4A6	Epithelium.ITGA1_ITGB1	NA	NA	NA	NA	6.63024e-61	0.398028	0.6145	0.503
Contractile PV	Contractile PV	COL4A6	ITGA1_ITGB1	3.08521e-06	0	COL4A6_ITGA1_ITGB1	COL4A6 - (ITGA1+ITGB1)	COLLAGEN	ECM-Receptor	KEGG: hsa04512	AS	Contractile PV.COL4A6	Contractile PV.ITGA1_ITGB1	NA	NA	NA	NA	0.00811821	-0.355134	0.69	0.938
Contractile PV	NK	COL4A6	ITGA1_ITGB1	7.72372e-06	0	COL4A6_ITGA1_ITGB1	COL4A6 - (ITGA1+ITGB1)	COLLAGEN	ECM-Receptor	KEGG: hsa04512	AS	Contractile PV.COL4A6	NK.ITGA1_ITGB1	NA	NA	NA	NA	4.11706e-22	0.287631	0.7225	0.5145
Contractile PV	Perivascular	COL4A6	ITGA1_ITGB1	9.40408e-06	0	COL4A6_ITGA1_ITGB1	COL4A6 - (ITGA1+ITGB1)	COLLAGEN	ECM-Receptor	KEGG: hsa04512	AS	Contractile PV.COL4A6	Perivascular.ITGA1_ITGB1	NA	NA	NA	NA	6.76074e-13	0.176078	0.968	0.923
Contractile PV	Stromal	COL4A6	ITGA1_ITGB1	2.23046e-05	0	COL4A6_ITGA1_ITGB1	COL4A6 - (ITGA1+ITGB1)	COLLAGEN	ECM-Receptor	KEGG: hsa04512	AS	Contractile PV.COL4A6	Stromal.ITGA1_ITGB1	NA	NA	NA	NA	NA	NA	NA	NA
Contractile PV	Endothelium	COL6A1	ITGA1_ITGB1	5.40222e-05	0.02	COL6A1_ITGA1_ITGB1	COL6A1 - (ITGA1+ITGB1)	COLLAGEN	ECM-Receptor	KEGG: hsa04512	AS	Contractile PV.COL6A1	Endothelium.ITGA1_ITGB1	NA	NA	NA	NA	0.0180066	0.150272	0.396	0.392
Perivascular	Endothelium	COL6A1	ITGA1_ITGB1	0.000168999	0	COL6A1_ITGA1_ITGB1	COL6A1 - (ITGA1+ITGB1)	COLLAGEN	ECM-Receptor	KEGG: hsa04512	AS	Perivascular.COL6A1	Endothelium.ITGA1_ITGB1	1.4244e-12	0.137187	0.91	0.85	0.0180066	0.150272	0.396	0.392
Stromal	Endothelium	COL6A1	ITGA1_ITGB1	0.00187256	0	COL6A1_ITGA1_ITGB1	COL6A1 - (ITGA1+ITGB1)	COLLAGEN	ECM-Receptor	KEGG: hsa04512	AS	Stromal.COL6A1	Endothelium.ITGA1_ITGB1	0	0.42497	0.985	0.913	0.0180066	0.150272	0.396	0.392
Perivascular	Epithelium	COL6A1	ITGA1_ITGB1	0.000246264	0	COL6A1_ITGA1_ITGB1	COL6A1 - (ITGA1+ITGB1)	COLLAGEN	ECM-Receptor	KEGG: hsa04512	AS	Perivascular.COL6A1	Epithelium.ITGA1_ITGB1	1.4244e-12	0.137187	0.91	0.85	6.63024e-61	0.398028	0.6145	0.503
Stromal	Epithelium	COL6A1	ITGA1_ITGB1	0.00273375	0	COL6A1_ITGA1_ITGB1	COL6A1 - (ITGA1+ITGB1)	COLLAGEN	ECM-Receptor	KEGG: hsa04512	AS	Stromal.COL6A1	Epithelium.ITGA1_ITGB1	0	0.42497	0.985	0.913	6.63024e-61	0.398028	0.6145	0.503
Endothelium	Contractile PV	COL6A1	ITGA1_ITGB1	5.71141e-05	0	COL6A1_ITGA1_ITGB1	COL6A1 - (ITGA1+ITGB1)	COLLAGEN	ECM-Receptor	KEGG: hsa04512	AS	Endothelium.COL6A1	Contractile PV.ITGA1_ITGB1	8.42831e-14	0.316078	0.581	0.522	0.00811821	-0.355134	0.69	0.938
Contractile PV	Contractile PV	COL6A1	ITGA1_ITGB1	5.80902e-05	0	COL6A1_ITGA1_ITGB1	COL6A1 - (ITGA1+ITGB1)	COLLAGEN	ECM-Receptor	KEGG: hsa04512	AS	Contractile PV.COL6A1	Contractile PV.ITGA1_ITGB1	NA	NA	NA	NA	0.00811821	-0.355134	0.69	0.938
Perivascular	Contractile PV	COL6A1	ITGA1_ITGB1	0.000178465	0	COL6A1_ITGA1_ITGB1	COL6A1 - (ITGA1+ITGB1)	COLLAGEN	ECM-Receptor	KEGG: hsa04512	AS	Perivascular.COL6A1	Contractile PV.ITGA1_ITGB1	1.4244e-12	0.137187	0.91	0.85	0.00811821	-0.355134	0.69	0.938
Stromal	Contractile PV	COL6A1	ITGA1_ITGB1	0.0019551	0	COL6A1_ITGA1_ITGB1	COL6A1 - (ITGA1+ITGB1)	COLLAGEN	ECM-Receptor	KEGG: hsa04512	AS	Stromal.COL6A1	Contractile PV.ITGA1_ITGB1	0	0.42497	0.985	0.913	0.00811821	-0.355134	0.69	0.938
Contractile PV	NK	COL6A1	ITGA1_ITGB1	0.000146589	0	COL6A1_ITGA1_ITGB1	COL6A1 - (ITGA1+ITGB1)	COLLAGEN	ECM-Receptor	KEGG: hsa04512	AS	Contractile PV.COL6A1	NK.ITGA1_ITGB1	NA	NA	NA	NA	4.11706e-22	0.287631	0.7225	0.5145
Perivascular	NK	COL6A1	ITGA1_ITGB1	0.000451731	0	COL6A1_ITGA1_ITGB1	COL6A1 - (ITGA1+ITGB1)	COLLAGEN	ECM-Receptor	KEGG: hsa04512	AS	Perivascular.COL6A1	NK.ITGA1_ITGB1	1.4244e-12	0.137187	0.91	0.85	4.11706e-22	0.287631	0.7225	0.5145
Stromal	NK	COL6A1	ITGA1_ITGB1	0.00495813	0	COL6A1_ITGA1_ITGB1	COL6A1 - (ITGA1+ITGB1)	COLLAGEN	ECM-Receptor	KEGG: hsa04512	AS	Stromal.COL6A1	NK.ITGA1_ITGB1	0	0.42497	0.985	0.913	4.11706e-22	0.287631	0.7225	0.5145
Endothelium	Perivascular	COL6A1	ITGA1_ITGB1	0.000171389	0	COL6A1_ITGA1_ITGB1	COL6A1 - (ITGA1+ITGB1)	COLLAGEN	ECM-Receptor	KEGG: hsa04512	AS	Endothelium.COL6A1	Perivascular.ITGA1_ITGB1	8.42831e-14	0.316078	0.581	0.522	6.76074e-13	0.176078	0.968	0.923
Contractile PV	Perivascular	COL6A1	ITGA1_ITGB1	0.000171792	0	COL6A1_ITGA1_ITGB1	COL6A1 - (ITGA1+ITGB1)	COLLAGEN	ECM-Receptor	KEGG: hsa04512	AS	Contractile PV.COL6A1	Perivascular.ITGA1_ITGB1	NA	NA	NA	NA	6.76074e-13	0.176078	0.968	0.923
Perivascular	Perivascular	COL6A1	ITGA1_ITGB1	0.000521848	0	COL6A1_ITGA1_ITGB1	COL6A1 - (ITGA1+ITGB1)	COLLAGEN	ECM-Receptor	KEGG: hsa04512	AS	Perivascular.COL6A1	Perivascular.ITGA1_ITGB1	1.4244e-12	0.137187	0.91	0.85	6.76074e-13	0.176078	0.968	0.923
Stromal	Perivascular	COL6A1	ITGA1_ITGB1	0.00567735	0	COL6A1_ITGA1_ITGB1	COL6A1 - (ITGA1+ITGB1)	COLLAGEN	ECM-Receptor	KEGG: hsa04512	AS	Stromal.COL6A1	Perivascular.ITGA1_ITGB1	0	0.42497	0.985	0.913	6.76074e-13	0.176078	0.968	0.923
Perivascular	Stromal	COL6A1	ITGA1_ITGB1	0.00140202	0	COL6A1_ITGA1_ITGB1	COL6A1 - (ITGA1+ITGB1)	COLLAGEN	ECM-Receptor	KEGG: hsa04512	AS	Perivascular.COL6A1	Stromal.ITGA1_ITGB1	1.4244e-12	0.137187	0.91	0.85	NA	NA	NA	NA
Stromal	Stromal	COL6A1	ITGA1_ITGB1	0.0155903	0	COL6A1_ITGA1_ITGB1	COL6A1 - (ITGA1+ITGB1)	COLLAGEN	ECM-Receptor	KEGG: hsa04512	AS	Stromal.COL6A1	Stromal.ITGA1_ITGB1	0	0.42497	0.985	0.913	NA	NA	NA	NA
Contractile PV	Endothelium	COL6A2	ITGA1_ITGB1	5.59899e-05	0	COL6A2_ITGA1_ITGB1	COL6A2 - (ITGA1+ITGB1)	COLLAGEN	ECM-Receptor	KEGG: hsa04512	AS	Contractile PV.COL6A2	Endothelium.ITGA1_ITGB1	NA	NA	NA	NA	0.0180066	0.150272	0.396	0.392
Perivascular	Endothelium	COL6A2	ITGA1_ITGB1	0.000162655	0	COL6A2_ITGA1_ITGB1	COL6A2 - (ITGA1+ITGB1)	COLLAGEN	ECM-Receptor	KEGG: hsa04512	AS	Perivascular.COL6A2	Endothelium.ITGA1_ITGB1	NA	NA	NA	NA	0.0180066	0.150272	0.396	0.392
Stromal	Endothelium	COL6A2	ITGA1_ITGB1	0.00169746	0	COL6A2_ITGA1_ITGB1	COL6A2 - (ITGA1+ITGB1)	COLLAGEN	ECM-Receptor	KEGG: hsa04512	AS	Stromal.COL6A2	Endothelium.ITGA1_ITGB1	0	0.393245	0.973	0.86	0.0180066	0.150272	0.396	0.392
Contractile PV	Epithelium	COL6A2	ITGA1_ITGB1	8.13743e-05	0.03	COL6A2_ITGA1_ITGB1	COL6A2 - (ITGA1+ITGB1)	COLLAGEN	ECM-Receptor	KEGG: hsa04512	AS	Contractile PV.COL6A2	Epithelium.ITGA1_ITGB1	NA	NA	NA	NA	6.63024e-61	0.398028	0.6145	0.503
Perivascular	Epithelium	COL6A2	ITGA1_ITGB1	0.000236927	0	COL6A2_ITGA1_ITGB1	COL6A2 - (ITGA1+ITGB1)	COLLAGEN	ECM-Receptor	KEGG: hsa04512	AS	Perivascular.COL6A2	Epithelium.ITGA1_ITGB1	NA	NA	NA	NA	6.63024e-61	0.398028	0.6145	0.503
Stromal	Epithelium	COL6A2	ITGA1_ITGB1	0.00247528	0	COL6A2_ITGA1_ITGB1	COL6A2 - (ITGA1+ITGB1)	COLLAGEN	ECM-Receptor	KEGG: hsa04512	AS	Stromal.COL6A2	Epithelium.ITGA1_ITGB1	0	0.393245	0.973	0.86	6.63024e-61	0.398028	0.6145	0.503
Endothelium	Contractile PV	COL6A2	ITGA1_ITGB1	7.15008e-05	0	COL6A2_ITGA1_ITGB1	COL6A2 - (ITGA1+ITGB1)	COLLAGEN	ECM-Receptor	KEGG: hsa04512	AS	Endothelium.COL6A2	Contractile PV.ITGA1_ITGB1	NA	NA	NA	NA	0.00811821	-0.355134	0.69	0.938
Contractile PV	Contractile PV	COL6A2	ITGA1_ITGB1	6.01027e-05	0	COL6A2_ITGA1_ITGB1	COL6A2 - (ITGA1+ITGB1)	COLLAGEN	ECM-Receptor	KEGG: hsa04512	AS	Contractile PV.COL6A2	Contractile PV.ITGA1_ITGB1	NA	NA	NA	NA	0.00811821	-0.355134	0.69	0.938
Perivascular	Contractile PV	COL6A2	ITGA1_ITGB1	0.000172182	0	COL6A2_ITGA1_ITGB1	COL6A2 - (ITGA1+ITGB1)	COLLAGEN	ECM-Receptor	KEGG: hsa04512	AS	Perivascular.COL6A2	Contractile PV.ITGA1_ITGB1	NA	NA	NA	NA	0.00811821	-0.355134	0.69	0.938
Stromal	Contractile PV	COL6A2	ITGA1_ITGB1	0.00178478	0	COL6A2_ITGA1_ITGB1	COL6A2 - (ITGA1+ITGB1)	COLLAGEN	ECM-Receptor	KEGG: hsa04512	AS	Stromal.COL6A2	Contractile PV.ITGA1_ITGB1	0	0.393245	0.973	0.86	0.00811821	-0.355134	0.69	0.938
Endothelium	NK	COL6A2	ITGA1_ITGB1	0.000179937	0	COL6A2_ITGA1_ITGB1	COL6A2 - (ITGA1+ITGB1)	COLLAGEN	ECM-Receptor	KEGG: hsa04512	AS	Endothelium.COL6A2	NK.ITGA1_ITGB1	NA	NA	NA	NA	4.11706e-22	0.287631	0.7225	0.5145
Contractile PV	NK	COL6A2	ITGA1_ITGB1	0.000151712	0	COL6A2_ITGA1_ITGB1	COL6A2 - (ITGA1+ITGB1)	COLLAGEN	ECM-Receptor	KEGG: hsa04512	AS	Contractile PV.COL6A2	NK.ITGA1_ITGB1	NA	NA	NA	NA	4.11706e-22	0.287631	0.7225	0.5145
Perivascular	NK	COL6A2	ITGA1_ITGB1	0.00043565	0	COL6A2_ITGA1_ITGB1	COL6A2 - (ITGA1+ITGB1)	COLLAGEN	ECM-Receptor	KEGG: hsa04512	AS	Perivascular.COL6A2	NK.ITGA1_ITGB1	NA	NA	NA	NA	4.11706e-22	0.287631	0.7225	0.5145
Stromal	NK	COL6A2	ITGA1_ITGB1	0.00452092	0	COL6A2_ITGA1_ITGB1	COL6A2 - (ITGA1+ITGB1)	COLLAGEN	ECM-Receptor	KEGG: hsa04512	AS	Stromal.COL6A2	NK.ITGA1_ITGB1	0	0.393245	0.973	0.86	4.11706e-22	0.287631	0.7225	0.5145
Endothelium	Perivascular	COL6A2	ITGA1_ITGB1	0.000213634	0	COL6A2_ITGA1_ITGB1	COL6A2 - (ITGA1+ITGB1)	COLLAGEN	ECM-Receptor	KEGG: hsa04512	AS	Endothelium.COL6A2	Perivascular.ITGA1_ITGB1	NA	NA	NA	NA	6.76074e-13	0.176078	0.968	0.923
Contractile PV	Perivascular	COL6A2	ITGA1_ITGB1	0.00017755	0	COL6A2_ITGA1_ITGB1	COL6A2 - (ITGA1+ITGB1)	COLLAGEN	ECM-Receptor	KEGG: hsa04512	AS	Contractile PV.COL6A2	Perivascular.ITGA1_ITGB1	NA	NA	NA	NA	6.76074e-13	0.176078	0.968	0.923
Perivascular	Perivascular	COL6A2	ITGA1_ITGB1	0.000504227	0	COL6A2_ITGA1_ITGB1	COL6A2 - (ITGA1+ITGB1)	COLLAGEN	ECM-Receptor	KEGG: hsa04512	AS	Perivascular.COL6A2	Perivascular.ITGA1_ITGB1	NA	NA	NA	NA	6.76074e-13	0.176078	0.968	0.923
Stromal	Perivascular	COL6A2	ITGA1_ITGB1	0.00520499	0	COL6A2_ITGA1_ITGB1	COL6A2 - (ITGA1+ITGB1)	COLLAGEN	ECM-Receptor	KEGG: hsa04512	AS	Stromal.COL6A2	Perivascular.ITGA1_ITGB1	0	0.393245	0.973	0.86	6.76074e-13	0.176078	0.968	0.923
Perivascular	Stromal	COL6A2	ITGA1_ITGB1	0.00134838	0	COL6A2_ITGA1_ITGB1	COL6A2 - (ITGA1+ITGB1)	COLLAGEN	ECM-Receptor	KEGG: hsa04512	AS	Perivascular.COL6A2	Stromal.ITGA1_ITGB1	NA	NA	NA	NA	NA	NA	NA	NA
Stromal	Stromal	COL6A2	ITGA1_ITGB1	0.0141013	0	COL6A2_ITGA1_ITGB1	COL6A2 - (ITGA1+ITGB1)	COLLAGEN	ECM-Receptor	KEGG: hsa04512	AS	Stromal.COL6A2	Stromal.ITGA1_ITGB1	0	0.393245	0.973	0.86	NA	NA	NA	NA
Perivascular	Endothelium	COL6A3	ITGA1_ITGB1	0.000129982	0	COL6A3_ITGA1_ITGB1	COL6A3 - (ITGA1+ITGB1)	COLLAGEN	ECM-Receptor	KEGG: hsa04512	AS	Perivascular.COL6A3	Endothelium.ITGA1_ITGB1	1.35206e-13	0.296916	0.76	0.682	0.0180066	0.150272	0.396	0.392
Stromal	Endothelium	COL6A3	ITGA1_ITGB1	0.00140821	0	COL6A3_ITGA1_ITGB1	COL6A3 - (ITGA1+ITGB1)	COLLAGEN	ECM-Receptor	KEGG: hsa04512	AS	Stromal.COL6A3	Endothelium.ITGA1_ITGB1	0	0.338736	0.904	0.733	0.0180066	0.150272	0.396	0.392
Perivascular	Epithelium	COL6A3	ITGA1_ITGB1	0.000188955	0	COL6A3_ITGA1_ITGB1	COL6A3 - (ITGA1+ITGB1)	COLLAGEN	ECM-Receptor	KEGG: hsa04512	AS	Perivascular.COL6A3	Epithelium.ITGA1_ITGB1	1.35206e-13	0.296916	0.76	0.682	6.63024e-61	0.398028	0.6145	0.503
Stromal	Epithelium	COL6A3	ITGA1_ITGB1	0.0020496	0	COL6A3_ITGA1_ITGB1	COL6A3 - (ITGA1+ITGB1)	COLLAGEN	ECM-Receptor	KEGG: hsa04512	AS	Stromal.COL6A3	Epithelium.ITGA1_ITGB1	0	0.338736	0.904	0.733	6.63024e-61	0.398028	0.6145	0.503
Perivascular	Contractile PV	COL6A3	ITGA1_ITGB1	0.000139334	0	COL6A3_ITGA1_ITGB1	COL6A3 - (ITGA1+ITGB1)	COLLAGEN	ECM-Receptor	KEGG: hsa04512	AS	Perivascular.COL6A3	Contractile PV.ITGA1_ITGB1	1.35206e-13	0.296916	0.76	0.682	0.00811821	-0.355134	0.69	0.938
Stromal	Contractile PV	COL6A3	ITGA1_ITGB1	0.00149812	0	COL6A3_ITGA1_ITGB1	COL6A3 - (ITGA1+ITGB1)	COLLAGEN	ECM-Receptor	KEGG: hsa04512	AS	Stromal.COL6A3	Contractile PV.ITGA1_ITGB1	0	0.338736	0.904	0.733	0.00811821	-0.355134	0.69	0.938
Perivascular	NK	COL6A3	ITGA1_ITGB1	0.000351792	0	COL6A3_ITGA1_ITGB1	COL6A3 - (ITGA1+ITGB1)	COLLAGEN	ECM-Receptor	KEGG: hsa04512	AS	Perivascular.COL6A3	NK.ITGA1_ITGB1	1.35206e-13	0.296916	0.76	0.682	4.11706e-22	0.287631	0.7225	0.5145
Stromal	NK	COL6A3	ITGA1_ITGB1	0.00378732	0	COL6A3_ITGA1_ITGB1	COL6A3 - (ITGA1+ITGB1)	COLLAGEN	ECM-Receptor	KEGG: hsa04512	AS	Stromal.COL6A3	NK.ITGA1_ITGB1	0	0.338736	0.904	0.733	4.11706e-22	0.287631	0.7225	0.5145
Perivascular	Perivascular	COL6A3	ITGA1_ITGB1	0.000411242	0	COL6A3_ITGA1_ITGB1	COL6A3 - (ITGA1+ITGB1)	COLLAGEN	ECM-Receptor	KEGG: hsa04512	AS	Perivascular.COL6A3	Perivascular.ITGA1_ITGB1	1.35206e-13	0.296916	0.76	0.682	6.76074e-13	0.176078	0.968	0.923
Stromal	Perivascular	COL6A3	ITGA1_ITGB1	0.0044007	0	COL6A3_ITGA1_ITGB1	COL6A3 - (ITGA1+ITGB1)	COLLAGEN	ECM-Receptor	KEGG: hsa04512	AS	Stromal.COL6A3	Perivascular.ITGA1_ITGB1	0	0.338736	0.904	0.733	6.76074e-13	0.176078	0.968	0.923
Perivascular	Stromal	COL6A3	ITGA1_ITGB1	0.00107338	0	COL6A3_ITGA1_ITGB1	COL6A3 - (ITGA1+ITGB1)	COLLAGEN	ECM-Receptor	KEGG: hsa04512	AS	Perivascular.COL6A3	Stromal.ITGA1_ITGB1	1.35206e-13	0.296916	0.76	0.682	NA	NA	NA	NA
Stromal	Stromal	COL6A3	ITGA1_ITGB1	0.0116559	0	COL6A3_ITGA1_ITGB1	COL6A3 - (ITGA1+ITGB1)	COLLAGEN	ECM-Receptor	KEGG: hsa04512	AS	Stromal.COL6A3	Stromal.ITGA1_ITGB1	0	0.338736	0.904	0.733	NA	NA	NA	NA
MAIT cells	CD8+ T cells	COL9A2	ITGA1_ITGB1	1.19021e-06	0	COL9A2_ITGA1_ITGB1	COL9A2 - (ITGA1+ITGB1)	COLLAGEN	ECM-Receptor	KEGG: hsa04512	AS	MAIT cells.COL9A2	CD8+ T cells.ITGA1_ITGB1	NA	NA	NA	NA	0.03031	-0.104121	0.349	0.374
MAIT cells	Endothelium	COL9A2	ITGA1_ITGB1	2.37355e-06	0	COL9A2_ITGA1_ITGB1	COL9A2 - (ITGA1+ITGB1)	COLLAGEN	ECM-Receptor	KEGG: hsa04512	AS	MAIT cells.COL9A2	Endothelium.ITGA1_ITGB1	NA	NA	NA	NA	0.0180066	0.150272	0.396	0.392
MAIT cells	Epithelium	COL9A2	ITGA1_ITGB1	3.42604e-06	0	COL9A2_ITGA1_ITGB1	COL9A2 - (ITGA1+ITGB1)	COLLAGEN	ECM-Receptor	KEGG: hsa04512	AS	MAIT cells.COL9A2	Epithelium.ITGA1_ITGB1	NA	NA	NA	NA	6.63024e-61	0.398028	0.6145	0.503
MAIT cells	Contractile PV	COL9A2	ITGA1_ITGB1	2.66347e-06	0	COL9A2_ITGA1_ITGB1	COL9A2 - (ITGA1+ITGB1)	COLLAGEN	ECM-Receptor	KEGG: hsa04512	AS	MAIT cells.COL9A2	Contractile PV.ITGA1_ITGB1	NA	NA	NA	NA	0.00811821	-0.355134	0.69	0.938
MAIT cells	NK	COL9A2	ITGA1_ITGB1	6.67176e-06	0	COL9A2_ITGA1_ITGB1	COL9A2 - (ITGA1+ITGB1)	COLLAGEN	ECM-Receptor	KEGG: hsa04512	AS	MAIT cells.COL9A2	NK.ITGA1_ITGB1	NA	NA	NA	NA	4.11706e-22	0.287631	0.7225	0.5145
MAIT cells	Perivascular	COL9A2	ITGA1_ITGB1	8.1005e-06	0	COL9A2_ITGA1_ITGB1	COL9A2 - (ITGA1+ITGB1)	COLLAGEN	ECM-Receptor	KEGG: hsa04512	AS	MAIT cells.COL9A2	Perivascular.ITGA1_ITGB1	NA	NA	NA	NA	6.76074e-13	0.176078	0.968	0.923
MAIT cells	Stromal	COL9A2	ITGA1_ITGB1	1.93368e-05	0	COL9A2_ITGA1_ITGB1	COL9A2 - (ITGA1+ITGB1)	COLLAGEN	ECM-Receptor	KEGG: hsa04512	AS	MAIT cells.COL9A2	Stromal.ITGA1_ITGB1	NA	NA	NA	NA	NA	NA	NA	NA
B cells	Endothelium	COL1A1	ITGA2_ITGB1	4.06373e-06	0	COL1A1_ITGA2_ITGB1	COL1A1 - (ITGA2+ITGB1)	COLLAGEN	ECM-Receptor	KEGG: hsa04512	AS	B cells.COL1A1	Endothelium.ITGA2_ITGB1	NA	NA	NA	NA	NA	NA	NA	NA
CD8+ T cells	Endothelium	COL1A1	ITGA2_ITGB1	1.85029e-05	0	COL1A1_ITGA2_ITGB1	COL1A1 - (ITGA2+ITGB1)	COLLAGEN	ECM-Receptor	KEGG: hsa04512	AS	CD8+ T cells.COL1A1	Endothelium.ITGA2_ITGB1	NA	NA	NA	NA	NA	NA	NA	NA
Ciliated Epithelium	Endothelium	COL1A1	ITGA2_ITGB1	4.22905e-06	0	COL1A1_ITGA2_ITGB1	COL1A1 - (ITGA2+ITGB1)	COLLAGEN	ECM-Receptor	KEGG: hsa04512	AS	Ciliated Epithelium.COL1A1	Endothelium.ITGA2_ITGB1	2.36779e-27	1.28808	0.676	0.301	NA	NA	NA	NA
Cytotoxic NK	Endothelium	COL1A1	ITGA2_ITGB1	4.9847e-06	0	COL1A1_ITGA2_ITGB1	COL1A1 - (ITGA2+ITGB1)	COLLAGEN	ECM-Receptor	KEGG: hsa04512	AS	Cytotoxic NK.COL1A1	Endothelium.ITGA2_ITGB1	NA	NA	NA	NA	NA	NA	NA	NA
DC	Endothelium	COL1A1	ITGA2_ITGB1	9.65151e-06	0	COL1A1_ITGA2_ITGB1	COL1A1 - (ITGA2+ITGB1)	COLLAGEN	ECM-Receptor	KEGG: hsa04512	AS	DC.COL1A1	Endothelium.ITGA2_ITGB1	8.05974e-11	0.781709	0.629	0.337	NA	NA	NA	NA
DN T cells	Endothelium	COL1A1	ITGA2_ITGB1	2.12248e-05	0	COL1A1_ITGA2_ITGB1	COL1A1 - (ITGA2+ITGB1)	COLLAGEN	ECM-Receptor	KEGG: hsa04512	AS	DN T cells.COL1A1	Endothelium.ITGA2_ITGB1	1.22781e-07	0.415824	0.4	0.275	NA	NA	NA	NA
Endothelium	Endothelium	COL1A1	ITGA2_ITGB1	3.98208e-05	0	COL1A1_ITGA2_ITGB1	COL1A1 - (ITGA2+ITGB1)	COLLAGEN	ECM-Receptor	KEGG: hsa04512	AS	Endothelium.COL1A1	Endothelium.ITGA2_ITGB1	9.7928e-48	0.826477	0.579	0.376	NA	NA	NA	NA
Epithelium	Endothelium	COL1A1	ITGA2_ITGB1	8.38843e-05	0	COL1A1_ITGA2_ITGB1	COL1A1 - (ITGA2+ITGB1)	COLLAGEN	ECM-Receptor	KEGG: hsa04512	AS	Epithelium.COL1A1	Endothelium.ITGA2_ITGB1	0	1.39048	0.69	0.309	NA	NA	NA	NA
Macrophages	Endothelium	COL1A1	ITGA2_ITGB1	1.11776e-05	0	COL1A1_ITGA2_ITGB1	COL1A1 - (ITGA2+ITGB1)	COLLAGEN	ECM-Receptor	KEGG: hsa04512	AS	Macrophages.COL1A1	Endothelium.ITGA2_ITGB1	NA	NA	NA	NA	NA	NA	NA	NA
MAIT cells	Endothelium	COL1A1	ITGA2_ITGB1	6.71523e-06	0	COL1A1_ITGA2_ITGB1	COL1A1 - (ITGA2+ITGB1)	COLLAGEN	ECM-Receptor	KEGG: hsa04512	AS	MAIT cells.COL1A1	Endothelium.ITGA2_ITGB1	0.0014908	0.414373	0.535	0.356	NA	NA	NA	NA
Mast cells	Endothelium	COL1A1	ITGA2_ITGB1	2.4033e-07	0	COL1A1_ITGA2_ITGB1	COL1A1 - (ITGA2+ITGB1)	COLLAGEN	ECM-Receptor	KEGG: hsa04512	AS	Mast cells.COL1A1	Endothelium.ITGA2_ITGB1	NA	NA	NA	NA	NA	NA	NA	NA
Contractile PV	Endothelium	COL1A1	ITGA2_ITGB1	4.60795e-05	0	COL1A1_ITGA2_ITGB1	COL1A1 - (ITGA2+ITGB1)	COLLAGEN	ECM-Receptor	KEGG: hsa04512	AS	Contractile PV.COL1A1	Endothelium.ITGA2_ITGB1	1.13869e-06	-1.02082	0.802	1	NA	NA	NA	NA
NK	Endothelium	COL1A1	ITGA2_ITGB1	2.18826e-05	0	COL1A1_ITGA2_ITGB1	COL1A1 - (ITGA2+ITGB1)	COLLAGEN	ECM-Receptor	KEGG: hsa04512	AS	NK.COL1A1	Endothelium.ITGA2_ITGB1	NA	NA	NA	NA	NA	NA	NA	NA
Perivascular	Endothelium	COL1A1	ITGA2_ITGB1	0.000212706	0	COL1A1_ITGA2_ITGB1	COL1A1 - (ITGA2+ITGB1)	COLLAGEN	ECM-Receptor	KEGG: hsa04512	AS	Perivascular.COL1A1	Endothelium.ITGA2_ITGB1	NA	NA	NA	NA	NA	NA	NA	NA
Stromal	Endothelium	COL1A1	ITGA2_ITGB1	0.00218259	0	COL1A1_ITGA2_ITGB1	COL1A1 - (ITGA2+ITGB1)	COLLAGEN	ECM-Receptor	KEGG: hsa04512	AS	Stromal.COL1A1	Endothelium.ITGA2_ITGB1	0	0.558651	0.998	0.99	NA	NA	NA	NA
B cells	Endothelium	COL1A2	ITGA2_ITGB1	2.5934e-06	0	COL1A2_ITGA2_ITGB1	COL1A2 - (ITGA2+ITGB1)	COLLAGEN	ECM-Receptor	KEGG: hsa04512	AS	B cells.COL1A2	Endothelium.ITGA2_ITGB1	NA	NA	NA	NA	NA	NA	NA	NA
Ciliated Epithelium	Endothelium	COL1A2	ITGA2_ITGB1	2.88397e-06	0	COL1A2_ITGA2_ITGB1	COL1A2 - (ITGA2+ITGB1)	COLLAGEN	ECM-Receptor	KEGG: hsa04512	AS	Ciliated Epithelium.COL1A2	Endothelium.ITGA2_ITGB1	0.00176578	0.723279	0.522	0.445	NA	NA	NA	NA
DC	Endothelium	COL1A2	ITGA2_ITGB1	6.11696e-06	0	COL1A2_ITGA2_ITGB1	COL1A2 - (ITGA2+ITGB1)	COLLAGEN	ECM-Receptor	KEGG: hsa04512	AS	DC.COL1A2	Endothelium.ITGA2_ITGB1	0.00166972	0.145166	0.514	0.351	NA	NA	NA	NA
Endothelium	Endothelium	COL1A2	ITGA2_ITGB1	1.88148e-05	0	COL1A2_ITGA2_ITGB1	COL1A2 - (ITGA2+ITGB1)	COLLAGEN	ECM-Receptor	KEGG: hsa04512	AS	Endothelium.COL1A2	Endothelium.ITGA2_ITGB1	4.24496e-19	0.292148	0.497	0.359	NA	NA	NA	NA
Epithelium	Endothelium	COL1A2	ITGA2_ITGB1	0.000257664	0	COL1A2_ITGA2_ITGB1	COL1A2 - (ITGA2+ITGB1)	COLLAGEN	ECM-Receptor	KEGG: hsa04512	AS	Epithelium.COL1A2	Endothelium.ITGA2_ITGB1	0	1.52826	0.909	0.617	NA	NA	NA	NA
Macrophages	Endothelium	COL1A2	ITGA2_ITGB1	5.03544e-06	0	COL1A2_ITGA2_ITGB1	COL1A2 - (ITGA2+ITGB1)	COLLAGEN	ECM-Receptor	KEGG: hsa04512	AS	Macrophages.COL1A2	Endothelium.ITGA2_ITGB1	NA	NA	NA	NA	NA	NA	NA	NA
MAIT cells	Endothelium	COL1A2	ITGA2_ITGB1	2.47789e-06	0	COL1A2_ITGA2_ITGB1	COL1A2 - (ITGA2+ITGB1)	COLLAGEN	ECM-Receptor	KEGG: hsa04512	AS	MAIT cells.COL1A2	Endothelium.ITGA2_ITGB1	NA	NA	NA	NA	NA	NA	NA	NA
Mast cells	Endothelium	COL1A2	ITGA2_ITGB1	2.46564e-07	0	COL1A2_ITGA2_ITGB1	COL1A2 - (ITGA2+ITGB1)	COLLAGEN	ECM-Receptor	KEGG: hsa04512	AS	Mast cells.COL1A2	Endothelium.ITGA2_ITGB1	NA	NA	NA	NA	NA	NA	NA	NA
Contractile PV	Endothelium	COL1A2	ITGA2_ITGB1	4.33672e-05	0	COL1A2_ITGA2_ITGB1	COL1A2 - (ITGA2+ITGB1)	COLLAGEN	ECM-Receptor	KEGG: hsa04512	AS	Contractile PV.COL1A2	Endothelium.ITGA2_ITGB1	6.2602e-07	-1.07307	0.803	1	NA	NA	NA	NA
Perivascular	Endothelium	COL1A2	ITGA2_ITGB1	0.000190038	0	COL1A2_ITGA2_ITGB1	COL1A2 - (ITGA2+ITGB1)	COLLAGEN	ECM-Receptor	KEGG: hsa04512	AS	Perivascular.COL1A2	Endothelium.ITGA2_ITGB1	0.038131	0.100687	0.969	0.96	NA	NA	NA	NA
Stromal	Endothelium	COL1A2	ITGA2_ITGB1	0.00164523	0	COL1A2_ITGA2_ITGB1	COL1A2 - (ITGA2+ITGB1)	COLLAGEN	ECM-Receptor	KEGG: hsa04512	AS	Stromal.COL1A2	Endothelium.ITGA2_ITGB1	0	0.540189	0.989	0.915	NA	NA	NA	NA
Ciliated Epithelium	Endothelium	COL4A1	ITGA2_ITGB1	2.03912e-07	0	COL4A1_ITGA2_ITGB1	COL4A1 - (ITGA2+ITGB1)	COLLAGEN	ECM-Receptor	KEGG: hsa04512	AS	Ciliated Epithelium.COL4A1	Endothelium.ITGA2_ITGB1	7.19001e-07	0.686424	0.265	0.13	NA	NA	NA	NA
Endothelium	Endothelium	COL4A1	ITGA2_ITGB1	8.80724e-05	0	COL4A1_ITGA2_ITGB1	COL4A1 - (ITGA2+ITGB1)	COLLAGEN	ECM-Receptor	KEGG: hsa04512	AS	Endothelium.COL4A1	Endothelium.ITGA2_ITGB1	NA	NA	NA	NA	NA	NA	NA	NA
Epithelium	Endothelium	COL4A1	ITGA2_ITGB1	1.29692e-05	0	COL4A1_ITGA2_ITGB1	COL4A1 - (ITGA2+ITGB1)	COLLAGEN	ECM-Receptor	KEGG: hsa04512	AS	Epithelium.COL4A1	Endothelium.ITGA2_ITGB1	2.09516e-45	0.33884	0.391	0.273	NA	NA	NA	NA
Contractile PV	Endothelium	COL4A1	ITGA2_ITGB1	2.62225e-05	0	COL4A1_ITGA2_ITGB1	COL4A1 - (ITGA2+ITGB1)	COLLAGEN	ECM-Receptor	KEGG: hsa04512	AS	Contractile PV.COL4A1	Endothelium.ITGA2_ITGB1	2.99798e-09	-1.35851	0.662	1	NA	NA	NA	NA
Perivascular	Endothelium	COL4A1	ITGA2_ITGB1	0.000151807	0	COL4A1_ITGA2_ITGB1	COL4A1 - (ITGA2+ITGB1)	COLLAGEN	ECM-Receptor	KEGG: hsa04512	AS	Perivascular.COL4A1	Endothelium.ITGA2_ITGB1	5.29388e-47	-0.363283	0.902	0.955	NA	NA	NA	NA
Stromal	Endothelium	COL4A1	ITGA2_ITGB1	0.000867562	0	COL4A1_ITGA2_ITGB1	COL4A1 - (ITGA2+ITGB1)	COLLAGEN	ECM-Receptor	KEGG: hsa04512	AS	Stromal.COL4A1	Endothelium.ITGA2_ITGB1	1.28453e-164	0.209374	0.808	0.701	NA	NA	NA	NA
Ciliated Epithelium	Endothelium	COL4A2	ITGA2_ITGB1	4.09127e-07	0	COL4A2_ITGA2_ITGB1	COL4A2 - (ITGA2+ITGB1)	COLLAGEN	ECM-Receptor	KEGG: hsa04512	AS	Ciliated Epithelium.COL4A2	Endothelium.ITGA2_ITGB1	2.2452e-11	0.435023	0.316	0.127	NA	NA	NA	NA
DC	Endothelium	COL4A2	ITGA2_ITGB1	1.1288e-06	0	COL4A2_ITGA2_ITGB1	COL4A2 - (ITGA2+ITGB1)	COLLAGEN	ECM-Receptor	KEGG: hsa04512	AS	DC.COL4A2	Endothelium.ITGA2_ITGB1	4.31634e-06	0.288094	0.266	0.106	NA	NA	NA	NA
Endothelium	Endothelium	COL4A2	ITGA2_ITGB1	7.67388e-05	0	COL4A2_ITGA2_ITGB1	COL4A2 - (ITGA2+ITGB1)	COLLAGEN	ECM-Receptor	KEGG: hsa04512	AS	Endothelium.COL4A2	Endothelium.ITGA2_ITGB1	8.52452e-12	-0.146861	0.748	0.842	NA	NA	NA	NA
Epithelium	Endothelium	COL4A2	ITGA2_ITGB1	1.40273e-05	0	COL4A2_ITGA2_ITGB1	COL4A2 - (ITGA2+ITGB1)	COLLAGEN	ECM-Receptor	KEGG: hsa04512	AS	Epithelium.COL4A2	Endothelium.ITGA2_ITGB1	2.74959e-43	0.274181	0.411	0.293	NA	NA	NA	NA
Contractile PV	Endothelium	COL4A2	ITGA2_ITGB1	4.09599e-05	0	COL4A2_ITGA2_ITGB1	COL4A2 - (ITGA2+ITGB1)	COLLAGEN	ECM-Receptor	KEGG: hsa04512	AS	Contractile PV.COL4A2	Endothelium.ITGA2_ITGB1	2.67795e-06	-0.925056	0.799	1	NA	NA	NA	NA
Perivascular	Endothelium	COL4A2	ITGA2_ITGB1	0.000158358	0	COL4A2_ITGA2_ITGB1	COL4A2 - (ITGA2+ITGB1)	COLLAGEN	ECM-Receptor	KEGG: hsa04512	AS	Perivascular.COL4A2	Endothelium.ITGA2_ITGB1	9.74757e-19	-0.242543	0.92	0.942	NA	NA	NA	NA
Stromal	Endothelium	COL4A2	ITGA2_ITGB1	0.00097405	0	COL4A2_ITGA2_ITGB1	COL4A2 - (ITGA2+ITGB1)	COLLAGEN	ECM-Receptor	KEGG: hsa04512	AS	Stromal.COL4A2	Endothelium.ITGA2_ITGB1	0	0.249391	0.871	0.746	NA	NA	NA	NA
MAIT cells	Endothelium	COL4A4	ITGA2_ITGB1	2.07313e-06	0	COL4A4_ITGA2_ITGB1	COL4A4 - (ITGA2+ITGB1)	COLLAGEN	ECM-Receptor	KEGG: hsa04512	AS	MAIT cells.COL4A4	Endothelium.ITGA2_ITGB1	0.000925576	0.118101	0.32	0.167	NA	NA	NA	NA
Contractile PV	Endothelium	COL4A5	ITGA2_ITGB1	7.09086e-06	0	COL4A5_ITGA2_ITGB1	COL4A5 - (ITGA2+ITGB1)	COLLAGEN	ECM-Receptor	KEGG: hsa04512	AS	Contractile PV.COL4A5	Endothelium.ITGA2_ITGB1	NA	NA	NA	NA	NA	NA	NA	NA
Perivascular	Endothelium	COL4A5	ITGA2_ITGB1	1.00517e-05	0	COL4A5_ITGA2_ITGB1	COL4A5 - (ITGA2+ITGB1)	COLLAGEN	ECM-Receptor	KEGG: hsa04512	AS	Perivascular.COL4A5	Endothelium.ITGA2_ITGB1	4.02175e-26	0.247305	0.324	0.161	NA	NA	NA	NA
Stromal	Endothelium	COL4A5	ITGA2_ITGB1	0.000274947	0	COL4A5_ITGA2_ITGB1	COL4A5 - (ITGA2+ITGB1)	COLLAGEN	ECM-Receptor	KEGG: hsa04512	AS	Stromal.COL4A5	Endothelium.ITGA2_ITGB1	0	0.31262	0.508	0.261	NA	NA	NA	NA
Contractile PV	Endothelium	COL4A6	ITGA2_ITGB1	2.08234e-06	0	COL4A6_ITGA2_ITGB1	COL4A6 - (ITGA2+ITGB1)	COLLAGEN	ECM-Receptor	KEGG: hsa04512	AS	Contractile PV.COL4A6	Endothelium.ITGA2_ITGB1	NA	NA	NA	NA	NA	NA	NA	NA
B cells	Endothelium	COL6A1	ITGA2_ITGB1	2.1684e-06	0	COL6A1_ITGA2_ITGB1	COL6A1 - (ITGA2+ITGB1)	COLLAGEN	ECM-Receptor	KEGG: hsa04512	AS	B cells.COL6A1	Endothelium.ITGA2_ITGB1	0.0437632	0.532355	0.262	0.157	NA	NA	NA	NA
Ciliated Epithelium	Endothelium	COL6A1	ITGA2_ITGB1	1.11243e-06	0	COL6A1_ITGA2_ITGB1	COL6A1 - (ITGA2+ITGB1)	COLLAGEN	ECM-Receptor	KEGG: hsa04512	AS	Ciliated Epithelium.COL6A1	Endothelium.ITGA2_ITGB1	7.20598e-24	0.689798	0.426	0.132	NA	NA	NA	NA
DC	Endothelium	COL6A1	ITGA2_ITGB1	2.5068e-06	0	COL6A1_ITGA2_ITGB1	COL6A1 - (ITGA2+ITGB1)	COLLAGEN	ECM-Receptor	KEGG: hsa04512	AS	DC.COL6A1	Endothelium.ITGA2_ITGB1	3.19405e-10	0.38818	0.414	0.144	NA	NA	NA	NA
Endothelium	Endothelium	COL6A1	ITGA2_ITGB1	3.96714e-05	0	COL6A1_ITGA2_ITGB1	COL6A1 - (ITGA2+ITGB1)	COLLAGEN	ECM-Receptor	KEGG: hsa04512	AS	Endothelium.COL6A1	Endothelium.ITGA2_ITGB1	8.42831e-14	0.316078	0.581	0.522	NA	NA	NA	NA
Epithelium	Endothelium	COL6A1	ITGA2_ITGB1	3.4637e-05	0	COL6A1_ITGA2_ITGB1	COL6A1 - (ITGA2+ITGB1)	COLLAGEN	ECM-Receptor	KEGG: hsa04512	AS	Epithelium.COL6A1	Endothelium.ITGA2_ITGB1	0	0.873673	0.521	0.131	NA	NA	NA	NA
Macrophages	Endothelium	COL6A1	ITGA2_ITGB1	5.44462e-06	0	COL6A1_ITGA2_ITGB1	COL6A1 - (ITGA2+ITGB1)	COLLAGEN	ECM-Receptor	KEGG: hsa04512	AS	Macrophages.COL6A1	Endothelium.ITGA2_ITGB1	NA	NA	NA	NA	NA	NA	NA	NA
MAIT cells	Endothelium	COL6A1	ITGA2_ITGB1	2.19791e-06	0	COL6A1_ITGA2_ITGB1	COL6A1 - (ITGA2+ITGB1)	COLLAGEN	ECM-Receptor	KEGG: hsa04512	AS	MAIT cells.COL6A1	Endothelium.ITGA2_ITGB1	8.84973e-06	0.303677	0.345	0.155	NA	NA	NA	NA
Mast cells	Endothelium	COL6A1	ITGA2_ITGB1	1.72442e-07	0	COL6A1_ITGA2_ITGB1	COL6A1 - (ITGA2+ITGB1)	COLLAGEN	ECM-Receptor	KEGG: hsa04512	AS	Mast cells.COL6A1	Endothelium.ITGA2_ITGB1	NA	NA	NA	NA	NA	NA	NA	NA
Contractile PV	Endothelium	COL6A1	ITGA2_ITGB1	4.14944e-05	0	COL6A1_ITGA2_ITGB1	COL6A1 - (ITGA2+ITGB1)	COLLAGEN	ECM-Receptor	KEGG: hsa04512	AS	Contractile PV.COL6A1	Endothelium.ITGA2_ITGB1	NA	NA	NA	NA	NA	NA	NA	NA
Perivascular	Endothelium	COL6A1	ITGA2_ITGB1	0.000130383	0	COL6A1_ITGA2_ITGB1	COL6A1 - (ITGA2+ITGB1)	COLLAGEN	ECM-Receptor	KEGG: hsa04512	AS	Perivascular.COL6A1	Endothelium.ITGA2_ITGB1	1.4244e-12	0.137187	0.91	0.85	NA	NA	NA	NA
Stromal	Endothelium	COL6A1	ITGA2_ITGB1	0.00144878	0	COL6A1_ITGA2_ITGB1	COL6A1 - (ITGA2+ITGB1)	COLLAGEN	ECM-Receptor	KEGG: hsa04512	AS	Stromal.COL6A1	Endothelium.ITGA2_ITGB1	0	0.42497	0.985	0.913	NA	NA	NA	NA
Ciliated Epithelium	Endothelium	COL6A2	ITGA2_ITGB1	7.7429e-07	0	COL6A2_ITGA2_ITGB1	COL6A2 - (ITGA2+ITGB1)	COLLAGEN	ECM-Receptor	KEGG: hsa04512	AS	Ciliated Epithelium.COL6A2	Endothelium.ITGA2_ITGB1	9.56862e-29	0.784671	0.39	0.096	NA	NA	NA	NA
DC	Endothelium	COL6A2	ITGA2_ITGB1	2.21685e-06	0	COL6A2_ITGA2_ITGB1	COL6A2 - (ITGA2+ITGB1)	COLLAGEN	ECM-Receptor	KEGG: hsa04512	AS	DC.COL6A2	Endothelium.ITGA2_ITGB1	1.11335e-08	0.437406	0.328	0.111	NA	NA	NA	NA
Endothelium	Endothelium	COL6A2	ITGA2_ITGB1	5.00718e-05	0	COL6A2_ITGA2_ITGB1	COL6A2 - (ITGA2+ITGB1)	COLLAGEN	ECM-Receptor	KEGG: hsa04512	AS	Endothelium.COL6A2	Endothelium.ITGA2_ITGB1	NA	NA	NA	NA	NA	NA	NA	NA
Epithelium	Endothelium	COL6A2	ITGA2_ITGB1	1.81726e-05	0	COL6A2_ITGA2_ITGB1	COL6A2 - (ITGA2+ITGB1)	COLLAGEN	ECM-Receptor	KEGG: hsa04512	AS	Epithelium.COL6A2	Endothelium.ITGA2_ITGB1	0	0.777619	0.448	0.091	NA	NA	NA	NA
MAIT cells	Endothelium	COL6A2	ITGA2_ITGB1	1.88179e-06	0	COL6A2_ITGA2_ITGB1	COL6A2 - (ITGA2+ITGB1)	COLLAGEN	ECM-Receptor	KEGG: hsa04512	AS	MAIT cells.COL6A2	Endothelium.ITGA2_ITGB1	1.88386e-05	0.270239	0.287	0.115	NA	NA	NA	NA
Contractile PV	Endothelium	COL6A2	ITGA2_ITGB1	4.30237e-05	0	COL6A2_ITGA2_ITGB1	COL6A2 - (ITGA2+ITGB1)	COLLAGEN	ECM-Receptor	KEGG: hsa04512	AS	Contractile PV.COL6A2	Endothelium.ITGA2_ITGB1	NA	NA	NA	NA	NA	NA	NA	NA
Perivascular	Endothelium	COL6A2	ITGA2_ITGB1	0.000125413	0	COL6A2_ITGA2_ITGB1	COL6A2 - (ITGA2+ITGB1)	COLLAGEN	ECM-Receptor	KEGG: hsa04512	AS	Perivascular.COL6A2	Endothelium.ITGA2_ITGB1	NA	NA	NA	NA	NA	NA	NA	NA
Stromal	Endothelium	COL6A2	ITGA2_ITGB1	0.001311	0	COL6A2_ITGA2_ITGB1	COL6A2 - (ITGA2+ITGB1)	COLLAGEN	ECM-Receptor	KEGG: hsa04512	AS	Stromal.COL6A2	Endothelium.ITGA2_ITGB1	0	0.393245	0.973	0.86	NA	NA	NA	NA
Ciliated Epithelium	Endothelium	COL6A3	ITGA2_ITGB1	2.14784e-07	0	COL6A3_ITGA2_ITGB1	COL6A3 - (ITGA2+ITGB1)	COLLAGEN	ECM-Receptor	KEGG: hsa04512	AS	Ciliated Epithelium.COL6A3	Endothelium.ITGA2_ITGB1	8.32733e-15	0.491573	0.265	0.079	NA	NA	NA	NA
Epithelium	Endothelium	COL6A3	ITGA2_ITGB1	6.64403e-06	0	COL6A3_ITGA2_ITGB1	COL6A3 - (ITGA2+ITGB1)	COLLAGEN	ECM-Receptor	KEGG: hsa04512	AS	Epithelium.COL6A3	Endothelium.ITGA2_ITGB1	0	0.577994	0.313	0.07	NA	NA	NA	NA
Contractile PV	Endothelium	COL6A3	ITGA2_ITGB1	7.29831e-06	0	COL6A3_ITGA2_ITGB1	COL6A3 - (ITGA2+ITGB1)	COLLAGEN	ECM-Receptor	KEGG: hsa04512	AS	Contractile PV.COL6A3	Endothelium.ITGA2_ITGB1	NA	NA	NA	NA	NA	NA	NA	NA
Perivascular	Endothelium	COL6A3	ITGA2_ITGB1	9.99149e-05	0	COL6A3_ITGA2_ITGB1	COL6A3 - (ITGA2+ITGB1)	COLLAGEN	ECM-Receptor	KEGG: hsa04512	AS	Perivascular.COL6A3	Endothelium.ITGA2_ITGB1	1.35206e-13	0.296916	0.76	0.682	NA	NA	NA	NA
Stromal	Endothelium	COL6A3	ITGA2_ITGB1	0.00108446	0	COL6A3_ITGA2_ITGB1	COL6A3 - (ITGA2+ITGB1)	COLLAGEN	ECM-Receptor	KEGG: hsa04512	AS	Stromal.COL6A3	Endothelium.ITGA2_ITGB1	0	0.338736	0.904	0.733	NA	NA	NA	NA
MAIT cells	Endothelium	COL9A2	ITGA2_ITGB1	1.80493e-06	0	COL9A2_ITGA2_ITGB1	COL9A2 - (ITGA2+ITGB1)	COLLAGEN	ECM-Receptor	KEGG: hsa04512	AS	MAIT cells.COL9A2	Endothelium.ITGA2_ITGB1	NA	NA	NA	NA	NA	NA	NA	NA
Ciliated Epithelium	Contractile PV	FN1	ITGA3_ITGB1	2.00976e-07	0	FN1_ITGA3_ITGB1	FN1 - (ITGA3+ITGB1)	FN1	ECM-Receptor	KEGG: hsa04512	AS	Ciliated Epithelium.FN1	Contractile PV.ITGA3_ITGB1	3.24449e-29	0.522305	0.272	0.049	NA	NA	NA	NA
DC	Contractile PV	FN1	ITGA3_ITGB1	7.64656e-07	0	FN1_ITGA3_ITGB1	FN1 - (ITGA3+ITGB1)	FN1	ECM-Receptor	KEGG: hsa04512	AS	DC.FN1	Contractile PV.ITGA3_ITGB1	0.000231059	0.128173	0.278	0.135	NA	NA	NA	NA
Endothelium	Contractile PV	FN1	ITGA3_ITGB1	3.96348e-05	0	FN1_ITGA3_ITGB1	FN1 - (ITGA3+ITGB1)	FN1	ECM-Receptor	KEGG: hsa04512	AS	Endothelium.FN1	Contractile PV.ITGA3_ITGB1	NA	NA	NA	NA	NA	NA	NA	NA
Epithelium	Contractile PV	FN1	ITGA3_ITGB1	1.14107e-05	0	FN1_ITGA3_ITGB1	FN1 - (ITGA3+ITGB1)	FN1	ECM-Receptor	KEGG: hsa04512	AS	Epithelium.FN1	Contractile PV.ITGA3_ITGB1	0	0.841383	0.425	0.052	NA	NA	NA	NA
Contractile PV	Contractile PV	FN1	ITGA3_ITGB1	2.48156e-05	0	FN1_ITGA3_ITGB1	FN1 - (ITGA3+ITGB1)	FN1	ECM-Receptor	KEGG: hsa04512	AS	Contractile PV.FN1	Contractile PV.ITGA3_ITGB1	0.000606436	-0.495054	0.765	1	NA	NA	NA	NA
Perivascular	Contractile PV	FN1	ITGA3_ITGB1	5.99659e-05	0	FN1_ITGA3_ITGB1	FN1 - (ITGA3+ITGB1)	FN1	ECM-Receptor	KEGG: hsa04512	AS	Perivascular.FN1	Contractile PV.ITGA3_ITGB1	0.00854722	0.105311	0.759	0.721	NA	NA	NA	NA
Stromal	Contractile PV	FN1	ITGA3_ITGB1	0.000758679	0	FN1_ITGA3_ITGB1	FN1 - (ITGA3+ITGB1)	FN1	ECM-Receptor	KEGG: hsa04512	AS	Stromal.FN1	Contractile PV.ITGA3_ITGB1	0	0.730235	0.899	0.587	NA	NA	NA	NA
Ciliated Epithelium	B cells	FN1	ITGA4_ITGB1	3.40344e-08	0	FN1_ITGA4_ITGB1	FN1 - (ITGA4+ITGB1)	FN1	ECM-Receptor	KEGG: hsa04512	AS	Ciliated Epithelium.FN1	B cells.ITGA4_ITGB1	3.24449e-29	0.522305	0.272	0.049	NA	NA	NA	NA
DC	B cells	FN1	ITGA4_ITGB1	1.29542e-07	0	FN1_ITGA4_ITGB1	FN1 - (ITGA4+ITGB1)	FN1	ECM-Receptor	KEGG: hsa04512	AS	DC.FN1	B cells.ITGA4_ITGB1	0.000231059	0.128173	0.278	0.135	NA	NA	NA	NA
Endothelium	B cells	FN1	ITGA4_ITGB1	6.84348e-06	0	FN1_ITGA4_ITGB1	FN1 - (ITGA4+ITGB1)	FN1	ECM-Receptor	KEGG: hsa04512	AS	Endothelium.FN1	B cells.ITGA4_ITGB1	NA	NA	NA	NA	NA	NA	NA	NA
Epithelium	B cells	FN1	ITGA4_ITGB1	1.93644e-06	0	FN1_ITGA4_ITGB1	FN1 - (ITGA4+ITGB1)	FN1	ECM-Receptor	KEGG: hsa04512	AS	Epithelium.FN1	B cells.ITGA4_ITGB1	0	0.841383	0.425	0.052	NA	NA	NA	NA
Contractile PV	B cells	FN1	ITGA4_ITGB1	4.29749e-06	0	FN1_ITGA4_ITGB1	FN1 - (ITGA4+ITGB1)	FN1	ECM-Receptor	KEGG: hsa04512	AS	Contractile PV.FN1	B cells.ITGA4_ITGB1	0.000606436	-0.495054	0.765	1	NA	NA	NA	NA
Perivascular	B cells	FN1	ITGA4_ITGB1	1.04024e-05	0	FN1_ITGA4_ITGB1	FN1 - (ITGA4+ITGB1)	FN1	ECM-Receptor	KEGG: hsa04512	AS	Perivascular.FN1	B cells.ITGA4_ITGB1	0.00854722	0.105311	0.759	0.721	NA	NA	NA	NA
Stromal	B cells	FN1	ITGA4_ITGB1	0.000132787	0	FN1_ITGA4_ITGB1	FN1 - (ITGA4+ITGB1)	FN1	ECM-Receptor	KEGG: hsa04512	AS	Stromal.FN1	B cells.ITGA4_ITGB1	0	0.730235	0.899	0.587	NA	NA	NA	NA
Ciliated Epithelium	CD8+ T cells	FN1	ITGA4_ITGB1	1.97782e-07	0	FN1_ITGA4_ITGB1	FN1 - (ITGA4+ITGB1)	FN1	ECM-Receptor	KEGG: hsa04512	AS	Ciliated Epithelium.FN1	CD8+ T cells.ITGA4_ITGB1	3.24449e-29	0.522305	0.272	0.049	NA	NA	NA	NA
DC	CD8+ T cells	FN1	ITGA4_ITGB1	7.52768e-07	0	FN1_ITGA4_ITGB1	FN1 - (ITGA4+ITGB1)	FN1	ECM-Receptor	KEGG: hsa04512	AS	DC.FN1	CD8+ T cells.ITGA4_ITGB1	0.000231059	0.128173	0.278	0.135	NA	NA	NA	NA
Endothelium	CD8+ T cells	FN1	ITGA4_ITGB1	3.96761e-05	0	FN1_ITGA4_ITGB1	FN1 - (ITGA4+ITGB1)	FN1	ECM-Receptor	KEGG: hsa04512	AS	Endothelium.FN1	CD8+ T cells.ITGA4_ITGB1	NA	NA	NA	NA	NA	NA	NA	NA
Epithelium	CD8+ T cells	FN1	ITGA4_ITGB1	1.12503e-05	0	FN1_ITGA4_ITGB1	FN1 - (ITGA4+ITGB1)	FN1	ECM-Receptor	KEGG: hsa04512	AS	Epithelium.FN1	CD8+ T cells.ITGA4_ITGB1	0	0.841383	0.425	0.052	NA	NA	NA	NA
Contractile PV	CD8+ T cells	FN1	ITGA4_ITGB1	2.49063e-05	0	FN1_ITGA4_ITGB1	FN1 - (ITGA4+ITGB1)	FN1	ECM-Receptor	KEGG: hsa04512	AS	Contractile PV.FN1	CD8+ T cells.ITGA4_ITGB1	0.000606436	-0.495054	0.765	1	NA	NA	NA	NA
Perivascular	CD8+ T cells	FN1	ITGA4_ITGB1	6.0275e-05	0	FN1_ITGA4_ITGB1	FN1 - (ITGA4+ITGB1)	FN1	ECM-Receptor	KEGG: hsa04512	AS	Perivascular.FN1	CD8+ T cells.ITGA4_ITGB1	0.00854722	0.105311	0.759	0.721	NA	NA	NA	NA
Stromal	CD8+ T cells	FN1	ITGA4_ITGB1	0.000768574	0	FN1_ITGA4_ITGB1	FN1 - (ITGA4+ITGB1)	FN1	ECM-Receptor	KEGG: hsa04512	AS	Stromal.FN1	CD8+ T cells.ITGA4_ITGB1	0	0.730235	0.899	0.587	NA	NA	NA	NA
Ciliated Epithelium	Cytotoxic NK	FN1	ITGA4_ITGB1	2.84179e-07	0	FN1_ITGA4_ITGB1	FN1 - (ITGA4+ITGB1)	FN1	ECM-Receptor	KEGG: hsa04512	AS	Ciliated Epithelium.FN1	Cytotoxic NK.ITGA4_ITGB1	3.24449e-29	0.522305	0.272	0.049	2.18547e-05	0.339366	0.683	0.41
DC	Cytotoxic NK	FN1	ITGA4_ITGB1	1.08066e-06	0	FN1_ITGA4_ITGB1	FN1 - (ITGA4+ITGB1)	FN1	ECM-Receptor	KEGG: hsa04512	AS	DC.FN1	Cytotoxic NK.ITGA4_ITGB1	0.000231059	0.128173	0.278	0.135	2.18547e-05	0.339366	0.683	0.41
Endothelium	Cytotoxic NK	FN1	ITGA4_ITGB1	5.46773e-05	0	FN1_ITGA4_ITGB1	FN1 - (ITGA4+ITGB1)	FN1	ECM-Receptor	KEGG: hsa04512	AS	Endothelium.FN1	Cytotoxic NK.ITGA4_ITGB1	NA	NA	NA	NA	2.18547e-05	0.339366	0.683	0.41
Epithelium	Cytotoxic NK	FN1	ITGA4_ITGB1	1.60903e-05	0	FN1_ITGA4_ITGB1	FN1 - (ITGA4+ITGB1)	FN1	ECM-Receptor	KEGG: hsa04512	AS	Epithelium.FN1	Cytotoxic NK.ITGA4_ITGB1	0	0.841383	0.425	0.052	2.18547e-05	0.339366	0.683	0.41
Contractile PV	Cytotoxic NK	FN1	ITGA4_ITGB1	3.41082e-05	0	FN1_ITGA4_ITGB1	FN1 - (ITGA4+ITGB1)	FN1	ECM-Receptor	KEGG: hsa04512	AS	Contractile PV.FN1	Cytotoxic NK.ITGA4_ITGB1	0.000606436	-0.495054	0.765	1	2.18547e-05	0.339366	0.683	0.41
Perivascular	Cytotoxic NK	FN1	ITGA4_ITGB1	8.22481e-05	0	FN1_ITGA4_ITGB1	FN1 - (ITGA4+ITGB1)	FN1	ECM-Receptor	KEGG: hsa04512	AS	Perivascular.FN1	Cytotoxic NK.ITGA4_ITGB1	0.00854722	0.105311	0.759	0.721	2.18547e-05	0.339366	0.683	0.41
Stromal	Cytotoxic NK	FN1	ITGA4_ITGB1	0.00102935	0	FN1_ITGA4_ITGB1	FN1 - (ITGA4+ITGB1)	FN1	ECM-Receptor	KEGG: hsa04512	AS	Stromal.FN1	Cytotoxic NK.ITGA4_ITGB1	0	0.730235	0.899	0.587	2.18547e-05	0.339366	0.683	0.41
Ciliated Epithelium	DC	FN1	ITGA4_ITGB1	6.38468e-08	0	FN1_ITGA4_ITGB1	FN1 - (ITGA4+ITGB1)	FN1	ECM-Receptor	KEGG: hsa04512	AS	Ciliated Epithelium.FN1	DC.ITGA4_ITGB1	3.24449e-29	0.522305	0.272	0.049	3.11495e-05	0.246651	0.613	0.423
DC	DC	FN1	ITGA4_ITGB1	2.42958e-07	0	FN1_ITGA4_ITGB1	FN1 - (ITGA4+ITGB1)	FN1	ECM-Receptor	KEGG: hsa04512	AS	DC.FN1	DC.ITGA4_ITGB1	0.000231059	0.128173	0.278	0.135	3.11495e-05	0.246651	0.613	0.423
Endothelium	DC	FN1	ITGA4_ITGB1	1.26894e-05	0	FN1_ITGA4_ITGB1	FN1 - (ITGA4+ITGB1)	FN1	ECM-Receptor	KEGG: hsa04512	AS	Endothelium.FN1	DC.ITGA4_ITGB1	NA	NA	NA	NA	3.11495e-05	0.246651	0.613	0.423
Epithelium	DC	FN1	ITGA4_ITGB1	3.62807e-06	0	FN1_ITGA4_ITGB1	FN1 - (ITGA4+ITGB1)	FN1	ECM-Receptor	KEGG: hsa04512	AS	Epithelium.FN1	DC.ITGA4_ITGB1	0	0.841383	0.425	0.052	3.11495e-05	0.246651	0.613	0.423
Contractile PV	DC	FN1	ITGA4_ITGB1	7.95431e-06	0	FN1_ITGA4_ITGB1	FN1 - (ITGA4+ITGB1)	FN1	ECM-Receptor	KEGG: hsa04512	AS	Contractile PV.FN1	DC.ITGA4_ITGB1	0.000606436	-0.495054	0.765	1	3.11495e-05	0.246651	0.613	0.423
Perivascular	DC	FN1	ITGA4_ITGB1	1.92342e-05	0	FN1_ITGA4_ITGB1	FN1 - (ITGA4+ITGB1)	FN1	ECM-Receptor	KEGG: hsa04512	AS	Perivascular.FN1	DC.ITGA4_ITGB1	0.00854722	0.105311	0.759	0.721	3.11495e-05	0.246651	0.613	0.423
Stromal	DC	FN1	ITGA4_ITGB1	0.000244207	0	FN1_ITGA4_ITGB1	FN1 - (ITGA4+ITGB1)	FN1	ECM-Receptor	KEGG: hsa04512	AS	Stromal.FN1	DC.ITGA4_ITGB1	0	0.730235	0.899	0.587	3.11495e-05	0.246651	0.613	0.423
Ciliated Epithelium	DN T cells	FN1	ITGA4_ITGB1	2.09886e-07	0	FN1_ITGA4_ITGB1	FN1 - (ITGA4+ITGB1)	FN1	ECM-Receptor	KEGG: hsa04512	AS	Ciliated Epithelium.FN1	DN T cells.ITGA4_ITGB1	3.24449e-29	0.522305	0.272	0.049	NA	NA	NA	NA
DC	DN T cells	FN1	ITGA4_ITGB1	7.98809e-07	0	FN1_ITGA4_ITGB1	FN1 - (ITGA4+ITGB1)	FN1	ECM-Receptor	KEGG: hsa04512	AS	DC.FN1	DN T cells.ITGA4_ITGB1	0.000231059	0.128173	0.278	0.135	NA	NA	NA	NA
Endothelium	DN T cells	FN1	ITGA4_ITGB1	4.20366e-05	0	FN1_ITGA4_ITGB1	FN1 - (ITGA4+ITGB1)	FN1	ECM-Receptor	KEGG: hsa04512	AS	Endothelium.FN1	DN T cells.ITGA4_ITGB1	NA	NA	NA	NA	NA	NA	NA	NA
Epithelium	DN T cells	FN1	ITGA4_ITGB1	1.19367e-05	0	FN1_ITGA4_ITGB1	FN1 - (ITGA4+ITGB1)	FN1	ECM-Receptor	KEGG: hsa04512	AS	Epithelium.FN1	DN T cells.ITGA4_ITGB1	0	0.841383	0.425	0.052	NA	NA	NA	NA
Contractile PV	DN T cells	FN1	ITGA4_ITGB1	2.63816e-05	0	FN1_ITGA4_ITGB1	FN1 - (ITGA4+ITGB1)	FN1	ECM-Receptor	KEGG: hsa04512	AS	Contractile PV.FN1	DN T cells.ITGA4_ITGB1	0.000606436	-0.495054	0.765	1	NA	NA	NA	NA
Perivascular	DN T cells	FN1	ITGA4_ITGB1	6.38361e-05	0	FN1_ITGA4_ITGB1	FN1 - (ITGA4+ITGB1)	FN1	ECM-Receptor	KEGG: hsa04512	AS	Perivascular.FN1	DN T cells.ITGA4_ITGB1	0.00854722	0.105311	0.759	0.721	NA	NA	NA	NA
Stromal	DN T cells	FN1	ITGA4_ITGB1	0.000813373	0	FN1_ITGA4_ITGB1	FN1 - (ITGA4+ITGB1)	FN1	ECM-Receptor	KEGG: hsa04512	AS	Stromal.FN1	DN T cells.ITGA4_ITGB1	0	0.730235	0.899	0.587	NA	NA	NA	NA
Ciliated Epithelium	Epithelium	FN1	ITGA4_ITGB1	2.80388e-07	0	FN1_ITGA4_ITGB1	FN1 - (ITGA4+ITGB1)	FN1	ECM-Receptor	KEGG: hsa04512	AS	Ciliated Epithelium.FN1	Epithelium.ITGA4_ITGB1	3.24449e-29	0.522305	0.272	0.049	6.63024e-61	0.26513	0.533	0.4475
DC	Epithelium	FN1	ITGA4_ITGB1	1.06719e-06	0	FN1_ITGA4_ITGB1	FN1 - (ITGA4+ITGB1)	FN1	ECM-Receptor	KEGG: hsa04512	AS	DC.FN1	Epithelium.ITGA4_ITGB1	0.000231059	0.128173	0.278	0.135	6.63024e-61	0.26513	0.533	0.4475
Endothelium	Epithelium	FN1	ITGA4_ITGB1	5.6301e-05	0	FN1_ITGA4_ITGB1	FN1 - (ITGA4+ITGB1)	FN1	ECM-Receptor	KEGG: hsa04512	AS	Endothelium.FN1	Epithelium.ITGA4_ITGB1	NA	NA	NA	NA	6.63024e-61	0.26513	0.533	0.4475
Epithelium	Epithelium	FN1	ITGA4_ITGB1	1.59507e-05	0	FN1_ITGA4_ITGB1	FN1 - (ITGA4+ITGB1)	FN1	ECM-Receptor	KEGG: hsa04512	AS	Epithelium.FN1	Epithelium.ITGA4_ITGB1	0	0.841383	0.425	0.052	6.63024e-61	0.26513	0.533	0.4475
Contractile PV	Epithelium	FN1	ITGA4_ITGB1	3.53476e-05	0	FN1_ITGA4_ITGB1	FN1 - (ITGA4+ITGB1)	FN1	ECM-Receptor	KEGG: hsa04512	AS	Contractile PV.FN1	Epithelium.ITGA4_ITGB1	0.000606436	-0.495054	0.765	1	6.63024e-61	0.26513	0.533	0.4475
Perivascular	Epithelium	FN1	ITGA4_ITGB1	8.5551e-05	0	FN1_ITGA4_ITGB1	FN1 - (ITGA4+ITGB1)	FN1	ECM-Receptor	KEGG: hsa04512	AS	Perivascular.FN1	Epithelium.ITGA4_ITGB1	0.00854722	0.105311	0.759	0.721	6.63024e-61	0.26513	0.533	0.4475
Stromal	Epithelium	FN1	ITGA4_ITGB1	0.00109136	0	FN1_ITGA4_ITGB1	FN1 - (ITGA4+ITGB1)	FN1	ECM-Receptor	KEGG: hsa04512	AS	Stromal.FN1	Epithelium.ITGA4_ITGB1	0	0.730235	0.899	0.587	6.63024e-61	0.26513	0.533	0.4475
Ciliated Epithelium	Macrophages	FN1	ITGA4_ITGB1	1.14521e-07	0	FN1_ITGA4_ITGB1	FN1 - (ITGA4+ITGB1)	FN1	ECM-Receptor	KEGG: hsa04512	AS	Ciliated Epithelium.FN1	Macrophages.ITGA4_ITGB1	3.24449e-29	0.522305	0.272	0.049	0.0235153	-0.0329063	0.401	0.406
DC	Macrophages	FN1	ITGA4_ITGB1	4.35889e-07	0	FN1_ITGA4_ITGB1	FN1 - (ITGA4+ITGB1)	FN1	ECM-Receptor	KEGG: hsa04512	AS	DC.FN1	Macrophages.ITGA4_ITGB1	0.000231059	0.128173	0.278	0.135	0.0235153	-0.0329063	0.401	0.406
Endothelium	Macrophages	FN1	ITGA4_ITGB1	2.30171e-05	0	FN1_ITGA4_ITGB1	FN1 - (ITGA4+ITGB1)	FN1	ECM-Receptor	KEGG: hsa04512	AS	Endothelium.FN1	Macrophages.ITGA4_ITGB1	NA	NA	NA	NA	0.0235153	-0.0329063	0.401	0.406
Epithelium	Macrophages	FN1	ITGA4_ITGB1	6.51556e-06	0	FN1_ITGA4_ITGB1	FN1 - (ITGA4+ITGB1)	FN1	ECM-Receptor	KEGG: hsa04512	AS	Epithelium.FN1	Macrophages.ITGA4_ITGB1	0	0.841383	0.425	0.052	0.0235153	-0.0329063	0.401	0.406
Contractile PV	Macrophages	FN1	ITGA4_ITGB1	1.4453e-05	0	FN1_ITGA4_ITGB1	FN1 - (ITGA4+ITGB1)	FN1	ECM-Receptor	KEGG: hsa04512	AS	Contractile PV.FN1	Macrophages.ITGA4_ITGB1	0.000606436	-0.495054	0.765	1	0.0235153	-0.0329063	0.401	0.406
Perivascular	Macrophages	FN1	ITGA4_ITGB1	3.49831e-05	0	FN1_ITGA4_ITGB1	FN1 - (ITGA4+ITGB1)	FN1	ECM-Receptor	KEGG: hsa04512	AS	Perivascular.FN1	Macrophages.ITGA4_ITGB1	0.00854722	0.105311	0.759	0.721	0.0235153	-0.0329063	0.401	0.406
Stromal	Macrophages	FN1	ITGA4_ITGB1	0.000446468	0	FN1_ITGA4_ITGB1	FN1 - (ITGA4+ITGB1)	FN1	ECM-Receptor	KEGG: hsa04512	AS	Stromal.FN1	Macrophages.ITGA4_ITGB1	0	0.730235	0.899	0.587	0.0235153	-0.0329063	0.401	0.406
Ciliated Epithelium	MAIT cells	FN1	ITGA4_ITGB1	7.48108e-08	0	FN1_ITGA4_ITGB1	FN1 - (ITGA4+ITGB1)	FN1	ECM-Receptor	KEGG: hsa04512	AS	Ciliated Epithelium.FN1	MAIT cells.ITGA4_ITGB1	3.24449e-29	0.522305	0.272	0.049	NA	NA	NA	NA
DC	MAIT cells	FN1	ITGA4_ITGB1	2.84636e-07	0	FN1_ITGA4_ITGB1	FN1 - (ITGA4+ITGB1)	FN1	ECM-Receptor	KEGG: hsa04512	AS	DC.FN1	MAIT cells.ITGA4_ITGB1	0.000231059	0.128173	0.278	0.135	NA	NA	NA	NA
Endothelium	MAIT cells	FN1	ITGA4_ITGB1	1.47582e-05	0	FN1_ITGA4_ITGB1	FN1 - (ITGA4+ITGB1)	FN1	ECM-Receptor	KEGG: hsa04512	AS	Endothelium.FN1	MAIT cells.ITGA4_ITGB1	NA	NA	NA	NA	NA	NA	NA	NA
Epithelium	MAIT cells	FN1	ITGA4_ITGB1	4.24762e-06	0	FN1_ITGA4_ITGB1	FN1 - (ITGA4+ITGB1)	FN1	ECM-Receptor	KEGG: hsa04512	AS	Epithelium.FN1	MAIT cells.ITGA4_ITGB1	0	0.841383	0.425	0.052	NA	NA	NA	NA
Contractile PV	MAIT cells	FN1	ITGA4_ITGB1	9.24068e-06	0	FN1_ITGA4_ITGB1	FN1 - (ITGA4+ITGB1)	FN1	ECM-Receptor	KEGG: hsa04512	AS	Contractile PV.FN1	MAIT cells.ITGA4_ITGB1	0.000606436	-0.495054	0.765	1	NA	NA	NA	NA
Perivascular	MAIT cells	FN1	ITGA4_ITGB1	2.23303e-05	0	FN1_ITGA4_ITGB1	FN1 - (ITGA4+ITGB1)	FN1	ECM-Receptor	KEGG: hsa04512	AS	Perivascular.FN1	MAIT cells.ITGA4_ITGB1	0.00854722	0.105311	0.759	0.721	NA	NA	NA	NA
Stromal	MAIT cells	FN1	ITGA4_ITGB1	0.00028256	0	FN1_ITGA4_ITGB1	FN1 - (ITGA4+ITGB1)	FN1	ECM-Receptor	KEGG: hsa04512	AS	Stromal.FN1	MAIT cells.ITGA4_ITGB1	0	0.730235	0.899	0.587	NA	NA	NA	NA
Ciliated Epithelium	NK	FN1	ITGA4_ITGB1	4.74647e-07	0	FN1_ITGA4_ITGB1	FN1 - (ITGA4+ITGB1)	FN1	ECM-Receptor	KEGG: hsa04512	AS	Ciliated Epithelium.FN1	NK.ITGA4_ITGB1	3.24449e-29	0.522305	0.272	0.049	5.11023e-43	0.321578	0.801	0.577
DC	NK	FN1	ITGA4_ITGB1	1.80607e-06	0	FN1_ITGA4_ITGB1	FN1 - (ITGA4+ITGB1)	FN1	ECM-Receptor	KEGG: hsa04512	AS	DC.FN1	NK.ITGA4_ITGB1	0.000231059	0.128173	0.278	0.135	5.11023e-43	0.321578	0.801	0.577
Endothelium	NK	FN1	ITGA4_ITGB1	9.40369e-05	0	FN1_ITGA4_ITGB1	FN1 - (ITGA4+ITGB1)	FN1	ECM-Receptor	KEGG: hsa04512	AS	Endothelium.FN1	NK.ITGA4_ITGB1	NA	NA	NA	NA	5.11023e-43	0.321578	0.801	0.577
Epithelium	NK	FN1	ITGA4_ITGB1	2.69623e-05	0	FN1_ITGA4_ITGB1	FN1 - (ITGA4+ITGB1)	FN1	ECM-Receptor	KEGG: hsa04512	AS	Epithelium.FN1	NK.ITGA4_ITGB1	0	0.841383	0.425	0.052	5.11023e-43	0.321578	0.801	0.577
Contractile PV	NK	FN1	ITGA4_ITGB1	5.89182e-05	0	FN1_ITGA4_ITGB1	FN1 - (ITGA4+ITGB1)	FN1	ECM-Receptor	KEGG: hsa04512	AS	Contractile PV.FN1	NK.ITGA4_ITGB1	0.000606436	-0.495054	0.765	1	5.11023e-43	0.321578	0.801	0.577
Perivascular	NK	FN1	ITGA4_ITGB1	0.00014243	0	FN1_ITGA4_ITGB1	FN1 - (ITGA4+ITGB1)	FN1	ECM-Receptor	KEGG: hsa04512	AS	Perivascular.FN1	NK.ITGA4_ITGB1	0.00854722	0.105311	0.759	0.721	5.11023e-43	0.321578	0.801	0.577
Stromal	NK	FN1	ITGA4_ITGB1	0.00180575	0	FN1_ITGA4_ITGB1	FN1 - (ITGA4+ITGB1)	FN1	ECM-Receptor	KEGG: hsa04512	AS	Stromal.FN1	NK.ITGA4_ITGB1	0	0.730235	0.899	0.587	5.11023e-43	0.321578	0.801	0.577
Ciliated Epithelium	Endothelium	FN1	ITGA5_ITGB1	3.83304e-07	0	FN1_ITGA5_ITGB1	FN1 - (ITGA5+ITGB1)	FN1	ECM-Receptor	KEGG: hsa04512	AS	Ciliated Epithelium.FN1	Endothelium.ITGA5_ITGB1	3.24449e-29	0.522305	0.272	0.049	1.21304e-05	-0.123617	0.428	0.511
DC	Endothelium	FN1	ITGA5_ITGB1	1.45832e-06	0	FN1_ITGA5_ITGB1	FN1 - (ITGA5+ITGB1)	FN1	ECM-Receptor	KEGG: hsa04512	AS	DC.FN1	Endothelium.ITGA5_ITGB1	0.000231059	0.128173	0.278	0.135	1.21304e-05	-0.123617	0.428	0.511
Endothelium	Endothelium	FN1	ITGA5_ITGB1	7.54795e-05	0	FN1_ITGA5_ITGB1	FN1 - (ITGA5+ITGB1)	FN1	ECM-Receptor	KEGG: hsa04512	AS	Endothelium.FN1	Endothelium.ITGA5_ITGB1	NA	NA	NA	NA	1.21304e-05	-0.123617	0.428	0.511
Epithelium	Endothelium	FN1	ITGA5_ITGB1	2.1759e-05	0	FN1_ITGA5_ITGB1	FN1 - (ITGA5+ITGB1)	FN1	ECM-Receptor	KEGG: hsa04512	AS	Epithelium.FN1	Endothelium.ITGA5_ITGB1	0	0.841383	0.425	0.052	1.21304e-05	-0.123617	0.428	0.511
Contractile PV	Endothelium	FN1	ITGA5_ITGB1	4.72477e-05	0	FN1_ITGA5_ITGB1	FN1 - (ITGA5+ITGB1)	FN1	ECM-Receptor	KEGG: hsa04512	AS	Contractile PV.FN1	Endothelium.ITGA5_ITGB1	0.000606436	-0.495054	0.765	1	1.21304e-05	-0.123617	0.428	0.511
Perivascular	Endothelium	FN1	ITGA5_ITGB1	0.000114157	0	FN1_ITGA5_ITGB1	FN1 - (ITGA5+ITGB1)	FN1	ECM-Receptor	KEGG: hsa04512	AS	Perivascular.FN1	Endothelium.ITGA5_ITGB1	0.00854722	0.105311	0.759	0.721	1.21304e-05	-0.123617	0.428	0.511
Stromal	Endothelium	FN1	ITGA5_ITGB1	0.00144333	0	FN1_ITGA5_ITGB1	FN1 - (ITGA5+ITGB1)	FN1	ECM-Receptor	KEGG: hsa04512	AS	Stromal.FN1	Endothelium.ITGA5_ITGB1	0	0.730235	0.899	0.587	1.21304e-05	-0.123617	0.428	0.511
Ciliated Epithelium	Macrophages	FN1	ITGA5_ITGB1	1.4281e-07	0	FN1_ITGA5_ITGB1	FN1 - (ITGA5+ITGB1)	FN1	ECM-Receptor	KEGG: hsa04512	AS	Ciliated Epithelium.FN1	Macrophages.ITGA5_ITGB1	3.24449e-29	0.522305	0.272	0.049	0.00389018	-0.248108	0.517	0.607
DC	Macrophages	FN1	ITGA5_ITGB1	5.43525e-07	0	FN1_ITGA5_ITGB1	FN1 - (ITGA5+ITGB1)	FN1	ECM-Receptor	KEGG: hsa04512	AS	DC.FN1	Macrophages.ITGA5_ITGB1	0.000231059	0.128173	0.278	0.135	0.00389018	-0.248108	0.517	0.607
Endothelium	Macrophages	FN1	ITGA5_ITGB1	2.86056e-05	0	FN1_ITGA5_ITGB1	FN1 - (ITGA5+ITGB1)	FN1	ECM-Receptor	KEGG: hsa04512	AS	Endothelium.FN1	Macrophages.ITGA5_ITGB1	NA	NA	NA	NA	0.00389018	-0.248108	0.517	0.607
Epithelium	Macrophages	FN1	ITGA5_ITGB1	8.12204e-06	0	FN1_ITGA5_ITGB1	FN1 - (ITGA5+ITGB1)	FN1	ECM-Receptor	KEGG: hsa04512	AS	Epithelium.FN1	Macrophages.ITGA5_ITGB1	0	0.841383	0.425	0.052	0.00389018	-0.248108	0.517	0.607
Contractile PV	Macrophages	FN1	ITGA5_ITGB1	1.79528e-05	0	FN1_ITGA5_ITGB1	FN1 - (ITGA5+ITGB1)	FN1	ECM-Receptor	KEGG: hsa04512	AS	Contractile PV.FN1	Macrophages.ITGA5_ITGB1	0.000606436	-0.495054	0.765	1	0.00389018	-0.248108	0.517	0.607
Perivascular	Macrophages	FN1	ITGA5_ITGB1	4.34412e-05	0	FN1_ITGA5_ITGB1	FN1 - (ITGA5+ITGB1)	FN1	ECM-Receptor	KEGG: hsa04512	AS	Perivascular.FN1	Macrophages.ITGA5_ITGB1	0.00854722	0.105311	0.759	0.721	0.00389018	-0.248108	0.517	0.607
Stromal	Macrophages	FN1	ITGA5_ITGB1	0.00055354	0	FN1_ITGA5_ITGB1	FN1 - (ITGA5+ITGB1)	FN1	ECM-Receptor	KEGG: hsa04512	AS	Stromal.FN1	Macrophages.ITGA5_ITGB1	0	0.730235	0.899	0.587	0.00389018	-0.248108	0.517	0.607
Ciliated Epithelium	Contractile PV	FN1	ITGA8_ITGB1	2.08231e-07	0	FN1_ITGA8_ITGB1	FN1 - (ITGA8+ITGB1)	FN1	ECM-Receptor	KEGG: hsa04512	AS	Ciliated Epithelium.FN1	Contractile PV.ITGA8_ITGB1	3.24449e-29	0.522305	0.272	0.049	0.00570603	0.643672	0.337	0
DC	Contractile PV	FN1	ITGA8_ITGB1	7.9224e-07	0	FN1_ITGA8_ITGB1	FN1 - (ITGA8+ITGB1)	FN1	ECM-Receptor	KEGG: hsa04512	AS	DC.FN1	Contractile PV.ITGA8_ITGB1	0.000231059	0.128173	0.278	0.135	0.00570603	0.643672	0.337	0
Endothelium	Contractile PV	FN1	ITGA8_ITGB1	4.10178e-05	0	FN1_ITGA8_ITGB1	FN1 - (ITGA8+ITGB1)	FN1	ECM-Receptor	KEGG: hsa04512	AS	Endothelium.FN1	Contractile PV.ITGA8_ITGB1	NA	NA	NA	NA	0.00570603	0.643672	0.337	0
Epithelium	Contractile PV	FN1	ITGA8_ITGB1	1.1821e-05	0	FN1_ITGA8_ITGB1	FN1 - (ITGA8+ITGB1)	FN1	ECM-Receptor	KEGG: hsa04512	AS	Epithelium.FN1	Contractile PV.ITGA8_ITGB1	0	0.841383	0.425	0.052	0.00570603	0.643672	0.337	0
Contractile PV	Contractile PV	FN1	ITGA8_ITGB1	2.5677e-05	0	FN1_ITGA8_ITGB1	FN1 - (ITGA8+ITGB1)	FN1	ECM-Receptor	KEGG: hsa04512	AS	Contractile PV.FN1	Contractile PV.ITGA8_ITGB1	0.000606436	-0.495054	0.765	1	0.00570603	0.643672	0.337	0
Perivascular	Contractile PV	FN1	ITGA8_ITGB1	6.20412e-05	0	FN1_ITGA8_ITGB1	FN1 - (ITGA8+ITGB1)	FN1	ECM-Receptor	KEGG: hsa04512	AS	Perivascular.FN1	Contractile PV.ITGA8_ITGB1	0.00854722	0.105311	0.759	0.721	0.00570603	0.643672	0.337	0
Stromal	Contractile PV	FN1	ITGA8_ITGB1	0.000784524	0	FN1_ITGA8_ITGB1	FN1 - (ITGA8+ITGB1)	FN1	ECM-Receptor	KEGG: hsa04512	AS	Stromal.FN1	Contractile PV.ITGA8_ITGB1	0	0.730235	0.899	0.587	0.00570603	0.643672	0.337	0
Stromal	CD8+ T cells	LAMA2	ITGA1_ITGB1	0.000387967	0	LAMA2_ITGA1_ITGB1	LAMA2 - (ITGA1+ITGB1)	LAMININ	ECM-Receptor	KEGG: hsa04512	AS	Stromal.LAMA2	CD8+ T cells.ITGA1_ITGB1	0	0.655132	0.731	0.38	0.03031	-0.104121	0.349	0.374
Stromal	Endothelium	LAMA2	ITGA1_ITGB1	0.000762533	0	LAMA2_ITGA1_ITGB1	LAMA2 - (ITGA1+ITGB1)	LAMININ	ECM-Receptor	KEGG: hsa04512	AS	Stromal.LAMA2	Endothelium.ITGA1_ITGB1	0	0.655132	0.731	0.38	0.0180066	0.150272	0.396	0.392
Stromal	Epithelium	LAMA2	ITGA1_ITGB1	0.00110517	0	LAMA2_ITGA1_ITGB1	LAMA2 - (ITGA1+ITGB1)	LAMININ	ECM-Receptor	KEGG: hsa04512	AS	Stromal.LAMA2	Epithelium.ITGA1_ITGB1	0	0.655132	0.731	0.38	6.63024e-61	0.398028	0.6145	0.503
Perivascular	Contractile PV	LAMA2	ITGA1_ITGB1	1.77501e-05	0	LAMA2_ITGA1_ITGB1	LAMA2 - (ITGA1+ITGB1)	LAMININ	ECM-Receptor	KEGG: hsa04512	AS	Perivascular.LAMA2	Contractile PV.ITGA1_ITGB1	2.37203e-33	0.363469	0.338	0.147	0.00811821	-0.355134	0.69	0.938
Stromal	Contractile PV	LAMA2	ITGA1_ITGB1	0.000833154	0	LAMA2_ITGA1_ITGB1	LAMA2 - (ITGA1+ITGB1)	LAMININ	ECM-Receptor	KEGG: hsa04512	AS	Stromal.LAMA2	Contractile PV.ITGA1_ITGB1	0	0.655132	0.731	0.38	0.00811821	-0.355134	0.69	0.938
Perivascular	NK	LAMA2	ITGA1_ITGB1	4.44674e-05	0	LAMA2_ITGA1_ITGB1	LAMA2 - (ITGA1+ITGB1)	LAMININ	ECM-Receptor	KEGG: hsa04512	AS	Perivascular.LAMA2	NK.ITGA1_ITGB1	2.37203e-33	0.363469	0.338	0.147	4.11706e-22	0.287631	0.7225	0.5145
Stromal	NK	LAMA2	ITGA1_ITGB1	0.0020967	0	LAMA2_ITGA1_ITGB1	LAMA2 - (ITGA1+ITGB1)	LAMININ	ECM-Receptor	KEGG: hsa04512	AS	Stromal.LAMA2	NK.ITGA1_ITGB1	0	0.655132	0.731	0.38	4.11706e-22	0.287631	0.7225	0.5145
Perivascular	Perivascular	LAMA2	ITGA1_ITGB1	5.39604e-05	0	LAMA2_ITGA1_ITGB1	LAMA2 - (ITGA1+ITGB1)	LAMININ	ECM-Receptor	KEGG: hsa04512	AS	Perivascular.LAMA2	Perivascular.ITGA1_ITGB1	2.37203e-33	0.363469	0.338	0.147	6.76074e-13	0.176078	0.968	0.923
Stromal	Perivascular	LAMA2	ITGA1_ITGB1	0.00248931	0	LAMA2_ITGA1_ITGB1	LAMA2 - (ITGA1+ITGB1)	LAMININ	ECM-Receptor	KEGG: hsa04512	AS	Stromal.LAMA2	Perivascular.ITGA1_ITGB1	0	0.655132	0.731	0.38	6.76074e-13	0.176078	0.968	0.923
Stromal	Stromal	LAMA2	ITGA1_ITGB1	0.00626082	0	LAMA2_ITGA1_ITGB1	LAMA2 - (ITGA1+ITGB1)	LAMININ	ECM-Receptor	KEGG: hsa04512	AS	Stromal.LAMA2	Stromal.ITGA1_ITGB1	0	0.655132	0.731	0.38	NA	NA	NA	NA
Ciliated Epithelium	CD8+ T cells	LAMA3	ITGA1_ITGB1	3.21545e-07	0	LAMA3_ITGA1_ITGB1	LAMA3 - (ITGA1+ITGB1)	LAMININ	ECM-Receptor	KEGG: hsa04512	AS	Ciliated Epithelium.LAMA3	CD8+ T cells.ITGA1_ITGB1	0.000116713	0.328311	0.316	0.198	0.03031	-0.104121	0.349	0.374
Contractile PV	CD8+ T cells	LAMA3	ITGA1_ITGB1	1.94821e-06	0	LAMA3_ITGA1_ITGB1	LAMA3 - (ITGA1+ITGB1)	LAMININ	ECM-Receptor	KEGG: hsa04512	AS	Contractile PV.LAMA3	CD8+ T cells.ITGA1_ITGB1	NA	NA	NA	NA	0.03031	-0.104121	0.349	0.374
Perivascular	CD8+ T cells	LAMA3	ITGA1_ITGB1	1.13528e-05	0	LAMA3_ITGA1_ITGB1	LAMA3 - (ITGA1+ITGB1)	LAMININ	ECM-Receptor	KEGG: hsa04512	AS	Perivascular.LAMA3	CD8+ T cells.ITGA1_ITGB1	NA	NA	NA	NA	0.03031	-0.104121	0.349	0.374
Ciliated Epithelium	Endothelium	LAMA3	ITGA1_ITGB1	6.41801e-07	0	LAMA3_ITGA1_ITGB1	LAMA3 - (ITGA1+ITGB1)	LAMININ	ECM-Receptor	KEGG: hsa04512	AS	Ciliated Epithelium.LAMA3	Endothelium.ITGA1_ITGB1	0.000116713	0.328311	0.316	0.198	0.0180066	0.150272	0.396	0.392
Contractile PV	Endothelium	LAMA3	ITGA1_ITGB1	3.88978e-06	0	LAMA3_ITGA1_ITGB1	LAMA3 - (ITGA1+ITGB1)	LAMININ	ECM-Receptor	KEGG: hsa04512	AS	Contractile PV.LAMA3	Endothelium.ITGA1_ITGB1	NA	NA	NA	NA	0.0180066	0.150272	0.396	0.392
Perivascular	Endothelium	LAMA3	ITGA1_ITGB1	2.25993e-05	0	LAMA3_ITGA1_ITGB1	LAMA3 - (ITGA1+ITGB1)	LAMININ	ECM-Receptor	KEGG: hsa04512	AS	Perivascular.LAMA3	Endothelium.ITGA1_ITGB1	NA	NA	NA	NA	0.0180066	0.150272	0.396	0.392
Ciliated Epithelium	Epithelium	LAMA3	ITGA1_ITGB1	9.2616e-07	0	LAMA3_ITGA1_ITGB1	LAMA3 - (ITGA1+ITGB1)	LAMININ	ECM-Receptor	KEGG: hsa04512	AS	Ciliated Epithelium.LAMA3	Epithelium.ITGA1_ITGB1	0.000116713	0.328311	0.316	0.198	6.63024e-61	0.398028	0.6145	0.503
Contractile PV	Epithelium	LAMA3	ITGA1_ITGB1	5.61272e-06	0	LAMA3_ITGA1_ITGB1	LAMA3 - (ITGA1+ITGB1)	LAMININ	ECM-Receptor	KEGG: hsa04512	AS	Contractile PV.LAMA3	Epithelium.ITGA1_ITGB1	NA	NA	NA	NA	6.63024e-61	0.398028	0.6145	0.503
Perivascular	Epithelium	LAMA3	ITGA1_ITGB1	3.2637e-05	0	LAMA3_ITGA1_ITGB1	LAMA3 - (ITGA1+ITGB1)	LAMININ	ECM-Receptor	KEGG: hsa04512	AS	Perivascular.LAMA3	Epithelium.ITGA1_ITGB1	NA	NA	NA	NA	6.63024e-61	0.398028	0.6145	0.503
Ciliated Epithelium	Contractile PV	LAMA3	ITGA1_ITGB1	7.21387e-07	0	LAMA3_ITGA1_ITGB1	LAMA3 - (ITGA1+ITGB1)	LAMININ	ECM-Receptor	KEGG: hsa04512	AS	Ciliated Epithelium.LAMA3	Contractile PV.ITGA1_ITGB1	0.000116713	0.328311	0.316	0.198	0.00811821	-0.355134	0.69	0.938
Contractile PV	Contractile PV	LAMA3	ITGA1_ITGB1	4.3746e-06	0	LAMA3_ITGA1_ITGB1	LAMA3 - (ITGA1+ITGB1)	LAMININ	ECM-Receptor	KEGG: hsa04512	AS	Contractile PV.LAMA3	Contractile PV.ITGA1_ITGB1	NA	NA	NA	NA	0.00811821	-0.355134	0.69	0.938
Perivascular	Contractile PV	LAMA3	ITGA1_ITGB1	2.52744e-05	0	LAMA3_ITGA1_ITGB1	LAMA3 - (ITGA1+ITGB1)	LAMININ	ECM-Receptor	KEGG: hsa04512	AS	Perivascular.LAMA3	Contractile PV.ITGA1_ITGB1	NA	NA	NA	NA	0.00811821	-0.355134	0.69	0.938
Ciliated Epithelium	NK	LAMA3	ITGA1_ITGB1	1.80648e-06	0	LAMA3_ITGA1_ITGB1	LAMA3 - (ITGA1+ITGB1)	LAMININ	ECM-Receptor	KEGG: hsa04512	AS	Ciliated Epithelium.LAMA3	NK.ITGA1_ITGB1	0.000116713	0.328311	0.316	0.198	4.11706e-22	0.287631	0.7225	0.5145
Contractile PV	NK	LAMA3	ITGA1_ITGB1	1.09537e-05	0	LAMA3_ITGA1_ITGB1	LAMA3 - (ITGA1+ITGB1)	LAMININ	ECM-Receptor	KEGG: hsa04512	AS	Contractile PV.LAMA3	NK.ITGA1_ITGB1	NA	NA	NA	NA	4.11706e-22	0.287631	0.7225	0.5145
Perivascular	NK	LAMA3	ITGA1_ITGB1	6.33476e-05	0	LAMA3_ITGA1_ITGB1	LAMA3 - (ITGA1+ITGB1)	LAMININ	ECM-Receptor	KEGG: hsa04512	AS	Perivascular.LAMA3	NK.ITGA1_ITGB1	NA	NA	NA	NA	4.11706e-22	0.287631	0.7225	0.5145
Ciliated Epithelium	Perivascular	LAMA3	ITGA1_ITGB1	2.19644e-06	0	LAMA3_ITGA1_ITGB1	LAMA3 - (ITGA1+ITGB1)	LAMININ	ECM-Receptor	KEGG: hsa04512	AS	Ciliated Epithelium.LAMA3	Perivascular.ITGA1_ITGB1	0.000116713	0.328311	0.316	0.198	6.76074e-13	0.176078	0.968	0.923
Contractile PV	Perivascular	LAMA3	ITGA1_ITGB1	1.33247e-05	0	LAMA3_ITGA1_ITGB1	LAMA3 - (ITGA1+ITGB1)	LAMININ	ECM-Receptor	KEGG: hsa04512	AS	Contractile PV.LAMA3	Perivascular.ITGA1_ITGB1	NA	NA	NA	NA	6.76074e-13	0.176078	0.968	0.923
Perivascular	Perivascular	LAMA3	ITGA1_ITGB1	7.66919e-05	0	LAMA3_ITGA1_ITGB1	LAMA3 - (ITGA1+ITGB1)	LAMININ	ECM-Receptor	KEGG: hsa04512	AS	Perivascular.LAMA3	Perivascular.ITGA1_ITGB1	NA	NA	NA	NA	6.76074e-13	0.176078	0.968	0.923
Ciliated Epithelium	Stromal	LAMA3	ITGA1_ITGB1	5.22614e-06	0	LAMA3_ITGA1_ITGB1	LAMA3 - (ITGA1+ITGB1)	LAMININ	ECM-Receptor	KEGG: hsa04512	AS	Ciliated Epithelium.LAMA3	Stromal.ITGA1_ITGB1	0.000116713	0.328311	0.316	0.198	NA	NA	NA	NA
Contractile PV	Stromal	LAMA3	ITGA1_ITGB1	3.16691e-05	0	LAMA3_ITGA1_ITGB1	LAMA3 - (ITGA1+ITGB1)	LAMININ	ECM-Receptor	KEGG: hsa04512	AS	Contractile PV.LAMA3	Stromal.ITGA1_ITGB1	NA	NA	NA	NA	NA	NA	NA	NA
Perivascular	Stromal	LAMA3	ITGA1_ITGB1	0.000184291	0	LAMA3_ITGA1_ITGB1	LAMA3 - (ITGA1+ITGB1)	LAMININ	ECM-Receptor	KEGG: hsa04512	AS	Perivascular.LAMA3	Stromal.ITGA1_ITGB1	NA	NA	NA	NA	NA	NA	NA	NA
Endothelium	CD8+ T cells	LAMA4	ITGA1_ITGB1	7.89903e-06	0	LAMA4_ITGA1_ITGB1	LAMA4 - (ITGA1+ITGB1)	LAMININ	ECM-Receptor	KEGG: hsa04512	AS	Endothelium.LAMA4	CD8+ T cells.ITGA1_ITGB1	2.22593e-11	0.2855	0.374	0.299	0.03031	-0.104121	0.349	0.374
Perivascular	CD8+ T cells	LAMA4	ITGA1_ITGB1	1.11455e-05	0	LAMA4_ITGA1_ITGB1	LAMA4 - (ITGA1+ITGB1)	LAMININ	ECM-Receptor	KEGG: hsa04512	AS	Perivascular.LAMA4	CD8+ T cells.ITGA1_ITGB1	0.0144055	-0.132923	0.444	0.463	0.03031	-0.104121	0.349	0.374
Endothelium	Endothelium	LAMA4	ITGA1_ITGB1	1.57347e-05	0	LAMA4_ITGA1_ITGB1	LAMA4 - (ITGA1+ITGB1)	LAMININ	ECM-Receptor	KEGG: hsa04512	AS	Endothelium.LAMA4	Endothelium.ITGA1_ITGB1	2.22593e-11	0.2855	0.374	0.299	0.0180066	0.150272	0.396	0.392
Perivascular	Endothelium	LAMA4	ITGA1_ITGB1	2.21886e-05	0	LAMA4_ITGA1_ITGB1	LAMA4 - (ITGA1+ITGB1)	LAMININ	ECM-Receptor	KEGG: hsa04512	AS	Perivascular.LAMA4	Endothelium.ITGA1_ITGB1	0.0144055	-0.132923	0.444	0.463	0.0180066	0.150272	0.396	0.392
Endothelium	Epithelium	LAMA4	ITGA1_ITGB1	2.27191e-05	0	LAMA4_ITGA1_ITGB1	LAMA4 - (ITGA1+ITGB1)	LAMININ	ECM-Receptor	KEGG: hsa04512	AS	Endothelium.LAMA4	Epithelium.ITGA1_ITGB1	2.22593e-11	0.2855	0.374	0.299	6.63024e-61	0.398028	0.6145	0.503
Perivascular	Epithelium	LAMA4	ITGA1_ITGB1	3.20431e-05	0	LAMA4_ITGA1_ITGB1	LAMA4 - (ITGA1+ITGB1)	LAMININ	ECM-Receptor	KEGG: hsa04512	AS	Perivascular.LAMA4	Epithelium.ITGA1_ITGB1	0.0144055	-0.132923	0.444	0.463	6.63024e-61	0.398028	0.6145	0.503
Endothelium	Contractile PV	LAMA4	ITGA1_ITGB1	1.76194e-05	0	LAMA4_ITGA1_ITGB1	LAMA4 - (ITGA1+ITGB1)	LAMININ	ECM-Receptor	KEGG: hsa04512	AS	Endothelium.LAMA4	Contractile PV.ITGA1_ITGB1	2.22593e-11	0.2855	0.374	0.299	0.00811821	-0.355134	0.69	0.938
Perivascular	Contractile PV	LAMA4	ITGA1_ITGB1	2.48192e-05	0	LAMA4_ITGA1_ITGB1	LAMA4 - (ITGA1+ITGB1)	LAMININ	ECM-Receptor	KEGG: hsa04512	AS	Perivascular.LAMA4	Contractile PV.ITGA1_ITGB1	0.0144055	-0.132923	0.444	0.463	0.00811821	-0.355134	0.69	0.938
Endothelium	NK	LAMA4	ITGA1_ITGB1	4.41515e-05	0	LAMA4_ITGA1_ITGB1	LAMA4 - (ITGA1+ITGB1)	LAMININ	ECM-Receptor	KEGG: hsa04512	AS	Endothelium.LAMA4	NK.ITGA1_ITGB1	2.22593e-11	0.2855	0.374	0.299	4.11706e-22	0.287631	0.7225	0.5145
Perivascular	NK	LAMA4	ITGA1_ITGB1	6.22049e-05	0	LAMA4_ITGA1_ITGB1	LAMA4 - (ITGA1+ITGB1)	LAMININ	ECM-Receptor	KEGG: hsa04512	AS	Perivascular.LAMA4	NK.ITGA1_ITGB1	0.0144055	-0.132923	0.444	0.463	4.11706e-22	0.287631	0.7225	0.5145
Endothelium	Perivascular	LAMA4	ITGA1_ITGB1	5.35096e-05	0	LAMA4_ITGA1_ITGB1	LAMA4 - (ITGA1+ITGB1)	LAMININ	ECM-Receptor	KEGG: hsa04512	AS	Endothelium.LAMA4	Perivascular.ITGA1_ITGB1	2.22593e-11	0.2855	0.374	0.299	6.76074e-13	0.176078	0.968	0.923
Perivascular	Perivascular	LAMA4	ITGA1_ITGB1	7.53191e-05	0	LAMA4_ITGA1_ITGB1	LAMA4 - (ITGA1+ITGB1)	LAMININ	ECM-Receptor	KEGG: hsa04512	AS	Perivascular.LAMA4	Perivascular.ITGA1_ITGB1	0.0144055	-0.132923	0.444	0.463	6.76074e-13	0.176078	0.968	0.923
Endothelium	Stromal	LAMA4	ITGA1_ITGB1	0.000128266	0	LAMA4_ITGA1_ITGB1	LAMA4 - (ITGA1+ITGB1)	LAMININ	ECM-Receptor	KEGG: hsa04512	AS	Endothelium.LAMA4	Stromal.ITGA1_ITGB1	2.22593e-11	0.2855	0.374	0.299	NA	NA	NA	NA
Perivascular	Stromal	LAMA4	ITGA1_ITGB1	0.000180933	0	LAMA4_ITGA1_ITGB1	LAMA4 - (ITGA1+ITGB1)	LAMININ	ECM-Receptor	KEGG: hsa04512	AS	Perivascular.LAMA4	Stromal.ITGA1_ITGB1	0.0144055	-0.132923	0.444	0.463	NA	NA	NA	NA
Endothelium	CD8+ T cells	LAMA5	ITGA1_ITGB1	6.78116e-06	0	LAMA5_ITGA1_ITGB1	LAMA5 - (ITGA1+ITGB1)	LAMININ	ECM-Receptor	KEGG: hsa04512	AS	Endothelium.LAMA5	CD8+ T cells.ITGA1_ITGB1	6.85464e-10	-0.142454	0.38	0.477	0.03031	-0.104121	0.349	0.374
Epithelium	CD8+ T cells	LAMA5	ITGA1_ITGB1	5.67259e-06	0	LAMA5_ITGA1_ITGB1	LAMA5 - (ITGA1+ITGB1)	LAMININ	ECM-Receptor	KEGG: hsa04512	AS	Epithelium.LAMA5	CD8+ T cells.ITGA1_ITGB1	5.06984e-54	-0.217742	0.315	0.437	0.03031	-0.104121	0.349	0.374
Contractile PV	CD8+ T cells	LAMA5	ITGA1_ITGB1	4.72223e-06	0	LAMA5_ITGA1_ITGB1	LAMA5 - (ITGA1+ITGB1)	LAMININ	ECM-Receptor	KEGG: hsa04512	AS	Contractile PV.LAMA5	CD8+ T cells.ITGA1_ITGB1	0.00857082	-0.437657	0.471	0.812	0.03031	-0.104121	0.349	0.374
Perivascular	CD8+ T cells	LAMA5	ITGA1_ITGB1	7.87686e-06	0	LAMA5_ITGA1_ITGB1	LAMA5 - (ITGA1+ITGB1)	LAMININ	ECM-Receptor	KEGG: hsa04512	AS	Perivascular.LAMA5	CD8+ T cells.ITGA1_ITGB1	1.88452e-08	-0.279833	0.348	0.418	0.03031	-0.104121	0.349	0.374
Endothelium	Endothelium	LAMA5	ITGA1_ITGB1	1.3516e-05	0	LAMA5_ITGA1_ITGB1	LAMA5 - (ITGA1+ITGB1)	LAMININ	ECM-Receptor	KEGG: hsa04512	AS	Endothelium.LAMA5	Endothelium.ITGA1_ITGB1	6.85464e-10	-0.142454	0.38	0.477	0.0180066	0.150272	0.396	0.392
Epithelium	Endothelium	LAMA5	ITGA1_ITGB1	1.13273e-05	0	LAMA5_ITGA1_ITGB1	LAMA5 - (ITGA1+ITGB1)	LAMININ	ECM-Receptor	KEGG: hsa04512	AS	Epithelium.LAMA5	Endothelium.ITGA1_ITGB1	5.06984e-54	-0.217742	0.315	0.437	0.0180066	0.150272	0.396	0.392
Contractile PV	Endothelium	LAMA5	ITGA1_ITGB1	9.40306e-06	0	LAMA5_ITGA1_ITGB1	LAMA5 - (ITGA1+ITGB1)	LAMININ	ECM-Receptor	KEGG: hsa04512	AS	Contractile PV.LAMA5	Endothelium.ITGA1_ITGB1	0.00857082	-0.437657	0.471	0.812	0.0180066	0.150272	0.396	0.392
Perivascular	Endothelium	LAMA5	ITGA1_ITGB1	1.57034e-05	0	LAMA5_ITGA1_ITGB1	LAMA5 - (ITGA1+ITGB1)	LAMININ	ECM-Receptor	KEGG: hsa04512	AS	Perivascular.LAMA5	Endothelium.ITGA1_ITGB1	1.88452e-08	-0.279833	0.348	0.418	0.0180066	0.150272	0.396	0.392
Endothelium	Epithelium	LAMA5	ITGA1_ITGB1	1.95122e-05	0	LAMA5_ITGA1_ITGB1	LAMA5 - (ITGA1+ITGB1)	LAMININ	ECM-Receptor	KEGG: hsa04512	AS	Endothelium.LAMA5	Epithelium.ITGA1_ITGB1	6.85464e-10	-0.142454	0.38	0.477	6.63024e-61	0.398028	0.6145	0.503
Epithelium	Epithelium	LAMA5	ITGA1_ITGB1	1.6344e-05	0	LAMA5_ITGA1_ITGB1	LAMA5 - (ITGA1+ITGB1)	LAMININ	ECM-Receptor	KEGG: hsa04512	AS	Epithelium.LAMA5	Epithelium.ITGA1_ITGB1	5.06984e-54	-0.217742	0.315	0.437	6.63024e-61	0.398028	0.6145	0.503
Contractile PV	Epithelium	LAMA5	ITGA1_ITGB1	1.35784e-05	0	LAMA5_ITGA1_ITGB1	LAMA5 - (ITGA1+ITGB1)	LAMININ	ECM-Receptor	KEGG: hsa04512	AS	Contractile PV.LAMA5	Epithelium.ITGA1_ITGB1	0.00857082	-0.437657	0.471	0.812	6.63024e-61	0.398028	0.6145	0.503
Perivascular	Epithelium	LAMA5	ITGA1_ITGB1	2.26686e-05	0	LAMA5_ITGA1_ITGB1	LAMA5 - (ITGA1+ITGB1)	LAMININ	ECM-Receptor	KEGG: hsa04512	AS	Perivascular.LAMA5	Epithelium.ITGA1_ITGB1	1.88452e-08	-0.279833	0.348	0.418	6.63024e-61	0.398028	0.6145	0.503
Endothelium	Contractile PV	LAMA5	ITGA1_ITGB1	1.51517e-05	0	LAMA5_ITGA1_ITGB1	LAMA5 - (ITGA1+ITGB1)	LAMININ	ECM-Receptor	KEGG: hsa04512	AS	Endothelium.LAMA5	Contractile PV.ITGA1_ITGB1	6.85464e-10	-0.142454	0.38	0.477	0.00811821	-0.355134	0.69	0.938
Epithelium	Contractile PV	LAMA5	ITGA1_ITGB1	1.27422e-05	0	LAMA5_ITGA1_ITGB1	LAMA5 - (ITGA1+ITGB1)	LAMININ	ECM-Receptor	KEGG: hsa04512	AS	Epithelium.LAMA5	Contractile PV.ITGA1_ITGB1	5.06984e-54	-0.217742	0.315	0.437	0.00811821	-0.355134	0.69	0.938
Contractile PV	Contractile PV	LAMA5	ITGA1_ITGB1	1.0522e-05	0	LAMA5_ITGA1_ITGB1	LAMA5 - (ITGA1+ITGB1)	LAMININ	ECM-Receptor	KEGG: hsa04512	AS	Contractile PV.LAMA5	Contractile PV.ITGA1_ITGB1	0.00857082	-0.437657	0.471	0.812	0.00811821	-0.355134	0.69	0.938
Perivascular	Contractile PV	LAMA5	ITGA1_ITGB1	1.76111e-05	0	LAMA5_ITGA1_ITGB1	LAMA5 - (ITGA1+ITGB1)	LAMININ	ECM-Receptor	KEGG: hsa04512	AS	Perivascular.LAMA5	Contractile PV.ITGA1_ITGB1	1.88452e-08	-0.279833	0.348	0.418	0.00811821	-0.355134	0.69	0.938
Endothelium	NK	LAMA5	ITGA1_ITGB1	3.79604e-05	0	LAMA5_ITGA1_ITGB1	LAMA5 - (ITGA1+ITGB1)	LAMININ	ECM-Receptor	KEGG: hsa04512	AS	Endothelium.LAMA5	NK.ITGA1_ITGB1	6.85464e-10	-0.142454	0.38	0.477	4.11706e-22	0.287631	0.7225	0.5145
Epithelium	NK	LAMA5	ITGA1_ITGB1	3.19042e-05	0	LAMA5_ITGA1_ITGB1	LAMA5 - (ITGA1+ITGB1)	LAMININ	ECM-Receptor	KEGG: hsa04512	AS	Epithelium.LAMA5	NK.ITGA1_ITGB1	5.06984e-54	-0.217742	0.315	0.437	4.11706e-22	0.287631	0.7225	0.5145
Contractile PV	NK	LAMA5	ITGA1_ITGB1	2.63696e-05	0	LAMA5_ITGA1_ITGB1	LAMA5 - (ITGA1+ITGB1)	LAMININ	ECM-Receptor	KEGG: hsa04512	AS	Contractile PV.LAMA5	NK.ITGA1_ITGB1	0.00857082	-0.437657	0.471	0.812	4.11706e-22	0.287631	0.7225	0.5145
Perivascular	NK	LAMA5	ITGA1_ITGB1	4.41189e-05	0	LAMA5_ITGA1_ITGB1	LAMA5 - (ITGA1+ITGB1)	LAMININ	ECM-Receptor	KEGG: hsa04512	AS	Perivascular.LAMA5	NK.ITGA1_ITGB1	1.88452e-08	-0.279833	0.348	0.418	4.11706e-22	0.287631	0.7225	0.5145
Endothelium	Perivascular	LAMA5	ITGA1_ITGB1	4.60499e-05	0	LAMA5_ITGA1_ITGB1	LAMA5 - (ITGA1+ITGB1)	LAMININ	ECM-Receptor	KEGG: hsa04512	AS	Endothelium.LAMA5	Perivascular.ITGA1_ITGB1	6.85464e-10	-0.142454	0.38	0.477	6.76074e-13	0.176078	0.968	0.923
Epithelium	Perivascular	LAMA5	ITGA1_ITGB1	3.88182e-05	0	LAMA5_ITGA1_ITGB1	LAMA5 - (ITGA1+ITGB1)	LAMININ	ECM-Receptor	KEGG: hsa04512	AS	Epithelium.LAMA5	Perivascular.ITGA1_ITGB1	5.06984e-54	-0.217742	0.315	0.437	6.76074e-13	0.176078	0.968	0.923
Contractile PV	Perivascular	LAMA5	ITGA1_ITGB1	3.19396e-05	0	LAMA5_ITGA1_ITGB1	LAMA5 - (ITGA1+ITGB1)	LAMININ	ECM-Receptor	KEGG: hsa04512	AS	Contractile PV.LAMA5	Perivascular.ITGA1_ITGB1	0.00857082	-0.437657	0.471	0.812	6.76074e-13	0.176078	0.968	0.923
Perivascular	Perivascular	LAMA5	ITGA1_ITGB1	5.35398e-05	0	LAMA5_ITGA1_ITGB1	LAMA5 - (ITGA1+ITGB1)	LAMININ	ECM-Receptor	KEGG: hsa04512	AS	Perivascular.LAMA5	Perivascular.ITGA1_ITGB1	1.88452e-08	-0.279833	0.348	0.418	6.76074e-13	0.176078	0.968	0.923
Endothelium	Stromal	LAMA5	ITGA1_ITGB1	0.000110144	0	LAMA5_ITGA1_ITGB1	LAMA5 - (ITGA1+ITGB1)	LAMININ	ECM-Receptor	KEGG: hsa04512	AS	Endothelium.LAMA5	Stromal.ITGA1_ITGB1	6.85464e-10	-0.142454	0.38	0.477	NA	NA	NA	NA
Epithelium	Stromal	LAMA5	ITGA1_ITGB1	9.22161e-05	0	LAMA5_ITGA1_ITGB1	LAMA5 - (ITGA1+ITGB1)	LAMININ	ECM-Receptor	KEGG: hsa04512	AS	Epithelium.LAMA5	Stromal.ITGA1_ITGB1	5.06984e-54	-0.217742	0.315	0.437	NA	NA	NA	NA
Contractile PV	Stromal	LAMA5	ITGA1_ITGB1	7.66669e-05	0	LAMA5_ITGA1_ITGB1	LAMA5 - (ITGA1+ITGB1)	LAMININ	ECM-Receptor	KEGG: hsa04512	AS	Contractile PV.LAMA5	Stromal.ITGA1_ITGB1	0.00857082	-0.437657	0.471	0.812	NA	NA	NA	NA
Perivascular	Stromal	LAMA5	ITGA1_ITGB1	0.000127954	0	LAMA5_ITGA1_ITGB1	LAMA5 - (ITGA1+ITGB1)	LAMININ	ECM-Receptor	KEGG: hsa04512	AS	Perivascular.LAMA5	Stromal.ITGA1_ITGB1	1.88452e-08	-0.279833	0.348	0.418	NA	NA	NA	NA
Perivascular	Endothelium	LAMB1	ITGA1_ITGB1	8.64228e-05	0	LAMB1_ITGA1_ITGB1	LAMB1 - (ITGA1+ITGB1)	LAMININ	ECM-Receptor	KEGG: hsa04512	AS	Perivascular.LAMB1	Endothelium.ITGA1_ITGB1	1.53471e-15	0.238886	0.692	0.579	0.0180066	0.150272	0.396	0.392
Stromal	Endothelium	LAMB1	ITGA1_ITGB1	0.00135776	0	LAMB1_ITGA1_ITGB1	LAMB1 - (ITGA1+ITGB1)	LAMININ	ECM-Receptor	KEGG: hsa04512	AS	Stromal.LAMB1	Endothelium.ITGA1_ITGB1	0	0.693718	0.906	0.636	0.0180066	0.150272	0.396	0.392
Stromal	Epithelium	LAMB1	ITGA1_ITGB1	0.00197551	0	LAMB1_ITGA1_ITGB1	LAMB1 - (ITGA1+ITGB1)	LAMININ	ECM-Receptor	KEGG: hsa04512	AS	Stromal.LAMB1	Epithelium.ITGA1_ITGB1	0	0.693718	0.906	0.636	6.63024e-61	0.398028	0.6145	0.503
Perivascular	Contractile PV	LAMB1	ITGA1_ITGB1	9.42272e-05	0	LAMB1_ITGA1_ITGB1	LAMB1 - (ITGA1+ITGB1)	LAMININ	ECM-Receptor	KEGG: hsa04512	AS	Perivascular.LAMB1	Contractile PV.ITGA1_ITGB1	1.53471e-15	0.238886	0.692	0.579	0.00811821	-0.355134	0.69	0.938
Stromal	Contractile PV	LAMB1	ITGA1_ITGB1	0.00144742	0	LAMB1_ITGA1_ITGB1	LAMB1 - (ITGA1+ITGB1)	LAMININ	ECM-Receptor	KEGG: hsa04512	AS	Stromal.LAMB1	Contractile PV.ITGA1_ITGB1	0	0.693718	0.906	0.636	0.00811821	-0.355134	0.69	0.938
Perivascular	NK	LAMB1	ITGA1_ITGB1	0.000237217	0	LAMB1_ITGA1_ITGB1	LAMB1 - (ITGA1+ITGB1)	LAMININ	ECM-Receptor	KEGG: hsa04512	AS	Perivascular.LAMB1	NK.ITGA1_ITGB1	1.53471e-15	0.238886	0.692	0.579	4.11706e-22	0.287631	0.7225	0.5145
Stromal	NK	LAMB1	ITGA1_ITGB1	0.00365789	0	LAMB1_ITGA1_ITGB1	LAMB1 - (ITGA1+ITGB1)	LAMININ	ECM-Receptor	KEGG: hsa04512	AS	Stromal.LAMB1	NK.ITGA1_ITGB1	0	0.693718	0.906	0.636	4.11706e-22	0.287631	0.7225	0.5145
Perivascular	Perivascular	LAMB1	ITGA1_ITGB1	0.000281147	0	LAMB1_ITGA1_ITGB1	LAMB1 - (ITGA1+ITGB1)	LAMININ	ECM-Receptor	KEGG: hsa04512	AS	Perivascular.LAMB1	Perivascular.ITGA1_ITGB1	1.53471e-15	0.238886	0.692	0.579	6.76074e-13	0.176078	0.968	0.923
Stromal	Perivascular	LAMB1	ITGA1_ITGB1	0.00425726	0	LAMB1_ITGA1_ITGB1	LAMB1 - (ITGA1+ITGB1)	LAMININ	ECM-Receptor	KEGG: hsa04512	AS	Stromal.LAMB1	Perivascular.ITGA1_ITGB1	0	0.693718	0.906	0.636	6.76074e-13	0.176078	0.968	0.923
Stromal	Stromal	LAMB1	ITGA1_ITGB1	0.0112312	0	LAMB1_ITGA1_ITGB1	LAMB1 - (ITGA1+ITGB1)	LAMININ	ECM-Receptor	KEGG: hsa04512	AS	Stromal.LAMB1	Stromal.ITGA1_ITGB1	0	0.693718	0.906	0.636	NA	NA	NA	NA
Endothelium	CD8+ T cells	LAMB2	ITGA1_ITGB1	8.68786e-06	0	LAMB2_ITGA1_ITGB1	LAMB2 - (ITGA1+ITGB1)	LAMININ	ECM-Receptor	KEGG: hsa04512	AS	Endothelium.LAMB2	CD8+ T cells.ITGA1_ITGB1	NA	NA	NA	NA	0.03031	-0.104121	0.349	0.374
Contractile PV	CD8+ T cells	LAMB2	ITGA1_ITGB1	9.16811e-06	0	LAMB2_ITGA1_ITGB1	LAMB2 - (ITGA1+ITGB1)	LAMININ	ECM-Receptor	KEGG: hsa04512	AS	Contractile PV.LAMB2	CD8+ T cells.ITGA1_ITGB1	0.00556922	-0.286459	0.508	0.875	0.03031	-0.104121	0.349	0.374
Perivascular	CD8+ T cells	LAMB2	ITGA1_ITGB1	9.81532e-06	0	LAMB2_ITGA1_ITGB1	LAMB2 - (ITGA1+ITGB1)	LAMININ	ECM-Receptor	KEGG: hsa04512	AS	Perivascular.LAMB2	CD8+ T cells.ITGA1_ITGB1	NA	NA	NA	NA	0.03031	-0.104121	0.349	0.374
Endothelium	Endothelium	LAMB2	ITGA1_ITGB1	1.72988e-05	0	LAMB2_ITGA1_ITGB1	LAMB2 - (ITGA1+ITGB1)	LAMININ	ECM-Receptor	KEGG: hsa04512	AS	Endothelium.LAMB2	Endothelium.ITGA1_ITGB1	NA	NA	NA	NA	0.0180066	0.150272	0.396	0.392
Contractile PV	Endothelium	LAMB2	ITGA1_ITGB1	1.81776e-05	0	LAMB2_ITGA1_ITGB1	LAMB2 - (ITGA1+ITGB1)	LAMININ	ECM-Receptor	KEGG: hsa04512	AS	Contractile PV.LAMB2	Endothelium.ITGA1_ITGB1	0.00556922	-0.286459	0.508	0.875	0.0180066	0.150272	0.396	0.392
Perivascular	Endothelium	LAMB2	ITGA1_ITGB1	1.95516e-05	0	LAMB2_ITGA1_ITGB1	LAMB2 - (ITGA1+ITGB1)	LAMININ	ECM-Receptor	KEGG: hsa04512	AS	Perivascular.LAMB2	Endothelium.ITGA1_ITGB1	NA	NA	NA	NA	0.0180066	0.150272	0.396	0.392
Stromal	Endothelium	LAMB2	ITGA1_ITGB1	0.000115153	0	LAMB2_ITGA1_ITGB1	LAMB2 - (ITGA1+ITGB1)	LAMININ	ECM-Receptor	KEGG: hsa04512	AS	Stromal.LAMB2	Endothelium.ITGA1_ITGB1	6.40306e-237	0.120715	0.318	0.174	0.0180066	0.150272	0.396	0.392
Endothelium	Epithelium	LAMB2	ITGA1_ITGB1	2.49804e-05	0	LAMB2_ITGA1_ITGB1	LAMB2 - (ITGA1+ITGB1)	LAMININ	ECM-Receptor	KEGG: hsa04512	AS	Endothelium.LAMB2	Epithelium.ITGA1_ITGB1	NA	NA	NA	NA	6.63024e-61	0.398028	0.6145	0.503
Contractile PV	Epithelium	LAMB2	ITGA1_ITGB1	2.6281e-05	0	LAMB2_ITGA1_ITGB1	LAMB2 - (ITGA1+ITGB1)	LAMININ	ECM-Receptor	KEGG: hsa04512	AS	Contractile PV.LAMB2	Epithelium.ITGA1_ITGB1	0.00556922	-0.286459	0.508	0.875	6.63024e-61	0.398028	0.6145	0.503
Perivascular	Epithelium	LAMB2	ITGA1_ITGB1	2.82304e-05	0	LAMB2_ITGA1_ITGB1	LAMB2 - (ITGA1+ITGB1)	LAMININ	ECM-Receptor	KEGG: hsa04512	AS	Perivascular.LAMB2	Epithelium.ITGA1_ITGB1	NA	NA	NA	NA	6.63024e-61	0.398028	0.6145	0.503
Stromal	Epithelium	LAMB2	ITGA1_ITGB1	0.000166194	0	LAMB2_ITGA1_ITGB1	LAMB2 - (ITGA1+ITGB1)	LAMININ	ECM-Receptor	KEGG: hsa04512	AS	Stromal.LAMB2	Epithelium.ITGA1_ITGB1	6.40306e-237	0.120715	0.318	0.174	6.63024e-61	0.398028	0.6145	0.503
[truncated: 7,661 more rows]
