# Supplementary material for: Decoding the endometrial niche of Asherman’s Syndrome at single-cell resolution
Source: Nat Commun. 2023 Sep 21;14:5890. doi: 10.1038/s41467-023-41656-1 (PMC10514053; doi:10.1038/s41467-023-41656-1)
Supplement: Supplementary file 14 — Supplementary Data 12 [file 41467_2023_41656_MOESM14_ESM.xlsx]

## Sheet: AS_vs_WOI_control_CCC_sourcefil
								Supplementary Data 12: sourcedata AS vs WOI control CCC. Contains the data related to figure 5 and supplementary figures 13 and 14.
source	target	ligand	receptor	prob	pval	interaction_name	interaction_name_2	pathway_name	annotation	evidence	datasets	source.ligand	target.receptor	ligand.pvalues	ligand.logFC	ligand.pct.1	ligand.pct.2	receptor.pvalues	receptor.logFC	receptor.pct.1	receptor.pct.2
B cells	EC-Artery	TGFB1	TGFbR1_R2	3.15882e-08	0	TGFB1_TGFBR1_TGFBR2	TGFB1 - (TGFBR1+TGFBR2)	TGFb	Secreted Signaling	KEGG: hsa04350	WOI Control	B cells.TGFB1	EC-Artery.TGFbR1_R2	0.000446706	0.236593	0.483	0.341	NA	NA	NA	NA
CD8+ T cells	EC-Artery	TGFB1	TGFbR1_R2	6.43493e-08	0	TGFB1_TGFBR1_TGFBR2	TGFB1 - (TGFBR1+TGFBR2)	TGFb	Secreted Signaling	KEGG: hsa04350	WOI Control	CD8+ T cells.TGFB1	EC-Artery.TGFbR1_R2	NA	NA	NA	NA	NA	NA	NA	NA
Cytotoxic NK	EC-Artery	TGFB1	TGFbR1_R2	1.57994e-08	0	TGFB1_TGFBR1_TGFBR2	TGFB1 - (TGFBR1+TGFBR2)	TGFb	Secreted Signaling	KEGG: hsa04350	WOI Control	Cytotoxic NK.TGFB1	EC-Artery.TGFbR1_R2	NA	NA	NA	NA	NA	NA	NA	NA
DC	EC-Artery	TGFB1	TGFbR1_R2	1.58332e-08	0	TGFB1_TGFBR1_TGFBR2	TGFB1 - (TGFBR1+TGFBR2)	TGFb	Secreted Signaling	KEGG: hsa04350	WOI Control	DC.TGFB1	EC-Artery.TGFbR1_R2	0.00919281	-0.116269	0.433	0.611	NA	NA	NA	NA
DN T cells	EC-Artery	TGFB1	TGFbR1_R2	5.55552e-08	0	TGFB1_TGFBR1_TGFBR2	TGFB1 - (TGFBR1+TGFBR2)	TGFb	Secreted Signaling	KEGG: hsa04350	WOI Control	DN T cells.TGFB1	EC-Artery.TGFbR1_R2	NA	NA	NA	NA	NA	NA	NA	NA
EC-Artery	EC-Artery	TGFB1	TGFbR1_R2	3.29896e-08	0	TGFB1_TGFBR1_TGFBR2	TGFB1 - (TGFBR1+TGFBR2)	TGFb	Secreted Signaling	KEGG: hsa04350	WOI Control	EC-Artery.TGFB1	EC-Artery.TGFbR1_R2	0.0482786	0.138324	0.737	0.647	NA	NA	NA	NA
EC-Vein	EC-Artery	TGFB1	TGFbR1_R2	3.53632e-07	0	TGFB1_TGFBR1_TGFBR2	TGFB1 - (TGFBR1+TGFBR2)	TGFb	Secreted Signaling	KEGG: hsa04350	WOI Control	EC-Vein.TGFB1	EC-Artery.TGFbR1_R2	NA	NA	NA	NA	NA	NA	NA	NA
Macrophages	EC-Artery	TGFB1	TGFbR1_R2	3.10588e-08	0	TGFB1_TGFBR1_TGFBR2	TGFB1 - (TGFBR1+TGFBR2)	TGFb	Secreted Signaling	KEGG: hsa04350	WOI Control	Macrophages.TGFB1	EC-Artery.TGFbR1_R2	NA	NA	NA	NA	NA	NA	NA	NA
MAIT cells	EC-Artery	TGFB1	TGFbR1_R2	5.77119e-08	0	TGFB1_TGFBR1_TGFBR2	TGFB1 - (TGFBR1+TGFBR2)	TGFb	Secreted Signaling	KEGG: hsa04350	WOI Control	MAIT cells.TGFB1	EC-Artery.TGFbR1_R2	NA	NA	NA	NA	NA	NA	NA	NA
NK	EC-Artery	TGFB1	TGFbR1_R2	4.10838e-07	0	TGFB1_TGFBR1_TGFBR2	TGFB1 - (TGFBR1+TGFBR2)	TGFb	Secreted Signaling	KEGG: hsa04350	WOI Control	NK.TGFB1	EC-Artery.TGFbR1_R2	NA	NA	NA	NA	NA	NA	NA	NA
PV MYH11	EC-Artery	TGFB1	TGFbR1_R2	9.34304e-08	0	TGFB1_TGFBR1_TGFBR2	TGFB1 - (TGFBR1+TGFBR2)	TGFb	Secreted Signaling	KEGG: hsa04350	WOI Control	PV MYH11.TGFB1	EC-Artery.TGFbR1_R2	3.48507e-19	0.255172	0.559	0.347	NA	NA	NA	NA
PV STEAP4	EC-Artery	TGFB1	TGFbR1_R2	7.58182e-08	0	TGFB1_TGFBR1_TGFBR2	TGFB1 - (TGFBR1+TGFBR2)	TGFb	Secreted Signaling	KEGG: hsa04350	WOI Control	PV STEAP4.TGFB1	EC-Artery.TGFbR1_R2	NA	NA	NA	NA	NA	NA	NA	NA
SMC	EC-Artery	TGFB1	TGFbR1_R2	5.53459e-09	0	TGFB1_TGFBR1_TGFBR2	TGFB1 - (TGFBR1+TGFBR2)	TGFb	Secreted Signaling	KEGG: hsa04350	WOI Control	SMC.TGFB1	EC-Artery.TGFbR1_R2	0.00100437	-0.197796	0.297	0.342	NA	NA	NA	NA
B cells	Macrophages	TGFB1	TGFbR1_R2	1.11299e-08	0	TGFB1_TGFBR1_TGFBR2	TGFB1 - (TGFBR1+TGFBR2)	TGFb	Secreted Signaling	KEGG: hsa04350	WOI Control	B cells.TGFB1	Macrophages.TGFbR1_R2	0.000446706	0.236593	0.483	0.341	2.922e-08	0.176118	0.254	0.095
CD8+ T cells	Macrophages	TGFB1	TGFbR1_R2	2.26912e-08	0	TGFB1_TGFBR1_TGFBR2	TGFB1 - (TGFBR1+TGFBR2)	TGFb	Secreted Signaling	KEGG: hsa04350	WOI Control	CD8+ T cells.TGFB1	Macrophages.TGFbR1_R2	NA	NA	NA	NA	2.922e-08	0.176118	0.254	0.095
Cytotoxic NK	Macrophages	TGFB1	TGFbR1_R2	5.5721e-09	0	TGFB1_TGFBR1_TGFBR2	TGFB1 - (TGFBR1+TGFBR2)	TGFb	Secreted Signaling	KEGG: hsa04350	WOI Control	Cytotoxic NK.TGFB1	Macrophages.TGFbR1_R2	NA	NA	NA	NA	2.922e-08	0.176118	0.254	0.095
DC	Macrophages	TGFB1	TGFbR1_R2	5.57475e-09	0	TGFB1_TGFBR1_TGFBR2	TGFB1 - (TGFBR1+TGFBR2)	TGFb	Secreted Signaling	KEGG: hsa04350	WOI Control	DC.TGFB1	Macrophages.TGFbR1_R2	0.00919281	-0.116269	0.433	0.611	2.922e-08	0.176118	0.254	0.095
DN T cells	Macrophages	TGFB1	TGFbR1_R2	1.9592e-08	0	TGFB1_TGFBR1_TGFBR2	TGFB1 - (TGFBR1+TGFBR2)	TGFb	Secreted Signaling	KEGG: hsa04350	WOI Control	DN T cells.TGFB1	Macrophages.TGFbR1_R2	NA	NA	NA	NA	2.922e-08	0.176118	0.254	0.095
EC-Artery	Macrophages	TGFB1	TGFbR1_R2	1.16574e-08	0	TGFB1_TGFBR1_TGFBR2	TGFB1 - (TGFBR1+TGFBR2)	TGFb	Secreted Signaling	KEGG: hsa04350	WOI Control	EC-Artery.TGFB1	Macrophages.TGFbR1_R2	0.0482786	0.138324	0.737	0.647	2.922e-08	0.176118	0.254	0.095
EC-Vein	Macrophages	TGFB1	TGFbR1_R2	1.24697e-07	0	TGFB1_TGFBR1_TGFBR2	TGFB1 - (TGFBR1+TGFBR2)	TGFb	Secreted Signaling	KEGG: hsa04350	WOI Control	EC-Vein.TGFB1	Macrophages.TGFbR1_R2	NA	NA	NA	NA	2.922e-08	0.176118	0.254	0.095
Macrophages	Macrophages	TGFB1	TGFbR1_R2	1.09667e-08	0	TGFB1_TGFBR1_TGFBR2	TGFB1 - (TGFBR1+TGFBR2)	TGFb	Secreted Signaling	KEGG: hsa04350	WOI Control	Macrophages.TGFB1	Macrophages.TGFbR1_R2	NA	NA	NA	NA	2.922e-08	0.176118	0.254	0.095
MAIT cells	Macrophages	TGFB1	TGFbR1_R2	2.04488e-08	0	TGFB1_TGFBR1_TGFBR2	TGFB1 - (TGFBR1+TGFBR2)	TGFb	Secreted Signaling	KEGG: hsa04350	WOI Control	MAIT cells.TGFB1	Macrophages.TGFbR1_R2	NA	NA	NA	NA	2.922e-08	0.176118	0.254	0.095
NK	Macrophages	TGFB1	TGFbR1_R2	1.45884e-07	0	TGFB1_TGFBR1_TGFBR2	TGFB1 - (TGFBR1+TGFBR2)	TGFb	Secreted Signaling	KEGG: hsa04350	WOI Control	NK.TGFB1	Macrophages.TGFbR1_R2	NA	NA	NA	NA	2.922e-08	0.176118	0.254	0.095
PV MYH11	Macrophages	TGFB1	TGFbR1_R2	3.2972e-08	0	TGFB1_TGFBR1_TGFBR2	TGFB1 - (TGFBR1+TGFBR2)	TGFb	Secreted Signaling	KEGG: hsa04350	WOI Control	PV MYH11.TGFB1	Macrophages.TGFbR1_R2	3.48507e-19	0.255172	0.559	0.347	2.922e-08	0.176118	0.254	0.095
PV STEAP4	Macrophages	TGFB1	TGFbR1_R2	2.66802e-08	0	TGFB1_TGFBR1_TGFBR2	TGFB1 - (TGFBR1+TGFBR2)	TGFb	Secreted Signaling	KEGG: hsa04350	WOI Control	PV STEAP4.TGFB1	Macrophages.TGFbR1_R2	NA	NA	NA	NA	2.922e-08	0.176118	0.254	0.095
SMC	Macrophages	TGFB1	TGFbR1_R2	1.94588e-09	0	TGFB1_TGFBR1_TGFBR2	TGFB1 - (TGFBR1+TGFBR2)	TGFb	Secreted Signaling	KEGG: hsa04350	WOI Control	SMC.TGFB1	Macrophages.TGFbR1_R2	0.00100437	-0.197796	0.297	0.342	2.922e-08	0.176118	0.254	0.095
Epi-Glandular secretory	EC-Artery	TGFB2	TGFbR1_R2	2.364e-07	0	TGFB2_TGFBR1_TGFBR2	TGFB2 - (TGFBR1+TGFBR2)	TGFb	Secreted Signaling	KEGG: hsa04350	WOI Control	Epi-Glandular secretory.TGFB2	EC-Artery.TGFbR1_R2	5.64345e-05	0.155227	0.306	0.181	NA	NA	NA	NA
PV MYH11	EC-Artery	TGFB2	TGFbR1_R2	8.64842e-08	0	TGFB2_TGFBR1_TGFBR2	TGFB2 - (TGFBR1+TGFBR2)	TGFb	Secreted Signaling	KEGG: hsa04350	WOI Control	PV MYH11.TGFB2	EC-Artery.TGFbR1_R2	6.84632e-18	0.254451	0.539	0.326	NA	NA	NA	NA
Epi-Glandular secretory	Macrophages	TGFB2	TGFbR1_R2	8.3103e-08	0	TGFB2_TGFBR1_TGFBR2	TGFB2 - (TGFBR1+TGFBR2)	TGFb	Secreted Signaling	KEGG: hsa04350	WOI Control	Epi-Glandular secretory.TGFB2	Macrophages.TGFbR1_R2	5.64345e-05	0.155227	0.306	0.181	2.922e-08	0.176118	0.254	0.095
PV MYH11	Macrophages	TGFB2	TGFbR1_R2	3.05102e-08	0	TGFB2_TGFBR1_TGFBR2	TGFB2 - (TGFBR1+TGFBR2)	TGFb	Secreted Signaling	KEGG: hsa04350	WOI Control	PV MYH11.TGFB2	Macrophages.TGFbR1_R2	6.84632e-18	0.254451	0.539	0.326	2.922e-08	0.176118	0.254	0.095
PV MYH11	EC-Artery	TGFB3	TGFbR1_R2	2.65574e-08	0	TGFB3_TGFBR1_TGFBR2	TGFB3 - (TGFBR1+TGFBR2)	TGFb	Secreted Signaling	KEGG: hsa04350	WOI Control	PV MYH11.TGFB3	EC-Artery.TGFbR1_R2	6.28e-08	0.161279	0.318	0.201	NA	NA	NA	NA
PV MYH11	Macrophages	TGFB3	TGFbR1_R2	9.34149e-09	0	TGFB3_TGFBR1_TGFBR2	TGFB3 - (TGFBR1+TGFBR2)	TGFb	Secreted Signaling	KEGG: hsa04350	WOI Control	PV MYH11.TGFB3	Macrophages.TGFbR1_R2	6.28e-08	0.161279	0.318	0.201	2.922e-08	0.176118	0.254	0.095
B cells	EC-Artery	TGFB1	ACVR1_TGFbR	2.36379e-08	0	TGFB1_ACVR1_TGFBR1	TGFB1 - (ACVR1+TGFBR1)	TGFb	Secreted Signaling	PMID: 29376829	WOI Control	B cells.TGFB1	EC-Artery.ACVR1_TGFbR	0.000446706	0.236593	0.483	0.341	NA	NA	NA	NA
CD8+ T cells	EC-Artery	TGFB1	ACVR1_TGFbR	5.5467e-08	0	TGFB1_ACVR1_TGFBR1	TGFB1 - (ACVR1+TGFBR1)	TGFb	Secreted Signaling	PMID: 29376829	WOI Control	CD8+ T cells.TGFB1	EC-Artery.ACVR1_TGFbR	NA	NA	NA	NA	NA	NA	NA	NA
Cytotoxic NK	EC-Artery	TGFB1	ACVR1_TGFbR	1.33771e-08	0	TGFB1_ACVR1_TGFBR1	TGFB1 - (ACVR1+TGFBR1)	TGFb	Secreted Signaling	PMID: 29376829	WOI Control	Cytotoxic NK.TGFB1	EC-Artery.ACVR1_TGFbR	NA	NA	NA	NA	NA	NA	NA	NA
DC	EC-Artery	TGFB1	ACVR1_TGFbR	1.23333e-08	0	TGFB1_ACVR1_TGFBR1	TGFB1 - (ACVR1+TGFBR1)	TGFb	Secreted Signaling	PMID: 29376829	WOI Control	DC.TGFB1	EC-Artery.ACVR1_TGFbR	0.00919281	-0.116269	0.433	0.611	NA	NA	NA	NA
DN T cells	EC-Artery	TGFB1	ACVR1_TGFbR	4.71762e-08	0	TGFB1_ACVR1_TGFBR1	TGFB1 - (ACVR1+TGFBR1)	TGFb	Secreted Signaling	PMID: 29376829	WOI Control	DN T cells.TGFB1	EC-Artery.ACVR1_TGFbR	NA	NA	NA	NA	NA	NA	NA	NA
EC-Artery	EC-Artery	TGFB1	ACVR1_TGFbR	2.65771e-08	0	TGFB1_ACVR1_TGFBR1	TGFB1 - (ACVR1+TGFBR1)	TGFb	Secreted Signaling	PMID: 29376829	WOI Control	EC-Artery.TGFB1	EC-Artery.ACVR1_TGFbR	0.0482786	0.138324	0.737	0.647	NA	NA	NA	NA
EC-Vein	EC-Artery	TGFB1	ACVR1_TGFbR	2.44658e-07	0	TGFB1_ACVR1_TGFBR1	TGFB1 - (ACVR1+TGFBR1)	TGFb	Secreted Signaling	PMID: 29376829	WOI Control	EC-Vein.TGFB1	EC-Artery.ACVR1_TGFbR	NA	NA	NA	NA	NA	NA	NA	NA
Macrophages	EC-Artery	TGFB1	ACVR1_TGFbR	2.32779e-08	0	TGFB1_ACVR1_TGFBR1	TGFB1 - (ACVR1+TGFBR1)	TGFb	Secreted Signaling	PMID: 29376829	WOI Control	Macrophages.TGFB1	EC-Artery.ACVR1_TGFbR	NA	NA	NA	NA	NA	NA	NA	NA
MAIT cells	EC-Artery	TGFB1	ACVR1_TGFbR	4.32959e-08	0	TGFB1_ACVR1_TGFBR1	TGFB1 - (ACVR1+TGFBR1)	TGFb	Secreted Signaling	PMID: 29376829	WOI Control	MAIT cells.TGFB1	EC-Artery.ACVR1_TGFbR	NA	NA	NA	NA	NA	NA	NA	NA
NK	EC-Artery	TGFB1	ACVR1_TGFbR	3.41351e-07	0	TGFB1_ACVR1_TGFBR1	TGFB1 - (ACVR1+TGFBR1)	TGFb	Secreted Signaling	PMID: 29376829	WOI Control	NK.TGFB1	EC-Artery.ACVR1_TGFbR	NA	NA	NA	NA	NA	NA	NA	NA
PV MYH11	EC-Artery	TGFB1	ACVR1_TGFbR	9.68648e-08	0	TGFB1_ACVR1_TGFBR1	TGFB1 - (ACVR1+TGFBR1)	TGFb	Secreted Signaling	PMID: 29376829	WOI Control	PV MYH11.TGFB1	EC-Artery.ACVR1_TGFbR	3.48507e-19	0.255172	0.559	0.347	NA	NA	NA	NA
PV STEAP4	EC-Artery	TGFB1	ACVR1_TGFbR	7.12256e-08	0	TGFB1_ACVR1_TGFBR1	TGFB1 - (ACVR1+TGFBR1)	TGFb	Secreted Signaling	PMID: 29376829	WOI Control	PV STEAP4.TGFB1	EC-Artery.ACVR1_TGFbR	NA	NA	NA	NA	NA	NA	NA	NA
SMC	EC-Artery	TGFB1	ACVR1_TGFbR	8.29626e-09	0	TGFB1_ACVR1_TGFBR1	TGFB1 - (ACVR1+TGFBR1)	TGFb	Secreted Signaling	PMID: 29376829	WOI Control	SMC.TGFB1	EC-Artery.ACVR1_TGFbR	0.00100437	-0.197796	0.297	0.342	NA	NA	NA	NA
Epi-Glandular secretory	EC-Artery	TGFB2	ACVR1_TGFbR	1.79318e-07	0	TGFB2_ACVR1_TGFBR1	TGFB2 - (ACVR1+TGFBR1)	TGFb	Secreted Signaling	PMID: 29376829	WOI Control	Epi-Glandular secretory.TGFB2	EC-Artery.ACVR1_TGFbR	5.64345e-05	0.155227	0.306	0.181	NA	NA	NA	NA
PV MYH11	EC-Artery	TGFB2	ACVR1_TGFbR	8.96494e-08	0	TGFB2_ACVR1_TGFBR1	TGFB2 - (ACVR1+TGFBR1)	TGFb	Secreted Signaling	PMID: 29376829	WOI Control	PV MYH11.TGFB2	EC-Artery.ACVR1_TGFbR	6.84632e-18	0.254451	0.539	0.326	NA	NA	NA	NA
PV MYH11	EC-Artery	TGFB3	ACVR1_TGFbR	2.74929e-08	0	TGFB3_ACVR1_TGFBR1	TGFB3 - (ACVR1+TGFBR1)	TGFb	Secreted Signaling	PMID: 29376829	WOI Control	PV MYH11.TGFB3	EC-Artery.ACVR1_TGFbR	6.28e-08	0.161279	0.318	0.201	NA	NA	NA	NA
PV MYH11	Epi-SOX9	BMP2	BMPR1B_BMPR2	1.37623e-07	0	BMP2_BMPR1B_BMPR2	BMP2 - (BMPR1B+BMPR2)	BMP	Secreted Signaling	KEGG: hsa04350; PMID:26893264	WOI Control	PV MYH11.BMP2	Epi-SOX9.BMPR1B_BMPR2	NA	NA	NA	NA	0.0121238	0.316795	0.516	0.182
SMC	Epi-SOX9	BMP2	BMPR1B_BMPR2	1.0136e-08	0	BMP2_BMPR1B_BMPR2	BMP2 - (BMPR1B+BMPR2)	BMP	Secreted Signaling	KEGG: hsa04350; PMID:26893264	WOI Control	SMC.BMP2	Epi-SOX9.BMPR1B_BMPR2	NA	NA	NA	NA	0.0121238	0.316795	0.516	0.182
EC-Artery	Epi-SOX9	BMP4	BMPR1B_BMPR2	2.36675e-08	0	BMP4_BMPR1B_BMPR2	BMP4 - (BMPR1B+BMPR2)	BMP	Secreted Signaling	KEGG: hsa04350; PMID:26893264	WOI Control	EC-Artery.BMP4	Epi-SOX9.BMPR1B_BMPR2	NA	NA	NA	NA	0.0121238	0.316795	0.516	0.182
Epi-PDGFRA	Epi-SOX9	GDF7	BMPR1B_BMPR2	8.79494e-08	0	GDF7_BMPR1B_BMPR2	GDF7 - (BMPR1B+BMPR2)	BMP	Secreted Signaling	KEGG: hsa04350; PMID:26893264	WOI Control	Epi-PDGFRA.GDF7	Epi-SOX9.BMPR1B_BMPR2	4.63818e-07	-0.435181	0.262	0.378	0.0121238	0.316795	0.516	0.182
Myofibroblasts	Epi-SOX9	GDF7	BMPR1B_BMPR2	1.07645e-06	0	GDF7_BMPR1B_BMPR2	GDF7 - (BMPR1B+BMPR2)	BMP	Secreted Signaling	KEGG: hsa04350; PMID:26893264	WOI Control	Myofibroblasts.GDF7	Epi-SOX9.BMPR1B_BMPR2	NA	NA	NA	NA	0.0121238	0.316795	0.516	0.182
SMC	Epi-SOX9	GDF7	BMPR1B_BMPR2	8.81285e-08	0	GDF7_BMPR1B_BMPR2	GDF7 - (BMPR1B+BMPR2)	BMP	Secreted Signaling	KEGG: hsa04350; PMID:26893264	WOI Control	SMC.GDF7	Epi-SOX9.BMPR1B_BMPR2	NA	NA	NA	NA	0.0121238	0.316795	0.516	0.182
Stroma	Epi-SOX9	GDF7	BMPR1B_BMPR2	3.63944e-05	0	GDF7_BMPR1B_BMPR2	GDF7 - (BMPR1B+BMPR2)	BMP	Secreted Signaling	KEGG: hsa04350; PMID:26893264	WOI Control	Stroma.GDF7	Epi-SOX9.BMPR1B_BMPR2	0	-0.423752	0.513	0.704	0.0121238	0.316795	0.516	0.182
PV MYH11	EC-Artery	BMP8B	ACVR1_BMPR2	5.33068e-08	0	BMP8B_ACVR1_BMPR2	BMP8B - (ACVR1+BMPR2)	BMP	Secreted Signaling	KEGG: hsa04350; PMID:26893264	WOI Control	PV MYH11.BMP8B	EC-Artery.ACVR1_BMPR2	4.32318e-36	0.276408	0.336	0.095	NA	NA	NA	NA
PV MYH11	Epi-SOX9	BMP8B	BMPR1B_BMPR2	2.61508e-07	0	BMP8B_BMPR1B_BMPR2	BMP8B - (BMPR1B+BMPR2)	BMP	Secreted Signaling	KEGG: hsa04350; PMID:26893264	WOI Control	PV MYH11.BMP8B	Epi-SOX9.BMPR1B_BMPR2	4.32318e-36	0.276408	0.336	0.095	0.0121238	0.316795	0.516	0.182
AS-Epithelium	AS-Epithelium	GDF15	TGFBR2	2.75171e-08	0	GDF15_TGFBR2	GDF15 - TGFBR2	GDF	Secreted Signaling	KEGG: hsa04350	WOI Control	AS-Epithelium.GDF15	AS-Epithelium.TGFBR2	1.37563e-53	1.12743	0.617	0.091	8.51092e-10	-0.216041	0.27	0.085
Epi-Glandular	AS-Epithelium	GDF15	TGFBR2	6.81973e-07	0.02	GDF15_TGFBR2	GDF15 - TGFBR2	GDF	Secreted Signaling	KEGG: hsa04350	WOI Control	Epi-Glandular.GDF15	AS-Epithelium.TGFBR2	3.10597e-212	0.988784	0.513	0.17	8.51092e-10	-0.216041	0.27	0.085
Epi-Glandular secretory	AS-Epithelium	GDF15	TGFBR2	1.50369e-06	0	GDF15_TGFBR2	GDF15 - TGFBR2	GDF	Secreted Signaling	KEGG: hsa04350	WOI Control	Epi-Glandular secretory.GDF15	AS-Epithelium.TGFBR2	1.78586e-63	1.58193	0.802	0.258	8.51092e-10	-0.216041	0.27	0.085
Epi-Lumenal	AS-Epithelium	GDF15	TGFBR2	8.70562e-07	0	GDF15_TGFBR2	GDF15 - TGFBR2	GDF	Secreted Signaling	KEGG: hsa04350	WOI Control	Epi-Lumenal.GDF15	AS-Epithelium.TGFBR2	1.43212e-31	0.675486	0.558	0.353	8.51092e-10	-0.216041	0.27	0.085
AS-Epithelium	B cells	GDF15	TGFBR2	1.08721e-07	0	GDF15_TGFBR2	GDF15 - TGFBR2	GDF	Secreted Signaling	KEGG: hsa04350	WOI Control	AS-Epithelium.GDF15	B cells.TGFBR2	1.37563e-53	1.12743	0.617	0.091	NA	NA	NA	NA
Epi-Ciliated	B cells	GDF15	TGFBR2	6.98916e-07	0	GDF15_TGFBR2	GDF15 - TGFBR2	GDF	Secreted Signaling	KEGG: hsa04350	WOI Control	Epi-Ciliated.GDF15	B cells.TGFBR2	3.45677e-11	0.839112	0.505	0.244	NA	NA	NA	NA
Epi-Glandular	B cells	GDF15	TGFBR2	2.70187e-06	0	GDF15_TGFBR2	GDF15 - TGFBR2	GDF	Secreted Signaling	KEGG: hsa04350	WOI Control	Epi-Glandular.GDF15	B cells.TGFBR2	3.10597e-212	0.988784	0.513	0.17	NA	NA	NA	NA
Epi-Glandular secretory	B cells	GDF15	TGFBR2	5.92568e-06	0	GDF15_TGFBR2	GDF15 - TGFBR2	GDF	Secreted Signaling	KEGG: hsa04350	WOI Control	Epi-Glandular secretory.GDF15	B cells.TGFBR2	1.78586e-63	1.58193	0.802	0.258	NA	NA	NA	NA
Epi-Lumenal	B cells	GDF15	TGFBR2	3.4438e-06	0	GDF15_TGFBR2	GDF15 - TGFBR2	GDF	Secreted Signaling	KEGG: hsa04350	WOI Control	Epi-Lumenal.GDF15	B cells.TGFBR2	1.43212e-31	0.675486	0.558	0.353	NA	NA	NA	NA
AS-Epithelium	EC-Artery	GDF15	TGFBR2	2.74104e-07	0	GDF15_TGFBR2	GDF15 - TGFBR2	GDF	Secreted Signaling	KEGG: hsa04350	WOI Control	AS-Epithelium.GDF15	EC-Artery.TGFBR2	1.37563e-53	1.12743	0.617	0.091	NA	NA	NA	NA
EC-Vein	EC-Artery	GDF15	TGFBR2	2.50391e-07	0	GDF15_TGFBR2	GDF15 - TGFBR2	GDF	Secreted Signaling	KEGG: hsa04350	WOI Control	EC-Vein.GDF15	EC-Artery.TGFBR2	4.55946e-28	0.321461	0.273	0.127	NA	NA	NA	NA
Epi-Ciliated	EC-Artery	GDF15	TGFBR2	1.79196e-06	0	GDF15_TGFBR2	GDF15 - TGFBR2	GDF	Secreted Signaling	KEGG: hsa04350	WOI Control	Epi-Ciliated.GDF15	EC-Artery.TGFBR2	3.45677e-11	0.839112	0.505	0.244	NA	NA	NA	NA
Epi-Glandular	EC-Artery	GDF15	TGFBR2	6.90538e-06	0	GDF15_TGFBR2	GDF15 - TGFBR2	GDF	Secreted Signaling	KEGG: hsa04350	WOI Control	Epi-Glandular.GDF15	EC-Artery.TGFBR2	3.10597e-212	0.988784	0.513	0.17	NA	NA	NA	NA
Epi-Glandular secretory	EC-Artery	GDF15	TGFBR2	1.47498e-05	0	GDF15_TGFBR2	GDF15 - TGFBR2	GDF	Secreted Signaling	KEGG: hsa04350	WOI Control	Epi-Glandular secretory.GDF15	EC-Artery.TGFBR2	1.78586e-63	1.58193	0.802	0.258	NA	NA	NA	NA
Epi-Lumenal	EC-Artery	GDF15	TGFBR2	8.73492e-06	0	GDF15_TGFBR2	GDF15 - TGFBR2	GDF	Secreted Signaling	KEGG: hsa04350	WOI Control	Epi-Lumenal.GDF15	EC-Artery.TGFBR2	1.43212e-31	0.675486	0.558	0.353	NA	NA	NA	NA
Epi-PDGFRA	EC-Artery	GDF15	TGFBR2	7.66546e-08	0	GDF15_TGFBR2	GDF15 - TGFBR2	GDF	Secreted Signaling	KEGG: hsa04350	WOI Control	Epi-PDGFRA.GDF15	EC-Artery.TGFBR2	2.19577e-17	0.415478	0.288	0.087	NA	NA	NA	NA
Epi-SOX9	EC-Artery	GDF15	TGFBR2	1.23685e-07	0	GDF15_TGFBR2	GDF15 - TGFBR2	GDF	Secreted Signaling	KEGG: hsa04350	WOI Control	Epi-SOX9.GDF15	EC-Artery.TGFBR2	NA	NA	NA	NA	NA	NA	NA	NA
AS-Epithelium	EC-Vein	GDF15	TGFBR2	3.91096e-06	0	GDF15_TGFBR2	GDF15 - TGFBR2	GDF	Secreted Signaling	KEGG: hsa04350	WOI Control	AS-Epithelium.GDF15	EC-Vein.TGFBR2	1.37563e-53	1.12743	0.617	0.091	NA	NA	NA	NA
EC-Vein	EC-Vein	GDF15	TGFBR2	3.57132e-06	0	GDF15_TGFBR2	GDF15 - TGFBR2	GDF	Secreted Signaling	KEGG: hsa04350	WOI Control	EC-Vein.GDF15	EC-Vein.TGFBR2	4.55946e-28	0.321461	0.273	0.127	NA	NA	NA	NA
Epi-Ciliated	EC-Vein	GDF15	TGFBR2	2.55632e-05	0	GDF15_TGFBR2	GDF15 - TGFBR2	GDF	Secreted Signaling	KEGG: hsa04350	WOI Control	Epi-Ciliated.GDF15	EC-Vein.TGFBR2	3.45677e-11	0.839112	0.505	0.244	NA	NA	NA	NA
Epi-Glandular	EC-Vein	GDF15	TGFBR2	9.8512e-05	0	GDF15_TGFBR2	GDF15 - TGFBR2	GDF	Secreted Signaling	KEGG: hsa04350	WOI Control	Epi-Glandular.GDF15	EC-Vein.TGFBR2	3.10597e-212	0.988784	0.513	0.17	NA	NA	NA	NA
Epi-Glandular secretory	EC-Vein	GDF15	TGFBR2	0.000210484	0	GDF15_TGFBR2	GDF15 - TGFBR2	GDF	Secreted Signaling	KEGG: hsa04350	WOI Control	Epi-Glandular secretory.GDF15	EC-Vein.TGFBR2	1.78586e-63	1.58193	0.802	0.258	NA	NA	NA	NA
Epi-Lumenal	EC-Vein	GDF15	TGFBR2	0.000124623	0	GDF15_TGFBR2	GDF15 - TGFBR2	GDF	Secreted Signaling	KEGG: hsa04350	WOI Control	Epi-Lumenal.GDF15	EC-Vein.TGFBR2	1.43212e-31	0.675486	0.558	0.353	NA	NA	NA	NA
Epi-PDGFRA	EC-Vein	GDF15	TGFBR2	1.09334e-06	0	GDF15_TGFBR2	GDF15 - TGFBR2	GDF	Secreted Signaling	KEGG: hsa04350	WOI Control	Epi-PDGFRA.GDF15	EC-Vein.TGFBR2	2.19577e-17	0.415478	0.288	0.087	NA	NA	NA	NA
Epi-SOX9	EC-Vein	GDF15	TGFBR2	1.76409e-06	0	GDF15_TGFBR2	GDF15 - TGFBR2	GDF	Secreted Signaling	KEGG: hsa04350	WOI Control	Epi-SOX9.GDF15	EC-Vein.TGFBR2	NA	NA	NA	NA	NA	NA	NA	NA
AS-Epithelium	Epi-Glandular secretory	GDF15	TGFBR2	1.44904e-06	0	GDF15_TGFBR2	GDF15 - TGFBR2	GDF	Secreted Signaling	KEGG: hsa04350	WOI Control	AS-Epithelium.GDF15	Epi-Glandular secretory.TGFBR2	1.37563e-53	1.12743	0.617	0.091	NA	NA	NA	NA
Epi-Ciliated	Epi-Glandular secretory	GDF15	TGFBR2	9.28855e-06	0	GDF15_TGFBR2	GDF15 - TGFBR2	GDF	Secreted Signaling	KEGG: hsa04350	WOI Control	Epi-Ciliated.GDF15	Epi-Glandular secretory.TGFBR2	3.45677e-11	0.839112	0.505	0.244	NA	NA	NA	NA
Epi-Glandular	Epi-Glandular secretory	GDF15	TGFBR2	3.5927e-05	0	GDF15_TGFBR2	GDF15 - TGFBR2	GDF	Secreted Signaling	KEGG: hsa04350	WOI Control	Epi-Glandular.GDF15	Epi-Glandular secretory.TGFBR2	3.10597e-212	0.988784	0.513	0.17	NA	NA	NA	NA
Epi-Glandular secretory	Epi-Glandular secretory	GDF15	TGFBR2	7.9153e-05	0	GDF15_TGFBR2	GDF15 - TGFBR2	GDF	Secreted Signaling	KEGG: hsa04350	WOI Control	Epi-Glandular secretory.GDF15	Epi-Glandular secretory.TGFBR2	1.78586e-63	1.58193	0.802	0.258	NA	NA	NA	NA
Epi-Lumenal	Epi-Glandular secretory	GDF15	TGFBR2	4.58517e-05	0	GDF15_TGFBR2	GDF15 - TGFBR2	GDF	Secreted Signaling	KEGG: hsa04350	WOI Control	Epi-Lumenal.GDF15	Epi-Glandular secretory.TGFBR2	1.43212e-31	0.675486	0.558	0.353	NA	NA	NA	NA
AS-Epithelium	Epi-SOX9	GDF15	TGFBR2	4.50344e-07	0	GDF15_TGFBR2	GDF15 - TGFBR2	GDF	Secreted Signaling	KEGG: hsa04350	WOI Control	AS-Epithelium.GDF15	Epi-SOX9.TGFBR2	1.37563e-53	1.12743	0.617	0.091	NA	NA	NA	NA
Epi-Ciliated	Epi-SOX9	GDF15	TGFBR2	2.88863e-06	0	GDF15_TGFBR2	GDF15 - TGFBR2	GDF	Secreted Signaling	KEGG: hsa04350	WOI Control	Epi-Ciliated.GDF15	Epi-SOX9.TGFBR2	3.45677e-11	0.839112	0.505	0.244	NA	NA	NA	NA
Epi-Glandular	Epi-SOX9	GDF15	TGFBR2	1.11715e-05	0	GDF15_TGFBR2	GDF15 - TGFBR2	GDF	Secreted Signaling	KEGG: hsa04350	WOI Control	Epi-Glandular.GDF15	Epi-SOX9.TGFBR2	3.10597e-212	0.988784	0.513	0.17	NA	NA	NA	NA
Epi-Glandular secretory	Epi-SOX9	GDF15	TGFBR2	2.45876e-05	0	GDF15_TGFBR2	GDF15 - TGFBR2	GDF	Secreted Signaling	KEGG: hsa04350	WOI Control	Epi-Glandular secretory.GDF15	Epi-SOX9.TGFBR2	1.78586e-63	1.58193	0.802	0.258	NA	NA	NA	NA
Epi-Lumenal	Epi-SOX9	GDF15	TGFBR2	1.42535e-05	0	GDF15_TGFBR2	GDF15 - TGFBR2	GDF	Secreted Signaling	KEGG: hsa04350	WOI Control	Epi-Lumenal.GDF15	Epi-SOX9.TGFBR2	1.43212e-31	0.675486	0.558	0.353	NA	NA	NA	NA
AS-Epithelium	Macrophages	GDF15	TGFBR2	4.37442e-08	0	GDF15_TGFBR2	GDF15 - TGFBR2	GDF	Secreted Signaling	KEGG: hsa04350	WOI Control	AS-Epithelium.GDF15	Macrophages.TGFBR2	1.37563e-53	1.12743	0.617	0.091	NA	NA	NA	NA
Epi-Ciliated	Macrophages	GDF15	TGFBR2	2.808e-07	0	GDF15_TGFBR2	GDF15 - TGFBR2	GDF	Secreted Signaling	KEGG: hsa04350	WOI Control	Epi-Ciliated.GDF15	Macrophages.TGFBR2	3.45677e-11	0.839112	0.505	0.244	NA	NA	NA	NA
Epi-Glandular	Macrophages	GDF15	TGFBR2	1.08582e-06	0	GDF15_TGFBR2	GDF15 - TGFBR2	GDF	Secreted Signaling	KEGG: hsa04350	WOI Control	Epi-Glandular.GDF15	Macrophages.TGFBR2	3.10597e-212	0.988784	0.513	0.17	NA	NA	NA	NA
Epi-Glandular secretory	Macrophages	GDF15	TGFBR2	2.38692e-06	0	GDF15_TGFBR2	GDF15 - TGFBR2	GDF	Secreted Signaling	KEGG: hsa04350	WOI Control	Epi-Glandular secretory.GDF15	Macrophages.TGFBR2	1.78586e-63	1.58193	0.802	0.258	NA	NA	NA	NA
Epi-Lumenal	Macrophages	GDF15	TGFBR2	1.38489e-06	0	GDF15_TGFBR2	GDF15 - TGFBR2	GDF	Secreted Signaling	KEGG: hsa04350	WOI Control	Epi-Lumenal.GDF15	Macrophages.TGFBR2	1.43212e-31	0.675486	0.558	0.353	NA	NA	NA	NA
AS-Epithelium	Myofibroblasts	GDF15	TGFBR2	8.68991e-07	0	GDF15_TGFBR2	GDF15 - TGFBR2	GDF	Secreted Signaling	KEGG: hsa04350	WOI Control	AS-Epithelium.GDF15	Myofibroblasts.TGFBR2	1.37563e-53	1.12743	0.617	0.091	NA	NA	NA	NA
Epi-Ciliated	Myofibroblasts	GDF15	TGFBR2	5.58726e-06	0	GDF15_TGFBR2	GDF15 - TGFBR2	GDF	Secreted Signaling	KEGG: hsa04350	WOI Control	Epi-Ciliated.GDF15	Myofibroblasts.TGFBR2	3.45677e-11	0.839112	0.505	0.244	NA	NA	NA	NA
Epi-Glandular	Myofibroblasts	GDF15	TGFBR2	2.15986e-05	0	GDF15_TGFBR2	GDF15 - TGFBR2	GDF	Secreted Signaling	KEGG: hsa04350	WOI Control	Epi-Glandular.GDF15	Myofibroblasts.TGFBR2	3.10597e-212	0.988784	0.513	0.17	NA	NA	NA	NA
Epi-Glandular secretory	Myofibroblasts	GDF15	TGFBR2	4.73572e-05	0	GDF15_TGFBR2	GDF15 - TGFBR2	GDF	Secreted Signaling	KEGG: hsa04350	WOI Control	Epi-Glandular secretory.GDF15	Myofibroblasts.TGFBR2	1.78586e-63	1.58193	0.802	0.258	NA	NA	NA	NA
Epi-Lumenal	Myofibroblasts	GDF15	TGFBR2	2.75275e-05	0	GDF15_TGFBR2	GDF15 - TGFBR2	GDF	Secreted Signaling	KEGG: hsa04350	WOI Control	Epi-Lumenal.GDF15	Myofibroblasts.TGFBR2	1.43212e-31	0.675486	0.558	0.353	NA	NA	NA	NA
AS-Epithelium	PV MYH11	GDF15	TGFBR2	2.84225e-07	0	GDF15_TGFBR2	GDF15 - TGFBR2	GDF	Secreted Signaling	KEGG: hsa04350	WOI Control	AS-Epithelium.GDF15	PV MYH11.TGFBR2	1.37563e-53	1.12743	0.617	0.091	NA	NA	NA	NA
Epi-Ciliated	PV MYH11	GDF15	TGFBR2	1.82695e-06	0	GDF15_TGFBR2	GDF15 - TGFBR2	GDF	Secreted Signaling	KEGG: hsa04350	WOI Control	Epi-Ciliated.GDF15	PV MYH11.TGFBR2	3.45677e-11	0.839112	0.505	0.244	NA	NA	NA	NA
Epi-Glandular	PV MYH11	GDF15	TGFBR2	7.06275e-06	0	GDF15_TGFBR2	GDF15 - TGFBR2	GDF	Secreted Signaling	KEGG: hsa04350	WOI Control	Epi-Glandular.GDF15	PV MYH11.TGFBR2	3.10597e-212	0.988784	0.513	0.17	NA	NA	NA	NA
Epi-Glandular secretory	PV MYH11	GDF15	TGFBR2	1.54926e-05	0	GDF15_TGFBR2	GDF15 - TGFBR2	GDF	Secreted Signaling	KEGG: hsa04350	WOI Control	Epi-Glandular secretory.GDF15	PV MYH11.TGFBR2	1.78586e-63	1.58193	0.802	0.258	NA	NA	NA	NA
Epi-Lumenal	PV MYH11	GDF15	TGFBR2	9.00262e-06	0	GDF15_TGFBR2	GDF15 - TGFBR2	GDF	Secreted Signaling	KEGG: hsa04350	WOI Control	Epi-Lumenal.GDF15	PV MYH11.TGFBR2	1.43212e-31	0.675486	0.558	0.353	NA	NA	NA	NA
AS-Epithelium	PV STEAP4	GDF15	TGFBR2	6.21596e-07	0	GDF15_TGFBR2	GDF15 - TGFBR2	GDF	Secreted Signaling	KEGG: hsa04350	WOI Control	AS-Epithelium.GDF15	PV STEAP4.TGFBR2	1.37563e-53	1.12743	0.617	0.091	NA	NA	NA	NA
Epi-Ciliated	PV STEAP4	GDF15	TGFBR2	3.99781e-06	0	GDF15_TGFBR2	GDF15 - TGFBR2	GDF	Secreted Signaling	KEGG: hsa04350	WOI Control	Epi-Ciliated.GDF15	PV STEAP4.TGFBR2	3.45677e-11	0.839112	0.505	0.244	NA	NA	NA	NA
Epi-Glandular	PV STEAP4	GDF15	TGFBR2	1.54534e-05	0	GDF15_TGFBR2	GDF15 - TGFBR2	GDF	Secreted Signaling	KEGG: hsa04350	WOI Control	Epi-Glandular.GDF15	PV STEAP4.TGFBR2	3.10597e-212	0.988784	0.513	0.17	NA	NA	NA	NA
Epi-Glandular secretory	PV STEAP4	GDF15	TGFBR2	3.38671e-05	0	GDF15_TGFBR2	GDF15 - TGFBR2	GDF	Secreted Signaling	KEGG: hsa04350	WOI Control	Epi-Glandular secretory.GDF15	PV STEAP4.TGFBR2	1.78586e-63	1.58193	0.802	0.258	NA	NA	NA	NA
Epi-Lumenal	PV STEAP4	GDF15	TGFBR2	1.96927e-05	0	GDF15_TGFBR2	GDF15 - TGFBR2	GDF	Secreted Signaling	KEGG: hsa04350	WOI Control	Epi-Lumenal.GDF15	PV STEAP4.TGFBR2	1.43212e-31	0.675486	0.558	0.353	NA	NA	NA	NA
AS-Epithelium	SMC	GDF15	TGFBR2	6.97272e-08	0	GDF15_TGFBR2	GDF15 - TGFBR2	GDF	Secreted Signaling	KEGG: hsa04350	WOI Control	AS-Epithelium.GDF15	SMC.TGFBR2	1.37563e-53	1.12743	0.617	0.091	NA	NA	NA	NA
Epi-Ciliated	SMC	GDF15	TGFBR2	4.47182e-07	0	GDF15_TGFBR2	GDF15 - TGFBR2	GDF	Secreted Signaling	KEGG: hsa04350	WOI Control	Epi-Ciliated.GDF15	SMC.TGFBR2	3.45677e-11	0.839112	0.505	0.244	NA	NA	NA	NA
Epi-Glandular	SMC	GDF15	TGFBR2	1.72948e-06	0	GDF15_TGFBR2	GDF15 - TGFBR2	GDF	Secreted Signaling	KEGG: hsa04350	WOI Control	Epi-Glandular.GDF15	SMC.TGFBR2	3.10597e-212	0.988784	0.513	0.17	NA	NA	NA	NA
Epi-Glandular secretory	SMC	GDF15	TGFBR2	3.80737e-06	0	GDF15_TGFBR2	GDF15 - TGFBR2	GDF	Secreted Signaling	KEGG: hsa04350	WOI Control	Epi-Glandular secretory.GDF15	SMC.TGFBR2	1.78586e-63	1.58193	0.802	0.258	NA	NA	NA	NA
Epi-Lumenal	SMC	GDF15	TGFBR2	2.20676e-06	0	GDF15_TGFBR2	GDF15 - TGFBR2	GDF	Secreted Signaling	KEGG: hsa04350	WOI Control	Epi-Lumenal.GDF15	SMC.TGFBR2	1.43212e-31	0.675486	0.558	0.353	NA	NA	NA	NA
AS-Epithelium	Stroma	GDF15	TGFBR2	7.80926e-06	0	GDF15_TGFBR2	GDF15 - TGFBR2	GDF	Secreted Signaling	KEGG: hsa04350	WOI Control	AS-Epithelium.GDF15	Stroma.TGFBR2	1.37563e-53	1.12743	0.617	0.091	1.05531e-88	0.127249	0.307	0.229
Epi-Ciliated	Stroma	GDF15	TGFBR2	5.01059e-05	0	GDF15_TGFBR2	GDF15 - TGFBR2	GDF	Secreted Signaling	KEGG: hsa04350	WOI Control	Epi-Ciliated.GDF15	Stroma.TGFBR2	3.45677e-11	0.839112	0.505	0.244	1.05531e-88	0.127249	0.307	0.229
Epi-Glandular	Stroma	GDF15	TGFBR2	0.000193769	0	GDF15_TGFBR2	GDF15 - TGFBR2	GDF	Secreted Signaling	KEGG: hsa04350	WOI Control	Epi-Glandular.GDF15	Stroma.TGFBR2	3.10597e-212	0.988784	0.513	0.17	1.05531e-88	0.127249	0.307	0.229
Epi-Glandular secretory	Stroma	GDF15	TGFBR2	0.000426265	0	GDF15_TGFBR2	GDF15 - TGFBR2	GDF	Secreted Signaling	KEGG: hsa04350	WOI Control	Epi-Glandular secretory.GDF15	Stroma.TGFBR2	1.78586e-63	1.58193	0.802	0.258	1.05531e-88	0.127249	0.307	0.229
Epi-Lumenal	Stroma	GDF15	TGFBR2	0.000247192	0	GDF15_TGFBR2	GDF15 - TGFBR2	GDF	Secreted Signaling	KEGG: hsa04350	WOI Control	Epi-Lumenal.GDF15	Stroma.TGFBR2	1.43212e-31	0.675486	0.558	0.353	1.05531e-88	0.127249	0.307	0.229
Myofibroblasts	PV MYH11	WNT2	FZD10_LRP6	1.3141e-08	0	WNT2_FZD10_LRP6	WNT2 - (FZD10+LRP6)	WNT	Secreted Signaling	KEGG: hsa04310; PMID: 23209147	WOI Control	Myofibroblasts.WNT2	PV MYH11.FZD10_LRP6	NA	NA	NA	NA	9.91371e-15	0.156026	0.288	0.134
SMC	PV MYH11	WNT2	FZD10_LRP6	4.9386e-09	0	WNT2_FZD10_LRP6	WNT2 - (FZD10+LRP6)	WNT	Secreted Signaling	KEGG: hsa04310; PMID: 23209147	WOI Control	SMC.WNT2	PV MYH11.FZD10_LRP6	4.8511e-90	0.405232	0.453	0.042	9.91371e-15	0.156026	0.288	0.134
Stroma	PV MYH11	WNT2	FZD10_LRP6	2.59679e-07	0	WNT2_FZD10_LRP6	WNT2 - (FZD10+LRP6)	WNT	Secreted Signaling	KEGG: hsa04310; PMID: 23209147	WOI Control	Stroma.WNT2	PV MYH11.FZD10_LRP6	NA	NA	NA	NA	9.91371e-15	0.156026	0.288	0.134
Myofibroblasts	Epi-SOX9	WNT2	FZD3_LRP6	5.22967e-08	0	WNT2_FZD3_LRP6	WNT2 - (FZD3+LRP6)	WNT	Secreted Signaling	KEGG: hsa04310; PMID: 23209147	WOI Control	Myofibroblasts.WNT2	Epi-SOX9.FZD3_LRP6	NA	NA	NA	NA	NA	NA	NA	NA
SMC	Epi-SOX9	WNT2	FZD3_LRP6	1.96552e-08	0	WNT2_FZD3_LRP6	WNT2 - (FZD3+LRP6)	WNT	Secreted Signaling	KEGG: hsa04310; PMID: 23209147	WOI Control	SMC.WNT2	Epi-SOX9.FZD3_LRP6	4.8511e-90	0.405232	0.453	0.042	NA	NA	NA	NA
Stroma	Epi-SOX9	WNT2	FZD3_LRP6	1.03344e-06	0	WNT2_FZD3_LRP6	WNT2 - (FZD3+LRP6)	WNT	Secreted Signaling	KEGG: hsa04310; PMID: 23209147	WOI Control	Stroma.WNT2	Epi-SOX9.FZD3_LRP6	NA	NA	NA	NA	NA	NA	NA	NA
Myofibroblasts	EC-Artery	WNT2	FZD4_LRP6	1.56258e-08	0	WNT2_FZD4_LRP6	WNT2 - (FZD4+LRP6)	WNT	Secreted Signaling	KEGG: hsa04310; PMID: 23209147	WOI Control	Myofibroblasts.WNT2	EC-Artery.FZD4_LRP6	NA	NA	NA	NA	3.07223e-05	-0.337613	0.628	0.737
SMC	EC-Artery	WNT2	FZD4_LRP6	5.86618e-09	0	WNT2_FZD4_LRP6	WNT2 - (FZD4+LRP6)	WNT	Secreted Signaling	KEGG: hsa04310; PMID: 23209147	WOI Control	SMC.WNT2	EC-Artery.FZD4_LRP6	4.8511e-90	0.405232	0.453	0.042	3.07223e-05	-0.337613	0.628	0.737
Stroma	EC-Artery	WNT2	FZD4_LRP6	3.08741e-07	0	WNT2_FZD4_LRP6	WNT2 - (FZD4+LRP6)	WNT	Secreted Signaling	KEGG: hsa04310; PMID: 23209147	WOI Control	Stroma.WNT2	EC-Artery.FZD4_LRP6	NA	NA	NA	NA	3.07223e-05	-0.337613	0.628	0.737
Myofibroblasts	EC-Vein	WNT2	FZD4_LRP6	6.39491e-08	0	WNT2_FZD4_LRP6	WNT2 - (FZD4+LRP6)	WNT	Secreted Signaling	KEGG: hsa04310; PMID: 23209147	WOI Control	Myofibroblasts.WNT2	EC-Vein.FZD4_LRP6	NA	NA	NA	NA	3.0032e-08	-0.229601	0.356	0.409
SMC	EC-Vein	WNT2	FZD4_LRP6	2.40316e-08	0	WNT2_FZD4_LRP6	WNT2 - (FZD4+LRP6)	WNT	Secreted Signaling	KEGG: hsa04310; PMID: 23209147	WOI Control	SMC.WNT2	EC-Vein.FZD4_LRP6	4.8511e-90	0.405232	0.453	0.042	3.0032e-08	-0.229601	0.356	0.409
Stroma	EC-Vein	WNT2	FZD4_LRP6	1.26369e-06	0	WNT2_FZD4_LRP6	WNT2 - (FZD4+LRP6)	WNT	Secreted Signaling	KEGG: hsa04310; PMID: 23209147	WOI Control	Stroma.WNT2	EC-Vein.FZD4_LRP6	NA	NA	NA	NA	3.0032e-08	-0.229601	0.356	0.409
Myofibroblasts	EC-Artery	WNT2	FZD6_LRP6	1.60571e-08	0	WNT2_FZD6_LRP6	WNT2 - (FZD6+LRP6)	WNT	Secreted Signaling	KEGG: hsa04310; PMID: 23209147	WOI Control	Myofibroblasts.WNT2	EC-Artery.FZD6_LRP6	NA	NA	NA	NA	0.0108429	-0.257226	0.5985	0.692
SMC	EC-Artery	WNT2	FZD6_LRP6	6.02787e-09	0	WNT2_FZD6_LRP6	WNT2 - (FZD6+LRP6)	WNT	Secreted Signaling	KEGG: hsa04310; PMID: 23209147	WOI Control	SMC.WNT2	EC-Artery.FZD6_LRP6	4.8511e-90	0.405232	0.453	0.042	0.0108429	-0.257226	0.5985	0.692
Stroma	EC-Artery	WNT2	FZD6_LRP6	3.17261e-07	0	WNT2_FZD6_LRP6	WNT2 - (FZD6+LRP6)	WNT	Secreted Signaling	KEGG: hsa04310; PMID: 23209147	WOI Control	Stroma.WNT2	EC-Artery.FZD6_LRP6	NA	NA	NA	NA	0.0108429	-0.257226	0.5985	0.692
Myofibroblasts	EC-Vein	WNT2	FZD6_LRP6	7.64165e-08	0	WNT2_FZD6_LRP6	WNT2 - (FZD6+LRP6)	WNT	Secreted Signaling	KEGG: hsa04310; PMID: 23209147	WOI Control	Myofibroblasts.WNT2	EC-Vein.FZD6_LRP6	NA	NA	NA	NA	3.0032e-08	-0.229601	0.356	0.409
SMC	EC-Vein	WNT2	FZD6_LRP6	2.87146e-08	0	WNT2_FZD6_LRP6	WNT2 - (FZD6+LRP6)	WNT	Secreted Signaling	KEGG: hsa04310; PMID: 23209147	WOI Control	SMC.WNT2	EC-Vein.FZD6_LRP6	4.8511e-90	0.405232	0.453	0.042	3.0032e-08	-0.229601	0.356	0.409
Stroma	EC-Vein	WNT2	FZD6_LRP6	1.51004e-06	0	WNT2_FZD6_LRP6	WNT2 - (FZD6+LRP6)	WNT	Secreted Signaling	KEGG: hsa04310; PMID: 23209147	WOI Control	Stroma.WNT2	EC-Vein.FZD6_LRP6	NA	NA	NA	NA	3.0032e-08	-0.229601	0.356	0.409
Myofibroblasts	Epi-SOX9	WNT2	FZD6_LRP6	1.45649e-07	0	WNT2_FZD6_LRP6	WNT2 - (FZD6+LRP6)	WNT	Secreted Signaling	KEGG: hsa04310; PMID: 23209147	WOI Control	Myofibroblasts.WNT2	Epi-SOX9.FZD6_LRP6	NA	NA	NA	NA	0.0231106	0.207221	0.606	0.273
SMC	Epi-SOX9	WNT2	FZD6_LRP6	5.47145e-08	0	WNT2_FZD6_LRP6	WNT2 - (FZD6+LRP6)	WNT	Secreted Signaling	KEGG: hsa04310; PMID: 23209147	WOI Control	SMC.WNT2	Epi-SOX9.FZD6_LRP6	4.8511e-90	0.405232	0.453	0.042	0.0231106	0.207221	0.606	0.273
Stroma	Epi-SOX9	WNT2	FZD6_LRP6	2.87803e-06	0	WNT2_FZD6_LRP6	WNT2 - (FZD6+LRP6)	WNT	Secreted Signaling	KEGG: hsa04310; PMID: 23209147	WOI Control	Stroma.WNT2	Epi-SOX9.FZD6_LRP6	NA	NA	NA	NA	0.0231106	0.207221	0.606	0.273
Myofibroblasts	PV MYH11	WNT2	FZD7_LRP6	1.74587e-08	0	WNT2_FZD7_LRP6	WNT2 - (FZD7+LRP6)	WNT	Secreted Signaling	KEGG: hsa04310; PMID: 23209147	WOI Control	Myofibroblasts.WNT2	PV MYH11.FZD7_LRP6	NA	NA	NA	NA	NA	NA	NA	NA
SMC	PV MYH11	WNT2	FZD7_LRP6	6.56054e-09	0	WNT2_FZD7_LRP6	WNT2 - (FZD7+LRP6)	WNT	Secreted Signaling	KEGG: hsa04310; PMID: 23209147	WOI Control	SMC.WNT2	PV MYH11.FZD7_LRP6	4.8511e-90	0.405232	0.453	0.042	NA	NA	NA	NA
Stroma	PV MYH11	WNT2	FZD7_LRP6	3.44997e-07	0	WNT2_FZD7_LRP6	WNT2 - (FZD7+LRP6)	WNT	Secreted Signaling	KEGG: hsa04310; PMID: 23209147	WOI Control	Stroma.WNT2	PV MYH11.FZD7_LRP6	NA	NA	NA	NA	NA	NA	NA	NA
Myofibroblasts	EC-Artery	WNT2	FZD8_LRP6	1.06866e-08	0	WNT2_FZD8_LRP6	WNT2 - (FZD8+LRP6)	WNT	Secreted Signaling	KEGG: hsa04310; PMID: 23209147	WOI Control	Myofibroblasts.WNT2	EC-Artery.FZD8_LRP6	NA	NA	NA	NA	3.07223e-05	-0.337613	0.628	0.737
SMC	EC-Artery	WNT2	FZD8_LRP6	4.01371e-09	0	WNT2_FZD8_LRP6	WNT2 - (FZD8+LRP6)	WNT	Secreted Signaling	KEGG: hsa04310; PMID: 23209147	WOI Control	SMC.WNT2	EC-Artery.FZD8_LRP6	4.8511e-90	0.405232	0.453	0.042	3.07223e-05	-0.337613	0.628	0.737
Stroma	EC-Artery	WNT2	FZD8_LRP6	2.11163e-07	0	WNT2_FZD8_LRP6	WNT2 - (FZD8+LRP6)	WNT	Secreted Signaling	KEGG: hsa04310; PMID: 23209147	WOI Control	Stroma.WNT2	EC-Artery.FZD8_LRP6	NA	NA	NA	NA	3.07223e-05	-0.337613	0.628	0.737
Epi-PDGFRA	PV MYH11	WNT4	FZD10_LRP6	1.48013e-09	0	WNT4_FZD10_LRP6	WNT4 - (FZD10+LRP6)	WNT	Secreted Signaling	KEGG: hsa04310; PMID: 23209147	WOI Control	Epi-PDGFRA.WNT4	PV MYH11.FZD10_LRP6	NA	NA	NA	NA	9.91371e-15	0.156026	0.288	0.134
Myofibroblasts	PV MYH11	WNT4	FZD10_LRP6	2.45455e-08	0	WNT4_FZD10_LRP6	WNT4 - (FZD10+LRP6)	WNT	Secreted Signaling	KEGG: hsa04310; PMID: 23209147	WOI Control	Myofibroblasts.WNT4	PV MYH11.FZD10_LRP6	NA	NA	NA	NA	9.91371e-15	0.156026	0.288	0.134
SMC	PV MYH11	WNT4	FZD10_LRP6	1.3809e-08	0	WNT4_FZD10_LRP6	WNT4 - (FZD10+LRP6)	WNT	Secreted Signaling	KEGG: hsa04310; PMID: 23209147	WOI Control	SMC.WNT4	PV MYH11.FZD10_LRP6	1.26382e-73	0.597151	0.56	0.111	9.91371e-15	0.156026	0.288	0.134
Stroma	PV MYH11	WNT4	FZD10_LRP6	5.48476e-07	0	WNT4_FZD10_LRP6	WNT4 - (FZD10+LRP6)	WNT	Secreted Signaling	KEGG: hsa04310; PMID: 23209147	WOI Control	Stroma.WNT4	PV MYH11.FZD10_LRP6	1.554e-30	0.114654	0.407	0.364	9.91371e-15	0.156026	0.288	0.134
Epi-PDGFRA	Epi-SOX9	WNT4	FZD3_LRP6	5.89006e-09	0	WNT4_FZD3_LRP6	WNT4 - (FZD3+LRP6)	WNT	Secreted Signaling	KEGG: hsa04310; PMID: 23209147	WOI Control	Epi-PDGFRA.WNT4	Epi-SOX9.FZD3_LRP6	NA	NA	NA	NA	NA	NA	NA	NA
Myofibroblasts	Epi-SOX9	WNT4	FZD3_LRP6	9.76894e-08	0	WNT4_FZD3_LRP6	WNT4 - (FZD3+LRP6)	WNT	Secreted Signaling	KEGG: hsa04310; PMID: 23209147	WOI Control	Myofibroblasts.WNT4	Epi-SOX9.FZD3_LRP6	NA	NA	NA	NA	NA	NA	NA	NA
SMC	Epi-SOX9	WNT4	FZD3_LRP6	5.49722e-08	0	WNT4_FZD3_LRP6	WNT4 - (FZD3+LRP6)	WNT	Secreted Signaling	KEGG: hsa04310; PMID: 23209147	WOI Control	SMC.WNT4	Epi-SOX9.FZD3_LRP6	1.26382e-73	0.597151	0.56	0.111	NA	NA	NA	NA
Stroma	Epi-SOX9	WNT4	FZD3_LRP6	2.18297e-06	0	WNT4_FZD3_LRP6	WNT4 - (FZD3+LRP6)	WNT	Secreted Signaling	KEGG: hsa04310; PMID: 23209147	WOI Control	Stroma.WNT4	Epi-SOX9.FZD3_LRP6	1.554e-30	0.114654	0.407	0.364	NA	NA	NA	NA
Epi-PDGFRA	EC-Artery	WNT4	FZD4_LRP6	1.7619e-09	0	WNT4_FZD4_LRP6	WNT4 - (FZD4+LRP6)	WNT	Secreted Signaling	KEGG: hsa04310; PMID: 23209147	WOI Control	Epi-PDGFRA.WNT4	EC-Artery.FZD4_LRP6	NA	NA	NA	NA	3.07223e-05	-0.337613	0.628	0.737
Myofibroblasts	EC-Artery	WNT4	FZD4_LRP6	2.91525e-08	0	WNT4_FZD4_LRP6	WNT4 - (FZD4+LRP6)	WNT	Secreted Signaling	KEGG: hsa04310; PMID: 23209147	WOI Control	Myofibroblasts.WNT4	EC-Artery.FZD4_LRP6	NA	NA	NA	NA	3.07223e-05	-0.337613	0.628	0.737
SMC	EC-Artery	WNT4	FZD4_LRP6	1.63317e-08	0	WNT4_FZD4_LRP6	WNT4 - (FZD4+LRP6)	WNT	Secreted Signaling	KEGG: hsa04310; PMID: 23209147	WOI Control	SMC.WNT4	EC-Artery.FZD4_LRP6	1.26382e-73	0.597151	0.56	0.111	3.07223e-05	-0.337613	0.628	0.737
Stroma	EC-Artery	WNT4	FZD4_LRP6	6.51021e-07	0	WNT4_FZD4_LRP6	WNT4 - (FZD4+LRP6)	WNT	Secreted Signaling	KEGG: hsa04310; PMID: 23209147	WOI Control	Stroma.WNT4	EC-Artery.FZD4_LRP6	1.554e-30	0.114654	0.407	0.364	3.07223e-05	-0.337613	0.628	0.737
Epi-PDGFRA	EC-Vein	WNT4	FZD4_LRP6	7.20333e-09	0	WNT4_FZD4_LRP6	WNT4 - (FZD4+LRP6)	WNT	Secreted Signaling	KEGG: hsa04310; PMID: 23209147	WOI Control	Epi-PDGFRA.WNT4	EC-Vein.FZD4_LRP6	NA	NA	NA	NA	3.0032e-08	-0.229601	0.356	0.409
Myofibroblasts	EC-Vein	WNT4	FZD4_LRP6	1.1944e-07	0	WNT4_FZD4_LRP6	WNT4 - (FZD4+LRP6)	WNT	Secreted Signaling	KEGG: hsa04310; PMID: 23209147	WOI Control	Myofibroblasts.WNT4	EC-Vein.FZD4_LRP6	NA	NA	NA	NA	3.0032e-08	-0.229601	0.356	0.409
SMC	EC-Vein	WNT4	FZD4_LRP6	6.71791e-08	0	WNT4_FZD4_LRP6	WNT4 - (FZD4+LRP6)	WNT	Secreted Signaling	KEGG: hsa04310; PMID: 23209147	WOI Control	SMC.WNT4	EC-Vein.FZD4_LRP6	1.26382e-73	0.597151	0.56	0.111	3.0032e-08	-0.229601	0.356	0.409
Stroma	EC-Vein	WNT4	FZD4_LRP6	2.66882e-06	0	WNT4_FZD4_LRP6	WNT4 - (FZD4+LRP6)	WNT	Secreted Signaling	KEGG: hsa04310; PMID: 23209147	WOI Control	Stroma.WNT4	EC-Vein.FZD4_LRP6	1.554e-30	0.114654	0.407	0.364	3.0032e-08	-0.229601	0.356	0.409
Epi-PDGFRA	EC-Artery	WNT4	FZD6_LRP6	1.81061e-09	0	WNT4_FZD6_LRP6	WNT4 - (FZD6+LRP6)	WNT	Secreted Signaling	KEGG: hsa04310; PMID: 23209147	WOI Control	Epi-PDGFRA.WNT4	EC-Artery.FZD6_LRP6	NA	NA	NA	NA	0.0108429	-0.257226	0.5985	0.692
Myofibroblasts	EC-Artery	WNT4	FZD6_LRP6	2.99559e-08	0	WNT4_FZD6_LRP6	WNT4 - (FZD6+LRP6)	WNT	Secreted Signaling	KEGG: hsa04310; PMID: 23209147	WOI Control	Myofibroblasts.WNT4	EC-Artery.FZD6_LRP6	NA	NA	NA	NA	0.0108429	-0.257226	0.5985	0.692
SMC	EC-Artery	WNT4	FZD6_LRP6	1.67792e-08	0	WNT4_FZD6_LRP6	WNT4 - (FZD6+LRP6)	WNT	Secreted Signaling	KEGG: hsa04310; PMID: 23209147	WOI Control	SMC.WNT4	EC-Artery.FZD6_LRP6	1.26382e-73	0.597151	0.56	0.111	0.0108429	-0.257226	0.5985	0.692
Stroma	EC-Artery	WNT4	FZD6_LRP6	6.68948e-07	0	WNT4_FZD6_LRP6	WNT4 - (FZD6+LRP6)	WNT	Secreted Signaling	KEGG: hsa04310; PMID: 23209147	WOI Control	Stroma.WNT4	EC-Artery.FZD6_LRP6	1.554e-30	0.114654	0.407	0.364	0.0108429	-0.257226	0.5985	0.692
Epi-PDGFRA	EC-Vein	WNT4	FZD6_LRP6	8.60835e-09	0	WNT4_FZD6_LRP6	WNT4 - (FZD6+LRP6)	WNT	Secreted Signaling	KEGG: hsa04310; PMID: 23209147	WOI Control	Epi-PDGFRA.WNT4	EC-Vein.FZD6_LRP6	NA	NA	NA	NA	3.0032e-08	-0.229601	0.356	0.409
Myofibroblasts	EC-Vein	WNT4	FZD6_LRP6	1.42714e-07	0	WNT4_FZD6_LRP6	WNT4 - (FZD6+LRP6)	WNT	Secreted Signaling	KEGG: hsa04310; PMID: 23209147	WOI Control	Myofibroblasts.WNT4	EC-Vein.FZD6_LRP6	NA	NA	NA	NA	3.0032e-08	-0.229601	0.356	0.409
SMC	EC-Vein	WNT4	FZD6_LRP6	8.02451e-08	0	WNT4_FZD6_LRP6	WNT4 - (FZD6+LRP6)	WNT	Secreted Signaling	KEGG: hsa04310; PMID: 23209147	WOI Control	SMC.WNT4	EC-Vein.FZD6_LRP6	1.26382e-73	0.597151	0.56	0.111	3.0032e-08	-0.229601	0.356	0.409
Stroma	EC-Vein	WNT4	FZD6_LRP6	3.18872e-06	0	WNT4_FZD6_LRP6	WNT4 - (FZD6+LRP6)	WNT	Secreted Signaling	KEGG: hsa04310; PMID: 23209147	WOI Control	Stroma.WNT4	EC-Vein.FZD6_LRP6	1.554e-30	0.114654	0.407	0.364	3.0032e-08	-0.229601	0.356	0.409
Epi-PDGFRA	Epi-SOX9	WNT4	FZD6_LRP6	1.64121e-08	0	WNT4_FZD6_LRP6	WNT4 - (FZD6+LRP6)	WNT	Secreted Signaling	KEGG: hsa04310; PMID: 23209147	WOI Control	Epi-PDGFRA.WNT4	Epi-SOX9.FZD6_LRP6	NA	NA	NA	NA	0.0231106	0.207221	0.606	0.273
Myofibroblasts	Epi-SOX9	WNT4	FZD6_LRP6	2.71927e-07	0	WNT4_FZD6_LRP6	WNT4 - (FZD6+LRP6)	WNT	Secreted Signaling	KEGG: hsa04310; PMID: 23209147	WOI Control	Myofibroblasts.WNT4	Epi-SOX9.FZD6_LRP6	NA	NA	NA	NA	0.0231106	0.207221	0.606	0.273
SMC	Epi-SOX9	WNT4	FZD6_LRP6	1.52728e-07	0	WNT4_FZD6_LRP6	WNT4 - (FZD6+LRP6)	WNT	Secreted Signaling	KEGG: hsa04310; PMID: 23209147	WOI Control	SMC.WNT4	Epi-SOX9.FZD6_LRP6	1.26382e-73	0.597151	0.56	0.111	0.0231106	0.207221	0.606	0.273
Stroma	Epi-SOX9	WNT4	FZD6_LRP6	6.0748e-06	0	WNT4_FZD6_LRP6	WNT4 - (FZD6+LRP6)	WNT	Secreted Signaling	KEGG: hsa04310; PMID: 23209147	WOI Control	Stroma.WNT4	Epi-SOX9.FZD6_LRP6	1.554e-30	0.114654	0.407	0.364	0.0231106	0.207221	0.606	0.273
Epi-PDGFRA	PV MYH11	WNT4	FZD7_LRP6	1.96667e-09	0	WNT4_FZD7_LRP6	WNT4 - (FZD7+LRP6)	WNT	Secreted Signaling	KEGG: hsa04310; PMID: 23209147	WOI Control	Epi-PDGFRA.WNT4	PV MYH11.FZD7_LRP6	NA	NA	NA	NA	NA	NA	NA	NA
Myofibroblasts	PV MYH11	WNT4	FZD7_LRP6	3.26064e-08	0	WNT4_FZD7_LRP6	WNT4 - (FZD7+LRP6)	WNT	Secreted Signaling	KEGG: hsa04310; PMID: 23209147	WOI Control	Myofibroblasts.WNT4	PV MYH11.FZD7_LRP6	NA	NA	NA	NA	NA	NA	NA	NA
SMC	PV MYH11	WNT4	FZD7_LRP6	1.8336e-08	0	WNT4_FZD7_LRP6	WNT4 - (FZD7+LRP6)	WNT	Secreted Signaling	KEGG: hsa04310; PMID: 23209147	WOI Control	SMC.WNT4	PV MYH11.FZD7_LRP6	1.26382e-73	0.597151	0.56	0.111	NA	NA	NA	NA
Stroma	PV MYH11	WNT4	FZD7_LRP6	7.28554e-07	0	WNT4_FZD7_LRP6	WNT4 - (FZD7+LRP6)	WNT	Secreted Signaling	KEGG: hsa04310; PMID: 23209147	WOI Control	Stroma.WNT4	PV MYH11.FZD7_LRP6	1.554e-30	0.114654	0.407	0.364	NA	NA	NA	NA
Epi-PDGFRA	EC-Artery	WNT4	FZD8_LRP6	1.20445e-09	0	WNT4_FZD8_LRP6	WNT4 - (FZD8+LRP6)	WNT	Secreted Signaling	KEGG: hsa04310; PMID: 23209147	WOI Control	Epi-PDGFRA.WNT4	EC-Artery.FZD8_LRP6	NA	NA	NA	NA	3.07223e-05	-0.337613	0.628	0.737
Myofibroblasts	EC-Artery	WNT4	FZD8_LRP6	1.99474e-08	0	WNT4_FZD8_LRP6	WNT4 - (FZD8+LRP6)	WNT	Secreted Signaling	KEGG: hsa04310; PMID: 23209147	WOI Control	Myofibroblasts.WNT4	EC-Artery.FZD8_LRP6	NA	NA	NA	NA	3.07223e-05	-0.337613	0.628	0.737
SMC	EC-Artery	WNT4	FZD8_LRP6	1.11944e-08	0	WNT4_FZD8_LRP6	WNT4 - (FZD8+LRP6)	WNT	Secreted Signaling	KEGG: hsa04310; PMID: 23209147	WOI Control	SMC.WNT4	EC-Artery.FZD8_LRP6	1.26382e-73	0.597151	0.56	0.111	3.07223e-05	-0.337613	0.628	0.737
Stroma	EC-Artery	WNT4	FZD8_LRP6	4.4557e-07	0	WNT4_FZD8_LRP6	WNT4 - (FZD8+LRP6)	WNT	Secreted Signaling	KEGG: hsa04310; PMID: 23209147	WOI Control	Stroma.WNT4	EC-Artery.FZD8_LRP6	1.554e-30	0.114654	0.407	0.364	3.07223e-05	-0.337613	0.628	0.737
Epi-SOX9	PV MYH11	WNT7A	FZD10_LRP6	8.77454e-08	0	WNT7A_FZD10_LRP6	WNT7A - (FZD10+LRP6)	WNT	Secreted Signaling	KEGG: hsa04310; PMID: 23209147	WOI Control	Epi-SOX9.WNT7A	PV MYH11.FZD10_LRP6	0.0193025	0.551316	0.346	0	9.91371e-15	0.156026	0.288	0.134
Epi-SOX9	Epi-SOX9	WNT7A	FZD3_LRP6	3.49219e-07	0	WNT7A_FZD3_LRP6	WNT7A - (FZD3+LRP6)	WNT	Secreted Signaling	KEGG: hsa04310; PMID: 23209147	WOI Control	Epi-SOX9.WNT7A	Epi-SOX9.FZD3_LRP6	0.0193025	0.551316	0.346	0	NA	NA	NA	NA
Epi-SOX9	EC-Artery	WNT7A	FZD4_LRP6	1.04226e-07	0	WNT7A_FZD4_LRP6	WNT7A - (FZD4+LRP6)	WNT	Secreted Signaling	KEGG: hsa04310; PMID: 23209147	WOI Control	Epi-SOX9.WNT7A	EC-Artery.FZD4_LRP6	0.0193025	0.551316	0.346	0	3.07223e-05	-0.337613	0.628	0.737
Epi-SOX9	EC-Vein	WNT7A	FZD4_LRP6	4.26977e-07	0	WNT7A_FZD4_LRP6	WNT7A - (FZD4+LRP6)	WNT	Secreted Signaling	KEGG: hsa04310; PMID: 23209147	WOI Control	Epi-SOX9.WNT7A	EC-Vein.FZD4_LRP6	0.0193025	0.551316	0.346	0	3.0032e-08	-0.229601	0.356	0.409
Epi-SOX9	EC-Artery	WNT7A	FZD6_LRP6	1.07098e-07	0	WNT7A_FZD6_LRP6	WNT7A - (FZD6+LRP6)	WNT	Secreted Signaling	KEGG: hsa04310; PMID: 23209147	WOI Control	Epi-SOX9.WNT7A	EC-Artery.FZD6_LRP6	0.0193025	0.551316	0.346	0	0.0108429	-0.257226	0.5985	0.692
Epi-SOX9	EC-Vein	WNT7A	FZD6_LRP6	5.1018e-07	0	WNT7A_FZD6_LRP6	WNT7A - (FZD6+LRP6)	WNT	Secreted Signaling	KEGG: hsa04310; PMID: 23209147	WOI Control	Epi-SOX9.WNT7A	EC-Vein.FZD6_LRP6	0.0193025	0.551316	0.346	0	3.0032e-08	-0.229601	0.356	0.409
Epi-SOX9	Epi-SOX9	WNT7A	FZD6_LRP6	9.72125e-07	0	WNT7A_FZD6_LRP6	WNT7A - (FZD6+LRP6)	WNT	Secreted Signaling	KEGG: hsa04310; PMID: 23209147	WOI Control	Epi-SOX9.WNT7A	Epi-SOX9.FZD6_LRP6	0.0193025	0.551316	0.346	0	0.0231106	0.207221	0.606	0.273
Epi-SOX9	PV MYH11	WNT7A	FZD7_LRP6	1.16563e-07	0	WNT7A_FZD7_LRP6	WNT7A - (FZD7+LRP6)	WNT	Secreted Signaling	KEGG: hsa04310; PMID: 23209147	WOI Control	Epi-SOX9.WNT7A	PV MYH11.FZD7_LRP6	0.0193025	0.551316	0.346	0	NA	NA	NA	NA
Epi-SOX9	EC-Artery	WNT7A	FZD8_LRP6	7.13125e-08	0	WNT7A_FZD8_LRP6	WNT7A - (FZD8+LRP6)	WNT	Secreted Signaling	KEGG: hsa04310; PMID: 23209147	WOI Control	Epi-SOX9.WNT7A	EC-Artery.FZD8_LRP6	0.0193025	0.551316	0.346	0	3.07223e-05	-0.337613	0.628	0.737
Myofibroblasts	PV MYH11	WNT5A	FZD10	2.82597e-07	0	WNT5A_FZD10	WNT5A - FZD10	ncWNT	Secreted Signaling	KEGG: hsa04310	WOI Control	Myofibroblasts.WNT5A	PV MYH11.FZD10	NA	NA	NA	NA	9.91371e-15	0.156026	0.288	0.134
SMC	PV MYH11	WNT5A	FZD10	3.89948e-08	0	WNT5A_FZD10	WNT5A - FZD10	ncWNT	Secreted Signaling	KEGG: hsa04310	WOI Control	SMC.WNT5A	PV MYH11.FZD10	0.00109244	-0.176572	0.44	0.478	9.91371e-15	0.156026	0.288	0.134
Stroma	PV MYH11	WNT5A	FZD10	4.56972e-06	0	WNT5A_FZD10	WNT5A - FZD10	ncWNT	Secreted Signaling	KEGG: hsa04310	WOI Control	Stroma.WNT5A	PV MYH11.FZD10	0	-0.425943	0.419	0.625	9.91371e-15	0.156026	0.288	0.134
Myofibroblasts	Epi-Lumenal	WNT5A	FZD3	2.55542e-06	0	WNT5A_FZD3	WNT5A - FZD3	ncWNT	Secreted Signaling	KEGG: hsa04310	WOI Control	Myofibroblasts.WNT5A	Epi-Lumenal.FZD3	NA	NA	NA	NA	NA	NA	NA	NA
SMC	Epi-Lumenal	WNT5A	FZD3	3.52603e-07	0	WNT5A_FZD3	WNT5A - FZD3	ncWNT	Secreted Signaling	KEGG: hsa04310	WOI Control	SMC.WNT5A	Epi-Lumenal.FZD3	0.00109244	-0.176572	0.44	0.478	NA	NA	NA	NA
Stroma	Epi-Lumenal	WNT5A	FZD3	4.13228e-05	0	WNT5A_FZD3	WNT5A - FZD3	ncWNT	Secreted Signaling	KEGG: hsa04310	WOI Control	Stroma.WNT5A	Epi-Lumenal.FZD3	0	-0.425943	0.419	0.625	NA	NA	NA	NA
Myofibroblasts	Epi-SOX9	WNT5A	FZD3	3.8207e-07	0	WNT5A_FZD3	WNT5A - FZD3	ncWNT	Secreted Signaling	KEGG: hsa04310	WOI Control	Myofibroblasts.WNT5A	Epi-SOX9.FZD3	NA	NA	NA	NA	NA	NA	NA	NA
SMC	Epi-SOX9	WNT5A	FZD3	5.27167e-08	0	WNT5A_FZD3	WNT5A - FZD3	ncWNT	Secreted Signaling	KEGG: hsa04310	WOI Control	SMC.WNT5A	Epi-SOX9.FZD3	0.00109244	-0.176572	0.44	0.478	NA	NA	NA	NA
Stroma	Epi-SOX9	WNT5A	FZD3	6.17844e-06	0	WNT5A_FZD3	WNT5A - FZD3	ncWNT	Secreted Signaling	KEGG: hsa04310	WOI Control	Stroma.WNT5A	Epi-SOX9.FZD3	0	-0.425943	0.419	0.625	NA	NA	NA	NA
Myofibroblasts	EC-Artery	WNT5A	FZD4	2.35901e-07	0	WNT5A_FZD4	WNT5A - FZD4	ncWNT	Secreted Signaling	KEGG: hsa04310	WOI Control	Myofibroblasts.WNT5A	EC-Artery.FZD4	NA	NA	NA	NA	NA	NA	NA	NA
SMC	EC-Artery	WNT5A	FZD4	3.25655e-08	0	WNT5A_FZD4	WNT5A - FZD4	ncWNT	Secreted Signaling	KEGG: hsa04310	WOI Control	SMC.WNT5A	EC-Artery.FZD4	0.00109244	-0.176572	0.44	0.478	NA	NA	NA	NA
Stroma	EC-Artery	WNT5A	FZD4	3.814e-06	0	WNT5A_FZD4	WNT5A - FZD4	ncWNT	Secreted Signaling	KEGG: hsa04310	WOI Control	Stroma.WNT5A	EC-Artery.FZD4	0	-0.425943	0.419	0.625	NA	NA	NA	NA
Myofibroblasts	EC-Vein	WNT5A	FZD4	1.13799e-06	0	WNT5A_FZD4	WNT5A - FZD4	ncWNT	Secreted Signaling	KEGG: hsa04310	WOI Control	Myofibroblasts.WNT5A	EC-Vein.FZD4	NA	NA	NA	NA	NA	NA	NA	NA
SMC	EC-Vein	WNT5A	FZD4	1.57036e-07	0	WNT5A_FZD4	WNT5A - FZD4	ncWNT	Secreted Signaling	KEGG: hsa04310	WOI Control	SMC.WNT5A	EC-Vein.FZD4	0.00109244	-0.176572	0.44	0.478	NA	NA	NA	NA
Stroma	EC-Vein	WNT5A	FZD4	1.84016e-05	0	WNT5A_FZD4	WNT5A - FZD4	ncWNT	Secreted Signaling	KEGG: hsa04310	WOI Control	Stroma.WNT5A	EC-Vein.FZD4	0	-0.425943	0.419	0.625	NA	NA	NA	NA
Myofibroblasts	EC-Artery	WNT5A	FZD6	2.49073e-07	0	WNT5A_FZD6	WNT5A - FZD6	ncWNT	Secreted Signaling	KEGG: hsa04310	WOI Control	Myofibroblasts.WNT5A	EC-Artery.FZD6	NA	NA	NA	NA	0.0216551	-0.176839	0.569	0.647
SMC	EC-Artery	WNT5A	FZD6	3.43849e-08	0	WNT5A_FZD6	WNT5A - FZD6	ncWNT	Secreted Signaling	KEGG: hsa04310	WOI Control	SMC.WNT5A	EC-Artery.FZD6	0.00109244	-0.176572	0.44	0.478	0.0216551	-0.176839	0.569	0.647
Stroma	EC-Artery	WNT5A	FZD6	4.02691e-06	0	WNT5A_FZD6	WNT5A - FZD6	ncWNT	Secreted Signaling	KEGG: hsa04310	WOI Control	Stroma.WNT5A	EC-Artery.FZD6	0	-0.425943	0.419	0.625	0.0216551	-0.176839	0.569	0.647
Myofibroblasts	EC-Vein	WNT5A	FZD6	1.62436e-06	0	WNT5A_FZD6	WNT5A - FZD6	ncWNT	Secreted Signaling	KEGG: hsa04310	WOI Control	Myofibroblasts.WNT5A	EC-Vein.FZD6	NA	NA	NA	NA	NA	NA	NA	NA
SMC	EC-Vein	WNT5A	FZD6	2.2417e-07	0	WNT5A_FZD6	WNT5A - FZD6	ncWNT	Secreted Signaling	KEGG: hsa04310	WOI Control	SMC.WNT5A	EC-Vein.FZD6	0.00109244	-0.176572	0.44	0.478	NA	NA	NA	NA
Stroma	EC-Vein	WNT5A	FZD6	2.62654e-05	0	WNT5A_FZD6	WNT5A - FZD6	ncWNT	Secreted Signaling	KEGG: hsa04310	WOI Control	Stroma.WNT5A	EC-Vein.FZD6	0	-0.425943	0.419	0.625	NA	NA	NA	NA
Myofibroblasts	Epi-Ciliated	WNT5A	FZD6	1.43181e-06	0	WNT5A_FZD6	WNT5A - FZD6	ncWNT	Secreted Signaling	KEGG: hsa04310	WOI Control	Myofibroblasts.WNT5A	Epi-Ciliated.FZD6	NA	NA	NA	NA	NA	NA	NA	NA
SMC	Epi-Ciliated	WNT5A	FZD6	1.97581e-07	0	WNT5A_FZD6	WNT5A - FZD6	ncWNT	Secreted Signaling	KEGG: hsa04310	WOI Control	SMC.WNT5A	Epi-Ciliated.FZD6	0.00109244	-0.176572	0.44	0.478	NA	NA	NA	NA
Stroma	Epi-Ciliated	WNT5A	FZD6	2.31526e-05	0	WNT5A_FZD6	WNT5A - FZD6	ncWNT	Secreted Signaling	KEGG: hsa04310	WOI Control	Stroma.WNT5A	Epi-Ciliated.FZD6	0	-0.425943	0.419	0.625	NA	NA	NA	NA
Myofibroblasts	Epi-Glandular	WNT5A	FZD6	4.41547e-06	0	WNT5A_FZD6	WNT5A - FZD6	ncWNT	Secreted Signaling	KEGG: hsa04310	WOI Control	Myofibroblasts.WNT5A	Epi-Glandular.FZD6	NA	NA	NA	NA	NA	NA	NA	NA
SMC	Epi-Glandular	WNT5A	FZD6	6.093e-07	0	WNT5A_FZD6	WNT5A - FZD6	ncWNT	Secreted Signaling	KEGG: hsa04310	WOI Control	SMC.WNT5A	Epi-Glandular.FZD6	0.00109244	-0.176572	0.44	0.478	NA	NA	NA	NA
Stroma	Epi-Glandular	WNT5A	FZD6	7.13991e-05	0	WNT5A_FZD6	WNT5A - FZD6	ncWNT	Secreted Signaling	KEGG: hsa04310	WOI Control	Stroma.WNT5A	Epi-Glandular.FZD6	0	-0.425943	0.419	0.625	NA	NA	NA	NA
Myofibroblasts	Epi-Glandular secretory	WNT5A	FZD6	2.06586e-06	0	WNT5A_FZD6	WNT5A - FZD6	ncWNT	Secreted Signaling	KEGG: hsa04310	WOI Control	Myofibroblasts.WNT5A	Epi-Glandular secretory.FZD6	NA	NA	NA	NA	9.79773e-12	-0.315566	0.308	0.511
SMC	Epi-Glandular secretory	WNT5A	FZD6	2.85046e-07	0	WNT5A_FZD6	WNT5A - FZD6	ncWNT	Secreted Signaling	KEGG: hsa04310	WOI Control	SMC.WNT5A	Epi-Glandular secretory.FZD6	0.00109244	-0.176572	0.44	0.478	9.79773e-12	-0.315566	0.308	0.511
Stroma	Epi-Glandular secretory	WNT5A	FZD6	3.34067e-05	0	WNT5A_FZD6	WNT5A - FZD6	ncWNT	Secreted Signaling	KEGG: hsa04310	WOI Control	Stroma.WNT5A	Epi-Glandular secretory.FZD6	0	-0.425943	0.419	0.625	9.79773e-12	-0.315566	0.308	0.511
Myofibroblasts	Epi-Lumenal	WNT5A	FZD6	8.25267e-06	0	WNT5A_FZD6	WNT5A - FZD6	ncWNT	Secreted Signaling	KEGG: hsa04310	WOI Control	Myofibroblasts.WNT5A	Epi-Lumenal.FZD6	NA	NA	NA	NA	0.00249364	0.192671	0.405	0.403
SMC	Epi-Lumenal	WNT5A	FZD6	1.13902e-06	0	WNT5A_FZD6	WNT5A - FZD6	ncWNT	Secreted Signaling	KEGG: hsa04310	WOI Control	SMC.WNT5A	Epi-Lumenal.FZD6	0.00109244	-0.176572	0.44	0.478	0.00249364	0.192671	0.405	0.403
Stroma	Epi-Lumenal	WNT5A	FZD6	0.000133438	0	WNT5A_FZD6	WNT5A - FZD6	ncWNT	Secreted Signaling	KEGG: hsa04310	WOI Control	Stroma.WNT5A	Epi-Lumenal.FZD6	0	-0.425943	0.419	0.625	0.00249364	0.192671	0.405	0.403
Myofibroblasts	Epi-SOX9	WNT5A	FZD6	2.95753e-06	0	WNT5A_FZD6	WNT5A - FZD6	ncWNT	Secreted Signaling	KEGG: hsa04310	WOI Control	Myofibroblasts.WNT5A	Epi-SOX9.FZD6	NA	NA	NA	NA	0.0231106	0.207221	0.606	0.273
SMC	Epi-SOX9	WNT5A	FZD6	4.08264e-07	0	WNT5A_FZD6	WNT5A - FZD6	ncWNT	Secreted Signaling	KEGG: hsa04310	WOI Control	SMC.WNT5A	Epi-SOX9.FZD6	0.00109244	-0.176572	0.44	0.478	0.0231106	0.207221	0.606	0.273
Stroma	Epi-SOX9	WNT5A	FZD6	4.78173e-05	0	WNT5A_FZD6	WNT5A - FZD6	ncWNT	Secreted Signaling	KEGG: hsa04310	WOI Control	Stroma.WNT5A	Epi-SOX9.FZD6	0	-0.425943	0.419	0.625	0.0231106	0.207221	0.606	0.273
Myofibroblasts	PV MYH11	WNT5A	FZD7	4.98559e-07	0	WNT5A_FZD7	WNT5A - FZD7	ncWNT	Secreted Signaling	KEGG: hsa04310	WOI Control	Myofibroblasts.WNT5A	PV MYH11.FZD7	NA	NA	NA	NA	NA	NA	NA	NA
SMC	PV MYH11	WNT5A	FZD7	6.88026e-08	0	WNT5A_FZD7	WNT5A - FZD7	ncWNT	Secreted Signaling	KEGG: hsa04310	WOI Control	SMC.WNT5A	PV MYH11.FZD7	0.00109244	-0.176572	0.44	0.478	NA	NA	NA	NA
Stroma	PV MYH11	WNT5A	FZD7	8.06157e-06	0	WNT5A_FZD7	WNT5A - FZD7	ncWNT	Secreted Signaling	KEGG: hsa04310	WOI Control	Stroma.WNT5A	PV MYH11.FZD7	0	-0.425943	0.419	0.625	NA	NA	NA	NA
Myofibroblasts	EC-Artery	WNT5A	FZD8	1.10449e-07	0	WNT5A_FZD8	WNT5A - FZD8	ncWNT	Secreted Signaling	KEGG: hsa04310	WOI Control	Myofibroblasts.WNT5A	EC-Artery.FZD8	NA	NA	NA	NA	NA	NA	NA	NA
SMC	EC-Artery	WNT5A	FZD8	1.52424e-08	0	WNT5A_FZD8	WNT5A - FZD8	ncWNT	Secreted Signaling	KEGG: hsa04310	WOI Control	SMC.WNT5A	EC-Artery.FZD8	0.00109244	-0.176572	0.44	0.478	NA	NA	NA	NA
Stroma	EC-Artery	WNT5A	FZD8	1.78592e-06	0	WNT5A_FZD8	WNT5A - FZD8	ncWNT	Secreted Signaling	KEGG: hsa04310	WOI Control	Stroma.WNT5A	EC-Artery.FZD8	0	-0.425943	0.419	0.625	NA	NA	NA	NA
Myofibroblasts	EC-Artery	WNT5A	MCAM	8.18735e-07	0	WNT5A_MCAM	WNT5A - MCAM	ncWNT	Secreted Signaling	PMID: 24335906	WOI Control	Myofibroblasts.WNT5A	EC-Artery.MCAM	NA	NA	NA	NA	NA	NA	NA	NA
SMC	EC-Artery	WNT5A	MCAM	1.13187e-07	0	WNT5A_MCAM	WNT5A - MCAM	ncWNT	Secreted Signaling	PMID: 24335906	WOI Control	SMC.WNT5A	EC-Artery.MCAM	0.00109244	-0.176572	0.44	0.478	NA	NA	NA	NA
Stroma	EC-Artery	WNT5A	MCAM	1.32299e-05	0	WNT5A_MCAM	WNT5A - MCAM	ncWNT	Secreted Signaling	PMID: 24335906	WOI Control	Stroma.WNT5A	EC-Artery.MCAM	0	-0.425943	0.419	0.625	NA	NA	NA	NA
Myofibroblasts	EC-Vein	WNT5A	MCAM	7.79398e-06	0	WNT5A_MCAM	WNT5A - MCAM	ncWNT	Secreted Signaling	PMID: 24335906	WOI Control	Myofibroblasts.WNT5A	EC-Vein.MCAM	NA	NA	NA	NA	NA	NA	NA	NA
SMC	EC-Vein	WNT5A	MCAM	1.07675e-06	0	WNT5A_MCAM	WNT5A - MCAM	ncWNT	Secreted Signaling	PMID: 24335906	WOI Control	SMC.WNT5A	EC-Vein.MCAM	0.00109244	-0.176572	0.44	0.478	NA	NA	NA	NA
Stroma	EC-Vein	WNT5A	MCAM	0.000125975	0	WNT5A_MCAM	WNT5A - MCAM	ncWNT	Secreted Signaling	PMID: 24335906	WOI Control	Stroma.WNT5A	EC-Vein.MCAM	0	-0.425943	0.419	0.625	NA	NA	NA	NA
Myofibroblasts	Epi-SOX9	WNT5A	MCAM	4.28636e-07	0	WNT5A_MCAM	WNT5A - MCAM	ncWNT	Secreted Signaling	PMID: 24335906	WOI Control	Myofibroblasts.WNT5A	Epi-SOX9.MCAM	NA	NA	NA	NA	NA	NA	NA	NA
SMC	Epi-SOX9	WNT5A	MCAM	5.91422e-08	0	WNT5A_MCAM	WNT5A - MCAM	ncWNT	Secreted Signaling	PMID: 24335906	WOI Control	SMC.WNT5A	Epi-SOX9.MCAM	0.00109244	-0.176572	0.44	0.478	NA	NA	NA	NA
Stroma	Epi-SOX9	WNT5A	MCAM	6.93142e-06	0	WNT5A_MCAM	WNT5A - MCAM	ncWNT	Secreted Signaling	PMID: 24335906	WOI Control	Stroma.WNT5A	Epi-SOX9.MCAM	0	-0.425943	0.419	0.625	NA	NA	NA	NA
Myofibroblasts	PV MYH11	WNT5A	MCAM	5.75608e-06	0	WNT5A_MCAM	WNT5A - MCAM	ncWNT	Secreted Signaling	PMID: 24335906	WOI Control	Myofibroblasts.WNT5A	PV MYH11.MCAM	NA	NA	NA	NA	NA	NA	NA	NA
SMC	PV MYH11	WNT5A	MCAM	7.96562e-07	0	WNT5A_MCAM	WNT5A - MCAM	ncWNT	Secreted Signaling	PMID: 24335906	WOI Control	SMC.WNT5A	PV MYH11.MCAM	0.00109244	-0.176572	0.44	0.478	NA	NA	NA	NA
Stroma	PV MYH11	WNT5A	MCAM	9.29762e-05	0	WNT5A_MCAM	WNT5A - MCAM	ncWNT	Secreted Signaling	PMID: 24335906	WOI Control	Stroma.WNT5A	PV MYH11.MCAM	0	-0.425943	0.419	0.625	NA	NA	NA	NA
Myofibroblasts	PV STEAP4	WNT5A	MCAM	7.33204e-06	0	WNT5A_MCAM	WNT5A - MCAM	ncWNT	Secreted Signaling	PMID: 24335906	WOI Control	Myofibroblasts.WNT5A	PV STEAP4.MCAM	NA	NA	NA	NA	1.0769e-08	0.186694	0.776	0.74
SMC	PV STEAP4	WNT5A	MCAM	1.01358e-06	0	WNT5A_MCAM	WNT5A - MCAM	ncWNT	Secreted Signaling	PMID: 24335906	WOI Control	SMC.WNT5A	PV STEAP4.MCAM	0.00109244	-0.176572	0.44	0.478	1.0769e-08	0.186694	0.776	0.74
Stroma	PV STEAP4	WNT5A	MCAM	0.00011848	0	WNT5A_MCAM	WNT5A - MCAM	ncWNT	Secreted Signaling	PMID: 24335906	WOI Control	Stroma.WNT5A	PV STEAP4.MCAM	0	-0.425943	0.419	0.625	1.0769e-08	0.186694	0.776	0.74
Myofibroblasts	SMC	WNT5A	MCAM	2.08252e-07	0	WNT5A_MCAM	WNT5A - MCAM	ncWNT	Secreted Signaling	PMID: 24335906	WOI Control	Myofibroblasts.WNT5A	SMC.MCAM	NA	NA	NA	NA	6.37474e-48	-0.743052	0.423	0.753
SMC	SMC	WNT5A	MCAM	2.87386e-08	0	WNT5A_MCAM	WNT5A - MCAM	ncWNT	Secreted Signaling	PMID: 24335906	WOI Control	SMC.WNT5A	SMC.MCAM	0.00109244	-0.176572	0.44	0.478	6.37474e-48	-0.743052	0.423	0.753
Stroma	SMC	WNT5A	MCAM	3.36742e-06	0	WNT5A_MCAM	WNT5A - MCAM	ncWNT	Secreted Signaling	PMID: 24335906	WOI Control	Stroma.WNT5A	SMC.MCAM	0	-0.425943	0.419	0.625	6.37474e-48	-0.743052	0.423	0.753
Epi-Ciliated	AS-Epithelium	AREG	EGFR	1.18531e-07	0	AREG_EGFR	AREG - EGFR	EGF	Secreted Signaling	KEGG: hsa04012	WOI Control	Epi-Ciliated.AREG	AS-Epithelium.EGFR	2.91524e-09	0.723018	0.373	0.122	NA	NA	NA	NA
Epi-Glandular	AS-Epithelium	AREG	EGFR	3.58179e-07	0	AREG_EGFR	AREG - EGFR	EGF	Secreted Signaling	KEGG: hsa04012	WOI Control	Epi-Glandular.AREG	AS-Epithelium.EGFR	3.1572e-82	0.719327	0.331	0.143	NA	NA	NA	NA
Epi-Lumenal	AS-Epithelium	AREG	EGFR	3.98695e-07	0	AREG_EGFR	AREG - EGFR	EGF	Secreted Signaling	KEGG: hsa04012	WOI Control	Epi-Lumenal.AREG	AS-Epithelium.EGFR	1.21203e-30	0.844092	0.405	0.149	NA	NA	NA	NA
Epi-SOX9	AS-Epithelium	AREG	EGFR	2.24591e-07	0	AREG_EGFR	AREG - EGFR	EGF	Secreted Signaling	KEGG: hsa04012	WOI Control	Epi-SOX9.AREG	AS-Epithelium.EGFR	0.00158399	1.17198	0.66	0.182	NA	NA	NA	NA
MAIT cells	AS-Epithelium	AREG	EGFR	1.02273e-08	0	AREG_EGFR	AREG - EGFR	EGF	Secreted Signaling	KEGG: hsa04012	WOI Control	MAIT cells.AREG	AS-Epithelium.EGFR	0.0458822	-0.316516	0.458	0.558	NA	NA	NA	NA
Epi-Ciliated	Epi-Glandular secretory	AREG	EGFR	3.76093e-06	0	AREG_EGFR	AREG - EGFR	EGF	Secreted Signaling	KEGG: hsa04012	WOI Control	Epi-Ciliated.AREG	Epi-Glandular secretory.EGFR	2.91524e-09	0.723018	0.373	0.122	2.47155e-09	-0.222956	0.308	0.495
Epi-Glandular	Epi-Glandular secretory	AREG	EGFR	1.13647e-05	0	AREG_EGFR	AREG - EGFR	EGF	Secreted Signaling	KEGG: hsa04012	WOI Control	Epi-Glandular.AREG	Epi-Glandular secretory.EGFR	3.1572e-82	0.719327	0.331	0.143	2.47155e-09	-0.222956	0.308	0.495
Epi-Lumenal	Epi-Glandular secretory	AREG	EGFR	1.26507e-05	0	AREG_EGFR	AREG - EGFR	EGF	Secreted Signaling	KEGG: hsa04012	WOI Control	Epi-Lumenal.AREG	Epi-Glandular secretory.EGFR	1.21203e-30	0.844092	0.405	0.149	2.47155e-09	-0.222956	0.308	0.495
Epi-SOX9	Epi-Glandular secretory	AREG	EGFR	7.12848e-06	0	AREG_EGFR	AREG - EGFR	EGF	Secreted Signaling	KEGG: hsa04012	WOI Control	Epi-SOX9.AREG	Epi-Glandular secretory.EGFR	0.00158399	1.17198	0.66	0.182	2.47155e-09	-0.222956	0.308	0.495
MAIT cells	Epi-Glandular secretory	AREG	EGFR	3.24534e-07	0	AREG_EGFR	AREG - EGFR	EGF	Secreted Signaling	KEGG: hsa04012	WOI Control	MAIT cells.AREG	Epi-Glandular secretory.EGFR	0.0458822	-0.316516	0.458	0.558	2.47155e-09	-0.222956	0.308	0.495
Epi-Ciliated	Epi-SOX9	AREG	EGFR	1.96853e-06	0	AREG_EGFR	AREG - EGFR	EGF	Secreted Signaling	KEGG: hsa04012	WOI Control	Epi-Ciliated.AREG	Epi-SOX9.EGFR	2.91524e-09	0.723018	0.373	0.122	NA	NA	NA	NA
Epi-Glandular	Epi-SOX9	AREG	EGFR	5.94894e-06	0	AREG_EGFR	AREG - EGFR	EGF	Secreted Signaling	KEGG: hsa04012	WOI Control	Epi-Glandular.AREG	Epi-SOX9.EGFR	3.1572e-82	0.719327	0.331	0.143	NA	NA	NA	NA
Epi-Lumenal	Epi-SOX9	AREG	EGFR	6.62089e-06	0	AREG_EGFR	AREG - EGFR	EGF	Secreted Signaling	KEGG: hsa04012	WOI Control	Epi-Lumenal.AREG	Epi-SOX9.EGFR	1.21203e-30	0.844092	0.405	0.149	NA	NA	NA	NA
Epi-SOX9	Epi-SOX9	AREG	EGFR	3.7252e-06	0	AREG_EGFR	AREG - EGFR	EGF	Secreted Signaling	KEGG: hsa04012	WOI Control	Epi-SOX9.AREG	Epi-SOX9.EGFR	0.00158399	1.17198	0.66	0.182	NA	NA	NA	NA
MAIT cells	Epi-SOX9	AREG	EGFR	1.69798e-07	0	AREG_EGFR	AREG - EGFR	EGF	Secreted Signaling	KEGG: hsa04012	WOI Control	MAIT cells.AREG	Epi-SOX9.EGFR	0.0458822	-0.316516	0.458	0.558	NA	NA	NA	NA
Epi-Ciliated	Myofibroblasts	AREG	EGFR	2.33353e-06	0	AREG_EGFR	AREG - EGFR	EGF	Secreted Signaling	KEGG: hsa04012	WOI Control	Epi-Ciliated.AREG	Myofibroblasts.EGFR	2.91524e-09	0.723018	0.373	0.122	NA	NA	NA	NA
Epi-Glandular	Myofibroblasts	AREG	EGFR	7.05216e-06	0	AREG_EGFR	AREG - EGFR	EGF	Secreted Signaling	KEGG: hsa04012	WOI Control	Epi-Glandular.AREG	Myofibroblasts.EGFR	3.1572e-82	0.719327	0.331	0.143	NA	NA	NA	NA
Epi-Lumenal	Myofibroblasts	AREG	EGFR	7.84828e-06	0	AREG_EGFR	AREG - EGFR	EGF	Secreted Signaling	KEGG: hsa04012	WOI Control	Epi-Lumenal.AREG	Myofibroblasts.EGFR	1.21203e-30	0.844092	0.405	0.149	NA	NA	NA	NA
Epi-SOX9	Myofibroblasts	AREG	EGFR	4.41377e-06	0	AREG_EGFR	AREG - EGFR	EGF	Secreted Signaling	KEGG: hsa04012	WOI Control	Epi-SOX9.AREG	Myofibroblasts.EGFR	0.00158399	1.17198	0.66	0.182	NA	NA	NA	NA
MAIT cells	Myofibroblasts	AREG	EGFR	2.01258e-07	0	AREG_EGFR	AREG - EGFR	EGF	Secreted Signaling	KEGG: hsa04012	WOI Control	MAIT cells.AREG	Myofibroblasts.EGFR	0.0458822	-0.316516	0.458	0.558	NA	NA	NA	NA
Epi-Ciliated	SMC	AREG	EGFR	2.6199e-07	0	AREG_EGFR	AREG - EGFR	EGF	Secreted Signaling	KEGG: hsa04012	WOI Control	Epi-Ciliated.AREG	SMC.EGFR	2.91524e-09	0.723018	0.373	0.122	NA	NA	NA	NA
Epi-Glandular	SMC	AREG	EGFR	7.91717e-07	0	AREG_EGFR	AREG - EGFR	EGF	Secreted Signaling	KEGG: hsa04012	WOI Control	Epi-Glandular.AREG	SMC.EGFR	3.1572e-82	0.719327	0.331	0.143	NA	NA	NA	NA
Epi-Lumenal	SMC	AREG	EGFR	8.81199e-07	0	AREG_EGFR	AREG - EGFR	EGF	Secreted Signaling	KEGG: hsa04012	WOI Control	Epi-Lumenal.AREG	SMC.EGFR	1.21203e-30	0.844092	0.405	0.149	NA	NA	NA	NA
Epi-SOX9	SMC	AREG	EGFR	4.96055e-07	0	AREG_EGFR	AREG - EGFR	EGF	Secreted Signaling	KEGG: hsa04012	WOI Control	Epi-SOX9.AREG	SMC.EGFR	0.00158399	1.17198	0.66	0.182	NA	NA	NA	NA
MAIT cells	SMC	AREG	EGFR	2.26014e-08	0	AREG_EGFR	AREG - EGFR	EGF	Secreted Signaling	KEGG: hsa04012	WOI Control	MAIT cells.AREG	SMC.EGFR	0.0458822	-0.316516	0.458	0.558	NA	NA	NA	NA
Epi-Ciliated	Stroma	AREG	EGFR	3.50444e-05	0	AREG_EGFR	AREG - EGFR	EGF	Secreted Signaling	KEGG: hsa04012	WOI Control	Epi-Ciliated.AREG	Stroma.EGFR	2.91524e-09	0.723018	0.373	0.122	7.9569e-272	-0.228946	0.362	0.491
Epi-Glandular	Stroma	AREG	EGFR	0.000105907	0	AREG_EGFR	AREG - EGFR	EGF	Secreted Signaling	KEGG: hsa04012	WOI Control	Epi-Glandular.AREG	Stroma.EGFR	3.1572e-82	0.719327	0.331	0.143	7.9569e-272	-0.228946	0.362	0.491
Epi-Lumenal	Stroma	AREG	EGFR	0.000117864	0	AREG_EGFR	AREG - EGFR	EGF	Secreted Signaling	KEGG: hsa04012	WOI Control	Epi-Lumenal.AREG	Stroma.EGFR	1.21203e-30	0.844092	0.405	0.149	7.9569e-272	-0.228946	0.362	0.491
Epi-SOX9	Stroma	AREG	EGFR	6.62892e-05	0	AREG_EGFR	AREG - EGFR	EGF	Secreted Signaling	KEGG: hsa04012	WOI Control	Epi-SOX9.AREG	Stroma.EGFR	0.00158399	1.17198	0.66	0.182	7.9569e-272	-0.228946	0.362	0.491
MAIT cells	Stroma	AREG	EGFR	3.02249e-06	0	AREG_EGFR	AREG - EGFR	EGF	Secreted Signaling	KEGG: hsa04012	WOI Control	MAIT cells.AREG	Stroma.EGFR	0.0458822	-0.316516	0.458	0.558	7.9569e-272	-0.228946	0.362	0.491
Epi-Ciliated	AS-Epithelium	AREG	EGFR_ERBB2	1.60502e-07	0	AREG_EGFR_ERBB2	AREG - (EGFR+ERBB2)	EGF	Secreted Signaling	KEGG: hsa04012	WOI Control	Epi-Ciliated.AREG	AS-Epithelium.EGFR_ERBB2	2.91524e-09	0.723018	0.373	0.122	4.63081e-33	0.149819	0.418	0.063
Epi-Glandular	AS-Epithelium	AREG	EGFR_ERBB2	4.85022e-07	0	AREG_EGFR_ERBB2	AREG - (EGFR+ERBB2)	EGF	Secreted Signaling	KEGG: hsa04012	WOI Control	Epi-Glandular.AREG	AS-Epithelium.EGFR_ERBB2	3.1572e-82	0.719327	0.331	0.143	4.63081e-33	0.149819	0.418	0.063
Epi-Lumenal	AS-Epithelium	AREG	EGFR_ERBB2	5.39849e-07	0	AREG_EGFR_ERBB2	AREG - (EGFR+ERBB2)	EGF	Secreted Signaling	KEGG: hsa04012	WOI Control	Epi-Lumenal.AREG	AS-Epithelium.EGFR_ERBB2	1.21203e-30	0.844092	0.405	0.149	4.63081e-33	0.149819	0.418	0.063
Epi-SOX9	AS-Epithelium	AREG	EGFR_ERBB2	3.03941e-07	0	AREG_EGFR_ERBB2	AREG - (EGFR+ERBB2)	EGF	Secreted Signaling	KEGG: hsa04012	WOI Control	Epi-SOX9.AREG	AS-Epithelium.EGFR_ERBB2	0.00158399	1.17198	0.66	0.182	4.63081e-33	0.149819	0.418	0.063
MAIT cells	AS-Epithelium	AREG	EGFR_ERBB2	1.38467e-08	0	AREG_EGFR_ERBB2	AREG - (EGFR+ERBB2)	EGF	Secreted Signaling	KEGG: hsa04012	WOI Control	MAIT cells.AREG	AS-Epithelium.EGFR_ERBB2	0.0458822	-0.316516	0.458	0.558	4.63081e-33	0.149819	0.418	0.063
Epi-Ciliated	Epi-Glandular secretory	AREG	EGFR_ERBB2	5.50443e-06	0	AREG_EGFR_ERBB2	AREG - (EGFR+ERBB2)	EGF	Secreted Signaling	KEGG: hsa04012	WOI Control	Epi-Ciliated.AREG	Epi-Glandular secretory.EGFR_ERBB2	2.91524e-09	0.723018	0.373	0.122	2.7671e-05	-0.189757	0.399	0.536
Epi-Glandular	Epi-Glandular secretory	AREG	EGFR_ERBB2	1.66337e-05	0	AREG_EGFR_ERBB2	AREG - (EGFR+ERBB2)	EGF	Secreted Signaling	KEGG: hsa04012	WOI Control	Epi-Glandular.AREG	Epi-Glandular secretory.EGFR_ERBB2	3.1572e-82	0.719327	0.331	0.143	2.7671e-05	-0.189757	0.399	0.536
Epi-Lumenal	Epi-Glandular secretory	AREG	EGFR_ERBB2	1.85146e-05	0	AREG_EGFR_ERBB2	AREG - (EGFR+ERBB2)	EGF	Secreted Signaling	KEGG: hsa04012	WOI Control	Epi-Lumenal.AREG	Epi-Glandular secretory.EGFR_ERBB2	1.21203e-30	0.844092	0.405	0.149	2.7671e-05	-0.189757	0.399	0.536
Epi-SOX9	Epi-Glandular secretory	AREG	EGFR_ERBB2	1.04268e-05	0	AREG_EGFR_ERBB2	AREG - (EGFR+ERBB2)	EGF	Secreted Signaling	KEGG: hsa04012	WOI Control	Epi-SOX9.AREG	Epi-Glandular secretory.EGFR_ERBB2	0.00158399	1.17198	0.66	0.182	2.7671e-05	-0.189757	0.399	0.536
MAIT cells	Epi-Glandular secretory	AREG	EGFR_ERBB2	4.74911e-07	0	AREG_EGFR_ERBB2	AREG - (EGFR+ERBB2)	EGF	Secreted Signaling	KEGG: hsa04012	WOI Control	MAIT cells.AREG	Epi-Glandular secretory.EGFR_ERBB2	0.0458822	-0.316516	0.458	0.558	2.7671e-05	-0.189757	0.399	0.536
Epi-Ciliated	Epi-SOX9	AREG	EGFR_ERBB2	1.61389e-06	0	AREG_EGFR_ERBB2	AREG - (EGFR+ERBB2)	EGF	Secreted Signaling	KEGG: hsa04012	WOI Control	Epi-Ciliated.AREG	Epi-SOX9.EGFR_ERBB2	2.91524e-09	0.723018	0.373	0.122	NA	NA	NA	NA
Epi-Glandular	Epi-SOX9	AREG	EGFR_ERBB2	4.87709e-06	0	AREG_EGFR_ERBB2	AREG - (EGFR+ERBB2)	EGF	Secreted Signaling	KEGG: hsa04012	WOI Control	Epi-Glandular.AREG	Epi-SOX9.EGFR_ERBB2	3.1572e-82	0.719327	0.331	0.143	NA	NA	NA	NA
Epi-Lumenal	Epi-SOX9	AREG	EGFR_ERBB2	5.42829e-06	0	AREG_EGFR_ERBB2	AREG - (EGFR+ERBB2)	EGF	Secreted Signaling	KEGG: hsa04012	WOI Control	Epi-Lumenal.AREG	Epi-SOX9.EGFR_ERBB2	1.21203e-30	0.844092	0.405	0.149	NA	NA	NA	NA
Epi-SOX9	Epi-SOX9	AREG	EGFR_ERBB2	3.05569e-06	0	AREG_EGFR_ERBB2	AREG - (EGFR+ERBB2)	EGF	Secreted Signaling	KEGG: hsa04012	WOI Control	Epi-SOX9.AREG	Epi-SOX9.EGFR_ERBB2	0.00158399	1.17198	0.66	0.182	NA	NA	NA	NA
MAIT cells	Epi-SOX9	AREG	EGFR_ERBB2	1.39227e-07	0	AREG_EGFR_ERBB2	AREG - (EGFR+ERBB2)	EGF	Secreted Signaling	KEGG: hsa04012	WOI Control	MAIT cells.AREG	Epi-SOX9.EGFR_ERBB2	0.0458822	-0.316516	0.458	0.558	NA	NA	NA	NA
AS-Epithelium	AS-Epithelium	HBEGF	EGFR	4.49759e-09	0	HBEGF_EGFR	HBEGF - EGFR	EGF	Secreted Signaling	KEGG: hsa04012	WOI Control	AS-Epithelium.HBEGF	AS-Epithelium.EGFR	1.58482e-16	0.132071	0.327	0.079	NA	NA	NA	NA
EC-Artery	AS-Epithelium	HBEGF	EGFR	1.50793e-08	0	HBEGF_EGFR	HBEGF - EGFR	EGF	Secreted Signaling	KEGG: hsa04012	WOI Control	EC-Artery.HBEGF	AS-Epithelium.EGFR	NA	NA	NA	NA	NA	NA	NA	NA
Epi-Glandular secretory	AS-Epithelium	HBEGF	EGFR	4.61741e-07	0	HBEGF_EGFR	HBEGF - EGFR	EGF	Secreted Signaling	KEGG: hsa04012	WOI Control	Epi-Glandular secretory.HBEGF	AS-Epithelium.EGFR	0.00839703	0.16692	0.519	0.445	NA	NA	NA	NA
Epi-SOX9	AS-Epithelium	HBEGF	EGFR	1.65695e-07	0	HBEGF_EGFR	HBEGF - EGFR	EGF	Secreted Signaling	KEGG: hsa04012	WOI Control	Epi-SOX9.HBEGF	AS-Epithelium.EGFR	0.00180851	0.644797	0.675	0.273	NA	NA	NA	NA
Macrophages	AS-Epithelium	HBEGF	EGFR	7.0716e-09	0	HBEGF_EGFR	HBEGF - EGFR	EGF	Secreted Signaling	KEGG: hsa04012	WOI Control	Macrophages.HBEGF	AS-Epithelium.EGFR	NA	NA	NA	NA	NA	NA	NA	NA
AS-Epithelium	Epi-Glandular secretory	HBEGF	EGFR	1.42691e-07	0	HBEGF_EGFR	HBEGF - EGFR	EGF	Secreted Signaling	KEGG: hsa04012	WOI Control	AS-Epithelium.HBEGF	Epi-Glandular secretory.EGFR	1.58482e-16	0.132071	0.327	0.079	2.47155e-09	-0.222956	0.308	0.495
EC-Artery	Epi-Glandular secretory	HBEGF	EGFR	4.78587e-07	0	HBEGF_EGFR	HBEGF - EGFR	EGF	Secreted Signaling	KEGG: hsa04012	WOI Control	EC-Artery.HBEGF	Epi-Glandular secretory.EGFR	NA	NA	NA	NA	2.47155e-09	-0.222956	0.308	0.495
Epi-Glandular secretory	Epi-Glandular secretory	HBEGF	EGFR	1.46515e-05	0	HBEGF_EGFR	HBEGF - EGFR	EGF	Secreted Signaling	KEGG: hsa04012	WOI Control	Epi-Glandular secretory.HBEGF	Epi-Glandular secretory.EGFR	0.00839703	0.16692	0.519	0.445	2.47155e-09	-0.222956	0.308	0.495
Epi-SOX9	Epi-Glandular secretory	HBEGF	EGFR	5.25838e-06	0	HBEGF_EGFR	HBEGF - EGFR	EGF	Secreted Signaling	KEGG: hsa04012	WOI Control	Epi-SOX9.HBEGF	Epi-Glandular secretory.EGFR	0.00180851	0.644797	0.675	0.273	2.47155e-09	-0.222956	0.308	0.495
Macrophages	Epi-Glandular secretory	HBEGF	EGFR	2.24381e-07	0	HBEGF_EGFR	HBEGF - EGFR	EGF	Secreted Signaling	KEGG: hsa04012	WOI Control	Macrophages.HBEGF	Epi-Glandular secretory.EGFR	NA	NA	NA	NA	2.47155e-09	-0.222956	0.308	0.495
AS-Epithelium	Epi-SOX9	HBEGF	EGFR	7.47271e-08	0	HBEGF_EGFR	HBEGF - EGFR	EGF	Secreted Signaling	KEGG: hsa04012	WOI Control	AS-Epithelium.HBEGF	Epi-SOX9.EGFR	1.58482e-16	0.132071	0.327	0.079	NA	NA	NA	NA
EC-Artery	Epi-SOX9	HBEGF	EGFR	2.50168e-07	0	HBEGF_EGFR	HBEGF - EGFR	EGF	Secreted Signaling	KEGG: hsa04012	WOI Control	EC-Artery.HBEGF	Epi-SOX9.EGFR	NA	NA	NA	NA	NA	NA	NA	NA
Epi-Glandular secretory	Epi-SOX9	HBEGF	EGFR	7.66699e-06	0	HBEGF_EGFR	HBEGF - EGFR	EGF	Secreted Signaling	KEGG: hsa04012	WOI Control	Epi-Glandular secretory.HBEGF	Epi-SOX9.EGFR	0.00839703	0.16692	0.519	0.445	NA	NA	NA	NA
Epi-SOX9	Epi-SOX9	HBEGF	EGFR	2.74982e-06	0	HBEGF_EGFR	HBEGF - EGFR	EGF	Secreted Signaling	KEGG: hsa04012	WOI Control	Epi-SOX9.HBEGF	Epi-SOX9.EGFR	0.00180851	0.644797	0.675	0.273	NA	NA	NA	NA
Macrophages	Epi-SOX9	HBEGF	EGFR	1.17437e-07	0	HBEGF_EGFR	HBEGF - EGFR	EGF	Secreted Signaling	KEGG: hsa04012	WOI Control	Macrophages.HBEGF	Epi-SOX9.EGFR	NA	NA	NA	NA	NA	NA	NA	NA
AS-Epithelium	Myofibroblasts	HBEGF	EGFR	8.85975e-08	0	HBEGF_EGFR	HBEGF - EGFR	EGF	Secreted Signaling	KEGG: hsa04012	WOI Control	AS-Epithelium.HBEGF	Myofibroblasts.EGFR	1.58482e-16	0.132071	0.327	0.079	NA	NA	NA	NA
EC-Artery	Myofibroblasts	HBEGF	EGFR	2.96434e-07	0	HBEGF_EGFR	HBEGF - EGFR	EGF	Secreted Signaling	KEGG: hsa04012	WOI Control	EC-Artery.HBEGF	Myofibroblasts.EGFR	NA	NA	NA	NA	NA	NA	NA	NA
Epi-Glandular secretory	Myofibroblasts	HBEGF	EGFR	9.08792e-06	0	HBEGF_EGFR	HBEGF - EGFR	EGF	Secreted Signaling	KEGG: hsa04012	WOI Control	Epi-Glandular secretory.HBEGF	Myofibroblasts.EGFR	0.00839703	0.16692	0.519	0.445	NA	NA	NA	NA
Epi-SOX9	Myofibroblasts	HBEGF	EGFR	3.25878e-06	0	HBEGF_EGFR	HBEGF - EGFR	EGF	Secreted Signaling	KEGG: hsa04012	WOI Control	Epi-SOX9.HBEGF	Myofibroblasts.EGFR	0.00180851	0.644797	0.675	0.273	NA	NA	NA	NA
Macrophages	Myofibroblasts	HBEGF	EGFR	1.39209e-07	0	HBEGF_EGFR	HBEGF - EGFR	EGF	Secreted Signaling	KEGG: hsa04012	WOI Control	Macrophages.HBEGF	Myofibroblasts.EGFR	NA	NA	NA	NA	NA	NA	NA	NA
AS-Epithelium	SMC	HBEGF	EGFR	9.94351e-09	0	HBEGF_EGFR	HBEGF - EGFR	EGF	Secreted Signaling	KEGG: hsa04012	WOI Control	AS-Epithelium.HBEGF	SMC.EGFR	1.58482e-16	0.132071	0.327	0.079	NA	NA	NA	NA
EC-Artery	SMC	HBEGF	EGFR	3.33098e-08	0	HBEGF_EGFR	HBEGF - EGFR	EGF	Secreted Signaling	KEGG: hsa04012	WOI Control	EC-Artery.HBEGF	SMC.EGFR	NA	NA	NA	NA	NA	NA	NA	NA
Epi-Glandular secretory	SMC	HBEGF	EGFR	1.02048e-06	0	HBEGF_EGFR	HBEGF - EGFR	EGF	Secreted Signaling	KEGG: hsa04012	WOI Control	Epi-Glandular secretory.HBEGF	SMC.EGFR	0.00839703	0.16692	0.519	0.445	NA	NA	NA	NA
Epi-SOX9	SMC	HBEGF	EGFR	3.66085e-07	0	HBEGF_EGFR	HBEGF - EGFR	EGF	Secreted Signaling	KEGG: hsa04012	WOI Control	Epi-SOX9.HBEGF	SMC.EGFR	0.00180851	0.644797	0.675	0.273	NA	NA	NA	NA
Macrophages	SMC	HBEGF	EGFR	1.563e-08	0	HBEGF_EGFR	HBEGF - EGFR	EGF	Secreted Signaling	KEGG: hsa04012	WOI Control	Macrophages.HBEGF	SMC.EGFR	NA	NA	NA	NA	NA	NA	NA	NA
AS-Epithelium	Stroma	HBEGF	EGFR	1.3305e-06	0	HBEGF_EGFR	HBEGF - EGFR	EGF	Secreted Signaling	KEGG: hsa04012	WOI Control	AS-Epithelium.HBEGF	Stroma.EGFR	1.58482e-16	0.132071	0.327	0.079	7.9569e-272	-0.228946	0.362	0.491
EC-Artery	Stroma	HBEGF	EGFR	4.45202e-06	0	HBEGF_EGFR	HBEGF - EGFR	EGF	Secreted Signaling	KEGG: hsa04012	WOI Control	EC-Artery.HBEGF	Stroma.EGFR	NA	NA	NA	NA	7.9569e-272	-0.228946	0.362	0.491
Epi-Glandular secretory	Stroma	HBEGF	EGFR	0.000136482	0	HBEGF_EGFR	HBEGF - EGFR	EGF	Secreted Signaling	KEGG: hsa04012	WOI Control	Epi-Glandular secretory.HBEGF	Stroma.EGFR	0.00839703	0.16692	0.519	0.445	7.9569e-272	-0.228946	0.362	0.491
Epi-SOX9	Stroma	HBEGF	EGFR	4.89414e-05	0	HBEGF_EGFR	HBEGF - EGFR	EGF	Secreted Signaling	KEGG: hsa04012	WOI Control	Epi-SOX9.HBEGF	Stroma.EGFR	0.00180851	0.644797	0.675	0.273	7.9569e-272	-0.228946	0.362	0.491
Macrophages	Stroma	HBEGF	EGFR	2.09062e-06	0	HBEGF_EGFR	HBEGF - EGFR	EGF	Secreted Signaling	KEGG: hsa04012	WOI Control	Macrophages.HBEGF	Stroma.EGFR	NA	NA	NA	NA	7.9569e-272	-0.228946	0.362	0.491
AS-Epithelium	AS-Epithelium	HBEGF	EGFR_ERBB2	6.09134e-09	0	HBEGF_EGFR_ERBB2	HBEGF - (EGFR+ERBB2)	EGF	Secreted Signaling	KEGG: hsa04012	WOI Control	AS-Epithelium.HBEGF	AS-Epithelium.EGFR_ERBB2	1.58482e-16	0.132071	0.327	0.079	4.63081e-33	0.149819	0.418	0.063
EC-Artery	AS-Epithelium	HBEGF	EGFR_ERBB2	2.04089e-08	0	HBEGF_EGFR_ERBB2	HBEGF - (EGFR+ERBB2)	EGF	Secreted Signaling	KEGG: hsa04012	WOI Control	EC-Artery.HBEGF	AS-Epithelium.EGFR_ERBB2	NA	NA	NA	NA	4.63081e-33	0.149819	0.418	0.063
Epi-Glandular secretory	AS-Epithelium	HBEGF	EGFR_ERBB2	6.25184e-07	0	HBEGF_EGFR_ERBB2	HBEGF - (EGFR+ERBB2)	EGF	Secreted Signaling	KEGG: hsa04012	WOI Control	Epi-Glandular secretory.HBEGF	AS-Epithelium.EGFR_ERBB2	0.00839703	0.16692	0.519	0.445	4.63081e-33	0.149819	0.418	0.063
Epi-SOX9	AS-Epithelium	HBEGF	EGFR_ERBB2	2.24292e-07	0	HBEGF_EGFR_ERBB2	HBEGF - (EGFR+ERBB2)	EGF	Secreted Signaling	KEGG: hsa04012	WOI Control	Epi-SOX9.HBEGF	AS-Epithelium.EGFR_ERBB2	0.00180851	0.644797	0.675	0.273	4.63081e-33	0.149819	0.418	0.063
Macrophages	AS-Epithelium	HBEGF	EGFR_ERBB2	9.57535e-09	0	HBEGF_EGFR_ERBB2	HBEGF - (EGFR+ERBB2)	EGF	Secreted Signaling	KEGG: hsa04012	WOI Control	Macrophages.HBEGF	AS-Epithelium.EGFR_ERBB2	NA	NA	NA	NA	4.63081e-33	0.149819	0.418	0.063
AS-Epithelium	Epi-Glandular secretory	HBEGF	EGFR_ERBB2	2.08883e-07	0	HBEGF_EGFR_ERBB2	HBEGF - (EGFR+ERBB2)	EGF	Secreted Signaling	KEGG: hsa04012	WOI Control	AS-Epithelium.HBEGF	Epi-Glandular secretory.EGFR_ERBB2	1.58482e-16	0.132071	0.327	0.079	2.7671e-05	-0.189757	0.399	0.536
EC-Artery	Epi-Glandular secretory	HBEGF	EGFR_ERBB2	7.001e-07	0	HBEGF_EGFR_ERBB2	HBEGF - (EGFR+ERBB2)	EGF	Secreted Signaling	KEGG: hsa04012	WOI Control	EC-Artery.HBEGF	Epi-Glandular secretory.EGFR_ERBB2	NA	NA	NA	NA	2.7671e-05	-0.189757	0.399	0.536
Epi-Glandular secretory	Epi-Glandular secretory	HBEGF	EGFR_ERBB2	2.14418e-05	0	HBEGF_EGFR_ERBB2	HBEGF - (EGFR+ERBB2)	EGF	Secreted Signaling	KEGG: hsa04012	WOI Control	Epi-Glandular secretory.HBEGF	Epi-Glandular secretory.EGFR_ERBB2	0.00839703	0.16692	0.519	0.445	2.7671e-05	-0.189757	0.399	0.536
Epi-SOX9	Epi-Glandular secretory	HBEGF	EGFR_ERBB2	7.69343e-06	0	HBEGF_EGFR_ERBB2	HBEGF - (EGFR+ERBB2)	EGF	Secreted Signaling	KEGG: hsa04012	WOI Control	Epi-SOX9.HBEGF	Epi-Glandular secretory.EGFR_ERBB2	0.00180851	0.644797	0.675	0.273	2.7671e-05	-0.189757	0.399	0.536
Macrophages	Epi-Glandular secretory	HBEGF	EGFR_ERBB2	3.28393e-07	0	HBEGF_EGFR_ERBB2	HBEGF - (EGFR+ERBB2)	EGF	Secreted Signaling	KEGG: hsa04012	WOI Control	Macrophages.HBEGF	Epi-Glandular secretory.EGFR_ERBB2	NA	NA	NA	NA	2.7671e-05	-0.189757	0.399	0.536
AS-Epithelium	Epi-SOX9	HBEGF	EGFR_ERBB2	6.12539e-08	0	HBEGF_EGFR_ERBB2	HBEGF - (EGFR+ERBB2)	EGF	Secreted Signaling	KEGG: hsa04012	WOI Control	AS-Epithelium.HBEGF	Epi-SOX9.EGFR_ERBB2	1.58482e-16	0.132071	0.327	0.079	NA	NA	NA	NA
EC-Artery	Epi-SOX9	HBEGF	EGFR_ERBB2	2.05189e-07	0	HBEGF_EGFR_ERBB2	HBEGF - (EGFR+ERBB2)	EGF	Secreted Signaling	KEGG: hsa04012	WOI Control	EC-Artery.HBEGF	Epi-SOX9.EGFR_ERBB2	NA	NA	NA	NA	NA	NA	NA	NA
Epi-Glandular secretory	Epi-SOX9	HBEGF	EGFR_ERBB2	6.28626e-06	0	HBEGF_EGFR_ERBB2	HBEGF - (EGFR+ERBB2)	EGF	Secreted Signaling	KEGG: hsa04012	WOI Control	Epi-Glandular secretory.HBEGF	Epi-SOX9.EGFR_ERBB2	0.00839703	0.16692	0.519	0.445	NA	NA	NA	NA
Epi-SOX9	Epi-SOX9	HBEGF	EGFR_ERBB2	2.2551e-06	0	HBEGF_EGFR_ERBB2	HBEGF - (EGFR+ERBB2)	EGF	Secreted Signaling	KEGG: hsa04012	WOI Control	Epi-SOX9.HBEGF	Epi-SOX9.EGFR_ERBB2	0.00180851	0.644797	0.675	0.273	NA	NA	NA	NA
Macrophages	Epi-SOX9	HBEGF	EGFR_ERBB2	9.62825e-08	0	HBEGF_EGFR_ERBB2	HBEGF - (EGFR+ERBB2)	EGF	Secreted Signaling	KEGG: hsa04012	WOI Control	Macrophages.HBEGF	Epi-SOX9.EGFR_ERBB2	NA	NA	NA	NA	NA	NA	NA	NA
Macrophages	AS-Epithelium	EREG	EGFR	3.56171e-08	0	EREG_EGFR	EREG - EGFR	EGF	Secreted Signaling	KEGG: hsa04012	WOI Control	Macrophages.EREG	AS-Epithelium.EGFR	NA	NA	NA	NA	NA	NA	NA	NA
Macrophages	Epi-Glandular secretory	EREG	EGFR	1.13115e-06	0	EREG_EGFR	EREG - EGFR	EGF	Secreted Signaling	KEGG: hsa04012	WOI Control	Macrophages.EREG	Epi-Glandular secretory.EGFR	NA	NA	NA	NA	2.47155e-09	-0.222956	0.308	0.495
Macrophages	Epi-SOX9	EREG	EGFR	5.89405e-07	0	EREG_EGFR	EREG - EGFR	EGF	Secreted Signaling	KEGG: hsa04012	WOI Control	Macrophages.EREG	Epi-SOX9.EGFR	NA	NA	NA	NA	NA	NA	NA	NA
Macrophages	Myofibroblasts	EREG	EGFR	6.97739e-07	0	EREG_EGFR	EREG - EGFR	EGF	Secreted Signaling	KEGG: hsa04012	WOI Control	Macrophages.EREG	Myofibroblasts.EGFR	NA	NA	NA	NA	NA	NA	NA	NA
Macrophages	SMC	EREG	EGFR	7.85644e-08	0	EREG_EGFR	EREG - EGFR	EGF	Secreted Signaling	KEGG: hsa04012	WOI Control	Macrophages.EREG	SMC.EGFR	NA	NA	NA	NA	NA	NA	NA	NA
Macrophages	Stroma	EREG	EGFR	1.04804e-05	0	EREG_EGFR	EREG - EGFR	EGF	Secreted Signaling	KEGG: hsa04012	WOI Control	Macrophages.EREG	Stroma.EGFR	NA	NA	NA	NA	7.9569e-272	-0.228946	0.362	0.491
Macrophages	AS-Epithelium	EREG	EGFR_ERBB2	4.81504e-08	0	EREG_EGFR_ERBB2	EREG - (EGFR+ERBB2)	EGF	Secreted Signaling	KEGG: hsa04012	WOI Control	Macrophages.EREG	AS-Epithelium.EGFR_ERBB2	NA	NA	NA	NA	4.63081e-33	0.149819	0.418	0.063
Macrophages	Epi-Glandular secretory	EREG	EGFR_ERBB2	1.6527e-06	0	EREG_EGFR_ERBB2	EREG - (EGFR+ERBB2)	EGF	Secreted Signaling	KEGG: hsa04012	WOI Control	Macrophages.EREG	Epi-Glandular secretory.EGFR_ERBB2	NA	NA	NA	NA	2.7671e-05	-0.189757	0.399	0.536
Macrophages	Epi-SOX9	EREG	EGFR_ERBB2	4.83932e-07	0	EREG_EGFR_ERBB2	EREG - (EGFR+ERBB2)	EGF	Secreted Signaling	KEGG: hsa04012	WOI Control	Macrophages.EREG	Epi-SOX9.EGFR_ERBB2	NA	NA	NA	NA	NA	NA	NA	NA
EC-Artery	AS-Epithelium	FGF2	FGFR1	7.10733e-09	0	FGF2_FGFR1	FGF2 - FGFR1	FGF	Secreted Signaling	PMC: 4393358	WOI Control	EC-Artery.FGF2	AS-Epithelium.FGFR1	NA	NA	NA	NA	1.12491e-34	0.174842	0.474	0.076
Myofibroblasts	AS-Epithelium	FGF2	FGFR1	8.24901e-08	0	FGF2_FGFR1	FGF2 - FGFR1	FGF	Secreted Signaling	PMC: 4393358	WOI Control	Myofibroblasts.FGF2	AS-Epithelium.FGFR1	NA	NA	NA	NA	1.12491e-34	0.174842	0.474	0.076
SMC	AS-Epithelium	FGF2	FGFR1	9.12026e-09	0	FGF2_FGFR1	FGF2 - FGFR1	FGF	Secreted Signaling	PMC: 4393358	WOI Control	SMC.FGF2	AS-Epithelium.FGFR1	NA	NA	NA	NA	1.12491e-34	0.174842	0.474	0.076
EC-Artery	EC-Artery	FGF2	FGFR1	1.61813e-08	0	FGF2_FGFR1	FGF2 - FGFR1	FGF	Secreted Signaling	PMC: 4393358	WOI Control	EC-Artery.FGF2	EC-Artery.FGFR1	NA	NA	NA	NA	NA	NA	NA	NA
Myofibroblasts	EC-Artery	FGF2	FGFR1	1.87875e-07	0	FGF2_FGFR1	FGF2 - FGFR1	FGF	Secreted Signaling	PMC: 4393358	WOI Control	Myofibroblasts.FGF2	EC-Artery.FGFR1	NA	NA	NA	NA	NA	NA	NA	NA
SMC	EC-Artery	FGF2	FGFR1	2.07862e-08	0	FGF2_FGFR1	FGF2 - FGFR1	FGF	Secreted Signaling	PMC: 4393358	WOI Control	SMC.FGF2	EC-Artery.FGFR1	NA	NA	NA	NA	NA	NA	NA	NA
EC-Artery	EC-Vein	FGF2	FGFR1	1.67933e-07	0	FGF2_FGFR1	FGF2 - FGFR1	FGF	Secreted Signaling	PMC: 4393358	WOI Control	EC-Artery.FGF2	EC-Vein.FGFR1	NA	NA	NA	NA	NA	NA	NA	NA
Myofibroblasts	EC-Vein	FGF2	FGFR1	1.94952e-06	0	FGF2_FGFR1	FGF2 - FGFR1	FGF	Secreted Signaling	PMC: 4393358	WOI Control	Myofibroblasts.FGF2	EC-Vein.FGFR1	NA	NA	NA	NA	NA	NA	NA	NA
SMC	EC-Vein	FGF2	FGFR1	2.15632e-07	0	FGF2_FGFR1	FGF2 - FGFR1	FGF	Secreted Signaling	PMC: 4393358	WOI Control	SMC.FGF2	EC-Vein.FGFR1	NA	NA	NA	NA	NA	NA	NA	NA
EC-Artery	Epi-Ciliated	FGF2	FGFR1	6.69781e-08	0	FGF2_FGFR1	FGF2 - FGFR1	FGF	Secreted Signaling	PMC: 4393358	WOI Control	EC-Artery.FGF2	Epi-Ciliated.FGFR1	NA	NA	NA	NA	0.0135719	0.235714	0.314	0.228
Myofibroblasts	Epi-Ciliated	FGF2	FGFR1	7.77339e-07	0	FGF2_FGFR1	FGF2 - FGFR1	FGF	Secreted Signaling	PMC: 4393358	WOI Control	Myofibroblasts.FGF2	Epi-Ciliated.FGFR1	NA	NA	NA	NA	0.0135719	0.235714	0.314	0.228
SMC	Epi-Ciliated	FGF2	FGFR1	8.59375e-08	0	FGF2_FGFR1	FGF2 - FGFR1	FGF	Secreted Signaling	PMC: 4393358	WOI Control	SMC.FGF2	Epi-Ciliated.FGFR1	NA	NA	NA	NA	0.0135719	0.235714	0.314	0.228
EC-Artery	Epi-Glandular	FGF2	FGFR1	3.02153e-07	0	FGF2_FGFR1	FGF2 - FGFR1	FGF	Secreted Signaling	PMC: 4393358	WOI Control	EC-Artery.FGF2	Epi-Glandular.FGFR1	NA	NA	NA	NA	1.16749e-07	0.218296	0.333	0.318
Myofibroblasts	Epi-Glandular	FGF2	FGFR1	3.50692e-06	0	FGF2_FGFR1	FGF2 - FGFR1	FGF	Secreted Signaling	PMC: 4393358	WOI Control	Myofibroblasts.FGF2	Epi-Glandular.FGFR1	NA	NA	NA	NA	1.16749e-07	0.218296	0.333	0.318
SMC	Epi-Glandular	FGF2	FGFR1	3.87735e-07	0	FGF2_FGFR1	FGF2 - FGFR1	FGF	Secreted Signaling	PMC: 4393358	WOI Control	SMC.FGF2	Epi-Glandular.FGFR1	NA	NA	NA	NA	1.16749e-07	0.218296	0.333	0.318
EC-Artery	Epi-Glandular secretory	FGF2	FGFR1	6.09876e-07	0	FGF2_FGFR1	FGF2 - FGFR1	FGF	Secreted Signaling	PMC: 4393358	WOI Control	EC-Artery.FGF2	Epi-Glandular secretory.FGFR1	NA	NA	NA	NA	NA	NA	NA	NA
Myofibroblasts	Epi-Glandular secretory	FGF2	FGFR1	7.07977e-06	0	FGF2_FGFR1	FGF2 - FGFR1	FGF	Secreted Signaling	PMC: 4393358	WOI Control	Myofibroblasts.FGF2	Epi-Glandular secretory.FGFR1	NA	NA	NA	NA	NA	NA	NA	NA
SMC	Epi-Glandular secretory	FGF2	FGFR1	7.83034e-07	0	FGF2_FGFR1	FGF2 - FGFR1	FGF	Secreted Signaling	PMC: 4393358	WOI Control	SMC.FGF2	Epi-Glandular secretory.FGFR1	NA	NA	NA	NA	NA	NA	NA	NA
EC-Artery	Epi-SOX9	FGF2	FGFR1	1.5408e-07	0	FGF2_FGFR1	FGF2 - FGFR1	FGF	Secreted Signaling	PMC: 4393358	WOI Control	EC-Artery.FGF2	Epi-SOX9.FGFR1	NA	NA	NA	NA	0.00179227	0.469774	0.617	0.182
Myofibroblasts	Epi-SOX9	FGF2	FGFR1	1.7887e-06	0	FGF2_FGFR1	FGF2 - FGFR1	FGF	Secreted Signaling	PMC: 4393358	WOI Control	Myofibroblasts.FGF2	Epi-SOX9.FGFR1	NA	NA	NA	NA	0.00179227	0.469774	0.617	0.182
SMC	Epi-SOX9	FGF2	FGFR1	1.97842e-07	0	FGF2_FGFR1	FGF2 - FGFR1	FGF	Secreted Signaling	PMC: 4393358	WOI Control	SMC.FGF2	Epi-SOX9.FGFR1	NA	NA	NA	NA	0.00179227	0.469774	0.617	0.182
EC-Artery	PV MYH11	FGF2	FGFR1	1.26028e-08	0	FGF2_FGFR1	FGF2 - FGFR1	FGF	Secreted Signaling	PMC: 4393358	WOI Control	EC-Artery.FGF2	PV MYH11.FGFR1	NA	NA	NA	NA	2.85067e-08	-0.200696	0.282	0.394
Myofibroblasts	PV MYH11	FGF2	FGFR1	1.46262e-07	0	FGF2_FGFR1	FGF2 - FGFR1	FGF	Secreted Signaling	PMC: 4393358	WOI Control	Myofibroblasts.FGF2	PV MYH11.FGFR1	NA	NA	NA	NA	2.85067e-08	-0.200696	0.282	0.394
SMC	PV MYH11	FGF2	FGFR1	1.61687e-08	0	FGF2_FGFR1	FGF2 - FGFR1	FGF	Secreted Signaling	PMC: 4393358	WOI Control	SMC.FGF2	PV MYH11.FGFR1	NA	NA	NA	NA	2.85067e-08	-0.200696	0.282	0.394
EC-Artery	SMC	FGF2	FGFR1	3.4224e-09	0	FGF2_FGFR1	FGF2 - FGFR1	FGF	Secreted Signaling	PMC: 4393358	WOI Control	EC-Artery.FGF2	SMC.FGFR1	NA	NA	NA	NA	1.52312e-10	-0.272951	0.257	0.419
Myofibroblasts	SMC	FGF2	FGFR1	3.97172e-08	0	FGF2_FGFR1	FGF2 - FGFR1	FGF	Secreted Signaling	PMC: 4393358	WOI Control	Myofibroblasts.FGF2	SMC.FGFR1	NA	NA	NA	NA	1.52312e-10	-0.272951	0.257	0.419
SMC	SMC	FGF2	FGFR1	4.39028e-09	0	FGF2_FGFR1	FGF2 - FGFR1	FGF	Secreted Signaling	PMC: 4393358	WOI Control	SMC.FGF2	SMC.FGFR1	NA	NA	NA	NA	1.52312e-10	-0.272951	0.257	0.419
EC-Artery	AS-Epithelium	FGF2	FGFR2	5.64204e-09	0	FGF2_FGFR2	FGF2 - FGFR2	FGF	Secreted Signaling	PMC: 4393358	WOI Control	EC-Artery.FGF2	AS-Epithelium.FGFR2	NA	NA	NA	NA	NA	NA	NA	NA
Myofibroblasts	AS-Epithelium	FGF2	FGFR2	6.54813e-08	0	FGF2_FGFR2	FGF2 - FGFR2	FGF	Secreted Signaling	PMC: 4393358	WOI Control	Myofibroblasts.FGF2	AS-Epithelium.FGFR2	NA	NA	NA	NA	NA	NA	NA	NA
SMC	AS-Epithelium	FGF2	FGFR2	7.23927e-09	0	FGF2_FGFR2	FGF2 - FGFR2	FGF	Secreted Signaling	PMC: 4393358	WOI Control	SMC.FGF2	AS-Epithelium.FGFR2	NA	NA	NA	NA	NA	NA	NA	NA
EC-Artery	Epi-Glandular secretory	FGF2	FGFR2	1.97581e-07	0	FGF2_FGFR2	FGF2 - FGFR2	FGF	Secreted Signaling	PMC: 4393358	WOI Control	EC-Artery.FGF2	Epi-Glandular secretory.FGFR2	NA	NA	NA	NA	NA	NA	NA	NA
Myofibroblasts	Epi-Glandular secretory	FGF2	FGFR2	2.29308e-06	0	FGF2_FGFR2	FGF2 - FGFR2	FGF	Secreted Signaling	PMC: 4393358	WOI Control	Myofibroblasts.FGF2	Epi-Glandular secretory.FGFR2	NA	NA	NA	NA	NA	NA	NA	NA
SMC	Epi-Glandular secretory	FGF2	FGFR2	2.53504e-07	0	FGF2_FGFR2	FGF2 - FGFR2	FGF	Secreted Signaling	PMC: 4393358	WOI Control	SMC.FGF2	Epi-Glandular secretory.FGFR2	NA	NA	NA	NA	NA	NA	NA	NA
EC-Artery	Epi-Lumenal	FGF2	FGFR2	3.25853e-07	0	FGF2_FGFR2	FGF2 - FGFR2	FGF	Secreted Signaling	PMC: 4393358	WOI Control	EC-Artery.FGF2	Epi-Lumenal.FGFR2	NA	NA	NA	NA	NA	NA	NA	NA
Myofibroblasts	Epi-Lumenal	FGF2	FGFR2	3.78208e-06	0	FGF2_FGFR2	FGF2 - FGFR2	FGF	Secreted Signaling	PMC: 4393358	WOI Control	Myofibroblasts.FGF2	Epi-Lumenal.FGFR2	NA	NA	NA	NA	NA	NA	NA	NA
SMC	Epi-Lumenal	FGF2	FGFR2	4.18179e-07	0	FGF2_FGFR2	FGF2 - FGFR2	FGF	Secreted Signaling	PMC: 4393358	WOI Control	SMC.FGF2	Epi-Lumenal.FGFR2	NA	NA	NA	NA	NA	NA	NA	NA
EC-Artery	Epi-SOX9	FGF2	FGFR2	4.37862e-08	0	FGF2_FGFR2	FGF2 - FGFR2	FGF	Secreted Signaling	PMC: 4393358	WOI Control	EC-Artery.FGF2	Epi-SOX9.FGFR2	NA	NA	NA	NA	NA	NA	NA	NA
Myofibroblasts	Epi-SOX9	FGF2	FGFR2	5.08169e-07	0	FGF2_FGFR2	FGF2 - FGFR2	FGF	Secreted Signaling	PMC: 4393358	WOI Control	Myofibroblasts.FGF2	Epi-SOX9.FGFR2	NA	NA	NA	NA	NA	NA	NA	NA
SMC	Epi-SOX9	FGF2	FGFR2	5.61783e-08	0	FGF2_FGFR2	FGF2 - FGFR2	FGF	Secreted Signaling	PMC: 4393358	WOI Control	SMC.FGF2	Epi-SOX9.FGFR2	NA	NA	NA	NA	NA	NA	NA	NA
Epi-Glandular secretory	AS-Epithelium	FGF7	FGFR1	1.30151e-07	0	FGF7_FGFR1	FGF7 - FGFR1	FGF	Secreted Signaling	PMC: 4393358	WOI Control	Epi-Glandular secretory.FGF7	AS-Epithelium.FGFR1	7.76079e-08	0.73392	0.258	0.099	1.12491e-34	0.174842	0.474	0.076
Myofibroblasts	AS-Epithelium	FGF7	FGFR1	1.2441e-07	0	FGF7_FGFR1	FGF7 - FGFR1	FGF	Secreted Signaling	PMC: 4393358	WOI Control	Myofibroblasts.FGF7	AS-Epithelium.FGFR1	NA	NA	NA	NA	1.12491e-34	0.174842	0.474	0.076
SMC	AS-Epithelium	FGF7	FGFR1	1.69391e-08	0	FGF7_FGFR1	FGF7 - FGFR1	FGF	Secreted Signaling	PMC: 4393358	WOI Control	SMC.FGF7	AS-Epithelium.FGFR1	6.4464e-18	0.236682	0.35	0.136	1.12491e-34	0.174842	0.474	0.076
Stroma	AS-Epithelium	FGF7	FGFR1	1.44855e-06	0	FGF7_FGFR1	FGF7 - FGFR1	FGF	Secreted Signaling	PMC: 4393358	WOI Control	Stroma.FGF7	AS-Epithelium.FGFR1	NA	NA	NA	NA	1.12491e-34	0.174842	0.474	0.076
Epi-Glandular secretory	EC-Artery	FGF7	FGFR1	2.96831e-07	0	FGF7_FGFR1	FGF7 - FGFR1	FGF	Secreted Signaling	PMC: 4393358	WOI Control	Epi-Glandular secretory.FGF7	EC-Artery.FGFR1	7.76079e-08	0.73392	0.258	0.099	NA	NA	NA	NA
Myofibroblasts	EC-Artery	FGF7	FGFR1	2.83032e-07	0	FGF7_FGFR1	FGF7 - FGFR1	FGF	Secreted Signaling	PMC: 4393358	WOI Control	Myofibroblasts.FGF7	EC-Artery.FGFR1	NA	NA	NA	NA	NA	NA	NA	NA
SMC	EC-Artery	FGF7	FGFR1	3.85566e-08	0	FGF7_FGFR1	FGF7 - FGFR1	FGF	Secreted Signaling	PMC: 4393358	WOI Control	SMC.FGF7	EC-Artery.FGFR1	6.4464e-18	0.236682	0.35	0.136	NA	NA	NA	NA
Stroma	EC-Artery	FGF7	FGFR1	3.29807e-06	0	FGF7_FGFR1	FGF7 - FGFR1	FGF	Secreted Signaling	PMC: 4393358	WOI Control	Stroma.FGF7	EC-Artery.FGFR1	NA	NA	NA	NA	NA	NA	NA	NA
Epi-Glandular secretory	EC-Vein	FGF7	FGFR1	3.07842e-06	0	FGF7_FGFR1	FGF7 - FGFR1	FGF	Secreted Signaling	PMC: 4393358	WOI Control	Epi-Glandular secretory.FGF7	EC-Vein.FGFR1	7.76079e-08	0.73392	0.258	0.099	NA	NA	NA	NA
Myofibroblasts	EC-Vein	FGF7	FGFR1	2.93826e-06	0	FGF7_FGFR1	FGF7 - FGFR1	FGF	Secreted Signaling	PMC: 4393358	WOI Control	Myofibroblasts.FGF7	EC-Vein.FGFR1	NA	NA	NA	NA	NA	NA	NA	NA
SMC	EC-Vein	FGF7	FGFR1	4.00186e-07	0	FGF7_FGFR1	FGF7 - FGFR1	FGF	Secreted Signaling	PMC: 4393358	WOI Control	SMC.FGF7	EC-Vein.FGFR1	6.4464e-18	0.236682	0.35	0.136	NA	NA	NA	NA
Stroma	EC-Vein	FGF7	FGFR1	3.42275e-05	0	FGF7_FGFR1	FGF7 - FGFR1	FGF	Secreted Signaling	PMC: 4393358	WOI Control	Stroma.FGF7	EC-Vein.FGFR1	NA	NA	NA	NA	NA	NA	NA	NA
Epi-Glandular secretory	Epi-Ciliated	FGF7	FGFR1	1.22628e-06	0	FGF7_FGFR1	FGF7 - FGFR1	FGF	Secreted Signaling	PMC: 4393358	WOI Control	Epi-Glandular secretory.FGF7	Epi-Ciliated.FGFR1	7.76079e-08	0.73392	0.258	0.099	0.0135719	0.235714	0.314	0.228
Myofibroblasts	Epi-Ciliated	FGF7	FGFR1	1.17251e-06	0	FGF7_FGFR1	FGF7 - FGFR1	FGF	Secreted Signaling	PMC: 4393358	WOI Control	Myofibroblasts.FGF7	Epi-Ciliated.FGFR1	NA	NA	NA	NA	0.0135719	0.235714	0.314	0.228
SMC	Epi-Ciliated	FGF7	FGFR1	1.59635e-07	0	FGF7_FGFR1	FGF7 - FGFR1	FGF	Secreted Signaling	PMC: 4393358	WOI Control	SMC.FGF7	Epi-Ciliated.FGFR1	6.4464e-18	0.236682	0.35	0.136	0.0135719	0.235714	0.314	0.228
Stroma	Epi-Ciliated	FGF7	FGFR1	1.36508e-05	0	FGF7_FGFR1	FGF7 - FGFR1	FGF	Secreted Signaling	PMC: 4393358	WOI Control	Stroma.FGF7	Epi-Ciliated.FGFR1	NA	NA	NA	NA	0.0135719	0.235714	0.314	0.228
Epi-Glandular secretory	Epi-Glandular	FGF7	FGFR1	5.53325e-06	0	FGF7_FGFR1	FGF7 - FGFR1	FGF	Secreted Signaling	PMC: 4393358	WOI Control	Epi-Glandular secretory.FGF7	Epi-Glandular.FGFR1	7.76079e-08	0.73392	0.258	0.099	1.16749e-07	0.218296	0.333	0.318
Myofibroblasts	Epi-Glandular	FGF7	FGFR1	5.28897e-06	0	FGF7_FGFR1	FGF7 - FGFR1	FGF	Secreted Signaling	PMC: 4393358	WOI Control	Myofibroblasts.FGF7	Epi-Glandular.FGFR1	NA	NA	NA	NA	1.16749e-07	0.218296	0.333	0.318
SMC	Epi-Glandular	FGF7	FGFR1	7.20129e-07	0	FGF7_FGFR1	FGF7 - FGFR1	FGF	Secreted Signaling	PMC: 4393358	WOI Control	SMC.FGF7	Epi-Glandular.FGFR1	6.4464e-18	0.236682	0.35	0.136	1.16749e-07	0.218296	0.333	0.318
Stroma	Epi-Glandular	FGF7	FGFR1	6.15821e-05	0	FGF7_FGFR1	FGF7 - FGFR1	FGF	Secreted Signaling	PMC: 4393358	WOI Control	Stroma.FGF7	Epi-Glandular.FGFR1	NA	NA	NA	NA	1.16749e-07	0.218296	0.333	0.318
Epi-Glandular secretory	Epi-Glandular secretory	FGF7	FGFR1	1.11782e-05	0	FGF7_FGFR1	FGF7 - FGFR1	FGF	Secreted Signaling	PMC: 4393358	WOI Control	Epi-Glandular secretory.FGF7	Epi-Glandular secretory.FGFR1	7.76079e-08	0.73392	0.258	0.099	NA	NA	NA	NA
Myofibroblasts	Epi-Glandular secretory	FGF7	FGFR1	1.06714e-05	0	FGF7_FGFR1	FGF7 - FGFR1	FGF	Secreted Signaling	PMC: 4393358	WOI Control	Myofibroblasts.FGF7	Epi-Glandular secretory.FGFR1	NA	NA	NA	NA	NA	NA	NA	NA
SMC	Epi-Glandular secretory	FGF7	FGFR1	1.45336e-06	0	FGF7_FGFR1	FGF7 - FGFR1	FGF	Secreted Signaling	PMC: 4393358	WOI Control	SMC.FGF7	Epi-Glandular secretory.FGFR1	6.4464e-18	0.236682	0.35	0.136	NA	NA	NA	NA
Stroma	Epi-Glandular secretory	FGF7	FGFR1	0.000124302	0	FGF7_FGFR1	FGF7 - FGFR1	FGF	Secreted Signaling	PMC: 4393358	WOI Control	Stroma.FGF7	Epi-Glandular secretory.FGFR1	NA	NA	NA	NA	NA	NA	NA	NA
Epi-Glandular secretory	Epi-SOX9	FGF7	FGFR1	2.82443e-06	0	FGF7_FGFR1	FGF7 - FGFR1	FGF	Secreted Signaling	PMC: 4393358	WOI Control	Epi-Glandular secretory.FGF7	Epi-SOX9.FGFR1	7.76079e-08	0.73392	0.258	0.099	0.00179227	0.469774	0.617	0.182
Myofibroblasts	Epi-SOX9	FGF7	FGFR1	2.6959e-06	0	FGF7_FGFR1	FGF7 - FGFR1	FGF	Secreted Signaling	PMC: 4393358	WOI Control	Myofibroblasts.FGF7	Epi-SOX9.FGFR1	NA	NA	NA	NA	0.00179227	0.469774	0.617	0.182
SMC	Epi-SOX9	FGF7	FGFR1	3.67175e-07	0	FGF7_FGFR1	FGF7 - FGFR1	FGF	Secreted Signaling	PMC: 4393358	WOI Control	SMC.FGF7	Epi-SOX9.FGFR1	6.4464e-18	0.236682	0.35	0.136	0.00179227	0.469774	0.617	0.182
Stroma	Epi-SOX9	FGF7	FGFR1	3.1404e-05	0	FGF7_FGFR1	FGF7 - FGFR1	FGF	Secreted Signaling	PMC: 4393358	WOI Control	Stroma.FGF7	Epi-SOX9.FGFR1	NA	NA	NA	NA	0.00179227	0.469774	0.617	0.182
Epi-Glandular secretory	PV MYH11	FGF7	FGFR1	2.30705e-07	0	FGF7_FGFR1	FGF7 - FGFR1	FGF	Secreted Signaling	PMC: 4393358	WOI Control	Epi-Glandular secretory.FGF7	PV MYH11.FGFR1	7.76079e-08	0.73392	0.258	0.099	2.85067e-08	-0.200696	0.282	0.394
Myofibroblasts	PV MYH11	FGF7	FGFR1	2.20639e-07	0	FGF7_FGFR1	FGF7 - FGFR1	FGF	Secreted Signaling	PMC: 4393358	WOI Control	Myofibroblasts.FGF7	PV MYH11.FGFR1	NA	NA	NA	NA	2.85067e-08	-0.200696	0.282	0.394
SMC	PV MYH11	FGF7	FGFR1	3.00381e-08	0	FGF7_FGFR1	FGF7 - FGFR1	FGF	Secreted Signaling	PMC: 4393358	WOI Control	SMC.FGF7	PV MYH11.FGFR1	6.4464e-18	0.236682	0.35	0.136	2.85067e-08	-0.200696	0.282	0.394
Stroma	PV MYH11	FGF7	FGFR1	2.56857e-06	0	FGF7_FGFR1	FGF7 - FGFR1	FGF	Secreted Signaling	PMC: 4393358	WOI Control	Stroma.FGF7	PV MYH11.FGFR1	NA	NA	NA	NA	2.85067e-08	-0.200696	0.282	0.394
Epi-Glandular secretory	SMC	FGF7	FGFR1	6.26389e-08	0	FGF7_FGFR1	FGF7 - FGFR1	FGF	Secreted Signaling	PMC: 4393358	WOI Control	Epi-Glandular secretory.FGF7	SMC.FGFR1	7.76079e-08	0.73392	0.258	0.099	1.52312e-10	-0.272951	0.257	0.419
Myofibroblasts	SMC	FGF7	FGFR1	5.99208e-08	0	FGF7_FGFR1	FGF7 - FGFR1	FGF	Secreted Signaling	PMC: 4393358	WOI Control	Myofibroblasts.FGF7	SMC.FGFR1	NA	NA	NA	NA	1.52312e-10	-0.272951	0.257	0.419
SMC	SMC	FGF7	FGFR1	8.15727e-09	0	FGF7_FGFR1	FGF7 - FGFR1	FGF	Secreted Signaling	PMC: 4393358	WOI Control	SMC.FGF7	SMC.FGFR1	6.4464e-18	0.236682	0.35	0.136	1.52312e-10	-0.272951	0.257	0.419
Stroma	SMC	FGF7	FGFR1	6.97512e-07	0	FGF7_FGFR1	FGF7 - FGFR1	FGF	Secreted Signaling	PMC: 4393358	WOI Control	Stroma.FGF7	SMC.FGFR1	NA	NA	NA	NA	1.52312e-10	-0.272951	0.257	0.419
Epi-Glandular secretory	AS-Epithelium	FGF7	FGFR2	1.03302e-07	0	FGF7_FGFR2	FGF7 - FGFR2	FGF	Secreted Signaling	PMC: 4393358	WOI Control	Epi-Glandular secretory.FGF7	AS-Epithelium.FGFR2	7.76079e-08	0.73392	0.258	0.099	NA	NA	NA	NA
Myofibroblasts	AS-Epithelium	FGF7	FGFR2	9.87674e-08	0	FGF7_FGFR2	FGF7 - FGFR2	FGF	Secreted Signaling	PMC: 4393358	WOI Control	Myofibroblasts.FGF7	AS-Epithelium.FGFR2	NA	NA	NA	NA	NA	NA	NA	NA
SMC	AS-Epithelium	FGF7	FGFR2	1.34471e-08	0	FGF7_FGFR2	FGF7 - FGFR2	FGF	Secreted Signaling	PMC: 4393358	WOI Control	SMC.FGF7	AS-Epithelium.FGFR2	6.4464e-18	0.236682	0.35	0.136	NA	NA	NA	NA
Stroma	AS-Epithelium	FGF7	FGFR2	1.1499e-06	0	FGF7_FGFR2	FGF7 - FGFR2	FGF	Secreted Signaling	PMC: 4393358	WOI Control	Stroma.FGF7	AS-Epithelium.FGFR2	NA	NA	NA	NA	NA	NA	NA	NA
Epi-Glandular secretory	Epi-Glandular secretory	FGF7	FGFR2	3.61732e-06	0	FGF7_FGFR2	FGF7 - FGFR2	FGF	Secreted Signaling	PMC: 4393358	WOI Control	Epi-Glandular secretory.FGF7	Epi-Glandular secretory.FGFR2	7.76079e-08	0.73392	0.258	0.099	NA	NA	NA	NA
Myofibroblasts	Epi-Glandular secretory	FGF7	FGFR2	3.45888e-06	0	FGF7_FGFR2	FGF7 - FGFR2	FGF	Secreted Signaling	PMC: 4393358	WOI Control	Myofibroblasts.FGF7	Epi-Glandular secretory.FGFR2	NA	NA	NA	NA	NA	NA	NA	NA
SMC	Epi-Glandular secretory	FGF7	FGFR2	4.70914e-07	0	FGF7_FGFR2	FGF7 - FGFR2	FGF	Secreted Signaling	PMC: 4393358	WOI Control	SMC.FGF7	Epi-Glandular secretory.FGFR2	6.4464e-18	0.236682	0.35	0.136	NA	NA	NA	NA
Stroma	Epi-Glandular secretory	FGF7	FGFR2	4.02688e-05	0	FGF7_FGFR2	FGF7 - FGFR2	FGF	Secreted Signaling	PMC: 4393358	WOI Control	Stroma.FGF7	Epi-Glandular secretory.FGFR2	NA	NA	NA	NA	NA	NA	NA	NA
Epi-Glandular secretory	Epi-Lumenal	FGF7	FGFR2	5.96798e-06	0	FGF7_FGFR2	FGF7 - FGFR2	FGF	Secreted Signaling	PMC: 4393358	WOI Control	Epi-Glandular secretory.FGF7	Epi-Lumenal.FGFR2	7.76079e-08	0.73392	0.258	0.099	NA	NA	NA	NA
Myofibroblasts	Epi-Lumenal	FGF7	FGFR2	5.7035e-06	0	FGF7_FGFR2	FGF7 - FGFR2	FGF	Secreted Signaling	PMC: 4393358	WOI Control	Myofibroblasts.FGF7	Epi-Lumenal.FGFR2	NA	NA	NA	NA	NA	NA	NA	NA
SMC	Epi-Lumenal	FGF7	FGFR2	7.76599e-07	0	FGF7_FGFR2	FGF7 - FGFR2	FGF	Secreted Signaling	PMC: 4393358	WOI Control	SMC.FGF7	Epi-Lumenal.FGFR2	6.4464e-18	0.236682	0.35	0.136	NA	NA	NA	NA
Stroma	Epi-Lumenal	FGF7	FGFR2	6.64125e-05	0	FGF7_FGFR2	FGF7 - FGFR2	FGF	Secreted Signaling	PMC: 4393358	WOI Control	Stroma.FGF7	Epi-Lumenal.FGFR2	NA	NA	NA	NA	NA	NA	NA	NA
Epi-Glandular secretory	Epi-SOX9	FGF7	FGFR2	8.01614e-07	0	FGF7_FGFR2	FGF7 - FGFR2	FGF	Secreted Signaling	PMC: 4393358	WOI Control	Epi-Glandular secretory.FGF7	Epi-SOX9.FGFR2	7.76079e-08	0.73392	0.258	0.099	NA	NA	NA	NA
Myofibroblasts	Epi-SOX9	FGF7	FGFR2	7.66538e-07	0	FGF7_FGFR2	FGF7 - FGFR2	FGF	Secreted Signaling	PMC: 4393358	WOI Control	Myofibroblasts.FGF7	Epi-SOX9.FGFR2	NA	NA	NA	NA	NA	NA	NA	NA
SMC	Epi-SOX9	FGF7	FGFR2	1.0436e-07	0	FGF7_FGFR2	FGF7 - FGFR2	FGF	Secreted Signaling	PMC: 4393358	WOI Control	SMC.FGF7	Epi-SOX9.FGFR2	6.4464e-18	0.236682	0.35	0.136	NA	NA	NA	NA
Stroma	Epi-SOX9	FGF7	FGFR2	8.92402e-06	0	FGF7_FGFR2	FGF7 - FGFR2	FGF	Secreted Signaling	PMC: 4393358	WOI Control	Stroma.FGF7	Epi-SOX9.FGFR2	NA	NA	NA	NA	NA	NA	NA	NA
AS-Epithelium	Epi-PDGFRA	PDGFA	PDGFRA	2.12153e-08	0	PDGFA_PDGFRA	PDGFA - PDGFRA	PDGF	Secreted Signaling	PMID: 15207812	WOI Control	AS-Epithelium.PDGFA	Epi-PDGFRA.PDGFRA	NA	NA	NA	NA	1.75938e-21	-0.574376	0.503	0.7
Epi-Ciliated	Epi-PDGFRA	PDGFA	PDGFRA	4.1385e-07	0	PDGFA_PDGFRA	PDGFA - PDGFRA	PDGF	Secreted Signaling	PMID: 15207812	WOI Control	Epi-Ciliated.PDGFA	Epi-PDGFRA.PDGFRA	NA	NA	NA	NA	1.75938e-21	-0.574376	0.503	0.7
Epi-Lumenal	Epi-PDGFRA	PDGFA	PDGFRA	1.64708e-06	0	PDGFA_PDGFRA	PDGFA - PDGFRA	PDGF	Secreted Signaling	PMID: 15207812	WOI Control	Epi-Lumenal.PDGFA	Epi-PDGFRA.PDGFRA	9.63935e-06	0.238662	0.279	0.211	1.75938e-21	-0.574376	0.503	0.7
Epi-SOX9	Epi-PDGFRA	PDGFA	PDGFRA	1.78084e-07	0	PDGFA_PDGFRA	PDGFA - PDGFRA	PDGF	Secreted Signaling	PMID: 15207812	WOI Control	Epi-SOX9.PDGFA	Epi-PDGFRA.PDGFRA	0.044023	0.243526	0.277	0	1.75938e-21	-0.574376	0.503	0.7
PV MYH11	Epi-PDGFRA	PDGFA	PDGFRA	6.12176e-07	0	PDGFA_PDGFRA	PDGFA - PDGFRA	PDGF	Secreted Signaling	PMID: 15207812	WOI Control	PV MYH11.PDGFA	Epi-PDGFRA.PDGFRA	6.09885e-15	0.256494	0.827	0.67	1.75938e-21	-0.574376	0.503	0.7
PV STEAP4	Epi-PDGFRA	PDGFA	PDGFRA	3.01291e-07	0	PDGFA_PDGFRA	PDGFA - PDGFRA	PDGF	Secreted Signaling	PMID: 15207812	WOI Control	PV STEAP4.PDGFA	Epi-PDGFRA.PDGFRA	NA	NA	NA	NA	1.75938e-21	-0.574376	0.503	0.7
AS-Epithelium	Myofibroblasts	PDGFA	PDGFRA	2.07942e-07	0	PDGFA_PDGFRA	PDGFA - PDGFRA	PDGF	Secreted Signaling	PMID: 15207812	WOI Control	AS-Epithelium.PDGFA	Myofibroblasts.PDGFRA	NA	NA	NA	NA	0.0400623	1.38994	0.837	0
Epi-Ciliated	Myofibroblasts	PDGFA	PDGFRA	4.05007e-06	0	PDGFA_PDGFRA	PDGFA - PDGFRA	PDGF	Secreted Signaling	PMID: 15207812	WOI Control	Epi-Ciliated.PDGFA	Myofibroblasts.PDGFRA	NA	NA	NA	NA	0.0400623	1.38994	0.837	0
Epi-Lumenal	Myofibroblasts	PDGFA	PDGFRA	1.60984e-05	0	PDGFA_PDGFRA	PDGFA - PDGFRA	PDGF	Secreted Signaling	PMID: 15207812	WOI Control	Epi-Lumenal.PDGFA	Myofibroblasts.PDGFRA	9.63935e-06	0.238662	0.279	0.211	0.0400623	1.38994	0.837	0
Epi-SOX9	Myofibroblasts	PDGFA	PDGFRA	1.74624e-06	0	PDGFA_PDGFRA	PDGFA - PDGFRA	PDGF	Secreted Signaling	PMID: 15207812	WOI Control	Epi-SOX9.PDGFA	Myofibroblasts.PDGFRA	0.044023	0.243526	0.277	0	0.0400623	1.38994	0.837	0
PV MYH11	Myofibroblasts	PDGFA	PDGFRA	5.74784e-06	0	PDGFA_PDGFRA	PDGFA - PDGFRA	PDGF	Secreted Signaling	PMID: 15207812	WOI Control	PV MYH11.PDGFA	Myofibroblasts.PDGFRA	6.09885e-15	0.256494	0.827	0.67	0.0400623	1.38994	0.837	0
PV STEAP4	Myofibroblasts	PDGFA	PDGFRA	2.9268e-06	0	PDGFA_PDGFRA	PDGFA - PDGFRA	PDGF	Secreted Signaling	PMID: 15207812	WOI Control	PV STEAP4.PDGFA	Myofibroblasts.PDGFRA	NA	NA	NA	NA	0.0400623	1.38994	0.837	0
AS-Epithelium	SMC	PDGFA	PDGFRA	2.58215e-08	0	PDGFA_PDGFRA	PDGFA - PDGFRA	PDGF	Secreted Signaling	PMID: 15207812	WOI Control	AS-Epithelium.PDGFA	SMC.PDGFRA	NA	NA	NA	NA	1.23957e-65	0.579796	0.777	0.256
Epi-Ciliated	SMC	PDGFA	PDGFRA	5.03231e-07	0	PDGFA_PDGFRA	PDGFA - PDGFRA	PDGF	Secreted Signaling	PMID: 15207812	WOI Control	Epi-Ciliated.PDGFA	SMC.PDGFRA	NA	NA	NA	NA	1.23957e-65	0.579796	0.777	0.256
Epi-Lumenal	SMC	PDGFA	PDGFRA	2.00126e-06	0	PDGFA_PDGFRA	PDGFA - PDGFRA	PDGF	Secreted Signaling	PMID: 15207812	WOI Control	Epi-Lumenal.PDGFA	SMC.PDGFRA	9.63935e-06	0.238662	0.279	0.211	1.23957e-65	0.579796	0.777	0.256
Epi-SOX9	SMC	PDGFA	PDGFRA	2.16806e-07	0	PDGFA_PDGFRA	PDGFA - PDGFRA	PDGF	Secreted Signaling	PMID: 15207812	WOI Control	Epi-SOX9.PDGFA	SMC.PDGFRA	0.044023	0.243526	0.277	0	1.23957e-65	0.579796	0.777	0.256
PV MYH11	SMC	PDGFA	PDGFRA	7.25749e-07	0	PDGFA_PDGFRA	PDGFA - PDGFRA	PDGF	Secreted Signaling	PMID: 15207812	WOI Control	PV MYH11.PDGFA	SMC.PDGFRA	6.09885e-15	0.256494	0.827	0.67	1.23957e-65	0.579796	0.777	0.256
PV STEAP4	SMC	PDGFA	PDGFRA	3.64718e-07	0	PDGFA_PDGFRA	PDGFA - PDGFRA	PDGF	Secreted Signaling	PMID: 15207812	WOI Control	PV STEAP4.PDGFA	SMC.PDGFRA	NA	NA	NA	NA	1.23957e-65	0.579796	0.777	0.256
AS-Epithelium	Stroma	PDGFA	PDGFRA	3.98497e-06	0	PDGFA_PDGFRA	PDGFA - PDGFRA	PDGF	Secreted Signaling	PMID: 15207812	WOI Control	AS-Epithelium.PDGFA	Stroma.PDGFRA	NA	NA	NA	NA	0	-0.482965	0.857	0.957
Epi-Ciliated	Stroma	PDGFA	PDGFRA	7.75664e-05	0	PDGFA_PDGFRA	PDGFA - PDGFRA	PDGF	Secreted Signaling	PMID: 15207812	WOI Control	Epi-Ciliated.PDGFA	Stroma.PDGFRA	NA	NA	NA	NA	0	-0.482965	0.857	0.957
Epi-Lumenal	Stroma	PDGFA	PDGFRA	0.000308157	0	PDGFA_PDGFRA	PDGFA - PDGFRA	PDGF	Secreted Signaling	PMID: 15207812	WOI Control	Epi-Lumenal.PDGFA	Stroma.PDGFRA	9.63935e-06	0.238662	0.279	0.211	0	-0.482965	0.857	0.957
Epi-SOX9	Stroma	PDGFA	PDGFRA	3.34707e-05	0	PDGFA_PDGFRA	PDGFA - PDGFRA	PDGF	Secreted Signaling	PMID: 15207812	WOI Control	Epi-SOX9.PDGFA	Stroma.PDGFRA	0.044023	0.243526	0.277	0	0	-0.482965	0.857	0.957
PV MYH11	Stroma	PDGFA	PDGFRA	0.0001083	0	PDGFA_PDGFRA	PDGFA - PDGFRA	PDGF	Secreted Signaling	PMID: 15207812	WOI Control	PV MYH11.PDGFA	Stroma.PDGFRA	6.09885e-15	0.256494	0.827	0.67	0	-0.482965	0.857	0.957
PV STEAP4	Stroma	PDGFA	PDGFRA	5.58867e-05	0	PDGFA_PDGFRA	PDGFA - PDGFRA	PDGF	Secreted Signaling	PMID: 15207812	WOI Control	PV STEAP4.PDGFA	Stroma.PDGFRA	NA	NA	NA	NA	0	-0.482965	0.857	0.957
AS-Epithelium	Epi-PDGFRA	PDGFA	PDGFRB	6.85727e-09	0	PDGFA_PDGFRB	PDGFA - PDGFRB	PDGF	Secreted Signaling	PMID: 15207812	WOI Control	AS-Epithelium.PDGFA	Epi-PDGFRA.PDGFRB	NA	NA	NA	NA	NA	NA	NA	NA
Epi-Ciliated	Epi-PDGFRA	PDGFA	PDGFRB	1.33845e-07	0	PDGFA_PDGFRB	PDGFA - PDGFRB	PDGF	Secreted Signaling	PMID: 15207812	WOI Control	Epi-Ciliated.PDGFA	Epi-PDGFRA.PDGFRB	NA	NA	NA	NA	NA	NA	NA	NA
Epi-Lumenal	Epi-PDGFRA	PDGFA	PDGFRB	5.32951e-07	0	PDGFA_PDGFRB	PDGFA - PDGFRB	PDGF	Secreted Signaling	PMID: 15207812	WOI Control	Epi-Lumenal.PDGFA	Epi-PDGFRA.PDGFRB	9.63935e-06	0.238662	0.279	0.211	NA	NA	NA	NA
Epi-SOX9	Epi-PDGFRA	PDGFA	PDGFRB	5.75512e-08	0	PDGFA_PDGFRB	PDGFA - PDGFRB	PDGF	Secreted Signaling	PMID: 15207812	WOI Control	Epi-SOX9.PDGFA	Epi-PDGFRA.PDGFRB	0.044023	0.243526	0.277	0	NA	NA	NA	NA
PV MYH11	Epi-PDGFRA	PDGFA	PDGFRB	2.01258e-07	0	PDGFA_PDGFRB	PDGFA - PDGFRB	PDGF	Secreted Signaling	PMID: 15207812	WOI Control	PV MYH11.PDGFA	Epi-PDGFRA.PDGFRB	6.09885e-15	0.256494	0.827	0.67	NA	NA	NA	NA
PV STEAP4	Epi-PDGFRA	PDGFA	PDGFRB	9.77209e-08	0	PDGFA_PDGFRB	PDGFA - PDGFRB	PDGF	Secreted Signaling	PMID: 15207812	WOI Control	PV STEAP4.PDGFA	Epi-PDGFRA.PDGFRB	NA	NA	NA	NA	NA	NA	NA	NA
AS-Epithelium	Myofibroblasts	PDGFA	PDGFRB	3.93714e-08	0	PDGFA_PDGFRB	PDGFA - PDGFRB	PDGF	Secreted Signaling	PMID: 15207812	WOI Control	AS-Epithelium.PDGFA	Myofibroblasts.PDGFRB	NA	NA	NA	NA	NA	NA	NA	NA
Epi-Ciliated	Myofibroblasts	PDGFA	PDGFRB	7.68346e-07	0	PDGFA_PDGFRB	PDGFA - PDGFRB	PDGF	Secreted Signaling	PMID: 15207812	WOI Control	Epi-Ciliated.PDGFA	Myofibroblasts.PDGFRB	NA	NA	NA	NA	NA	NA	NA	NA
Epi-Lumenal	Myofibroblasts	PDGFA	PDGFRB	3.05899e-06	0	PDGFA_PDGFRB	PDGFA - PDGFRB	PDGF	Secreted Signaling	PMID: 15207812	WOI Control	Epi-Lumenal.PDGFA	Myofibroblasts.PDGFRB	9.63935e-06	0.238662	0.279	0.211	NA	NA	NA	NA
Epi-SOX9	Myofibroblasts	PDGFA	PDGFRB	3.3045e-07	0	PDGFA_PDGFRB	PDGFA - PDGFRB	PDGF	Secreted Signaling	PMID: 15207812	WOI Control	Epi-SOX9.PDGFA	Myofibroblasts.PDGFRB	0.044023	0.243526	0.277	0	NA	NA	NA	NA
PV MYH11	Myofibroblasts	PDGFA	PDGFRB	1.14971e-06	0	PDGFA_PDGFRB	PDGFA - PDGFRB	PDGF	Secreted Signaling	PMID: 15207812	WOI Control	PV MYH11.PDGFA	Myofibroblasts.PDGFRB	6.09885e-15	0.256494	0.827	0.67	NA	NA	NA	NA
PV STEAP4	Myofibroblasts	PDGFA	PDGFRB	5.60496e-07	0	PDGFA_PDGFRB	PDGFA - PDGFRB	PDGF	Secreted Signaling	PMID: 15207812	WOI Control	PV STEAP4.PDGFA	Myofibroblasts.PDGFRB	NA	NA	NA	NA	NA	NA	NA	NA
AS-Epithelium	PV MYH11	PDGFA	PDGFRB	7.39657e-08	0	PDGFA_PDGFRB	PDGFA - PDGFRB	PDGF	Secreted Signaling	PMID: 15207812	WOI Control	AS-Epithelium.PDGFA	PV MYH11.PDGFRB	NA	NA	NA	NA	1.19967e-16	0.274227	0.888	0.742
Epi-Ciliated	PV MYH11	PDGFA	PDGFRB	1.4401e-06	0	PDGFA_PDGFRB	PDGFA - PDGFRB	PDGF	Secreted Signaling	PMID: 15207812	WOI Control	Epi-Ciliated.PDGFA	PV MYH11.PDGFRB	NA	NA	NA	NA	1.19967e-16	0.274227	0.888	0.742
Epi-Lumenal	PV MYH11	PDGFA	PDGFRB	5.72245e-06	0	PDGFA_PDGFRB	PDGFA - PDGFRB	PDGF	Secreted Signaling	PMID: 15207812	WOI Control	Epi-Lumenal.PDGFA	PV MYH11.PDGFRB	9.63935e-06	0.238662	0.279	0.211	1.19967e-16	0.274227	0.888	0.742
Epi-SOX9	PV MYH11	PDGFA	PDGFRB	6.21209e-07	0	PDGFA_PDGFRB	PDGFA - PDGFRB	PDGF	Secreted Signaling	PMID: 15207812	WOI Control	Epi-SOX9.PDGFA	PV MYH11.PDGFRB	0.044023	0.243526	0.277	0	1.19967e-16	0.274227	0.888	0.742
PV MYH11	PV MYH11	PDGFA	PDGFRB	2.02424e-06	0	PDGFA_PDGFRB	PDGFA - PDGFRB	PDGF	Secreted Signaling	PMID: 15207812	WOI Control	PV MYH11.PDGFA	PV MYH11.PDGFRB	6.09885e-15	0.256494	0.827	0.67	1.19967e-16	0.274227	0.888	0.742
PV STEAP4	PV MYH11	PDGFA	PDGFRB	1.03887e-06	0	PDGFA_PDGFRB	PDGFA - PDGFRB	PDGF	Secreted Signaling	PMID: 15207812	WOI Control	PV STEAP4.PDGFA	PV MYH11.PDGFRB	NA	NA	NA	NA	1.19967e-16	0.274227	0.888	0.742
AS-Epithelium	PV STEAP4	PDGFA	PDGFRB	1.84259e-07	0	PDGFA_PDGFRB	PDGFA - PDGFRB	PDGF	Secreted Signaling	PMID: 15207812	WOI Control	AS-Epithelium.PDGFA	PV STEAP4.PDGFRB	NA	NA	NA	NA	6.77217e-15	0.293461	0.86	0.842
Epi-Ciliated	PV STEAP4	PDGFA	PDGFRB	3.58463e-06	0	PDGFA_PDGFRB	PDGFA - PDGFRB	PDGF	Secreted Signaling	PMID: 15207812	WOI Control	Epi-Ciliated.PDGFA	PV STEAP4.PDGFRB	NA	NA	NA	NA	6.77217e-15	0.293461	0.86	0.842
Epi-Lumenal	PV STEAP4	PDGFA	PDGFRB	1.42349e-05	0	PDGFA_PDGFRB	PDGFA - PDGFRB	PDGF	Secreted Signaling	PMID: 15207812	WOI Control	Epi-Lumenal.PDGFA	PV STEAP4.PDGFRB	9.63935e-06	0.238662	0.279	0.211	6.77217e-15	0.293461	0.86	0.842
Epi-SOX9	PV STEAP4	PDGFA	PDGFRB	1.54786e-06	0	PDGFA_PDGFRB	PDGFA - PDGFRB	PDGF	Secreted Signaling	PMID: 15207812	WOI Control	Epi-SOX9.PDGFA	PV STEAP4.PDGFRB	0.044023	0.243526	0.277	0	6.77217e-15	0.293461	0.86	0.842
PV MYH11	PV STEAP4	PDGFA	PDGFRB	4.93727e-06	0	PDGFA_PDGFRB	PDGFA - PDGFRB	PDGF	Secreted Signaling	PMID: 15207812	WOI Control	PV MYH11.PDGFA	PV STEAP4.PDGFRB	6.09885e-15	0.256494	0.827	0.67	6.77217e-15	0.293461	0.86	0.842
PV STEAP4	PV STEAP4	PDGFA	PDGFRB	2.57623e-06	0	PDGFA_PDGFRB	PDGFA - PDGFRB	PDGF	Secreted Signaling	PMID: 15207812	WOI Control	PV STEAP4.PDGFA	PV STEAP4.PDGFRB	NA	NA	NA	NA	6.77217e-15	0.293461	0.86	0.842
AS-Epithelium	SMC	PDGFA	PDGFRB	1.5047e-08	0	PDGFA_PDGFRB	PDGFA - PDGFRB	PDGF	Secreted Signaling	PMID: 15207812	WOI Control	AS-Epithelium.PDGFA	SMC.PDGFRB	NA	NA	NA	NA	3.99673e-22	0.30091	0.663	0.33
Epi-Ciliated	SMC	PDGFA	PDGFRB	2.93472e-07	0	PDGFA_PDGFRB	PDGFA - PDGFRB	PDGF	Secreted Signaling	PMID: 15207812	WOI Control	Epi-Ciliated.PDGFA	SMC.PDGFRB	NA	NA	NA	NA	3.99673e-22	0.30091	0.663	0.33
Epi-Lumenal	SMC	PDGFA	PDGFRB	1.16781e-06	0	PDGFA_PDGFRB	PDGFA - PDGFRB	PDGF	Secreted Signaling	PMID: 15207812	WOI Control	Epi-Lumenal.PDGFA	SMC.PDGFRB	9.63935e-06	0.238662	0.279	0.211	3.99673e-22	0.30091	0.663	0.33
Epi-SOX9	SMC	PDGFA	PDGFRB	1.26313e-07	0	PDGFA_PDGFRB	PDGFA - PDGFRB	PDGF	Secreted Signaling	PMID: 15207812	WOI Control	Epi-SOX9.PDGFA	SMC.PDGFRB	0.044023	0.243526	0.277	0	3.99673e-22	0.30091	0.663	0.33
PV MYH11	SMC	PDGFA	PDGFRB	4.31965e-07	0	PDGFA_PDGFRB	PDGFA - PDGFRB	PDGF	Secreted Signaling	PMID: 15207812	WOI Control	PV MYH11.PDGFA	SMC.PDGFRB	6.09885e-15	0.256494	0.827	0.67	3.99673e-22	0.30091	0.663	0.33
PV STEAP4	SMC	PDGFA	PDGFRB	2.13467e-07	0	PDGFA_PDGFRB	PDGFA - PDGFRB	PDGF	Secreted Signaling	PMID: 15207812	WOI Control	PV STEAP4.PDGFA	SMC.PDGFRB	NA	NA	NA	NA	3.99673e-22	0.30091	0.663	0.33
AS-Epithelium	Stroma	PDGFA	PDGFRB	1.61056e-06	0	PDGFA_PDGFRB	PDGFA - PDGFRB	PDGF	Secreted Signaling	PMID: 15207812	WOI Control	AS-Epithelium.PDGFA	Stroma.PDGFRB	NA	NA	NA	NA	0	-0.281181	0.594	0.757
Epi-Ciliated	Stroma	PDGFA	PDGFRB	3.14061e-05	0	PDGFA_PDGFRB	PDGFA - PDGFRB	PDGF	Secreted Signaling	PMID: 15207812	WOI Control	Epi-Ciliated.PDGFA	Stroma.PDGFRB	NA	NA	NA	NA	0	-0.281181	0.594	0.757
Epi-Lumenal	Stroma	PDGFA	PDGFRB	0.000124957	0	PDGFA_PDGFRB	PDGFA - PDGFRB	PDGF	Secreted Signaling	PMID: 15207812	WOI Control	Epi-Lumenal.PDGFA	Stroma.PDGFRB	9.63935e-06	0.238662	0.279	0.211	0	-0.281181	0.594	0.757
Epi-SOX9	Stroma	PDGFA	PDGFRB	1.35205e-05	0	PDGFA_PDGFRB	PDGFA - PDGFRB	PDGF	Secreted Signaling	PMID: 15207812	WOI Control	Epi-SOX9.PDGFA	Stroma.PDGFRB	0.044023	0.243526	0.277	0	0	-0.281181	0.594	0.757
PV MYH11	Stroma	PDGFA	PDGFRB	4.60071e-05	0	PDGFA_PDGFRB	PDGFA - PDGFRB	PDGF	Secreted Signaling	PMID: 15207812	WOI Control	PV MYH11.PDGFA	Stroma.PDGFRB	6.09885e-15	0.256494	0.827	0.67	0	-0.281181	0.594	0.757
PV STEAP4	Stroma	PDGFA	PDGFRB	2.28251e-05	0	PDGFA_PDGFRB	PDGFA - PDGFRB	PDGF	Secreted Signaling	PMID: 15207812	WOI Control	PV STEAP4.PDGFA	Stroma.PDGFRB	NA	NA	NA	NA	0	-0.281181	0.594	0.757
EC-Artery	Epi-PDGFRA	PDGFB	PDGFRA	6.35603e-08	0	PDGFB_PDGFRA	PDGFB - PDGFRA	PDGF	Secreted Signaling	PMID: 15207812	WOI Control	EC-Artery.PDGFB	Epi-PDGFRA.PDGFRA	NA	NA	NA	NA	1.75938e-21	-0.574376	0.503	0.7
EC-Vein	Epi-PDGFRA	PDGFB	PDGFRA	2.23443e-07	0	PDGFB_PDGFRA	PDGFB - PDGFRA	PDGF	Secreted Signaling	PMID: 15207812	WOI Control	EC-Vein.PDGFB	Epi-PDGFRA.PDGFRA	NA	NA	NA	NA	1.75938e-21	-0.574376	0.503	0.7
PV MYH11	Epi-PDGFRA	PDGFB	PDGFRA	4.80028e-08	0	PDGFB_PDGFRA	PDGFB - PDGFRA	PDGF	Secreted Signaling	PMID: 15207812	WOI Control	PV MYH11.PDGFB	Epi-PDGFRA.PDGFRA	1.20947e-10	0.131355	0.277	0.147	1.75938e-21	-0.574376	0.503	0.7
EC-Artery	Myofibroblasts	PDGFB	PDGFRA	6.11321e-07	0	PDGFB_PDGFRA	PDGFB - PDGFRA	PDGF	Secreted Signaling	PMID: 15207812	WOI Control	EC-Artery.PDGFB	Myofibroblasts.PDGFRA	NA	NA	NA	NA	0.0400623	1.38994	0.837	0
EC-Vein	Myofibroblasts	PDGFB	PDGFRA	2.185e-06	0	PDGFB_PDGFRA	PDGFB - PDGFRA	PDGF	Secreted Signaling	PMID: 15207812	WOI Control	EC-Vein.PDGFB	Myofibroblasts.PDGFRA	NA	NA	NA	NA	0.0400623	1.38994	0.837	0
PV MYH11	Myofibroblasts	PDGFB	PDGFRA	4.7013e-07	0	PDGFB_PDGFRA	PDGFB - PDGFRA	PDGF	Secreted Signaling	PMID: 15207812	WOI Control	PV MYH11.PDGFB	Myofibroblasts.PDGFRA	1.20947e-10	0.131355	0.277	0.147	0.0400623	1.38994	0.837	0
EC-Artery	SMC	PDGFB	PDGFRA	7.64747e-08	0	PDGFB_PDGFRA	PDGFB - PDGFRA	PDGF	Secreted Signaling	PMID: 15207812	WOI Control	EC-Artery.PDGFB	SMC.PDGFRA	NA	NA	NA	NA	1.23957e-65	0.579796	0.777	0.256
EC-Vein	SMC	PDGFB	PDGFRA	2.71574e-07	0	PDGFB_PDGFRA	PDGFB - PDGFRA	PDGF	Secreted Signaling	PMID: 15207812	WOI Control	EC-Vein.PDGFB	SMC.PDGFRA	NA	NA	NA	NA	1.23957e-65	0.579796	0.777	0.256
PV MYH11	SMC	PDGFB	PDGFRA	5.83973e-08	0	PDGFB_PDGFRA	PDGFB - PDGFRA	PDGF	Secreted Signaling	PMID: 15207812	WOI Control	PV MYH11.PDGFB	SMC.PDGFRA	1.20947e-10	0.131355	0.277	0.147	1.23957e-65	0.579796	0.777	0.256
EC-Artery	Stroma	PDGFB	PDGFRA	1.16268e-05	0	PDGFB_PDGFRA	PDGFB - PDGFRA	PDGF	Secreted Signaling	PMID: 15207812	WOI Control	EC-Artery.PDGFB	Stroma.PDGFRA	NA	NA	NA	NA	0	-0.482965	0.857	0.957
EC-Vein	Stroma	PDGFB	PDGFRA	4.18336e-05	0	PDGFB_PDGFRA	PDGFB - PDGFRA	PDGF	Secreted Signaling	PMID: 15207812	WOI Control	EC-Vein.PDGFB	Stroma.PDGFRA	NA	NA	NA	NA	0	-0.482965	0.857	0.957
PV MYH11	Stroma	PDGFB	PDGFRA	9.00667e-06	0	PDGFB_PDGFRA	PDGFB - PDGFRA	PDGF	Secreted Signaling	PMID: 15207812	WOI Control	PV MYH11.PDGFB	Stroma.PDGFRA	1.20947e-10	0.131355	0.277	0.147	0	-0.482965	0.857	0.957
EC-Artery	Epi-PDGFRA	PDGFB	PDGFRB	2.06956e-08	0	PDGFB_PDGFRB	PDGFB - PDGFRB	PDGF	Secreted Signaling	PMID: 15207812	WOI Control	EC-Artery.PDGFB	Epi-PDGFRA.PDGFRB	NA	NA	NA	NA	NA	NA	NA	NA
EC-Vein	Epi-PDGFRA	PDGFB	PDGFRB	7.22866e-08	0	PDGFB_PDGFRB	PDGFB - PDGFRB	PDGF	Secreted Signaling	PMID: 15207812	WOI Control	EC-Vein.PDGFB	Epi-PDGFRA.PDGFRB	NA	NA	NA	NA	NA	NA	NA	NA
PV MYH11	Epi-PDGFRA	PDGFB	PDGFRB	1.55203e-08	0	PDGFB_PDGFRB	PDGFB - PDGFRB	PDGF	Secreted Signaling	PMID: 15207812	WOI Control	PV MYH11.PDGFB	Epi-PDGFRA.PDGFRB	1.20947e-10	0.131355	0.277	0.147	NA	NA	NA	NA
EC-Artery	Myofibroblasts	PDGFB	PDGFRB	1.18566e-07	0	PDGFB_PDGFRB	PDGFB - PDGFRB	PDGF	Secreted Signaling	PMID: 15207812	WOI Control	EC-Artery.PDGFB	Myofibroblasts.PDGFRB	NA	NA	NA	NA	NA	NA	NA	NA
EC-Vein	Myofibroblasts	PDGFB	PDGFRB	4.14928e-07	0	PDGFB_PDGFRB	PDGFB - PDGFRB	PDGF	Secreted Signaling	PMID: 15207812	WOI Control	EC-Vein.PDGFB	Myofibroblasts.PDGFRB	NA	NA	NA	NA	NA	NA	NA	NA
PV MYH11	Myofibroblasts	PDGFB	PDGFRB	8.91027e-08	0	PDGFB_PDGFRB	PDGFB - PDGFRB	PDGF	Secreted Signaling	PMID: 15207812	WOI Control	PV MYH11.PDGFB	Myofibroblasts.PDGFRB	1.20947e-10	0.131355	0.277	0.147	NA	NA	NA	NA
EC-Artery	PV MYH11	PDGFB	PDGFRB	2.16483e-07	0	PDGFB_PDGFRB	PDGFB - PDGFRB	PDGF	Secreted Signaling	PMID: 15207812	WOI Control	EC-Artery.PDGFB	PV MYH11.PDGFRB	NA	NA	NA	NA	1.19967e-16	0.274227	0.888	0.742
EC-Vein	PV MYH11	PDGFB	PDGFRB	7.76783e-07	0	PDGFB_PDGFRB	PDGFB - PDGFRB	PDGF	Secreted Signaling	PMID: 15207812	WOI Control	EC-Vein.PDGFB	PV MYH11.PDGFRB	NA	NA	NA	NA	1.19967e-16	0.274227	0.888	0.742
PV MYH11	PV MYH11	PDGFB	PDGFRB	1.67196e-07	0	PDGFB_PDGFRB	PDGFB - PDGFRB	PDGF	Secreted Signaling	PMID: 15207812	WOI Control	PV MYH11.PDGFB	PV MYH11.PDGFRB	1.20947e-10	0.131355	0.277	0.147	1.19967e-16	0.274227	0.888	0.742
EC-Artery	PV STEAP4	PDGFB	PDGFRB	5.34186e-07	0	PDGFB_PDGFRB	PDGFB - PDGFRB	PDGF	Secreted Signaling	PMID: 15207812	WOI Control	EC-Artery.PDGFB	PV STEAP4.PDGFRB	NA	NA	NA	NA	6.77217e-15	0.293461	0.86	0.842
EC-Vein	PV STEAP4	PDGFB	PDGFRB	1.93277e-06	0	PDGFB_PDGFRB	PDGFB - PDGFRB	PDGF	Secreted Signaling	PMID: 15207812	WOI Control	EC-Vein.PDGFB	PV STEAP4.PDGFRB	NA	NA	NA	NA	6.77217e-15	0.293461	0.86	0.842
PV MYH11	PV STEAP4	PDGFB	PDGFRB	4.16341e-07	0	PDGFB_PDGFRB	PDGFB - PDGFRB	PDGF	Secreted Signaling	PMID: 15207812	WOI Control	PV MYH11.PDGFB	PV STEAP4.PDGFRB	1.20947e-10	0.131355	0.277	0.147	6.77217e-15	0.293461	0.86	0.842
EC-Artery	SMC	PDGFB	PDGFRB	4.49798e-08	0	PDGFB_PDGFRB	PDGFB - PDGFRB	PDGF	Secreted Signaling	PMID: 15207812	WOI Control	EC-Artery.PDGFB	SMC.PDGFRB	NA	NA	NA	NA	3.99673e-22	0.30091	0.663	0.33
EC-Vein	SMC	PDGFB	PDGFRB	1.58435e-07	0	PDGFB_PDGFRB	PDGFB - PDGFRB	PDGF	Secreted Signaling	PMID: 15207812	WOI Control	EC-Vein.PDGFB	SMC.PDGFRB	NA	NA	NA	NA	3.99673e-22	0.30091	0.663	0.33
PV MYH11	SMC	PDGFB	PDGFRB	3.40431e-08	0	PDGFB_PDGFRB	PDGFB - PDGFRB	PDGF	Secreted Signaling	PMID: 15207812	WOI Control	PV MYH11.PDGFB	SMC.PDGFRB	1.20947e-10	0.131355	0.277	0.147	3.99673e-22	0.30091	0.663	0.33
EC-Artery	Stroma	PDGFB	PDGFRB	4.80402e-06	0	PDGFB_PDGFRB	PDGFB - PDGFRB	PDGF	Secreted Signaling	PMID: 15207812	WOI Control	EC-Artery.PDGFB	Stroma.PDGFRB	NA	NA	NA	NA	0	-0.281181	0.594	0.757
EC-Vein	Stroma	PDGFB	PDGFRB	1.69536e-05	0	PDGFB_PDGFRB	PDGFB - PDGFRB	PDGF	Secreted Signaling	PMID: 15207812	WOI Control	EC-Vein.PDGFB	Stroma.PDGFRB	NA	NA	NA	NA	0	-0.281181	0.594	0.757
PV MYH11	Stroma	PDGFB	PDGFRB	3.64347e-06	0	PDGFB_PDGFRB	PDGFB - PDGFRB	PDGF	Secreted Signaling	PMID: 15207812	WOI Control	PV MYH11.PDGFB	Stroma.PDGFRB	1.20947e-10	0.131355	0.277	0.147	0	-0.281181	0.594	0.757
PV MYH11	Epi-PDGFRA	PDGFC	PDGFRA	4.00527e-08	0	PDGFC_PDGFRA	PDGFC - PDGFRA	PDGF	Secreted Signaling	PMID: 15207812	WOI Control	PV MYH11.PDGFC	Epi-PDGFRA.PDGFRA	1.00678e-06	-0.157531	0.269	0.367	1.75938e-21	-0.574376	0.503	0.7
PV MYH11	Myofibroblasts	PDGFC	PDGFRA	3.92507e-07	0	PDGFC_PDGFRA	PDGFC - PDGFRA	PDGF	Secreted Signaling	PMID: 15207812	WOI Control	PV MYH11.PDGFC	Myofibroblasts.PDGFRA	1.00678e-06	-0.157531	0.269	0.367	0.0400623	1.38994	0.837	0
PV MYH11	SMC	PDGFC	PDGFRA	4.87437e-08	0	PDGFC_PDGFRA	PDGFC - PDGFRA	PDGF	Secreted Signaling	PMID: 15207812	WOI Control	PV MYH11.PDGFC	SMC.PDGFRA	1.00678e-06	-0.157531	0.269	0.367	1.23957e-65	0.579796	0.777	0.256
PV MYH11	Stroma	PDGFC	PDGFRA	7.52143e-06	0	PDGFC_PDGFRA	PDGFC - PDGFRA	PDGF	Secreted Signaling	PMID: 15207812	WOI Control	PV MYH11.PDGFC	Stroma.PDGFRA	1.00678e-06	-0.157531	0.269	0.367	0	-0.482965	0.857	0.957
EC-Artery	Epi-PDGFRA	PDGFD	PDGFRB	3.78033e-09	0	PDGFD_PDGFRB	PDGFD - PDGFRB	PDGF	Secreted Signaling	PMID: 15207812	WOI Control	EC-Artery.PDGFD	Epi-PDGFRA.PDGFRB	0.000234117	-0.433129	0.336	0.519	NA	NA	NA	NA
EC-Artery	Myofibroblasts	PDGFD	PDGFRB	2.17021e-08	0	PDGFD_PDGFRB	PDGFD - PDGFRB	PDGF	Secreted Signaling	PMID: 15207812	WOI Control	EC-Artery.PDGFD	Myofibroblasts.PDGFRB	0.000234117	-0.433129	0.336	0.519	NA	NA	NA	NA
EC-Artery	PV MYH11	PDGFD	PDGFRB	4.07001e-08	0	PDGFD_PDGFRB	PDGFD - PDGFRB	PDGF	Secreted Signaling	PMID: 15207812	WOI Control	EC-Artery.PDGFD	PV MYH11.PDGFRB	0.000234117	-0.433129	0.336	0.519	1.19967e-16	0.274227	0.888	0.742
EC-Artery	PV STEAP4	PDGFD	PDGFRB	1.0133e-07	0	PDGFD_PDGFRB	PDGFD - PDGFRB	PDGF	Secreted Signaling	PMID: 15207812	WOI Control	EC-Artery.PDGFD	PV STEAP4.PDGFRB	0.000234117	-0.433129	0.336	0.519	6.77217e-15	0.293461	0.86	0.842
EC-Artery	SMC	PDGFD	PDGFRB	8.29045e-09	0	PDGFD_PDGFRB	PDGFD - PDGFRB	PDGF	Secreted Signaling	PMID: 15207812	WOI Control	EC-Artery.PDGFD	SMC.PDGFRB	0.000234117	-0.433129	0.336	0.519	3.99673e-22	0.30091	0.663	0.33
EC-Artery	Stroma	PDGFD	PDGFRB	8.8725e-07	0	PDGFD_PDGFRB	PDGFD - PDGFRB	PDGF	Secreted Signaling	PMID: 15207812	WOI Control	EC-Artery.PDGFD	Stroma.PDGFRB	0.000234117	-0.433129	0.336	0.519	0	-0.281181	0.594	0.757
AS-Epithelium	EC-Artery	VEGFA	FLT1	3.86299e-07	0	VEGFA_VEGFR1	VEGFA - VEGFR1	VEGF	Secreted Signaling	KEGG: hsa04370; PMID: 16633338	WOI Control	AS-Epithelium.VEGFA	EC-Artery.FLT1	4.59788e-46	0.41179	0.77	0.154	NA	NA	NA	NA
DC	EC-Artery	VEGFA	FLT1	9.26233e-08	0	VEGFA_VEGFR1	VEGFA - VEGFR1	VEGF	Secreted Signaling	KEGG: hsa04370; PMID: 16633338	WOI Control	DC.VEGFA	EC-Artery.FLT1	NA	NA	NA	NA	NA	NA	NA	NA
Epi-Glandular	EC-Artery	VEGFA	FLT1	5.56108e-06	0	VEGFA_VEGFR1	VEGFA - VEGFR1	VEGF	Secreted Signaling	KEGG: hsa04370; PMID: 16633338	WOI Control	Epi-Glandular.VEGFA	EC-Artery.FLT1	1.80434e-81	0.49631	0.49	0.323	NA	NA	NA	NA
Epi-Glandular secretory	EC-Artery	VEGFA	FLT1	1.65544e-05	0	VEGFA_VEGFR1	VEGFA - VEGFR1	VEGF	Secreted Signaling	KEGG: hsa04370; PMID: 16633338	WOI Control	Epi-Glandular secretory.VEGFA	EC-Artery.FLT1	6.00684e-17	0.390426	0.829	0.604	NA	NA	NA	NA
Epi-Lumenal	EC-Artery	VEGFA	FLT1	4.2404e-06	0	VEGFA_VEGFR1	VEGFA - VEGFR1	VEGF	Secreted Signaling	KEGG: hsa04370; PMID: 16633338	WOI Control	Epi-Lumenal.VEGFA	EC-Artery.FLT1	1.94674e-08	0.351274	0.367	0.296	NA	NA	NA	NA
Epi-PDGFRA	EC-Artery	VEGFA	FLT1	1.93223e-07	0	VEGFA_VEGFR1	VEGFA - VEGFR1	VEGF	Secreted Signaling	KEGG: hsa04370; PMID: 16633338	WOI Control	Epi-PDGFRA.VEGFA	EC-Artery.FLT1	6.24232e-16	0.288445	0.393	0.17	NA	NA	NA	NA
Epi-SOX9	EC-Artery	VEGFA	FLT1	4.48436e-07	0	VEGFA_VEGFR1	VEGFA - VEGFR1	VEGF	Secreted Signaling	KEGG: hsa04370; PMID: 16633338	WOI Control	Epi-SOX9.VEGFA	EC-Artery.FLT1	NA	NA	NA	NA	NA	NA	NA	NA
Macrophages	EC-Artery	VEGFA	FLT1	2.78945e-07	0	VEGFA_VEGFR1	VEGFA - VEGFR1	VEGF	Secreted Signaling	KEGG: hsa04370; PMID: 16633338	WOI Control	Macrophages.VEGFA	EC-Artery.FLT1	1.87745e-05	0.245806	0.616	0.421	NA	NA	NA	NA
MAIT cells	EC-Artery	VEGFA	FLT1	1.29403e-07	0	VEGFA_VEGFR1	VEGFA - VEGFR1	VEGF	Secreted Signaling	KEGG: hsa04370; PMID: 16633338	WOI Control	MAIT cells.VEGFA	EC-Artery.FLT1	NA	NA	NA	NA	NA	NA	NA	NA
Myofibroblasts	EC-Artery	VEGFA	FLT1	6.22798e-07	0	VEGFA_VEGFR1	VEGFA - VEGFR1	VEGF	Secreted Signaling	KEGG: hsa04370; PMID: 16633338	WOI Control	Myofibroblasts.VEGFA	EC-Artery.FLT1	NA	NA	NA	NA	NA	NA	NA	NA
PV MYH11	EC-Artery	VEGFA	FLT1	1.91527e-07	0	VEGFA_VEGFR1	VEGFA - VEGFR1	VEGF	Secreted Signaling	KEGG: hsa04370; PMID: 16633338	WOI Control	PV MYH11.VEGFA	EC-Artery.FLT1	NA	NA	NA	NA	NA	NA	NA	NA
PV STEAP4	EC-Artery	VEGFA	FLT1	4.78968e-07	0	VEGFA_VEGFR1	VEGFA - VEGFR1	VEGF	Secreted Signaling	KEGG: hsa04370; PMID: 16633338	WOI Control	PV STEAP4.VEGFA	EC-Artery.FLT1	3.23408e-07	0.246892	0.325	0.255	NA	NA	NA	NA
SMC	EC-Artery	VEGFA	FLT1	2.53193e-07	0	VEGFA_VEGFR1	VEGFA - VEGFR1	VEGF	Secreted Signaling	KEGG: hsa04370; PMID: 16633338	WOI Control	SMC.VEGFA	EC-Artery.FLT1	0.000939603	-0.137048	0.527	0.56	NA	NA	NA	NA
Stroma	EC-Artery	VEGFA	FLT1	9.32383e-06	0	VEGFA_VEGFR1	VEGFA - VEGFR1	VEGF	Secreted Signaling	KEGG: hsa04370; PMID: 16633338	WOI Control	Stroma.VEGFA	EC-Artery.FLT1	1.99623e-40	0.126502	0.327	0.276	NA	NA	NA	NA
AS-Epithelium	EC-Vein	VEGFA	FLT1	2.71415e-06	0	VEGFA_VEGFR1	VEGFA - VEGFR1	VEGF	Secreted Signaling	KEGG: hsa04370; PMID: 16633338	WOI Control	AS-Epithelium.VEGFA	EC-Vein.FLT1	4.59788e-46	0.41179	0.77	0.154	1.70822e-39	-0.491485	0.63	0.702
DC	EC-Vein	VEGFA	FLT1	6.35526e-07	0	VEGFA_VEGFR1	VEGFA - VEGFR1	VEGF	Secreted Signaling	KEGG: hsa04370; PMID: 16633338	WOI Control	DC.VEGFA	EC-Vein.FLT1	NA	NA	NA	NA	1.70822e-39	-0.491485	0.63	0.702
Epi-Glandular	EC-Vein	VEGFA	FLT1	3.82361e-05	0	VEGFA_VEGFR1	VEGFA - VEGFR1	VEGF	Secreted Signaling	KEGG: hsa04370; PMID: 16633338	WOI Control	Epi-Glandular.VEGFA	EC-Vein.FLT1	1.80434e-81	0.49631	0.49	0.323	1.70822e-39	-0.491485	0.63	0.702
Epi-Glandular secretory	EC-Vein	VEGFA	FLT1	0.000116635	0	VEGFA_VEGFR1	VEGFA - VEGFR1	VEGF	Secreted Signaling	KEGG: hsa04370; PMID: 16633338	WOI Control	Epi-Glandular secretory.VEGFA	EC-Vein.FLT1	6.00684e-17	0.390426	0.829	0.604	1.70822e-39	-0.491485	0.63	0.702
Epi-Lumenal	EC-Vein	VEGFA	FLT1	2.90941e-05	0	VEGFA_VEGFR1	VEGFA - VEGFR1	VEGF	Secreted Signaling	KEGG: hsa04370; PMID: 16633338	WOI Control	Epi-Lumenal.VEGFA	EC-Vein.FLT1	1.94674e-08	0.351274	0.367	0.296	1.70822e-39	-0.491485	0.63	0.702
Epi-PDGFRA	EC-Vein	VEGFA	FLT1	1.32269e-06	0	VEGFA_VEGFR1	VEGFA - VEGFR1	VEGF	Secreted Signaling	KEGG: hsa04370; PMID: 16633338	WOI Control	Epi-PDGFRA.VEGFA	EC-Vein.FLT1	6.24232e-16	0.288445	0.393	0.17	1.70822e-39	-0.491485	0.63	0.702
Epi-SOX9	EC-Vein	VEGFA	FLT1	3.0606e-06	0	VEGFA_VEGFR1	VEGFA - VEGFR1	VEGF	Secreted Signaling	KEGG: hsa04370; PMID: 16633338	WOI Control	Epi-SOX9.VEGFA	EC-Vein.FLT1	NA	NA	NA	NA	1.70822e-39	-0.491485	0.63	0.702
Macrophages	EC-Vein	VEGFA	FLT1	1.96156e-06	0	VEGFA_VEGFR1	VEGFA - VEGFR1	VEGF	Secreted Signaling	KEGG: hsa04370; PMID: 16633338	WOI Control	Macrophages.VEGFA	EC-Vein.FLT1	1.87745e-05	0.245806	0.616	0.421	1.70822e-39	-0.491485	0.63	0.702
MAIT cells	EC-Vein	VEGFA	FLT1	8.92062e-07	0	VEGFA_VEGFR1	VEGFA - VEGFR1	VEGF	Secreted Signaling	KEGG: hsa04370; PMID: 16633338	WOI Control	MAIT cells.VEGFA	EC-Vein.FLT1	NA	NA	NA	NA	1.70822e-39	-0.491485	0.63	0.702
Myofibroblasts	EC-Vein	VEGFA	FLT1	4.257e-06	0	VEGFA_VEGFR1	VEGFA - VEGFR1	VEGF	Secreted Signaling	KEGG: hsa04370; PMID: 16633338	WOI Control	Myofibroblasts.VEGFA	EC-Vein.FLT1	NA	NA	NA	NA	1.70822e-39	-0.491485	0.63	0.702
PV MYH11	EC-Vein	VEGFA	FLT1	1.30833e-06	0	VEGFA_VEGFR1	VEGFA - VEGFR1	VEGF	Secreted Signaling	KEGG: hsa04370; PMID: 16633338	WOI Control	PV MYH11.VEGFA	EC-Vein.FLT1	NA	NA	NA	NA	1.70822e-39	-0.491485	0.63	0.702
PV STEAP4	EC-Vein	VEGFA	FLT1	3.27643e-06	0	VEGFA_VEGFR1	VEGFA - VEGFR1	VEGF	Secreted Signaling	KEGG: hsa04370; PMID: 16633338	WOI Control	PV STEAP4.VEGFA	EC-Vein.FLT1	3.23408e-07	0.246892	0.325	0.255	1.70822e-39	-0.491485	0.63	0.702
SMC	EC-Vein	VEGFA	FLT1	1.74538e-06	0	VEGFA_VEGFR1	VEGFA - VEGFR1	VEGF	Secreted Signaling	KEGG: hsa04370; PMID: 16633338	WOI Control	SMC.VEGFA	EC-Vein.FLT1	0.000939603	-0.137048	0.527	0.56	1.70822e-39	-0.491485	0.63	0.702
Stroma	EC-Vein	VEGFA	FLT1	6.37231e-05	0	VEGFA_VEGFR1	VEGFA - VEGFR1	VEGF	Secreted Signaling	KEGG: hsa04370; PMID: 16633338	WOI Control	Stroma.VEGFA	EC-Vein.FLT1	1.99623e-40	0.126502	0.327	0.276	1.70822e-39	-0.491485	0.63	0.702
AS-Epithelium	PV MYH11	VEGFA	FLT1	8.38612e-08	0	VEGFA_VEGFR1	VEGFA - VEGFR1	VEGF	Secreted Signaling	KEGG: hsa04370; PMID: 16633338	WOI Control	AS-Epithelium.VEGFA	PV MYH11.FLT1	4.59788e-46	0.41179	0.77	0.154	1.03659e-10	0.161264	0.26	0.133
DC	PV MYH11	VEGFA	FLT1	1.9247e-08	0	VEGFA_VEGFR1	VEGFA - VEGFR1	VEGF	Secreted Signaling	KEGG: hsa04370; PMID: 16633338	WOI Control	DC.VEGFA	PV MYH11.FLT1	NA	NA	NA	NA	1.03659e-10	0.161264	0.26	0.133
Epi-Glandular	PV MYH11	VEGFA	FLT1	1.15998e-06	0	VEGFA_VEGFR1	VEGFA - VEGFR1	VEGF	Secreted Signaling	KEGG: hsa04370; PMID: 16633338	WOI Control	Epi-Glandular.VEGFA	PV MYH11.FLT1	1.80434e-81	0.49631	0.49	0.323	1.03659e-10	0.161264	0.26	0.133
Epi-Glandular secretory	PV MYH11	VEGFA	FLT1	3.61239e-06	0	VEGFA_VEGFR1	VEGFA - VEGFR1	VEGF	Secreted Signaling	KEGG: hsa04370; PMID: 16633338	WOI Control	Epi-Glandular secretory.VEGFA	PV MYH11.FLT1	6.00684e-17	0.390426	0.829	0.604	1.03659e-10	0.161264	0.26	0.133
Epi-Lumenal	PV MYH11	VEGFA	FLT1	8.81099e-07	0	VEGFA_VEGFR1	VEGFA - VEGFR1	VEGF	Secreted Signaling	KEGG: hsa04370; PMID: 16633338	WOI Control	Epi-Lumenal.VEGFA	PV MYH11.FLT1	1.94674e-08	0.351274	0.367	0.296	1.03659e-10	0.161264	0.26	0.133
Epi-PDGFRA	PV MYH11	VEGFA	FLT1	3.99812e-08	0	VEGFA_VEGFR1	VEGFA - VEGFR1	VEGF	Secreted Signaling	KEGG: hsa04370; PMID: 16633338	WOI Control	Epi-PDGFRA.VEGFA	PV MYH11.FLT1	6.24232e-16	0.288445	0.393	0.17	1.03659e-10	0.161264	0.26	0.133
Epi-SOX9	PV MYH11	VEGFA	FLT1	9.22873e-08	0	VEGFA_VEGFR1	VEGFA - VEGFR1	VEGF	Secreted Signaling	KEGG: hsa04370; PMID: 16633338	WOI Control	Epi-SOX9.VEGFA	PV MYH11.FLT1	NA	NA	NA	NA	1.03659e-10	0.161264	0.26	0.133
Macrophages	PV MYH11	VEGFA	FLT1	6.06529e-08	0	VEGFA_VEGFR1	VEGFA - VEGFR1	VEGF	Secreted Signaling	KEGG: hsa04370; PMID: 16633338	WOI Control	Macrophages.VEGFA	PV MYH11.FLT1	1.87745e-05	0.245806	0.616	0.421	1.03659e-10	0.161264	0.26	0.133
MAIT cells	PV MYH11	VEGFA	FLT1	2.71217e-08	0	VEGFA_VEGFR1	VEGFA - VEGFR1	VEGF	Secreted Signaling	KEGG: hsa04370; PMID: 16633338	WOI Control	MAIT cells.VEGFA	PV MYH11.FLT1	NA	NA	NA	NA	1.03659e-10	0.161264	0.26	0.133
Myofibroblasts	PV MYH11	VEGFA	FLT1	1.2852e-07	0	VEGFA_VEGFR1	VEGFA - VEGFR1	VEGF	Secreted Signaling	KEGG: hsa04370; PMID: 16633338	WOI Control	Myofibroblasts.VEGFA	PV MYH11.FLT1	NA	NA	NA	NA	1.03659e-10	0.161264	0.26	0.133
PV MYH11	PV MYH11	VEGFA	FLT1	3.94791e-08	0	VEGFA_VEGFR1	VEGFA - VEGFR1	VEGF	Secreted Signaling	KEGG: hsa04370; PMID: 16633338	WOI Control	PV MYH11.VEGFA	PV MYH11.FLT1	NA	NA	NA	NA	1.03659e-10	0.161264	0.26	0.133
PV STEAP4	PV MYH11	VEGFA	FLT1	9.89793e-08	0	VEGFA_VEGFR1	VEGFA - VEGFR1	VEGF	Secreted Signaling	KEGG: hsa04370; PMID: 16633338	WOI Control	PV STEAP4.VEGFA	PV MYH11.FLT1	3.23408e-07	0.246892	0.325	0.255	1.03659e-10	0.161264	0.26	0.133
SMC	PV MYH11	VEGFA	FLT1	5.30642e-08	0	VEGFA_VEGFR1	VEGFA - VEGFR1	VEGF	Secreted Signaling	KEGG: hsa04370; PMID: 16633338	WOI Control	SMC.VEGFA	PV MYH11.FLT1	0.000939603	-0.137048	0.527	0.56	1.03659e-10	0.161264	0.26	0.133
Stroma	PV MYH11	VEGFA	FLT1	1.92362e-06	0	VEGFA_VEGFR1	VEGFA - VEGFR1	VEGF	Secreted Signaling	KEGG: hsa04370; PMID: 16633338	WOI Control	Stroma.VEGFA	PV MYH11.FLT1	1.99623e-40	0.126502	0.327	0.276	1.03659e-10	0.161264	0.26	0.133
AS-Epithelium	EC-Artery	VEGFA	KDR	4.43538e-07	0	VEGFA_VEGFR2	VEGFA - VEGFR2	VEGF	Secreted Signaling	KEGG: hsa04370; PMID: 16633338	WOI Control	AS-Epithelium.VEGFA	EC-Artery.KDR	4.59788e-46	0.41179	0.77	0.154	NA	NA	NA	NA
DC	EC-Artery	VEGFA	KDR	1.07091e-07	0	VEGFA_VEGFR2	VEGFA - VEGFR2	VEGF	Secreted Signaling	KEGG: hsa04370; PMID: 16633338	WOI Control	DC.VEGFA	EC-Artery.KDR	NA	NA	NA	NA	NA	NA	NA	NA
Epi-Glandular	EC-Artery	VEGFA	KDR	6.42575e-06	0	VEGFA_VEGFR2	VEGFA - VEGFR2	VEGF	Secreted Signaling	KEGG: hsa04370; PMID: 16633338	WOI Control	Epi-Glandular.VEGFA	EC-Artery.KDR	1.80434e-81	0.49631	0.49	0.323	NA	NA	NA	NA
Epi-Glandular secretory	EC-Artery	VEGFA	KDR	1.89921e-05	0	VEGFA_VEGFR2	VEGFA - VEGFR2	VEGF	Secreted Signaling	KEGG: hsa04370; PMID: 16633338	WOI Control	Epi-Glandular secretory.VEGFA	EC-Artery.KDR	6.00684e-17	0.390426	0.829	0.604	NA	NA	NA	NA
Epi-Lumenal	EC-Artery	VEGFA	KDR	4.90281e-06	0	VEGFA_VEGFR2	VEGFA - VEGFR2	VEGF	Secreted Signaling	KEGG: hsa04370; PMID: 16633338	WOI Control	Epi-Lumenal.VEGFA	EC-Artery.KDR	1.94674e-08	0.351274	0.367	0.296	NA	NA	NA	NA
Epi-PDGFRA	EC-Artery	VEGFA	KDR	2.23561e-07	0	VEGFA_VEGFR2	VEGFA - VEGFR2	VEGF	Secreted Signaling	KEGG: hsa04370; PMID: 16633338	WOI Control	Epi-PDGFRA.VEGFA	EC-Artery.KDR	6.24232e-16	0.288445	0.393	0.17	NA	NA	NA	NA
Epi-SOX9	EC-Artery	VEGFA	KDR	5.19308e-07	0	VEGFA_VEGFR2	VEGFA - VEGFR2	VEGF	Secreted Signaling	KEGG: hsa04370; PMID: 16633338	WOI Control	Epi-SOX9.VEGFA	EC-Artery.KDR	NA	NA	NA	NA	NA	NA	NA	NA
Macrophages	EC-Artery	VEGFA	KDR	3.20197e-07	0	VEGFA_VEGFR2	VEGFA - VEGFR2	VEGF	Secreted Signaling	KEGG: hsa04370; PMID: 16633338	WOI Control	Macrophages.VEGFA	EC-Artery.KDR	1.87745e-05	0.245806	0.616	0.421	NA	NA	NA	NA
MAIT cells	EC-Artery	VEGFA	KDR	1.49407e-07	0	VEGFA_VEGFR2	VEGFA - VEGFR2	VEGF	Secreted Signaling	KEGG: hsa04370; PMID: 16633338	WOI Control	MAIT cells.VEGFA	EC-Artery.KDR	NA	NA	NA	NA	NA	NA	NA	NA
Myofibroblasts	EC-Artery	VEGFA	KDR	7.20903e-07	0	VEGFA_VEGFR2	VEGFA - VEGFR2	VEGF	Secreted Signaling	KEGG: hsa04370; PMID: 16633338	WOI Control	Myofibroblasts.VEGFA	EC-Artery.KDR	NA	NA	NA	NA	NA	NA	NA	NA
PV MYH11	EC-Artery	VEGFA	KDR	2.21738e-07	0	VEGFA_VEGFR2	VEGFA - VEGFR2	VEGF	Secreted Signaling	KEGG: hsa04370; PMID: 16633338	WOI Control	PV MYH11.VEGFA	EC-Artery.KDR	NA	NA	NA	NA	NA	NA	NA	NA
PV STEAP4	EC-Artery	VEGFA	KDR	5.54288e-07	0	VEGFA_VEGFR2	VEGFA - VEGFR2	VEGF	Secreted Signaling	KEGG: hsa04370; PMID: 16633338	WOI Control	PV STEAP4.VEGFA	EC-Artery.KDR	3.23408e-07	0.246892	0.325	0.255	NA	NA	NA	NA
SMC	EC-Artery	VEGFA	KDR	2.92337e-07	0	VEGFA_VEGFR2	VEGFA - VEGFR2	VEGF	Secreted Signaling	KEGG: hsa04370; PMID: 16633338	WOI Control	SMC.VEGFA	EC-Artery.KDR	0.000939603	-0.137048	0.527	0.56	NA	NA	NA	NA
Stroma	EC-Artery	VEGFA	KDR	1.0793e-05	0	VEGFA_VEGFR2	VEGFA - VEGFR2	VEGF	Secreted Signaling	KEGG: hsa04370; PMID: 16633338	WOI Control	Stroma.VEGFA	EC-Artery.KDR	1.99623e-40	0.126502	0.327	0.276	NA	NA	NA	NA
AS-Epithelium	EC-Vein	VEGFA	KDR	1.80057e-06	0	VEGFA_VEGFR2	VEGFA - VEGFR2	VEGF	Secreted Signaling	KEGG: hsa04370; PMID: 16633338	WOI Control	AS-Epithelium.VEGFA	EC-Vein.KDR	4.59788e-46	0.41179	0.77	0.154	2.15682e-20	-0.36274	0.507	0.578
DC	EC-Vein	VEGFA	KDR	4.18461e-07	0	VEGFA_VEGFR2	VEGFA - VEGFR2	VEGF	Secreted Signaling	KEGG: hsa04370; PMID: 16633338	WOI Control	DC.VEGFA	EC-Vein.KDR	NA	NA	NA	NA	2.15682e-20	-0.36274	0.507	0.578
Epi-Glandular	EC-Vein	VEGFA	KDR	2.51928e-05	0	VEGFA_VEGFR2	VEGFA - VEGFR2	VEGF	Secreted Signaling	KEGG: hsa04370; PMID: 16633338	WOI Control	Epi-Glandular.VEGFA	EC-Vein.KDR	1.80434e-81	0.49631	0.49	0.323	2.15682e-20	-0.36274	0.507	0.578
Epi-Glandular secretory	EC-Vein	VEGFA	KDR	7.74444e-05	0	VEGFA_VEGFR2	VEGFA - VEGFR2	VEGF	Secreted Signaling	KEGG: hsa04370; PMID: 16633338	WOI Control	Epi-Glandular secretory.VEGFA	EC-Vein.KDR	6.00684e-17	0.390426	0.829	0.604	2.15682e-20	-0.36274	0.507	0.578
Epi-Lumenal	EC-Vein	VEGFA	KDR	1.91568e-05	0	VEGFA_VEGFR2	VEGFA - VEGFR2	VEGF	Secreted Signaling	KEGG: hsa04370; PMID: 16633338	WOI Control	Epi-Lumenal.VEGFA	EC-Vein.KDR	1.94674e-08	0.351274	0.367	0.296	2.15682e-20	-0.36274	0.507	0.578
Epi-PDGFRA	EC-Vein	VEGFA	KDR	8.70295e-07	0	VEGFA_VEGFR2	VEGFA - VEGFR2	VEGF	Secreted Signaling	KEGG: hsa04370; PMID: 16633338	WOI Control	Epi-PDGFRA.VEGFA	EC-Vein.KDR	6.24232e-16	0.288445	0.393	0.17	2.15682e-20	-0.36274	0.507	0.578
Epi-SOX9	EC-Vein	VEGFA	KDR	2.01193e-06	0	VEGFA_VEGFR2	VEGFA - VEGFR2	VEGF	Secreted Signaling	KEGG: hsa04370; PMID: 16633338	WOI Control	Epi-SOX9.VEGFA	EC-Vein.KDR	NA	NA	NA	NA	2.15682e-20	-0.36274	0.507	0.578
Macrophages	EC-Vein	VEGFA	KDR	1.30166e-06	0	VEGFA_VEGFR2	VEGFA - VEGFR2	VEGF	Secreted Signaling	KEGG: hsa04370; PMID: 16633338	WOI Control	Macrophages.VEGFA	EC-Vein.KDR	1.87745e-05	0.245806	0.616	0.421	2.15682e-20	-0.36274	0.507	0.578
MAIT cells	EC-Vein	VEGFA	KDR	5.88238e-07	0	VEGFA_VEGFR2	VEGFA - VEGFR2	VEGF	Secreted Signaling	KEGG: hsa04370; PMID: 16633338	WOI Control	MAIT cells.VEGFA	EC-Vein.KDR	NA	NA	NA	NA	2.15682e-20	-0.36274	0.507	0.578
Myofibroblasts	EC-Vein	VEGFA	KDR	2.7997e-06	0	VEGFA_VEGFR2	VEGFA - VEGFR2	VEGF	Secreted Signaling	KEGG: hsa04370; PMID: 16633338	WOI Control	Myofibroblasts.VEGFA	EC-Vein.KDR	NA	NA	NA	NA	2.15682e-20	-0.36274	0.507	0.578
PV MYH11	EC-Vein	VEGFA	KDR	8.60288e-07	0	VEGFA_VEGFR2	VEGFA - VEGFR2	VEGF	Secreted Signaling	KEGG: hsa04370; PMID: 16633338	WOI Control	PV MYH11.VEGFA	EC-Vein.KDR	NA	NA	NA	NA	2.15682e-20	-0.36274	0.507	0.578
PV STEAP4	EC-Vein	VEGFA	KDR	2.15532e-06	0	VEGFA_VEGFR2	VEGFA - VEGFR2	VEGF	Secreted Signaling	KEGG: hsa04370; PMID: 16633338	WOI Control	PV STEAP4.VEGFA	EC-Vein.KDR	3.23408e-07	0.246892	0.325	0.255	2.15682e-20	-0.36274	0.507	0.578
SMC	EC-Vein	VEGFA	KDR	1.15092e-06	0	VEGFA_VEGFR2	VEGFA - VEGFR2	VEGF	Secreted Signaling	KEGG: hsa04370; PMID: 16633338	WOI Control	SMC.VEGFA	EC-Vein.KDR	0.000939603	-0.137048	0.527	0.56	2.15682e-20	-0.36274	0.507	0.578
Stroma	EC-Vein	VEGFA	KDR	4.19071e-05	0	VEGFA_VEGFR2	VEGFA - VEGFR2	VEGF	Secreted Signaling	KEGG: hsa04370; PMID: 16633338	WOI Control	Stroma.VEGFA	EC-Vein.KDR	1.99623e-40	0.126502	0.327	0.276	2.15682e-20	-0.36274	0.507	0.578
AS-Epithelium	EC-Artery	VEGFB	FLT1	1.3411e-07	0	VEGFB_VEGFR1	VEGFB - VEGFR1	VEGF	Secreted Signaling	KEGG: hsa04370; PMID: 16633338	WOI Control	AS-Epithelium.VEGFB	EC-Artery.FLT1	NA	NA	NA	NA	NA	NA	NA	NA
B cells	EC-Artery	VEGFB	FLT1	1.26815e-07	0	VEGFB_VEGFR1	VEGFB - VEGFR1	VEGF	Secreted Signaling	KEGG: hsa04370; PMID: 16633338	WOI Control	B cells.VEGFB	EC-Artery.FLT1	2.46491e-06	0.247835	0.358	0.184	NA	NA	NA	NA
DC	EC-Artery	VEGFB	FLT1	4.6736e-08	0	VEGFB_VEGFR1	VEGFB - VEGFR1	VEGF	Secreted Signaling	KEGG: hsa04370; PMID: 16633338	WOI Control	DC.VEGFB	EC-Artery.FLT1	NA	NA	NA	NA	NA	NA	NA	NA
EC-Vein	EC-Artery	VEGFB	FLT1	4.66548e-07	0	VEGFB_VEGFR1	VEGFB - VEGFR1	VEGF	Secreted Signaling	KEGG: hsa04370; PMID: 16633338	WOI Control	EC-Vein.VEGFB	EC-Artery.FLT1	NA	NA	NA	NA	NA	NA	NA	NA
Epi-Glandular secretory	EC-Artery	VEGFB	FLT1	6.52327e-06	0	VEGFB_VEGFR1	VEGFB - VEGFR1	VEGF	Secreted Signaling	KEGG: hsa04370; PMID: 16633338	WOI Control	Epi-Glandular secretory.VEGFB	EC-Artery.FLT1	NA	NA	NA	NA	NA	NA	NA	NA
Epi-PDGFRA	EC-Artery	VEGFB	FLT1	1.51105e-07	0	VEGFB_VEGFR1	VEGFB - VEGFR1	VEGF	Secreted Signaling	KEGG: hsa04370; PMID: 16633338	WOI Control	Epi-PDGFRA.VEGFB	EC-Artery.FLT1	NA	NA	NA	NA	NA	NA	NA	NA
Myofibroblasts	EC-Artery	VEGFB	FLT1	8.38753e-07	0	VEGFB_VEGFR1	VEGFB - VEGFR1	VEGF	Secreted Signaling	KEGG: hsa04370; PMID: 16633338	WOI Control	Myofibroblasts.VEGFB	EC-Artery.FLT1	NA	NA	NA	NA	NA	NA	NA	NA
PV MYH11	EC-Artery	VEGFB	FLT1	2.61916e-07	0	VEGFB_VEGFR1	VEGFB - VEGFR1	VEGF	Secreted Signaling	KEGG: hsa04370; PMID: 16633338	WOI Control	PV MYH11.VEGFB	EC-Artery.FLT1	NA	NA	NA	NA	NA	NA	NA	NA
PV STEAP4	EC-Artery	VEGFB	FLT1	4.8692e-07	0	VEGFB_VEGFR1	VEGFB - VEGFR1	VEGF	Secreted Signaling	KEGG: hsa04370; PMID: 16633338	WOI Control	PV STEAP4.VEGFB	EC-Artery.FLT1	NA	NA	NA	NA	NA	NA	NA	NA
SMC	EC-Artery	VEGFB	FLT1	3.14616e-07	0	VEGFB_VEGFR1	VEGFB - VEGFR1	VEGF	Secreted Signaling	KEGG: hsa04370; PMID: 16633338	WOI Control	SMC.VEGFB	EC-Artery.FLT1	NA	NA	NA	NA	NA	NA	NA	NA
Stroma	EC-Artery	VEGFB	FLT1	1.02712e-05	0	VEGFB_VEGFR1	VEGFB - VEGFR1	VEGF	Secreted Signaling	KEGG: hsa04370; PMID: 16633338	WOI Control	Stroma.VEGFB	EC-Artery.FLT1	NA	NA	NA	NA	NA	NA	NA	NA
AS-Epithelium	EC-Vein	VEGFB	FLT1	9.22015e-07	0	VEGFB_VEGFR1	VEGFB - VEGFR1	VEGF	Secreted Signaling	KEGG: hsa04370; PMID: 16633338	WOI Control	AS-Epithelium.VEGFB	EC-Vein.FLT1	NA	NA	NA	NA	1.70822e-39	-0.491485	0.63	0.702
B cells	EC-Vein	VEGFB	FLT1	8.69604e-07	0	VEGFB_VEGFR1	VEGFB - VEGFR1	VEGF	Secreted Signaling	KEGG: hsa04370; PMID: 16633338	WOI Control	B cells.VEGFB	EC-Vein.FLT1	2.46491e-06	0.247835	0.358	0.184	1.70822e-39	-0.491485	0.63	0.702
DC	EC-Vein	VEGFB	FLT1	3.19186e-07	0	VEGFB_VEGFR1	VEGFB - VEGFR1	VEGF	Secreted Signaling	KEGG: hsa04370; PMID: 16633338	WOI Control	DC.VEGFB	EC-Vein.FLT1	NA	NA	NA	NA	1.70822e-39	-0.491485	0.63	0.702
EC-Vein	EC-Vein	VEGFB	FLT1	3.18376e-06	0	VEGFB_VEGFR1	VEGFB - VEGFR1	VEGF	Secreted Signaling	KEGG: hsa04370; PMID: 16633338	WOI Control	EC-Vein.VEGFB	EC-Vein.FLT1	NA	NA	NA	NA	1.70822e-39	-0.491485	0.63	0.702
Epi-Glandular secretory	EC-Vein	VEGFB	FLT1	4.49654e-05	0	VEGFB_VEGFR1	VEGFB - VEGFR1	VEGF	Secreted Signaling	KEGG: hsa04370; PMID: 16633338	WOI Control	Epi-Glandular secretory.VEGFB	EC-Vein.FLT1	NA	NA	NA	NA	1.70822e-39	-0.491485	0.63	0.702
Epi-PDGFRA	EC-Vein	VEGFB	FLT1	1.03279e-06	0	VEGFB_VEGFR1	VEGFB - VEGFR1	VEGF	Secreted Signaling	KEGG: hsa04370; PMID: 16633338	WOI Control	Epi-PDGFRA.VEGFB	EC-Vein.FLT1	NA	NA	NA	NA	1.70822e-39	-0.491485	0.63	0.702
Myofibroblasts	EC-Vein	VEGFB	FLT1	5.74422e-06	0	VEGFB_VEGFR1	VEGFB - VEGFR1	VEGF	Secreted Signaling	KEGG: hsa04370; PMID: 16633338	WOI Control	Myofibroblasts.VEGFB	EC-Vein.FLT1	NA	NA	NA	NA	1.70822e-39	-0.491485	0.63	0.702
PV MYH11	EC-Vein	VEGFB	FLT1	1.79243e-06	0	VEGFB_VEGFR1	VEGFB - VEGFR1	VEGF	Secreted Signaling	KEGG: hsa04370; PMID: 16633338	WOI Control	PV MYH11.VEGFB	EC-Vein.FLT1	NA	NA	NA	NA	1.70822e-39	-0.491485	0.63	0.702
PV STEAP4	EC-Vein	VEGFB	FLT1	3.33117e-06	0	VEGFB_VEGFR1	VEGFB - VEGFR1	VEGF	Secreted Signaling	KEGG: hsa04370; PMID: 16633338	WOI Control	PV STEAP4.VEGFB	EC-Vein.FLT1	NA	NA	NA	NA	1.70822e-39	-0.491485	0.63	0.702
SMC	EC-Vein	VEGFB	FLT1	2.17626e-06	0	VEGFB_VEGFR1	VEGFB - VEGFR1	VEGF	Secreted Signaling	KEGG: hsa04370; PMID: 16633338	WOI Control	SMC.VEGFB	EC-Vein.FLT1	NA	NA	NA	NA	1.70822e-39	-0.491485	0.63	0.702
Stroma	EC-Vein	VEGFB	FLT1	7.02369e-05	0	VEGFB_VEGFR1	VEGFB - VEGFR1	VEGF	Secreted Signaling	KEGG: hsa04370; PMID: 16633338	WOI Control	Stroma.VEGFB	EC-Vein.FLT1	NA	NA	NA	NA	1.70822e-39	-0.491485	0.63	0.702
AS-Epithelium	PV MYH11	VEGFB	FLT1	2.79695e-08	0	VEGFB_VEGFR1	VEGFB - VEGFR1	VEGF	Secreted Signaling	KEGG: hsa04370; PMID: 16633338	WOI Control	AS-Epithelium.VEGFB	PV MYH11.FLT1	NA	NA	NA	NA	1.03659e-10	0.161264	0.26	0.133
B cells	PV MYH11	VEGFB	FLT1	2.6323e-08	0	VEGFB_VEGFR1	VEGFB - VEGFR1	VEGF	Secreted Signaling	KEGG: hsa04370; PMID: 16633338	WOI Control	B cells.VEGFB	PV MYH11.FLT1	2.46491e-06	0.247835	0.358	0.184	1.03659e-10	0.161264	0.26	0.133
DC	PV MYH11	VEGFB	FLT1	9.62971e-09	0	VEGFB_VEGFR1	VEGFB - VEGFR1	VEGF	Secreted Signaling	KEGG: hsa04370; PMID: 16633338	WOI Control	DC.VEGFB	PV MYH11.FLT1	NA	NA	NA	NA	1.03659e-10	0.161264	0.26	0.133
EC-Vein	PV MYH11	VEGFB	FLT1	9.59896e-08	0	VEGFB_VEGFR1	VEGFB - VEGFR1	VEGF	Secreted Signaling	KEGG: hsa04370; PMID: 16633338	WOI Control	EC-Vein.VEGFB	PV MYH11.FLT1	NA	NA	NA	NA	1.03659e-10	0.161264	0.26	0.133
Epi-Glandular secretory	PV MYH11	VEGFB	FLT1	1.367e-06	0	VEGFB_VEGFR1	VEGFB - VEGFR1	VEGF	Secreted Signaling	KEGG: hsa04370; PMID: 16633338	WOI Control	Epi-Glandular secretory.VEGFB	PV MYH11.FLT1	NA	NA	NA	NA	1.03659e-10	0.161264	0.26	0.133
Epi-PDGFRA	PV MYH11	VEGFB	FLT1	3.11787e-08	0	VEGFB_VEGFR1	VEGFB - VEGFR1	VEGF	Secreted Signaling	KEGG: hsa04370; PMID: 16633338	WOI Control	Epi-PDGFRA.VEGFB	PV MYH11.FLT1	NA	NA	NA	NA	1.03659e-10	0.161264	0.26	0.133
Myofibroblasts	PV MYH11	VEGFB	FLT1	1.73696e-07	0	VEGFB_VEGFR1	VEGFB - VEGFR1	VEGF	Secreted Signaling	KEGG: hsa04370; PMID: 16633338	WOI Control	Myofibroblasts.VEGFB	PV MYH11.FLT1	NA	NA	NA	NA	1.03659e-10	0.161264	0.26	0.133
PV MYH11	PV MYH11	VEGFB	FLT1	5.41675e-08	0	VEGFB_VEGFR1	VEGFB - VEGFR1	VEGF	Secreted Signaling	KEGG: hsa04370; PMID: 16633338	WOI Control	PV MYH11.VEGFB	PV MYH11.FLT1	NA	NA	NA	NA	1.03659e-10	0.161264	0.26	0.133
PV STEAP4	PV MYH11	VEGFB	FLT1	1.00642e-07	0	VEGFB_VEGFR1	VEGFB - VEGFR1	VEGF	Secreted Signaling	KEGG: hsa04370; PMID: 16633338	WOI Control	PV STEAP4.VEGFB	PV MYH11.FLT1	NA	NA	NA	NA	1.03659e-10	0.161264	0.26	0.133
SMC	PV MYH11	VEGFB	FLT1	6.63542e-08	0	VEGFB_VEGFR1	VEGFB - VEGFR1	VEGF	Secreted Signaling	KEGG: hsa04370; PMID: 16633338	WOI Control	SMC.VEGFB	PV MYH11.FLT1	NA	NA	NA	NA	1.03659e-10	0.161264	0.26	0.133
Stroma	PV MYH11	VEGFB	FLT1	2.12122e-06	0	VEGFB_VEGFR1	VEGFB - VEGFR1	VEGF	Secreted Signaling	KEGG: hsa04370; PMID: 16633338	WOI Control	Stroma.VEGFB	PV MYH11.FLT1	NA	NA	NA	NA	1.03659e-10	0.161264	0.26	0.133
EC-Artery	EC-Artery	VEGFC	FLT4	3.21237e-08	0	VEGFC_VEGFR3	VEGFC - VEGFR3	VEGF	Secreted Signaling	KEGG: hsa04370; PMID: 16633338	WOI Control	EC-Artery.VEGFC	EC-Artery.FLT4	NA	NA	NA	NA	NA	NA	NA	NA
EC-Artery	EC-Vein	VEGFC	FLT4	3.4529e-07	0	VEGFC_VEGFR3	VEGFC - VEGFR3	VEGF	Secreted Signaling	KEGG: hsa04370; PMID: 16633338	WOI Control	EC-Artery.VEGFC	EC-Vein.FLT4	NA	NA	NA	NA	NA	NA	NA	NA
EC-Artery	EC-Artery	VEGFC	KDR	4.65957e-07	0	VEGFC_VEGFR2	VEGFC - VEGFR2	VEGF	Secreted Signaling	KEGG: hsa04370; PMID: 16633338	WOI Control	EC-Artery.VEGFC	EC-Artery.KDR	NA	NA	NA	NA	NA	NA	NA	NA
EC-Artery	EC-Vein	VEGFC	KDR	1.94509e-06	0	VEGFC_VEGFR2	VEGFC - VEGFR2	VEGF	Secreted Signaling	KEGG: hsa04370; PMID: 16633338	WOI Control	EC-Artery.VEGFC	EC-Vein.KDR	NA	NA	NA	NA	2.15682e-20	-0.36274	0.507	0.578
PV MYH11	EC-Artery	PGF	FLT1	2.09468e-07	0	PGF_VEGFR1	PGF - VEGFR1	VEGF	Secreted Signaling	KEGG: hsa04370; PMID: 16633338	WOI Control	PV MYH11.PGF	EC-Artery.FLT1	4.11457e-06	-0.182126	0.318	0.408	NA	NA	NA	NA
PV STEAP4	EC-Artery	PGF	FLT1	3.24693e-07	0	PGF_VEGFR1	PGF - VEGFR1	VEGF	Secreted Signaling	KEGG: hsa04370; PMID: 16633338	WOI Control	PV STEAP4.PGF	EC-Artery.FLT1	NA	NA	NA	NA	NA	NA	NA	NA
PV MYH11	EC-Vein	PGF	FLT1	1.43155e-06	0	PGF_VEGFR1	PGF - VEGFR1	VEGF	Secreted Signaling	KEGG: hsa04370; PMID: 16633338	WOI Control	PV MYH11.PGF	EC-Vein.FLT1	4.11457e-06	-0.182126	0.318	0.408	1.70822e-39	-0.491485	0.63	0.702
PV STEAP4	EC-Vein	PGF	FLT1	2.21656e-06	0	PGF_VEGFR1	PGF - VEGFR1	VEGF	Secreted Signaling	KEGG: hsa04370; PMID: 16633338	WOI Control	PV STEAP4.PGF	EC-Vein.FLT1	NA	NA	NA	NA	1.70822e-39	-0.491485	0.63	0.702
PV MYH11	PV MYH11	PGF	FLT1	4.32136e-08	0	PGF_VEGFR1	PGF - VEGFR1	VEGF	Secreted Signaling	KEGG: hsa04370; PMID: 16633338	WOI Control	PV MYH11.PGF	PV MYH11.FLT1	4.11457e-06	-0.182126	0.318	0.408	1.03659e-10	0.161264	0.26	0.133
PV STEAP4	PV MYH11	PGF	FLT1	6.68491e-08	0	PGF_VEGFR1	PGF - VEGFR1	VEGF	Secreted Signaling	KEGG: hsa04370; PMID: 16633338	WOI Control	PV STEAP4.PGF	PV MYH11.FLT1	NA	NA	NA	NA	1.03659e-10	0.161264	0.26	0.133
AS-Epithelium	EC-Artery	VEGFA	FLT1_KDR	4.30211e-07	0	VEGFA_VEGFR1R2	VEGFA - VEGFR1R2	VEGF	Secreted Signaling	PMID: 16633338	WOI Control	AS-Epithelium.VEGFA	EC-Artery.FLT1_KDR	4.59788e-46	0.41179	0.77	0.154	NA	NA	NA	NA
DC	EC-Artery	VEGFA	FLT1_KDR	1.03705e-07	0	VEGFA_VEGFR1R2	VEGFA - VEGFR1R2	VEGF	Secreted Signaling	PMID: 16633338	WOI Control	DC.VEGFA	EC-Artery.FLT1_KDR	NA	NA	NA	NA	NA	NA	NA	NA
Epi-Glandular	EC-Artery	VEGFA	FLT1_KDR	6.22344e-06	0	VEGFA_VEGFR1R2	VEGFA - VEGFR1R2	VEGF	Secreted Signaling	PMID: 16633338	WOI Control	Epi-Glandular.VEGFA	EC-Artery.FLT1_KDR	1.80434e-81	0.49631	0.49	0.323	NA	NA	NA	NA
Epi-Glandular secretory	EC-Artery	VEGFA	FLT1_KDR	1.84249e-05	0	VEGFA_VEGFR1R2	VEGFA - VEGFR1R2	VEGF	Secreted Signaling	PMID: 16633338	WOI Control	Epi-Glandular secretory.VEGFA	EC-Artery.FLT1_KDR	6.00684e-17	0.390426	0.829	0.604	NA	NA	NA	NA
Epi-Lumenal	EC-Artery	VEGFA	FLT1_KDR	4.74775e-06	0	VEGFA_VEGFR1R2	VEGFA - VEGFR1R2	VEGF	Secreted Signaling	PMID: 16633338	WOI Control	Epi-Lumenal.VEGFA	EC-Artery.FLT1_KDR	1.94674e-08	0.351274	0.367	0.296	NA	NA	NA	NA
Epi-PDGFRA	EC-Artery	VEGFA	FLT1_KDR	2.16456e-07	0	VEGFA_VEGFR1R2	VEGFA - VEGFR1R2	VEGF	Secreted Signaling	PMID: 16633338	WOI Control	Epi-PDGFRA.VEGFA	EC-Artery.FLT1_KDR	6.24232e-16	0.288445	0.393	0.17	NA	NA	NA	NA
Epi-SOX9	EC-Artery	VEGFA	FLT1_KDR	5.02698e-07	0	VEGFA_VEGFR1R2	VEGFA - VEGFR1R2	VEGF	Secreted Signaling	PMID: 16633338	WOI Control	Epi-SOX9.VEGFA	EC-Artery.FLT1_KDR	NA	NA	NA	NA	NA	NA	NA	NA
Macrophages	EC-Artery	VEGFA	FLT1_KDR	3.10594e-07	0	VEGFA_VEGFR1R2	VEGFA - VEGFR1R2	VEGF	Secreted Signaling	PMID: 16633338	WOI Control	Macrophages.VEGFA	EC-Artery.FLT1_KDR	1.87745e-05	0.245806	0.616	0.421	NA	NA	NA	NA
MAIT cells	EC-Artery	VEGFA	FLT1_KDR	1.4473e-07	0	VEGFA_VEGFR1R2	VEGFA - VEGFR1R2	VEGF	Secreted Signaling	PMID: 16633338	WOI Control	MAIT cells.VEGFA	EC-Artery.FLT1_KDR	NA	NA	NA	NA	NA	NA	NA	NA
Myofibroblasts	EC-Artery	VEGFA	FLT1_KDR	6.97918e-07	0	VEGFA_VEGFR1R2	VEGFA - VEGFR1R2	VEGF	Secreted Signaling	PMID: 16633338	WOI Control	Myofibroblasts.VEGFA	EC-Artery.FLT1_KDR	NA	NA	NA	NA	NA	NA	NA	NA
PV MYH11	EC-Artery	VEGFA	FLT1_KDR	2.14659e-07	0	VEGFA_VEGFR1R2	VEGFA - VEGFR1R2	VEGF	Secreted Signaling	PMID: 16633338	WOI Control	PV MYH11.VEGFA	EC-Artery.FLT1_KDR	NA	NA	NA	NA	NA	NA	NA	NA
PV STEAP4	EC-Artery	VEGFA	FLT1_KDR	5.36644e-07	0	VEGFA_VEGFR1R2	VEGFA - VEGFR1R2	VEGF	Secreted Signaling	PMID: 16633338	WOI Control	PV STEAP4.VEGFA	EC-Artery.FLT1_KDR	3.23408e-07	0.246892	0.325	0.255	NA	NA	NA	NA
SMC	EC-Artery	VEGFA	FLT1_KDR	2.83184e-07	0	VEGFA_VEGFR1R2	VEGFA - VEGFR1R2	VEGF	Secreted Signaling	PMID: 16633338	WOI Control	SMC.VEGFA	EC-Artery.FLT1_KDR	0.000939603	-0.137048	0.527	0.56	NA	NA	NA	NA
Stroma	EC-Artery	VEGFA	FLT1_KDR	1.04488e-05	0	VEGFA_VEGFR1R2	VEGFA - VEGFR1R2	VEGF	Secreted Signaling	PMID: 16633338	WOI Control	Stroma.VEGFA	EC-Artery.FLT1_KDR	1.99623e-40	0.126502	0.327	0.276	NA	NA	NA	NA
AS-Epithelium	EC-Vein	VEGFA	FLT1_KDR	2.40247e-06	0	VEGFA_VEGFR1R2	VEGFA - VEGFR1R2	VEGF	Secreted Signaling	PMID: 16633338	WOI Control	AS-Epithelium.VEGFA	EC-Vein.FLT1_KDR	4.59788e-46	0.41179	0.77	0.154	1.07841e-20	-0.427113	0.5685	0.64
DC	EC-Vein	VEGFA	FLT1_KDR	5.61104e-07	0	VEGFA_VEGFR1R2	VEGFA - VEGFR1R2	VEGF	Secreted Signaling	PMID: 16633338	WOI Control	DC.VEGFA	EC-Vein.FLT1_KDR	NA	NA	NA	NA	1.07841e-20	-0.427113	0.5685	0.64
Epi-Glandular	EC-Vein	VEGFA	FLT1_KDR	3.37661e-05	0	VEGFA_VEGFR1R2	VEGFA - VEGFR1R2	VEGF	Secreted Signaling	PMID: 16633338	WOI Control	Epi-Glandular.VEGFA	EC-Vein.FLT1_KDR	1.80434e-81	0.49631	0.49	0.323	1.07841e-20	-0.427113	0.5685	0.64
Epi-Glandular secretory	EC-Vein	VEGFA	FLT1_KDR	0.000103272	0	VEGFA_VEGFR1R2	VEGFA - VEGFR1R2	VEGF	Secreted Signaling	PMID: 16633338	WOI Control	Epi-Glandular secretory.VEGFA	EC-Vein.FLT1_KDR	6.00684e-17	0.390426	0.829	0.604	1.07841e-20	-0.427113	0.5685	0.64
Epi-Lumenal	EC-Vein	VEGFA	FLT1_KDR	2.5687e-05	0	VEGFA_VEGFR1R2	VEGFA - VEGFR1R2	VEGF	Secreted Signaling	PMID: 16633338	WOI Control	Epi-Lumenal.VEGFA	EC-Vein.FLT1_KDR	1.94674e-08	0.351274	0.367	0.296	1.07841e-20	-0.427113	0.5685	0.64
Epi-PDGFRA	EC-Vein	VEGFA	FLT1_KDR	1.16751e-06	0	VEGFA_VEGFR1R2	VEGFA - VEGFR1R2	VEGF	Secreted Signaling	PMID: 16633338	WOI Control	Epi-PDGFRA.VEGFA	EC-Vein.FLT1_KDR	6.24232e-16	0.288445	0.393	0.17	1.07841e-20	-0.427113	0.5685	0.64
Epi-SOX9	EC-Vein	VEGFA	FLT1_KDR	2.70067e-06	0	VEGFA_VEGFR1R2	VEGFA - VEGFR1R2	VEGF	Secreted Signaling	PMID: 16633338	WOI Control	Epi-SOX9.VEGFA	EC-Vein.FLT1_KDR	NA	NA	NA	NA	1.07841e-20	-0.427113	0.5685	0.64
Macrophages	EC-Vein	VEGFA	FLT1_KDR	1.73647e-06	0	VEGFA_VEGFR1R2	VEGFA - VEGFR1R2	VEGF	Secreted Signaling	PMID: 16633338	WOI Control	Macrophages.VEGFA	EC-Vein.FLT1_KDR	1.87745e-05	0.245806	0.616	0.421	1.07841e-20	-0.427113	0.5685	0.64
MAIT cells	EC-Vein	VEGFA	FLT1_KDR	7.87995e-07	0	VEGFA_VEGFR1R2	VEGFA - VEGFR1R2	VEGF	Secreted Signaling	PMID: 16633338	WOI Control	MAIT cells.VEGFA	EC-Vein.FLT1_KDR	NA	NA	NA	NA	1.07841e-20	-0.427113	0.5685	0.64
Myofibroblasts	EC-Vein	VEGFA	FLT1_KDR	3.75697e-06	0	VEGFA_VEGFR1R2	VEGFA - VEGFR1R2	VEGF	Secreted Signaling	PMID: 16633338	WOI Control	Myofibroblasts.VEGFA	EC-Vein.FLT1_KDR	NA	NA	NA	NA	1.07841e-20	-0.427113	0.5685	0.64
PV MYH11	EC-Vein	VEGFA	FLT1_KDR	1.15458e-06	0	VEGFA_VEGFR1R2	VEGFA - VEGFR1R2	VEGF	Secreted Signaling	PMID: 16633338	WOI Control	PV MYH11.VEGFA	EC-Vein.FLT1_KDR	NA	NA	NA	NA	1.07841e-20	-0.427113	0.5685	0.64
PV STEAP4	EC-Vein	VEGFA	FLT1_KDR	2.89181e-06	0	VEGFA_VEGFR1R2	VEGFA - VEGFR1R2	VEGF	Secreted Signaling	PMID: 16633338	WOI Control	PV STEAP4.VEGFA	EC-Vein.FLT1_KDR	3.23408e-07	0.246892	0.325	0.255	1.07841e-20	-0.427113	0.5685	0.64
SMC	EC-Vein	VEGFA	FLT1_KDR	1.54176e-06	0	VEGFA_VEGFR1R2	VEGFA - VEGFR1R2	VEGF	Secreted Signaling	PMID: 16633338	WOI Control	SMC.VEGFA	EC-Vein.FLT1_KDR	0.000939603	-0.137048	0.527	0.56	1.07841e-20	-0.427113	0.5685	0.64
Stroma	EC-Vein	VEGFA	FLT1_KDR	5.62374e-05	0	VEGFA_VEGFR1R2	VEGFA - VEGFR1R2	VEGF	Secreted Signaling	PMID: 16633338	WOI Control	Stroma.VEGFA	EC-Vein.FLT1_KDR	1.99623e-40	0.126502	0.327	0.276	1.07841e-20	-0.427113	0.5685	0.64
EC-Artery	EC-Artery	VEGFC	FLT4_KDR	1.31304e-07	0	VEGFC_VEGFR2R3	VEGFC - VEGFR2R3	VEGF	Secreted Signaling	PMID: 16633338	WOI Control	EC-Artery.VEGFC	EC-Artery.FLT4_KDR	NA	NA	NA	NA	NA	NA	NA	NA
EC-Artery	EC-Vein	VEGFC	FLT4_KDR	8.95759e-07	0	VEGFC_VEGFR2R3	VEGFC - VEGFR2R3	VEGF	Secreted Signaling	PMID: 16633338	WOI Control	EC-Artery.VEGFC	EC-Vein.FLT4_KDR	NA	NA	NA	NA	2.15682e-20	-0.36274	0.507	0.578
CD8+ T cells	AS-Epithelium	IGF1	IGF1R	3.65403e-08	0.02	IGF1_IGF1R	IGF1 - IGF1R	IGF	Secreted Signaling	PMID: 14604834	WOI Control	CD8+ T cells.IGF1	AS-Epithelium.IGF1R	7.53298e-07	0.362909	0.288	0.205	9.84019e-30	0.139159	0.474	0.091
Epi-PDGFRA	AS-Epithelium	IGF1	IGF1R	5.38703e-08	0	IGF1_IGF1R	IGF1 - IGF1R	IGF	Secreted Signaling	PMID: 14604834	WOI Control	Epi-PDGFRA.IGF1	AS-Epithelium.IGF1R	1.67705e-52	-0.913919	0.69	0.895	9.84019e-30	0.139159	0.474	0.091
Myofibroblasts	AS-Epithelium	IGF1	IGF1R	2.76383e-07	0	IGF1_IGF1R	IGF1 - IGF1R	IGF	Secreted Signaling	PMID: 14604834	WOI Control	Myofibroblasts.IGF1	AS-Epithelium.IGF1R	NA	NA	NA	NA	9.84019e-30	0.139159	0.474	0.091
Stroma	AS-Epithelium	IGF1	IGF1R	3.86145e-06	0	IGF1_IGF1R	IGF1 - IGF1R	IGF	Secreted Signaling	PMID: 14604834	WOI Control	Stroma.IGF1	AS-Epithelium.IGF1R	0	-0.729072	0.866	0.982	9.84019e-30	0.139159	0.474	0.091
CD8+ T cells	Epi-Ciliated	IGF1	IGF1R	8.44803e-07	0	IGF1_IGF1R	IGF1 - IGF1R	IGF	Secreted Signaling	PMID: 14604834	WOI Control	CD8+ T cells.IGF1	Epi-Ciliated.IGF1R	7.53298e-07	0.362909	0.288	0.205	0.0332556	-0.161079	0.498	0.569
DC	Epi-Ciliated	IGF1	IGF1R	1.50962e-07	0	IGF1_IGF1R	IGF1 - IGF1R	IGF	Secreted Signaling	PMID: 14604834	WOI Control	DC.IGF1	Epi-Ciliated.IGF1R	0.0120571	-0.290336	0.311	0.43	0.0332556	-0.161079	0.498	0.569
Epi-PDGFRA	Epi-Ciliated	IGF1	IGF1R	1.24088e-06	0	IGF1_IGF1R	IGF1 - IGF1R	IGF	Secreted Signaling	PMID: 14604834	WOI Control	Epi-PDGFRA.IGF1	Epi-Ciliated.IGF1R	1.67705e-52	-0.913919	0.69	0.895	0.0332556	-0.161079	0.498	0.569
Myofibroblasts	Epi-Ciliated	IGF1	IGF1R	6.34087e-06	0	IGF1_IGF1R	IGF1 - IGF1R	IGF	Secreted Signaling	PMID: 14604834	WOI Control	Myofibroblasts.IGF1	Epi-Ciliated.IGF1R	NA	NA	NA	NA	0.0332556	-0.161079	0.498	0.569
SMC	Epi-Ciliated	IGF1	IGF1R	3.43245e-07	0	IGF1_IGF1R	IGF1 - IGF1R	IGF	Secreted Signaling	PMID: 14604834	WOI Control	SMC.IGF1	Epi-Ciliated.IGF1R	1.29905e-22	-0.522824	0.673	0.868	0.0332556	-0.161079	0.498	0.569
Stroma	Epi-Ciliated	IGF1	IGF1R	8.8553e-05	0	IGF1_IGF1R	IGF1 - IGF1R	IGF	Secreted Signaling	PMID: 14604834	WOI Control	Stroma.IGF1	Epi-Ciliated.IGF1R	0	-0.729072	0.866	0.982	0.0332556	-0.161079	0.498	0.569
CD8+ T cells	Epi-Glandular	IGF1	IGF1R	3.03259e-06	0	IGF1_IGF1R	IGF1 - IGF1R	IGF	Secreted Signaling	PMID: 14604834	WOI Control	CD8+ T cells.IGF1	Epi-Glandular.IGF1R	7.53298e-07	0.362909	0.288	0.205	NA	NA	NA	NA
DC	Epi-Glandular	IGF1	IGF1R	5.41808e-07	0	IGF1_IGF1R	IGF1 - IGF1R	IGF	Secreted Signaling	PMID: 14604834	WOI Control	DC.IGF1	Epi-Glandular.IGF1R	0.0120571	-0.290336	0.311	0.43	NA	NA	NA	NA
Epi-PDGFRA	Epi-Glandular	IGF1	IGF1R	4.45715e-06	0	IGF1_IGF1R	IGF1 - IGF1R	IGF	Secreted Signaling	PMID: 14604834	WOI Control	Epi-PDGFRA.IGF1	Epi-Glandular.IGF1R	1.67705e-52	-0.913919	0.69	0.895	NA	NA	NA	NA
Myofibroblasts	Epi-Glandular	IGF1	IGF1R	2.27912e-05	0	IGF1_IGF1R	IGF1 - IGF1R	IGF	Secreted Signaling	PMID: 14604834	WOI Control	Myofibroblasts.IGF1	Epi-Glandular.IGF1R	NA	NA	NA	NA	NA	NA	NA	NA
SMC	Epi-Glandular	IGF1	IGF1R	1.23278e-06	0	IGF1_IGF1R	IGF1 - IGF1R	IGF	Secreted Signaling	PMID: 14604834	WOI Control	SMC.IGF1	Epi-Glandular.IGF1R	1.29905e-22	-0.522824	0.673	0.868	NA	NA	NA	NA
Stroma	Epi-Glandular	IGF1	IGF1R	0.000318311	0	IGF1_IGF1R	IGF1 - IGF1R	IGF	Secreted Signaling	PMID: 14604834	WOI Control	Stroma.IGF1	Epi-Glandular.IGF1R	0	-0.729072	0.866	0.982	NA	NA	NA	NA
CD8+ T cells	Epi-Glandular secretory	IGF1	IGF1R	2.71614e-06	0	IGF1_IGF1R	IGF1 - IGF1R	IGF	Secreted Signaling	PMID: 14604834	WOI Control	CD8+ T cells.IGF1	Epi-Glandular secretory.IGF1R	7.53298e-07	0.362909	0.288	0.205	1.69711e-06	-0.266933	0.529	0.588
DC	Epi-Glandular secretory	IGF1	IGF1R	4.85348e-07	0	IGF1_IGF1R	IGF1 - IGF1R	IGF	Secreted Signaling	PMID: 14604834	WOI Control	DC.IGF1	Epi-Glandular secretory.IGF1R	0.0120571	-0.290336	0.311	0.43	1.69711e-06	-0.266933	0.529	0.588
Epi-PDGFRA	Epi-Glandular secretory	IGF1	IGF1R	3.98991e-06	0	IGF1_IGF1R	IGF1 - IGF1R	IGF	Secreted Signaling	PMID: 14604834	WOI Control	Epi-PDGFRA.IGF1	Epi-Glandular secretory.IGF1R	1.67705e-52	-0.913919	0.69	0.895	1.69711e-06	-0.266933	0.529	0.588
Myofibroblasts	Epi-Glandular secretory	IGF1	IGF1R	2.03901e-05	0	IGF1_IGF1R	IGF1 - IGF1R	IGF	Secreted Signaling	PMID: 14604834	WOI Control	Myofibroblasts.IGF1	Epi-Glandular secretory.IGF1R	NA	NA	NA	NA	1.69711e-06	-0.266933	0.529	0.588
SMC	Epi-Glandular secretory	IGF1	IGF1R	1.10365e-06	0	IGF1_IGF1R	IGF1 - IGF1R	IGF	Secreted Signaling	PMID: 14604834	WOI Control	SMC.IGF1	Epi-Glandular secretory.IGF1R	1.29905e-22	-0.522824	0.673	0.868	1.69711e-06	-0.266933	0.529	0.588
Stroma	Epi-Glandular secretory	IGF1	IGF1R	0.00028476	0	IGF1_IGF1R	IGF1 - IGF1R	IGF	Secreted Signaling	PMID: 14604834	WOI Control	Stroma.IGF1	Epi-Glandular secretory.IGF1R	0	-0.729072	0.866	0.982	1.69711e-06	-0.266933	0.529	0.588
CD8+ T cells	Epi-Lumenal	IGF1	IGF1R	1.86766e-06	0	IGF1_IGF1R	IGF1 - IGF1R	IGF	Secreted Signaling	PMID: 14604834	WOI Control	CD8+ T cells.IGF1	Epi-Lumenal.IGF1R	7.53298e-07	0.362909	0.288	0.205	NA	NA	NA	NA
Epi-PDGFRA	Epi-Lumenal	IGF1	IGF1R	2.74844e-06	0	IGF1_IGF1R	IGF1 - IGF1R	IGF	Secreted Signaling	PMID: 14604834	WOI Control	Epi-PDGFRA.IGF1	Epi-Lumenal.IGF1R	1.67705e-52	-0.913919	0.69	0.895	NA	NA	NA	NA
Myofibroblasts	Epi-Lumenal	IGF1	IGF1R	1.4073e-05	0	IGF1_IGF1R	IGF1 - IGF1R	IGF	Secreted Signaling	PMID: 14604834	WOI Control	Myofibroblasts.IGF1	Epi-Lumenal.IGF1R	NA	NA	NA	NA	NA	NA	NA	NA
SMC	Epi-Lumenal	IGF1	IGF1R	7.60012e-07	0.02	IGF1_IGF1R	IGF1 - IGF1R	IGF	Secreted Signaling	PMID: 14604834	WOI Control	SMC.IGF1	Epi-Lumenal.IGF1R	1.29905e-22	-0.522824	0.673	0.868	NA	NA	NA	NA
Stroma	Epi-Lumenal	IGF1	IGF1R	0.000196578	0	IGF1_IGF1R	IGF1 - IGF1R	IGF	Secreted Signaling	PMID: 14604834	WOI Control	Stroma.IGF1	Epi-Lumenal.IGF1R	0	-0.729072	0.866	0.982	NA	NA	NA	NA
CD8+ T cells	Epi-SOX9	IGF1	IGF1R	6.8461e-07	0	IGF1_IGF1R	IGF1 - IGF1R	IGF	Secreted Signaling	PMID: 14604834	WOI Control	CD8+ T cells.IGF1	Epi-SOX9.IGF1R	7.53298e-07	0.362909	0.288	0.205	0.0102701	0.362068	0.65	0.273
DC	Epi-SOX9	IGF1	IGF1R	1.22524e-07	0	IGF1_IGF1R	IGF1 - IGF1R	IGF	Secreted Signaling	PMID: 14604834	WOI Control	DC.IGF1	Epi-SOX9.IGF1R	0.0120571	-0.290336	0.311	0.43	0.0102701	0.362068	0.65	0.273
Epi-PDGFRA	Epi-SOX9	IGF1	IGF1R	1.00045e-06	0	IGF1_IGF1R	IGF1 - IGF1R	IGF	Secreted Signaling	PMID: 14604834	WOI Control	Epi-PDGFRA.IGF1	Epi-SOX9.IGF1R	1.67705e-52	-0.913919	0.69	0.895	0.0102701	0.362068	0.65	0.273
Myofibroblasts	Epi-SOX9	IGF1	IGF1R	5.08411e-06	0	IGF1_IGF1R	IGF1 - IGF1R	IGF	Secreted Signaling	PMID: 14604834	WOI Control	Myofibroblasts.IGF1	Epi-SOX9.IGF1R	NA	NA	NA	NA	0.0102701	0.362068	0.65	0.273
SMC	Epi-SOX9	IGF1	IGF1R	2.7698e-07	0	IGF1_IGF1R	IGF1 - IGF1R	IGF	Secreted Signaling	PMID: 14604834	WOI Control	SMC.IGF1	Epi-SOX9.IGF1R	1.29905e-22	-0.522824	0.673	0.868	0.0102701	0.362068	0.65	0.273
Stroma	Epi-SOX9	IGF1	IGF1R	7.09604e-05	0	IGF1_IGF1R	IGF1 - IGF1R	IGF	Secreted Signaling	PMID: 14604834	WOI Control	Stroma.IGF1	Epi-SOX9.IGF1R	0	-0.729072	0.866	0.982	0.0102701	0.362068	0.65	0.273
AS-Epithelium	AS-Epithelium	IGF1	ITGA6_ITGB4	3.64297e-09	0	IGF1_ITGA6_ITGB4	IGF1 - (ITGA6+ITGB4)	IGF	Secreted Signaling	PMID: 28190785; PMID: 28873464	WOI Control	AS-Epithelium.IGF1	AS-Epithelium.ITGA6_ITGB4	9.1551e-18	-1.23923	0.388	0.582	NA	NA	NA	NA
CD8+ T cells	AS-Epithelium	IGF1	ITGA6_ITGB4	2.26225e-08	0	IGF1_ITGA6_ITGB4	IGF1 - (ITGA6+ITGB4)	IGF	Secreted Signaling	PMID: 28190785; PMID: 28873464	WOI Control	CD8+ T cells.IGF1	AS-Epithelium.ITGA6_ITGB4	7.53298e-07	0.362909	0.288	0.205	NA	NA	NA	NA
Cytotoxic NK	AS-Epithelium	IGF1	ITGA6_ITGB4	2.09852e-09	0	IGF1_ITGA6_ITGB4	IGF1 - (ITGA6+ITGB4)	IGF	Secreted Signaling	PMID: 28190785; PMID: 28873464	WOI Control	Cytotoxic NK.IGF1	AS-Epithelium.ITGA6_ITGB4	0.00023495	0.319938	0.252	0.129	NA	NA	NA	NA
DC	AS-Epithelium	IGF1	ITGA6_ITGB4	4.03499e-09	0	IGF1_ITGA6_ITGB4	IGF1 - (ITGA6+ITGB4)	IGF	Secreted Signaling	PMID: 28190785; PMID: 28873464	WOI Control	DC.IGF1	AS-Epithelium.ITGA6_ITGB4	0.0120571	-0.290336	0.311	0.43	NA	NA	NA	NA
Epi-Glandular secretory	AS-Epithelium	IGF1	ITGA6_ITGB4	7.93278e-08	0	IGF1_ITGA6_ITGB4	IGF1 - (ITGA6+ITGB4)	IGF	Secreted Signaling	PMID: 28190785; PMID: 28873464	WOI Control	Epi-Glandular secretory.IGF1	AS-Epithelium.ITGA6_ITGB4	1.02758e-18	-0.424679	0.295	0.599	NA	NA	NA	NA
Epi-PDGFRA	AS-Epithelium	IGF1	ITGA6_ITGB4	3.34375e-08	0	IGF1_ITGA6_ITGB4	IGF1 - (ITGA6+ITGB4)	IGF	Secreted Signaling	PMID: 28190785; PMID: 28873464	WOI Control	Epi-PDGFRA.IGF1	AS-Epithelium.ITGA6_ITGB4	1.67705e-52	-0.913919	0.69	0.895	NA	NA	NA	NA
Myofibroblasts	AS-Epithelium	IGF1	ITGA6_ITGB4	1.72037e-07	0	IGF1_ITGA6_ITGB4	IGF1 - (ITGA6+ITGB4)	IGF	Secreted Signaling	PMID: 28190785; PMID: 28873464	WOI Control	Myofibroblasts.IGF1	AS-Epithelium.ITGA6_ITGB4	NA	NA	NA	NA	NA	NA	NA	NA
PV MYH11	AS-Epithelium	IGF1	ITGA6_ITGB4	4.35048e-09	0	IGF1_ITGA6_ITGB4	IGF1 - (ITGA6+ITGB4)	IGF	Secreted Signaling	PMID: 28190785; PMID: 28873464	WOI Control	PV MYH11.IGF1	AS-Epithelium.ITGA6_ITGB4	0.0113714	-0.318722	0.307	0.353	NA	NA	NA	NA
PV STEAP4	AS-Epithelium	IGF1	ITGA6_ITGB4	1.51761e-08	0	IGF1_ITGA6_ITGB4	IGF1 - (ITGA6+ITGB4)	IGF	Secreted Signaling	PMID: 28190785; PMID: 28873464	WOI Control	PV STEAP4.IGF1	AS-Epithelium.ITGA6_ITGB4	2.8237e-24	-0.463246	0.338	0.528	NA	NA	NA	NA
SMC	AS-Epithelium	IGF1	ITGA6_ITGB4	9.23935e-09	0	IGF1_ITGA6_ITGB4	IGF1 - (ITGA6+ITGB4)	IGF	Secreted Signaling	PMID: 28190785; PMID: 28873464	WOI Control	SMC.IGF1	AS-Epithelium.ITGA6_ITGB4	1.29905e-22	-0.522824	0.673	0.868	NA	NA	NA	NA
Stroma	AS-Epithelium	IGF1	ITGA6_ITGB4	2.40431e-06	0	IGF1_ITGA6_ITGB4	IGF1 - (ITGA6+ITGB4)	IGF	Secreted Signaling	PMID: 28190785; PMID: 28873464	WOI Control	Stroma.IGF1	AS-Epithelium.ITGA6_ITGB4	0	-0.729072	0.866	0.982	NA	NA	NA	NA
AS-Epithelium	EC-Artery	IGF1	ITGA6_ITGB4	7.48958e-09	0	IGF1_ITGA6_ITGB4	IGF1 - (ITGA6+ITGB4)	IGF	Secreted Signaling	PMID: 28190785; PMID: 28873464	WOI Control	AS-Epithelium.IGF1	EC-Artery.ITGA6_ITGB4	9.1551e-18	-1.23923	0.388	0.582	0.0257912	-0.263675	0.6825	0.7145
CD8+ T cells	EC-Artery	IGF1	ITGA6_ITGB4	4.62485e-08	0	IGF1_ITGA6_ITGB4	IGF1 - (ITGA6+ITGB4)	IGF	Secreted Signaling	PMID: 28190785; PMID: 28873464	WOI Control	CD8+ T cells.IGF1	EC-Artery.ITGA6_ITGB4	7.53298e-07	0.362909	0.288	0.205	0.0257912	-0.263675	0.6825	0.7145
Cytotoxic NK	EC-Artery	IGF1	ITGA6_ITGB4	4.31579e-09	0	IGF1_ITGA6_ITGB4	IGF1 - (ITGA6+ITGB4)	IGF	Secreted Signaling	PMID: 28190785; PMID: 28873464	WOI Control	Cytotoxic NK.IGF1	EC-Artery.ITGA6_ITGB4	0.00023495	0.319938	0.252	0.129	0.0257912	-0.263675	0.6825	0.7145
DC	EC-Artery	IGF1	ITGA6_ITGB4	8.29753e-09	0	IGF1_ITGA6_ITGB4	IGF1 - (ITGA6+ITGB4)	IGF	Secreted Signaling	PMID: 28190785; PMID: 28873464	WOI Control	DC.IGF1	EC-Artery.ITGA6_ITGB4	0.0120571	-0.290336	0.311	0.43	0.0257912	-0.263675	0.6825	0.7145
Epi-Glandular secretory	EC-Artery	IGF1	ITGA6_ITGB4	1.63476e-07	0	IGF1_ITGA6_ITGB4	IGF1 - (ITGA6+ITGB4)	IGF	Secreted Signaling	PMID: 28190785; PMID: 28873464	WOI Control	Epi-Glandular secretory.IGF1	EC-Artery.ITGA6_ITGB4	1.02758e-18	-0.424679	0.295	0.599	0.0257912	-0.263675	0.6825	0.7145
Epi-PDGFRA	EC-Artery	IGF1	ITGA6_ITGB4	6.70364e-08	0	IGF1_ITGA6_ITGB4	IGF1 - (ITGA6+ITGB4)	IGF	Secreted Signaling	PMID: 28190785; PMID: 28873464	WOI Control	Epi-PDGFRA.IGF1	EC-Artery.ITGA6_ITGB4	1.67705e-52	-0.913919	0.69	0.895	0.0257912	-0.263675	0.6825	0.7145
Myofibroblasts	EC-Artery	IGF1	ITGA6_ITGB4	3.37724e-07	0	IGF1_ITGA6_ITGB4	IGF1 - (ITGA6+ITGB4)	IGF	Secreted Signaling	PMID: 28190785; PMID: 28873464	WOI Control	Myofibroblasts.IGF1	EC-Artery.ITGA6_ITGB4	NA	NA	NA	NA	0.0257912	-0.263675	0.6825	0.7145
PV MYH11	EC-Artery	IGF1	ITGA6_ITGB4	8.94996e-09	0	IGF1_ITGA6_ITGB4	IGF1 - (ITGA6+ITGB4)	IGF	Secreted Signaling	PMID: 28190785; PMID: 28873464	WOI Control	PV MYH11.IGF1	EC-Artery.ITGA6_ITGB4	0.0113714	-0.318722	0.307	0.353	0.0257912	-0.263675	0.6825	0.7145
PV STEAP4	EC-Artery	IGF1	ITGA6_ITGB4	3.11378e-08	0	IGF1_ITGA6_ITGB4	IGF1 - (ITGA6+ITGB4)	IGF	Secreted Signaling	PMID: 28190785; PMID: 28873464	WOI Control	PV STEAP4.IGF1	EC-Artery.ITGA6_ITGB4	2.8237e-24	-0.463246	0.338	0.528	0.0257912	-0.263675	0.6825	0.7145
SMC	EC-Artery	IGF1	ITGA6_ITGB4	1.85851e-08	0	IGF1_ITGA6_ITGB4	IGF1 - (ITGA6+ITGB4)	IGF	Secreted Signaling	PMID: 28190785; PMID: 28873464	WOI Control	SMC.IGF1	EC-Artery.ITGA6_ITGB4	1.29905e-22	-0.522824	0.673	0.868	0.0257912	-0.263675	0.6825	0.7145
Stroma	EC-Artery	IGF1	ITGA6_ITGB4	4.70942e-06	0	IGF1_ITGA6_ITGB4	IGF1 - (ITGA6+ITGB4)	IGF	Secreted Signaling	PMID: 28190785; PMID: 28873464	WOI Control	Stroma.IGF1	EC-Artery.ITGA6_ITGB4	0	-0.729072	0.866	0.982	0.0257912	-0.263675	0.6825	0.7145
AS-Epithelium	Epi-Ciliated	IGF1	ITGA6_ITGB4	1.048e-07	0	IGF1_ITGA6_ITGB4	IGF1 - (ITGA6+ITGB4)	IGF	Secreted Signaling	PMID: 28190785; PMID: 28873464	WOI Control	AS-Epithelium.IGF1	Epi-Ciliated.ITGA6_ITGB4	9.1551e-18	-1.23923	0.388	0.582	NA	NA	NA	NA
CD8+ T cells	Epi-Ciliated	IGF1	ITGA6_ITGB4	6.50078e-07	0	IGF1_ITGA6_ITGB4	IGF1 - (ITGA6+ITGB4)	IGF	Secreted Signaling	PMID: 28190785; PMID: 28873464	WOI Control	CD8+ T cells.IGF1	Epi-Ciliated.ITGA6_ITGB4	7.53298e-07	0.362909	0.288	0.205	NA	NA	NA	NA
Cytotoxic NK	Epi-Ciliated	IGF1	ITGA6_ITGB4	6.03735e-08	0	IGF1_ITGA6_ITGB4	IGF1 - (ITGA6+ITGB4)	IGF	Secreted Signaling	PMID: 28190785; PMID: 28873464	WOI Control	Cytotoxic NK.IGF1	Epi-Ciliated.ITGA6_ITGB4	0.00023495	0.319938	0.252	0.129	NA	NA	NA	NA
DC	Epi-Ciliated	IGF1	ITGA6_ITGB4	1.16083e-07	0	IGF1_ITGA6_ITGB4	IGF1 - (ITGA6+ITGB4)	IGF	Secreted Signaling	PMID: 28190785; PMID: 28873464	WOI Control	DC.IGF1	Epi-Ciliated.ITGA6_ITGB4	0.0120571	-0.290336	0.311	0.43	NA	NA	NA	NA
Epi-Glandular secretory	Epi-Ciliated	IGF1	ITGA6_ITGB4	2.28312e-06	0	IGF1_ITGA6_ITGB4	IGF1 - (ITGA6+ITGB4)	IGF	Secreted Signaling	PMID: 28190785; PMID: 28873464	WOI Control	Epi-Glandular secretory.IGF1	Epi-Ciliated.ITGA6_ITGB4	1.02758e-18	-0.424679	0.295	0.599	NA	NA	NA	NA
Epi-PDGFRA	Epi-Ciliated	IGF1	ITGA6_ITGB4	9.57158e-07	0	IGF1_ITGA6_ITGB4	IGF1 - (ITGA6+ITGB4)	IGF	Secreted Signaling	PMID: 28190785; PMID: 28873464	WOI Control	Epi-PDGFRA.IGF1	Epi-Ciliated.ITGA6_ITGB4	1.67705e-52	-0.913919	0.69	0.895	NA	NA	NA	NA
Myofibroblasts	Epi-Ciliated	IGF1	ITGA6_ITGB4	4.90383e-06	0	IGF1_ITGA6_ITGB4	IGF1 - (ITGA6+ITGB4)	IGF	Secreted Signaling	PMID: 28190785; PMID: 28873464	WOI Control	Myofibroblasts.IGF1	Epi-Ciliated.ITGA6_ITGB4	NA	NA	NA	NA	NA	NA	NA	NA
PV MYH11	Epi-Ciliated	IGF1	ITGA6_ITGB4	1.25169e-07	0	IGF1_ITGA6_ITGB4	IGF1 - (ITGA6+ITGB4)	IGF	Secreted Signaling	PMID: 28190785; PMID: 28873464	WOI Control	PV MYH11.IGF1	Epi-Ciliated.ITGA6_ITGB4	0.0113714	-0.318722	0.307	0.353	NA	NA	NA	NA
PV STEAP4	Epi-Ciliated	IGF1	ITGA6_ITGB4	4.36408e-07	0	IGF1_ITGA6_ITGB4	IGF1 - (ITGA6+ITGB4)	IGF	Secreted Signaling	PMID: 28190785; PMID: 28873464	WOI Control	PV STEAP4.IGF1	Epi-Ciliated.ITGA6_ITGB4	2.8237e-24	-0.463246	0.338	0.528	NA	NA	NA	NA
SMC	Epi-Ciliated	IGF1	ITGA6_ITGB4	2.64654e-07	0	IGF1_ITGA6_ITGB4	IGF1 - (ITGA6+ITGB4)	IGF	Secreted Signaling	PMID: 28190785; PMID: 28873464	WOI Control	SMC.IGF1	Epi-Ciliated.ITGA6_ITGB4	1.29905e-22	-0.522824	0.673	0.868	NA	NA	NA	NA
Stroma	Epi-Ciliated	IGF1	ITGA6_ITGB4	6.8503e-05	0	IGF1_ITGA6_ITGB4	IGF1 - (ITGA6+ITGB4)	IGF	Secreted Signaling	PMID: 28190785; PMID: 28873464	WOI Control	Stroma.IGF1	Epi-Ciliated.ITGA6_ITGB4	0	-0.729072	0.866	0.982	NA	NA	NA	NA
AS-Epithelium	Epi-Glandular	IGF1	ITGA6_ITGB4	3.8189e-07	0	IGF1_ITGA6_ITGB4	IGF1 - (ITGA6+ITGB4)	IGF	Secreted Signaling	PMID: 28190785; PMID: 28873464	WOI Control	AS-Epithelium.IGF1	Epi-Glandular.ITGA6_ITGB4	9.1551e-18	-1.23923	0.388	0.582	4.86728e-13	0.0138318	0.395	0.421
CD8+ T cells	Epi-Glandular	IGF1	ITGA6_ITGB4	2.36913e-06	0	IGF1_ITGA6_ITGB4	IGF1 - (ITGA6+ITGB4)	IGF	Secreted Signaling	PMID: 28190785; PMID: 28873464	WOI Control	CD8+ T cells.IGF1	Epi-Glandular.ITGA6_ITGB4	7.53298e-07	0.362909	0.288	0.205	4.86728e-13	0.0138318	0.395	0.421
Cytotoxic NK	Epi-Glandular	IGF1	ITGA6_ITGB4	2.2e-07	0	IGF1_ITGA6_ITGB4	IGF1 - (ITGA6+ITGB4)	IGF	Secreted Signaling	PMID: 28190785; PMID: 28873464	WOI Control	Cytotoxic NK.IGF1	Epi-Glandular.ITGA6_ITGB4	0.00023495	0.319938	0.252	0.129	4.86728e-13	0.0138318	0.395	0.421
DC	Epi-Glandular	IGF1	ITGA6_ITGB4	4.23003e-07	0	IGF1_ITGA6_ITGB4	IGF1 - (ITGA6+ITGB4)	IGF	Secreted Signaling	PMID: 28190785; PMID: 28873464	WOI Control	DC.IGF1	Epi-Glandular.ITGA6_ITGB4	0.0120571	-0.290336	0.311	0.43	4.86728e-13	0.0138318	0.395	0.421
Epi-Glandular secretory	Epi-Glandular	IGF1	ITGA6_ITGB4	8.31935e-06	0	IGF1_ITGA6_ITGB4	IGF1 - (ITGA6+ITGB4)	IGF	Secreted Signaling	PMID: 28190785; PMID: 28873464	WOI Control	Epi-Glandular secretory.IGF1	Epi-Glandular.ITGA6_ITGB4	1.02758e-18	-0.424679	0.295	0.599	4.86728e-13	0.0138318	0.395	0.421
Epi-PDGFRA	Epi-Glandular	IGF1	ITGA6_ITGB4	3.48951e-06	0	IGF1_ITGA6_ITGB4	IGF1 - (ITGA6+ITGB4)	IGF	Secreted Signaling	PMID: 28190785; PMID: 28873464	WOI Control	Epi-PDGFRA.IGF1	Epi-Glandular.ITGA6_ITGB4	1.67705e-52	-0.913919	0.69	0.895	4.86728e-13	0.0138318	0.395	0.421
Myofibroblasts	Epi-Glandular	IGF1	ITGA6_ITGB4	1.78849e-05	0	IGF1_ITGA6_ITGB4	IGF1 - (ITGA6+ITGB4)	IGF	Secreted Signaling	PMID: 28190785; PMID: 28873464	WOI Control	Myofibroblasts.IGF1	Epi-Glandular.ITGA6_ITGB4	NA	NA	NA	NA	4.86728e-13	0.0138318	0.395	0.421
PV MYH11	Epi-Glandular	IGF1	ITGA6_ITGB4	4.5611e-07	0	IGF1_ITGA6_ITGB4	IGF1 - (ITGA6+ITGB4)	IGF	Secreted Signaling	PMID: 28190785; PMID: 28873464	WOI Control	PV MYH11.IGF1	Epi-Glandular.ITGA6_ITGB4	0.0113714	-0.318722	0.307	0.353	4.86728e-13	0.0138318	0.395	0.421
PV STEAP4	Epi-Glandular	IGF1	ITGA6_ITGB4	1.59033e-06	0	IGF1_ITGA6_ITGB4	IGF1 - (ITGA6+ITGB4)	IGF	Secreted Signaling	PMID: 28190785; PMID: 28873464	WOI Control	PV STEAP4.IGF1	Epi-Glandular.ITGA6_ITGB4	2.8237e-24	-0.463246	0.338	0.528	4.86728e-13	0.0138318	0.395	0.421
SMC	Epi-Glandular	IGF1	ITGA6_ITGB4	9.64789e-07	0	IGF1_ITGA6_ITGB4	IGF1 - (ITGA6+ITGB4)	IGF	Secreted Signaling	PMID: 28190785; PMID: 28873464	WOI Control	SMC.IGF1	Epi-Glandular.ITGA6_ITGB4	1.29905e-22	-0.522824	0.673	0.868	4.86728e-13	0.0138318	0.395	0.421
Stroma	Epi-Glandular	IGF1	ITGA6_ITGB4	0.00024985	0	IGF1_ITGA6_ITGB4	IGF1 - (ITGA6+ITGB4)	IGF	Secreted Signaling	PMID: 28190785; PMID: 28873464	WOI Control	Stroma.IGF1	Epi-Glandular.ITGA6_ITGB4	0	-0.729072	0.866	0.982	4.86728e-13	0.0138318	0.395	0.421
AS-Epithelium	Epi-Glandular secretory	IGF1	ITGA6_ITGB4	1.02606e-07	0	IGF1_ITGA6_ITGB4	IGF1 - (ITGA6+ITGB4)	IGF	Secreted Signaling	PMID: 28190785; PMID: 28873464	WOI Control	AS-Epithelium.IGF1	Epi-Glandular secretory.ITGA6_ITGB4	9.1551e-18	-1.23923	0.388	0.582	8.94179e-12	-0.444324	0.3625	0.585
CD8+ T cells	Epi-Glandular secretory	IGF1	ITGA6_ITGB4	6.3749e-07	0	IGF1_ITGA6_ITGB4	IGF1 - (ITGA6+ITGB4)	IGF	Secreted Signaling	PMID: 28190785; PMID: 28873464	WOI Control	CD8+ T cells.IGF1	Epi-Glandular secretory.ITGA6_ITGB4	7.53298e-07	0.362909	0.288	0.205	8.94179e-12	-0.444324	0.3625	0.585
Cytotoxic NK	Epi-Glandular secretory	IGF1	ITGA6_ITGB4	5.91042e-08	0	IGF1_ITGA6_ITGB4	IGF1 - (ITGA6+ITGB4)	IGF	Secreted Signaling	PMID: 28190785; PMID: 28873464	WOI Control	Cytotoxic NK.IGF1	Epi-Glandular secretory.ITGA6_ITGB4	0.00023495	0.319938	0.252	0.129	8.94179e-12	-0.444324	0.3625	0.585
DC	Epi-Glandular secretory	IGF1	ITGA6_ITGB4	1.13645e-07	0	IGF1_ITGA6_ITGB4	IGF1 - (ITGA6+ITGB4)	IGF	Secreted Signaling	PMID: 28190785; PMID: 28873464	WOI Control	DC.IGF1	Epi-Glandular secretory.ITGA6_ITGB4	0.0120571	-0.290336	0.311	0.43	8.94179e-12	-0.444324	0.3625	0.585
Epi-Glandular secretory	Epi-Glandular secretory	IGF1	ITGA6_ITGB4	2.23384e-06	0	IGF1_ITGA6_ITGB4	IGF1 - (ITGA6+ITGB4)	IGF	Secreted Signaling	PMID: 28190785; PMID: 28873464	WOI Control	Epi-Glandular secretory.IGF1	Epi-Glandular secretory.ITGA6_ITGB4	1.02758e-18	-0.424679	0.295	0.599	8.94179e-12	-0.444324	0.3625	0.585
Epi-PDGFRA	Epi-Glandular secretory	IGF1	ITGA6_ITGB4	9.43903e-07	0	IGF1_ITGA6_ITGB4	IGF1 - (ITGA6+ITGB4)	IGF	Secreted Signaling	PMID: 28190785; PMID: 28873464	WOI Control	Epi-PDGFRA.IGF1	Epi-Glandular secretory.ITGA6_ITGB4	1.67705e-52	-0.913919	0.69	0.895	8.94179e-12	-0.444324	0.3625	0.585
Myofibroblasts	Epi-Glandular secretory	IGF1	ITGA6_ITGB4	4.86576e-06	0	IGF1_ITGA6_ITGB4	IGF1 - (ITGA6+ITGB4)	IGF	Secreted Signaling	PMID: 28190785; PMID: 28873464	WOI Control	Myofibroblasts.IGF1	Epi-Glandular secretory.ITGA6_ITGB4	NA	NA	NA	NA	8.94179e-12	-0.444324	0.3625	0.585
PV MYH11	Epi-Glandular secretory	IGF1	ITGA6_ITGB4	1.22526e-07	0	IGF1_ITGA6_ITGB4	IGF1 - (ITGA6+ITGB4)	IGF	Secreted Signaling	PMID: 28190785; PMID: 28873464	WOI Control	PV MYH11.IGF1	Epi-Glandular secretory.ITGA6_ITGB4	0.0113714	-0.318722	0.307	0.353	8.94179e-12	-0.444324	0.3625	0.585
PV STEAP4	Epi-Glandular secretory	IGF1	ITGA6_ITGB4	4.27518e-07	0	IGF1_ITGA6_ITGB4	IGF1 - (ITGA6+ITGB4)	IGF	Secreted Signaling	PMID: 28190785; PMID: 28873464	WOI Control	PV STEAP4.IGF1	Epi-Glandular secretory.ITGA6_ITGB4	2.8237e-24	-0.463246	0.338	0.528	8.94179e-12	-0.444324	0.3625	0.585
SMC	Epi-Glandular secretory	IGF1	ITGA6_ITGB4	2.60738e-07	0	IGF1_ITGA6_ITGB4	IGF1 - (ITGA6+ITGB4)	IGF	Secreted Signaling	PMID: 28190785; PMID: 28873464	WOI Control	SMC.IGF1	Epi-Glandular secretory.ITGA6_ITGB4	1.29905e-22	-0.522824	0.673	0.868	8.94179e-12	-0.444324	0.3625	0.585
Stroma	Epi-Glandular secretory	IGF1	ITGA6_ITGB4	6.80159e-05	0	IGF1_ITGA6_ITGB4	IGF1 - (ITGA6+ITGB4)	IGF	Secreted Signaling	PMID: 28190785; PMID: 28873464	WOI Control	Stroma.IGF1	Epi-Glandular secretory.ITGA6_ITGB4	0	-0.729072	0.866	0.982	8.94179e-12	-0.444324	0.3625	0.585
AS-Epithelium	Epi-Lumenal	IGF1	ITGA6_ITGB4	6.43395e-07	0	IGF1_ITGA6_ITGB4	IGF1 - (ITGA6+ITGB4)	IGF	Secreted Signaling	PMID: 28190785; PMID: 28873464	WOI Control	AS-Epithelium.IGF1	Epi-Lumenal.ITGA6_ITGB4	9.1551e-18	-1.23923	0.388	0.582	1.9529e-07	0.263486	0.5355	0.4915
CD8+ T cells	Epi-Lumenal	IGF1	ITGA6_ITGB4	3.97938e-06	0	IGF1_ITGA6_ITGB4	IGF1 - (ITGA6+ITGB4)	IGF	Secreted Signaling	PMID: 28190785; PMID: 28873464	WOI Control	CD8+ T cells.IGF1	Epi-Lumenal.ITGA6_ITGB4	7.53298e-07	0.362909	0.288	0.205	1.9529e-07	0.263486	0.5355	0.4915
Cytotoxic NK	Epi-Lumenal	IGF1	ITGA6_ITGB4	3.70714e-07	0	IGF1_ITGA6_ITGB4	IGF1 - (ITGA6+ITGB4)	IGF	Secreted Signaling	PMID: 28190785; PMID: 28873464	WOI Control	Cytotoxic NK.IGF1	Epi-Lumenal.ITGA6_ITGB4	0.00023495	0.319938	0.252	0.129	1.9529e-07	0.263486	0.5355	0.4915
DC	Epi-Lumenal	IGF1	ITGA6_ITGB4	7.12753e-07	0	IGF1_ITGA6_ITGB4	IGF1 - (ITGA6+ITGB4)	IGF	Secreted Signaling	PMID: 28190785; PMID: 28873464	WOI Control	DC.IGF1	Epi-Lumenal.ITGA6_ITGB4	0.0120571	-0.290336	0.311	0.43	1.9529e-07	0.263486	0.5355	0.4915
Epi-Glandular secretory	Epi-Lumenal	IGF1	ITGA6_ITGB4	1.4034e-05	0	IGF1_ITGA6_ITGB4	IGF1 - (ITGA6+ITGB4)	IGF	Secreted Signaling	PMID: 28190785; PMID: 28873464	WOI Control	Epi-Glandular secretory.IGF1	Epi-Lumenal.ITGA6_ITGB4	1.02758e-18	-0.424679	0.295	0.599	1.9529e-07	0.263486	0.5355	0.4915
Epi-PDGFRA	Epi-Lumenal	IGF1	ITGA6_ITGB4	5.79997e-06	0	IGF1_ITGA6_ITGB4	IGF1 - (ITGA6+ITGB4)	IGF	Secreted Signaling	PMID: 28190785; PMID: 28873464	WOI Control	Epi-PDGFRA.IGF1	Epi-Lumenal.ITGA6_ITGB4	1.67705e-52	-0.913919	0.69	0.895	1.9529e-07	0.263486	0.5355	0.4915
Myofibroblasts	Epi-Lumenal	IGF1	ITGA6_ITGB4	2.93916e-05	0	IGF1_ITGA6_ITGB4	IGF1 - (ITGA6+ITGB4)	IGF	Secreted Signaling	PMID: 28190785; PMID: 28873464	WOI Control	Myofibroblasts.IGF1	Epi-Lumenal.ITGA6_ITGB4	NA	NA	NA	NA	1.9529e-07	0.263486	0.5355	0.4915
PV MYH11	Epi-Lumenal	IGF1	ITGA6_ITGB4	7.68706e-07	0	IGF1_ITGA6_ITGB4	IGF1 - (ITGA6+ITGB4)	IGF	Secreted Signaling	PMID: 28190785; PMID: 28873464	WOI Control	PV MYH11.IGF1	Epi-Lumenal.ITGA6_ITGB4	0.0113714	-0.318722	0.307	0.353	1.9529e-07	0.263486	0.5355	0.4915
PV STEAP4	Epi-Lumenal	IGF1	ITGA6_ITGB4	2.67644e-06	0	IGF1_ITGA6_ITGB4	IGF1 - (ITGA6+ITGB4)	IGF	Secreted Signaling	PMID: 28190785; PMID: 28873464	WOI Control	PV STEAP4.IGF1	Epi-Lumenal.ITGA6_ITGB4	2.8237e-24	-0.463246	0.338	0.528	1.9529e-07	0.263486	0.5355	0.4915
SMC	Epi-Lumenal	IGF1	ITGA6_ITGB4	1.60647e-06	0	IGF1_ITGA6_ITGB4	IGF1 - (ITGA6+ITGB4)	IGF	Secreted Signaling	PMID: 28190785; PMID: 28873464	WOI Control	SMC.IGF1	Epi-Lumenal.ITGA6_ITGB4	1.29905e-22	-0.522824	0.673	0.868	1.9529e-07	0.263486	0.5355	0.4915
Stroma	Epi-Lumenal	IGF1	ITGA6_ITGB4	0.000410105	0	IGF1_ITGA6_ITGB4	IGF1 - (ITGA6+ITGB4)	IGF	Secreted Signaling	PMID: 28190785; PMID: 28873464	WOI Control	Stroma.IGF1	Epi-Lumenal.ITGA6_ITGB4	0	-0.729072	0.866	0.982	1.9529e-07	0.263486	0.5355	0.4915
CD8+ T cells	Macrophages	CCL5	CCR1	2.21525e-07	0	CCL5_CCR1	CCL5 - CCR1	CCL	Secreted Signaling	KEGG: hsa04060	WOI Control	CD8+ T cells.CCL5	Macrophages.CCR1	8.72033e-26	-0.312001	0.948	0.97	9.12089e-05	-0.364019	0.261	0.411
Cytotoxic NK	Macrophages	CCL5	CCR1	4.59039e-08	0	CCL5_CCR1	CCL5 - CCR1	CCL	Secreted Signaling	KEGG: hsa04060	WOI Control	Cytotoxic NK.CCL5	Macrophages.CCR1	3.34405e-10	-0.433143	0.893	0.956	9.12089e-05	-0.364019	0.261	0.411
DN T cells	Macrophages	CCL5	CCR1	8.39419e-08	0	CCL5_CCR1	CCL5 - CCR1	CCL	Secreted Signaling	KEGG: hsa04060	WOI Control	DN T cells.CCL5	Macrophages.CCR1	NA	NA	NA	NA	9.12089e-05	-0.364019	0.261	0.411
MAIT cells	Macrophages	CCL5	CCR1	1.04303e-08	0	CCL5_CCR1	CCL5 - CCR1	CCL	Secreted Signaling	KEGG: hsa04060	WOI Control	MAIT cells.CCL5	Macrophages.CCR1	NA	NA	NA	NA	9.12089e-05	-0.364019	0.261	0.411
NK	Macrophages	CCL5	CCR1	5.36163e-07	0	CCL5_CCR1	CCL5 - CCR1	CCL	Secreted Signaling	KEGG: hsa04060	WOI Control	NK.CCL5	Macrophages.CCR1	2.6862e-14	0.213024	0.896	0.891	9.12089e-05	-0.364019	0.261	0.411
Cytotoxic NK	Macrophages	CCL3	CCR1	1.14961e-08	0	CCL3_CCR1	CCL3 - CCR1	CCL	Secreted Signaling	KEGG: hsa04060	WOI Control	Cytotoxic NK.CCL3	Macrophages.CCR1	NA	NA	NA	NA	9.12089e-05	-0.364019	0.261	0.411
DC	Macrophages	CCL3	CCR1	4.55595e-08	0	CCL3_CCR1	CCL3 - CCR1	CCL	Secreted Signaling	KEGG: hsa04060	WOI Control	DC.CCL3	Macrophages.CCR1	NA	NA	NA	NA	9.12089e-05	-0.364019	0.261	0.411
Macrophages	Macrophages	CCL3	CCR1	6.97891e-08	0	CCL3_CCR1	CCL3 - CCR1	CCL	Secreted Signaling	KEGG: hsa04060	WOI Control	Macrophages.CCL3	Macrophages.CCR1	2.09583e-11	0.731103	0.913	0.71	9.12089e-05	-0.364019	0.261	0.411
NK	Macrophages	CCL3	CCR1	2.40654e-07	0	CCL3_CCR1	CCL3 - CCR1	CCL	Secreted Signaling	KEGG: hsa04060	WOI Control	NK.CCL3	Macrophages.CCR1	NA	NA	NA	NA	9.12089e-05	-0.364019	0.261	0.411
DC	Macrophages	CCL3L1	CCR1	1.12639e-08	0	CCL3L1_CCR1	CCL3L1 - CCR1	CCL	Secreted Signaling	KEGG: hsa04060	WOI Control	DC.CCL3L1	Macrophages.CCR1	NA	NA	NA	NA	9.12089e-05	-0.364019	0.261	0.411
Macrophages	Macrophages	CCL3L1	CCR1	4.58735e-08	0	CCL3L1_CCR1	CCL3L1 - CCR1	CCL	Secreted Signaling	KEGG: hsa04060	WOI Control	Macrophages.CCL3L1	Macrophages.CCR1	3.56384e-05	0.357313	0.775	0.608	9.12089e-05	-0.364019	0.261	0.411
EC-Vein	Macrophages	CCL14	CCR1	8.99567e-08	0	CCL14_CCR1	CCL14 - CCR1	CCL	Secreted Signaling	KEGG: hsa04060	WOI Control	EC-Vein.CCL14	Macrophages.CCR1	0.000224717	-0.211214	0.444	0.349	9.12089e-05	-0.364019	0.261	0.411
AS-Epithelium	MAIT cells	CCL20	CCR6	1.93219e-08	0	CCL20_CCR6	CCL20 - CCR6	CCL	Secreted Signaling	KEGG: hsa04060	WOI Control	AS-Epithelium.CCL20	MAIT cells.CCR6	1.08202e-28	0.798357	0.352	0.051	0.000223869	-0.206988	0.314	0.521
DC	MAIT cells	CCL20	CCR6	1.41937e-08	0	CCL20_CCR6	CCL20 - CCR6	CCL	Secreted Signaling	KEGG: hsa04060	WOI Control	DC.CCL20	MAIT cells.CCR6	2.17567e-10	0.89775	0.305	0.085	0.000223869	-0.206988	0.314	0.521
DN T cells	MAIT cells	CCL20	CCR6	3.61361e-08	0	CCL20_CCR6	CCL20 - CCR6	CCL	Secreted Signaling	KEGG: hsa04060	WOI Control	DN T cells.CCL20	MAIT cells.CCR6	1.79376e-26	0.871331	0.26	0.079	0.000223869	-0.206988	0.314	0.521
Epi-Glandular secretory	MAIT cells	CCL20	CCR6	4.35938e-06	0	CCL20_CCR6	CCL20 - CCR6	CCL	Secreted Signaling	KEGG: hsa04060	WOI Control	Epi-Glandular secretory.CCL20	MAIT cells.CCR6	3.23061e-46	2.44413	0.695	0.17	0.000223869	-0.206988	0.314	0.521
Macrophages	MAIT cells	CCL20	CCR6	1.906e-08	0	CCL20_CCR6	CCL20 - CCR6	CCL	Secreted Signaling	KEGG: hsa04060	WOI Control	Macrophages.CCL20	MAIT cells.CCR6	NA	NA	NA	NA	0.000223869	-0.206988	0.314	0.521
MAIT cells	MAIT cells	CCL20	CCR6	1.97615e-08	0	CCL20_CCR6	CCL20 - CCR6	CCL	Secreted Signaling	KEGG: hsa04060	WOI Control	MAIT cells.CCL20	MAIT cells.CCR6	NA	NA	NA	NA	0.000223869	-0.206988	0.314	0.521
Myofibroblasts	MAIT cells	CCL20	CCR6	1.62893e-07	0	CCL20_CCR6	CCL20 - CCR6	CCL	Secreted Signaling	KEGG: hsa04060	WOI Control	Myofibroblasts.CCL20	MAIT cells.CCR6	NA	NA	NA	NA	0.000223869	-0.206988	0.314	0.521
EC-Artery	EC-Vein	CCL2	ACKR1	2.64658e-06	0	CCL2_ACKR1	CCL2 - ACKR1	CCL	Secreted Signaling	PMID: 26740381	WOI Control	EC-Artery.CCL2	EC-Vein.ACKR1	3.76972e-10	1.26464	0.526	0.231	1.99343e-50	0.832909	0.564	0.342
EC-Vein	EC-Vein	CCL2	ACKR1	5.37622e-06	0	CCL2_ACKR1	CCL2 - ACKR1	CCL	Secreted Signaling	PMID: 26740381	WOI Control	EC-Vein.CCL2	EC-Vein.ACKR1	8.37469e-16	0.469066	0.288	0.178	1.99343e-50	0.832909	0.564	0.342
Macrophages	EC-Vein	CCL2	ACKR1	7.14742e-07	0	CCL2_ACKR1	CCL2 - ACKR1	CCL	Secreted Signaling	PMID: 26740381	WOI Control	Macrophages.CCL2	EC-Vein.ACKR1	5.43558e-69	1.1437	0.355	0.015	1.99343e-50	0.832909	0.564	0.342
PV STEAP4	EC-Vein	CCL2	ACKR1	1.26465e-06	0	CCL2_ACKR1	CCL2 - ACKR1	CCL	Secreted Signaling	PMID: 26740381	WOI Control	PV STEAP4.CCL2	EC-Vein.ACKR1	NA	NA	NA	NA	1.99343e-50	0.832909	0.564	0.342
CD8+ T cells	EC-Vein	CCL5	ACKR1	2.75958e-05	0	CCL5_ACKR1	CCL5 - ACKR1	CCL	Secreted Signaling	PMID: 26740381	WOI Control	CD8+ T cells.CCL5	EC-Vein.ACKR1	8.72033e-26	-0.312001	0.948	0.97	1.99343e-50	0.832909	0.564	0.342
Cytotoxic NK	EC-Vein	CCL5	ACKR1	5.79344e-06	0	CCL5_ACKR1	CCL5 - ACKR1	CCL	Secreted Signaling	PMID: 26740381	WOI Control	Cytotoxic NK.CCL5	EC-Vein.ACKR1	3.34405e-10	-0.433143	0.893	0.956	1.99343e-50	0.832909	0.564	0.342
DN T cells	EC-Vein	CCL5	ACKR1	1.11967e-05	0	CCL5_ACKR1	CCL5 - ACKR1	CCL	Secreted Signaling	PMID: 26740381	WOI Control	DN T cells.CCL5	EC-Vein.ACKR1	NA	NA	NA	NA	1.99343e-50	0.832909	0.564	0.342
MAIT cells	EC-Vein	CCL5	ACKR1	1.45153e-06	0	CCL5_ACKR1	CCL5 - ACKR1	CCL	Secreted Signaling	PMID: 26740381	WOI Control	MAIT cells.CCL5	EC-Vein.ACKR1	NA	NA	NA	NA	1.99343e-50	0.832909	0.564	0.342
NK	EC-Vein	CCL5	ACKR1	6.58818e-05	0	CCL5_ACKR1	CCL5 - ACKR1	CCL	Secreted Signaling	PMID: 26740381	WOI Control	NK.CCL5	EC-Vein.ACKR1	2.6862e-14	0.213024	0.896	0.891	1.99343e-50	0.832909	0.564	0.342
EC-Vein	EC-Vein	CCL14	ACKR1	1.25961e-05	0	CCL14_ACKR1	CCL14 - ACKR1	CCL	Secreted Signaling	PMID: 26740381	WOI Control	EC-Vein.CCL14	EC-Vein.ACKR1	0.000224717	-0.211214	0.444	0.349	1.99343e-50	0.832909	0.564	0.342
Epi-Lumenal	EC-Vein	CXCL1	ACKR1	6.67672e-05	0	CXCL1_ACKR1	CXCL1 - ACKR1	CXCL	Secreted Signaling	PMID: 26740381	WOI Control	Epi-Lumenal.CXCL1	EC-Vein.ACKR1	3.37566e-17	0.736808	0.483	0.331	1.99343e-50	0.832909	0.564	0.342
Epi-SOX9	EC-Vein	CXCL1	ACKR1	2.58709e-05	0	CXCL1_ACKR1	CXCL1 - ACKR1	CXCL	Secreted Signaling	PMID: 26740381	WOI Control	Epi-SOX9.CXCL1	EC-Vein.ACKR1	0.000419942	2.11285	0.595	0	1.99343e-50	0.832909	0.564	0.342
AS-Epithelium	EC-Vein	CXCL2	ACKR1	9.09207e-06	0	CXCL2_ACKR1	CXCL2 - ACKR1	CXCL	Secreted Signaling	PMID: 26740381	WOI Control	AS-Epithelium.CXCL2	EC-Vein.ACKR1	6.1018e-13	0.776982	0.878	0.57	1.99343e-50	0.832909	0.564	0.342
CD8+ T cells	EC-Vein	CXCL2	ACKR1	3.48662e-06	0	CXCL2_ACKR1	CXCL2 - ACKR1	CXCL	Secreted Signaling	PMID: 26740381	WOI Control	CD8+ T cells.CXCL2	EC-Vein.ACKR1	2.06481e-64	0.885569	0.3	0.046	1.99343e-50	0.832909	0.564	0.342
DC	EC-Vein	CXCL2	ACKR1	4.09639e-06	0	CXCL2_ACKR1	CXCL2 - ACKR1	CXCL	Secreted Signaling	PMID: 26740381	WOI Control	DC.CXCL2	EC-Vein.ACKR1	1.34792e-08	0.497538	0.628	0.389	1.99343e-50	0.832909	0.564	0.342
DN T cells	EC-Vein	CXCL2	ACKR1	3.47179e-06	0	CXCL2_ACKR1	CXCL2 - ACKR1	CXCL	Secreted Signaling	PMID: 26740381	WOI Control	DN T cells.CXCL2	EC-Vein.ACKR1	3.83128e-68	1.06516	0.32	0.048	1.99343e-50	0.832909	0.564	0.342
EC-Artery	EC-Vein	CXCL2	ACKR1	3.04016e-06	0	CXCL2_ACKR1	CXCL2 - ACKR1	CXCL	Secreted Signaling	PMID: 26740381	WOI Control	EC-Artery.CXCL2	EC-Vein.ACKR1	0.00198415	0.735573	0.606	0.506	1.99343e-50	0.832909	0.564	0.342
EC-Vein	EC-Vein	CXCL2	ACKR1	1.50288e-05	0	CXCL2_ACKR1	CXCL2 - ACKR1	CXCL	Secreted Signaling	PMID: 26740381	WOI Control	EC-Vein.CXCL2	EC-Vein.ACKR1	6.18549e-61	0.755448	0.448	0.202	1.99343e-50	0.832909	0.564	0.342
Epi-Ciliated	EC-Vein	CXCL2	ACKR1	5.38484e-05	0	CXCL2_ACKR1	CXCL2 - ACKR1	CXCL	Secreted Signaling	PMID: 26740381	WOI Control	Epi-Ciliated.CXCL2	EC-Vein.ACKR1	1.37344e-18	1.20976	0.594	0.203	1.99343e-50	0.832909	0.564	0.342
Epi-Glandular	EC-Vein	CXCL2	ACKR1	0.000267813	0	CXCL2_ACKR1	CXCL2 - ACKR1	CXCL	Secreted Signaling	PMID: 26740381	WOI Control	Epi-Glandular.CXCL2	EC-Vein.ACKR1	4.07305e-306	1.3199	0.757	0.398	1.99343e-50	0.832909	0.564	0.342
Epi-Glandular secretory	EC-Vein	CXCL2	ACKR1	0.000354184	0	CXCL2_ACKR1	CXCL2 - ACKR1	CXCL	Secreted Signaling	PMID: 26740381	WOI Control	Epi-Glandular secretory.CXCL2	EC-Vein.ACKR1	1.51068e-32	1.21335	0.887	0.588	1.99343e-50	0.832909	0.564	0.342
Epi-Lumenal	EC-Vein	CXCL2	ACKR1	0.000356276	0	CXCL2_ACKR1	CXCL2 - ACKR1	CXCL	Secreted Signaling	PMID: 26740381	WOI Control	Epi-Lumenal.CXCL2	EC-Vein.ACKR1	1.47426e-89	1.18802	0.888	0.56	1.99343e-50	0.832909	0.564	0.342
Epi-PDGFRA	EC-Vein	CXCL2	ACKR1	7.77554e-06	0	CXCL2_ACKR1	CXCL2 - ACKR1	CXCL	Secreted Signaling	PMID: 26740381	WOI Control	Epi-PDGFRA.CXCL2	EC-Vein.ACKR1	2.23535e-31	0.87016	0.554	0.219	1.99343e-50	0.832909	0.564	0.342
Epi-SOX9	EC-Vein	CXCL2	ACKR1	6.42323e-05	0	CXCL2_ACKR1	CXCL2 - ACKR1	CXCL	Secreted Signaling	PMID: 26740381	WOI Control	Epi-SOX9.CXCL2	EC-Vein.ACKR1	3.3002e-05	2.13149	0.847	0.182	1.99343e-50	0.832909	0.564	0.342
Macrophages	EC-Vein	CXCL2	ACKR1	5.69901e-06	0	CXCL2_ACKR1	CXCL2 - ACKR1	CXCL	Secreted Signaling	PMID: 26740381	WOI Control	Macrophages.CXCL2	EC-Vein.ACKR1	NA	NA	NA	NA	1.99343e-50	0.832909	0.564	0.342
MAIT cells	EC-Vein	CXCL2	ACKR1	8.07544e-07	0	CXCL2_ACKR1	CXCL2 - ACKR1	CXCL	Secreted Signaling	PMID: 26740381	WOI Control	MAIT cells.CXCL2	EC-Vein.ACKR1	NA	NA	NA	NA	1.99343e-50	0.832909	0.564	0.342
Myofibroblasts	EC-Vein	CXCL2	ACKR1	2.6056e-05	0	CXCL2_ACKR1	CXCL2 - ACKR1	CXCL	Secreted Signaling	PMID: 26740381	WOI Control	Myofibroblasts.CXCL2	EC-Vein.ACKR1	NA	NA	NA	NA	1.99343e-50	0.832909	0.564	0.342
PV MYH11	EC-Vein	CXCL2	ACKR1	3.29382e-06	0	CXCL2_ACKR1	CXCL2 - ACKR1	CXCL	Secreted Signaling	PMID: 26740381	WOI Control	PV MYH11.CXCL2	EC-Vein.ACKR1	5.36741e-46	0.580337	0.421	0.125	1.99343e-50	0.832909	0.564	0.342
PV STEAP4	EC-Vein	CXCL2	ACKR1	1.02167e-05	0	CXCL2_ACKR1	CXCL2 - ACKR1	CXCL	Secreted Signaling	PMID: 26740381	WOI Control	PV STEAP4.CXCL2	EC-Vein.ACKR1	1.80165e-54	0.817273	0.433	0.201	1.99343e-50	0.832909	0.564	0.342
SMC	EC-Vein	CXCL2	ACKR1	1.47041e-06	0	CXCL2_ACKR1	CXCL2 - ACKR1	CXCL	Secreted Signaling	PMID: 26740381	WOI Control	SMC.CXCL2	EC-Vein.ACKR1	1.49969e-65	0.82424	0.45	0.074	1.99343e-50	0.832909	0.564	0.342
Stroma	EC-Vein	CXCL2	ACKR1	0.00019662	0	CXCL2_ACKR1	CXCL2 - ACKR1	CXCL	Secreted Signaling	PMID: 26740381	WOI Control	Stroma.CXCL2	EC-Vein.ACKR1	0	0.832632	0.434	0.145	1.99343e-50	0.832909	0.564	0.342
AS-Epithelium	EC-Vein	CXCL3	ACKR1	1.15621e-06	0	CXCL3_ACKR1	CXCL3 - ACKR1	CXCL	Secreted Signaling	PMID: 26740381	WOI Control	AS-Epithelium.CXCL3	EC-Vein.ACKR1	NA	NA	NA	NA	1.99343e-50	0.832909	0.564	0.342
DC	EC-Vein	CXCL3	ACKR1	7.72072e-07	0	CXCL3_ACKR1	CXCL3 - ACKR1	CXCL	Secreted Signaling	PMID: 26740381	WOI Control	DC.CXCL3	EC-Vein.ACKR1	0.000633831	0.616519	0.274	0.161	1.99343e-50	0.832909	0.564	0.342
EC-Artery	EC-Vein	CXCL3	ACKR1	5.20292e-07	0	CXCL3_ACKR1	CXCL3 - ACKR1	CXCL	Secreted Signaling	PMID: 26740381	WOI Control	EC-Artery.CXCL3	EC-Vein.ACKR1	NA	NA	NA	NA	1.99343e-50	0.832909	0.564	0.342
Epi-Lumenal	EC-Vein	CXCL3	ACKR1	5.90559e-05	0	CXCL3_ACKR1	CXCL3 - ACKR1	CXCL	Secreted Signaling	PMID: 26740381	WOI Control	Epi-Lumenal.CXCL3	EC-Vein.ACKR1	5.36843e-10	0.476807	0.461	0.361	1.99343e-50	0.832909	0.564	0.342
Epi-SOX9	EC-Vein	CXCL3	ACKR1	2.23721e-05	0	CXCL3_ACKR1	CXCL3 - ACKR1	CXCL	Secreted Signaling	PMID: 26740381	WOI Control	Epi-SOX9.CXCL3	EC-Vein.ACKR1	0.0043319	1.24803	0.596	0.182	1.99343e-50	0.832909	0.564	0.342
Macrophages	EC-Vein	CXCL3	ACKR1	1.60022e-06	0	CXCL3_ACKR1	CXCL3 - ACKR1	CXCL	Secreted Signaling	PMID: 26740381	WOI Control	Macrophages.CXCL3	EC-Vein.ACKR1	NA	NA	NA	NA	1.99343e-50	0.832909	0.564	0.342
AS-Epithelium	EC-Vein	CXCL8	ACKR1	7.05932e-06	0	CXCL8_ACKR1	CXCL8 - ACKR1	CXCL	Secreted Signaling	PMID: 26740381	WOI Control	AS-Epithelium.CXCL8	EC-Vein.ACKR1	1.27047e-25	1.17193	0.75	0.339	1.99343e-50	0.832909	0.564	0.342
CD8+ T cells	EC-Vein	CXCL8	ACKR1	4.36003e-06	0	CXCL8_ACKR1	CXCL8 - ACKR1	CXCL	Secreted Signaling	PMID: 26740381	WOI Control	CD8+ T cells.CXCL8	EC-Vein.ACKR1	1.70916e-54	1.10936	0.367	0.1	1.99343e-50	0.832909	0.564	0.342
DC	EC-Vein	CXCL8	ACKR1	9.55985e-06	0	CXCL8_ACKR1	CXCL8 - ACKR1	CXCL	Secreted Signaling	PMID: 26740381	WOI Control	DC.CXCL8	EC-Vein.ACKR1	8.2205e-11	0.633331	0.89	0.673	1.99343e-50	0.832909	0.564	0.342
DN T cells	EC-Vein	CXCL8	ACKR1	3.78264e-06	0	CXCL8_ACKR1	CXCL8 - ACKR1	CXCL	Secreted Signaling	PMID: 26740381	WOI Control	DN T cells.CXCL8	EC-Vein.ACKR1	6.41655e-53	1.11725	0.385	0.106	1.99343e-50	0.832909	0.564	0.342
EC-Artery	EC-Vein	CXCL8	ACKR1	3.22543e-07	0	CXCL8_ACKR1	CXCL8 - ACKR1	CXCL	Secreted Signaling	PMID: 26740381	WOI Control	EC-Artery.CXCL8	EC-Vein.ACKR1	2.38045e-05	0.480983	0.299	0.109	1.99343e-50	0.832909	0.564	0.342
EC-Vein	EC-Vein	CXCL8	ACKR1	1.38943e-05	0	CXCL8_ACKR1	CXCL8 - ACKR1	CXCL	Secreted Signaling	PMID: 26740381	WOI Control	EC-Vein.CXCL8	EC-Vein.ACKR1	2.91427e-101	0.917813	0.408	0.096	1.99343e-50	0.832909	0.564	0.342
Epi-Ciliated	EC-Vein	CXCL8	ACKR1	7.0249e-05	0	CXCL8_ACKR1	CXCL8 - ACKR1	CXCL	Secreted Signaling	PMID: 26740381	WOI Control	Epi-Ciliated.CXCL8	EC-Vein.ACKR1	8.23155e-32	1.92782	0.698	0.163	1.99343e-50	0.832909	0.564	0.342
Epi-Glandular	EC-Vein	CXCL8	ACKR1	0.000355535	0	CXCL8_ACKR1	CXCL8 - ACKR1	CXCL	Secreted Signaling	PMID: 26740381	WOI Control	Epi-Glandular.CXCL8	EC-Vein.ACKR1	0	1.80065	0.81	0.262	1.99343e-50	0.832909	0.564	0.342
Epi-Glandular secretory	EC-Vein	CXCL8	ACKR1	0.000396595	0	CXCL8_ACKR1	CXCL8 - ACKR1	CXCL	Secreted Signaling	PMID: 26740381	WOI Control	Epi-Glandular secretory.CXCL8	EC-Vein.ACKR1	2.92977e-36	1.40853	0.863	0.571	1.99343e-50	0.832909	0.564	0.342
Epi-Lumenal	EC-Vein	CXCL8	ACKR1	0.000229372	0	CXCL8_ACKR1	CXCL8 - ACKR1	CXCL	Secreted Signaling	PMID: 26740381	WOI Control	Epi-Lumenal.CXCL8	EC-Vein.ACKR1	1.32692e-89	1.33625	0.754	0.261	1.99343e-50	0.832909	0.564	0.342
Epi-PDGFRA	EC-Vein	CXCL8	ACKR1	4.5742e-06	0	CXCL8_ACKR1	CXCL8 - ACKR1	CXCL	Secreted Signaling	PMID: 26740381	WOI Control	Epi-PDGFRA.CXCL8	EC-Vein.ACKR1	1.33632e-36	1.07528	0.475	0.127	1.99343e-50	0.832909	0.564	0.342
Epi-SOX9	EC-Vein	CXCL8	ACKR1	0.000127047	0	CXCL8_ACKR1	CXCL8 - ACKR1	CXCL	Secreted Signaling	PMID: 26740381	WOI Control	Epi-SOX9.CXCL8	EC-Vein.ACKR1	1.53874e-08	3.76736	0.989	0.091	1.99343e-50	0.832909	0.564	0.342
Macrophages	EC-Vein	CXCL8	ACKR1	1.01512e-05	0	CXCL8_ACKR1	CXCL8 - ACKR1	CXCL	Secreted Signaling	PMID: 26740381	WOI Control	Macrophages.CXCL8	EC-Vein.ACKR1	NA	NA	NA	NA	1.99343e-50	0.832909	0.564	0.342
MAIT cells	EC-Vein	CXCL8	ACKR1	1.67884e-06	0	CXCL8_ACKR1	CXCL8 - ACKR1	CXCL	Secreted Signaling	PMID: 26740381	WOI Control	MAIT cells.CXCL8	EC-Vein.ACKR1	1.74404e-09	0.85748	0.497	0.261	1.99343e-50	0.832909	0.564	0.342
Myofibroblasts	EC-Vein	CXCL8	ACKR1	2.99221e-05	0	CXCL8_ACKR1	CXCL8 - ACKR1	CXCL	Secreted Signaling	PMID: 26740381	WOI Control	Myofibroblasts.CXCL8	EC-Vein.ACKR1	NA	NA	NA	NA	1.99343e-50	0.832909	0.564	0.342
NK	EC-Vein	CXCL8	ACKR1	6.8261e-06	0	CXCL8_ACKR1	CXCL8 - ACKR1	CXCL	Secreted Signaling	PMID: 26740381	WOI Control	NK.CXCL8	EC-Vein.ACKR1	2.61089e-31	0.817073	0.281	0.142	1.99343e-50	0.832909	0.564	0.342
PV MYH11	EC-Vein	CXCL8	ACKR1	1.08146e-06	0	CXCL8_ACKR1	CXCL8 - ACKR1	CXCL	Secreted Signaling	PMID: 26740381	WOI Control	PV MYH11.CXCL8	EC-Vein.ACKR1	8.72091e-48	0.632332	0.255	0.027	1.99343e-50	0.832909	0.564	0.342
PV STEAP4	EC-Vein	CXCL8	ACKR1	8.52996e-06	0	CXCL8_ACKR1	CXCL8 - ACKR1	CXCL	Secreted Signaling	PMID: 26740381	WOI Control	PV STEAP4.CXCL8	EC-Vein.ACKR1	3.49199e-82	0.984771	0.336	0.069	1.99343e-50	0.832909	0.564	0.342
Stroma	EC-Vein	CXCL8	ACKR1	0.000192725	0	CXCL8_ACKR1	CXCL8 - ACKR1	CXCL	Secreted Signaling	PMID: 26740381	WOI Control	Stroma.CXCL8	EC-Vein.ACKR1	0	0.956212	0.382	0.126	1.99343e-50	0.832909	0.564	0.342
Epi-PDGFRA	EC-Vein	CXCL13	ACKR1	1.84676e-06	0	CXCL13_ACKR1	CXCL13 - ACKR1	CXCL	Secreted Signaling	PMID: 26740381	WOI Control	Epi-PDGFRA.CXCL13	EC-Vein.ACKR1	4.05982e-08	0.415943	0.301	0.157	1.99343e-50	0.832909	0.564	0.342
Myofibroblasts	EC-Vein	CXCL13	ACKR1	9.2407e-06	0	CXCL13_ACKR1	CXCL13 - ACKR1	CXCL	Secreted Signaling	PMID: 26740381	WOI Control	Myofibroblasts.CXCL13	EC-Vein.ACKR1	NA	NA	NA	NA	1.99343e-50	0.832909	0.564	0.342
SMC	EC-Vein	CXCL13	ACKR1	1.0303e-06	0	CXCL13_ACKR1	CXCL13 - ACKR1	CXCL	Secreted Signaling	PMID: 26740381	WOI Control	SMC.CXCL13	EC-Vein.ACKR1	2.65021e-47	0.82634	0.307	0.045	1.99343e-50	0.832909	0.564	0.342
Stroma	EC-Vein	CXCL13	ACKR1	0.000130862	0	CXCL13_ACKR1	CXCL13 - ACKR1	CXCL	Secreted Signaling	PMID: 26740381	WOI Control	Stroma.CXCL13	EC-Vein.ACKR1	0.0259547	0.142306	0.308	0.332	1.99343e-50	0.832909	0.564	0.342
EC-Artery	AS-Epithelium	CXCL12	CXCR4	7.09842e-08	0	CXCL12_CXCR4	CXCL12 - CXCR4	CXCL	Secreted Signaling	KEGG: hsa04060	WOI Control	EC-Artery.CXCL12	AS-Epithelium.CXCR4	NA	NA	NA	NA	7.6267e-33	0.212449	0.531	0.099
Myofibroblasts	AS-Epithelium	CXCL12	CXCR4	2.31066e-07	0	CXCL12_CXCR4	CXCL12 - CXCR4	CXCL	Secreted Signaling	KEGG: hsa04060	WOI Control	Myofibroblasts.CXCL12	AS-Epithelium.CXCR4	NA	NA	NA	NA	7.6267e-33	0.212449	0.531	0.099
SMC	AS-Epithelium	CXCL12	CXCR4	5.27474e-08	0	CXCL12_CXCR4	CXCL12 - CXCR4	CXCL	Secreted Signaling	KEGG: hsa04060	WOI Control	SMC.CXCL12	AS-Epithelium.CXCR4	1.26367e-75	-1.12907	0.413	0.848	7.6267e-33	0.212449	0.531	0.099
Stroma	AS-Epithelium	CXCL12	CXCR4	3.03764e-06	0	CXCL12_CXCR4	CXCL12 - CXCR4	CXCL	Secreted Signaling	KEGG: hsa04060	WOI Control	Stroma.CXCL12	AS-Epithelium.CXCR4	NA	NA	NA	NA	7.6267e-33	0.212449	0.531	0.099
EC-Artery	B cells	CXCL12	CXCR4	4.24133e-07	0	CXCL12_CXCR4	CXCL12 - CXCR4	CXCL	Secreted Signaling	KEGG: hsa04060	WOI Control	EC-Artery.CXCL12	B cells.CXCR4	NA	NA	NA	NA	NA	NA	NA	NA
Myofibroblasts	B cells	CXCL12	CXCR4	1.42889e-06	0	CXCL12_CXCR4	CXCL12 - CXCR4	CXCL	Secreted Signaling	KEGG: hsa04060	WOI Control	Myofibroblasts.CXCL12	B cells.CXCR4	NA	NA	NA	NA	NA	NA	NA	NA
SMC	B cells	CXCL12	CXCR4	3.24705e-07	0	CXCL12_CXCR4	CXCL12 - CXCR4	CXCL	Secreted Signaling	KEGG: hsa04060	WOI Control	SMC.CXCL12	B cells.CXCR4	1.26367e-75	-1.12907	0.413	0.848	NA	NA	NA	NA
Stroma	B cells	CXCL12	CXCR4	1.88139e-05	0	CXCL12_CXCR4	CXCL12 - CXCR4	CXCL	Secreted Signaling	KEGG: hsa04060	WOI Control	Stroma.CXCL12	B cells.CXCR4	NA	NA	NA	NA	NA	NA	NA	NA
EC-Artery	CD8+ T cells	CXCL12	CXCR4	1.71893e-07	0	CXCL12_CXCR4	CXCL12 - CXCR4	CXCL	Secreted Signaling	KEGG: hsa04060	WOI Control	EC-Artery.CXCL12	CD8+ T cells.CXCR4	NA	NA	NA	NA	3.70489e-54	-0.923384	0.444	0.83
Myofibroblasts	CD8+ T cells	CXCL12	CXCR4	5.5988e-07	0	CXCL12_CXCR4	CXCL12 - CXCR4	CXCL	Secreted Signaling	KEGG: hsa04060	WOI Control	Myofibroblasts.CXCL12	CD8+ T cells.CXCR4	NA	NA	NA	NA	3.70489e-54	-0.923384	0.444	0.83
SMC	CD8+ T cells	CXCL12	CXCR4	1.27798e-07	0	CXCL12_CXCR4	CXCL12 - CXCR4	CXCL	Secreted Signaling	KEGG: hsa04060	WOI Control	SMC.CXCL12	CD8+ T cells.CXCR4	1.26367e-75	-1.12907	0.413	0.848	3.70489e-54	-0.923384	0.444	0.83
Stroma	CD8+ T cells	CXCL12	CXCR4	7.36049e-06	0	CXCL12_CXCR4	CXCL12 - CXCR4	CXCL	Secreted Signaling	KEGG: hsa04060	WOI Control	Stroma.CXCL12	CD8+ T cells.CXCR4	NA	NA	NA	NA	3.70489e-54	-0.923384	0.444	0.83
EC-Artery	DC	CXCL12	CXCR4	3.48693e-08	0	CXCL12_CXCR4	CXCL12 - CXCR4	CXCL	Secreted Signaling	KEGG: hsa04060	WOI Control	EC-Artery.CXCL12	DC.CXCR4	NA	NA	NA	NA	0.00166245	-0.296471	0.439	0.561
Myofibroblasts	DC	CXCL12	CXCR4	1.13099e-07	0	CXCL12_CXCR4	CXCL12 - CXCR4	CXCL	Secreted Signaling	KEGG: hsa04060	WOI Control	Myofibroblasts.CXCL12	DC.CXCR4	NA	NA	NA	NA	0.00166245	-0.296471	0.439	0.561
SMC	DC	CXCL12	CXCR4	2.58302e-08	0	CXCL12_CXCR4	CXCL12 - CXCR4	CXCL	Secreted Signaling	KEGG: hsa04060	WOI Control	SMC.CXCL12	DC.CXCR4	1.26367e-75	-1.12907	0.413	0.848	0.00166245	-0.296471	0.439	0.561
Stroma	DC	CXCL12	CXCR4	1.48659e-06	0	CXCL12_CXCR4	CXCL12 - CXCR4	CXCL	Secreted Signaling	KEGG: hsa04060	WOI Control	Stroma.CXCL12	DC.CXCR4	NA	NA	NA	NA	0.00166245	-0.296471	0.439	0.561
EC-Artery	DN T cells	CXCL12	CXCR4	1.2764e-07	0	CXCL12_CXCR4	CXCL12 - CXCR4	CXCL	Secreted Signaling	KEGG: hsa04060	WOI Control	EC-Artery.CXCL12	DN T cells.CXCR4	NA	NA	NA	NA	5.42435e-16	-0.508196	0.396	0.657
Myofibroblasts	DN T cells	CXCL12	CXCR4	4.15328e-07	0	CXCL12_CXCR4	CXCL12 - CXCR4	CXCL	Secreted Signaling	KEGG: hsa04060	WOI Control	Myofibroblasts.CXCL12	DN T cells.CXCR4	NA	NA	NA	NA	5.42435e-16	-0.508196	0.396	0.657
SMC	DN T cells	CXCL12	CXCR4	9.48153e-08	0	CXCL12_CXCR4	CXCL12 - CXCR4	CXCL	Secreted Signaling	KEGG: hsa04060	WOI Control	SMC.CXCL12	DN T cells.CXCR4	1.26367e-75	-1.12907	0.413	0.848	5.42435e-16	-0.508196	0.396	0.657
Stroma	DN T cells	CXCL12	CXCR4	5.45989e-06	0	CXCL12_CXCR4	CXCL12 - CXCR4	CXCL	Secreted Signaling	KEGG: hsa04060	WOI Control	Stroma.CXCL12	DN T cells.CXCR4	NA	NA	NA	NA	5.42435e-16	-0.508196	0.396	0.657
EC-Artery	EC-Artery	CXCL12	CXCR4	2.14543e-08	0	CXCL12_CXCR4	CXCL12 - CXCR4	CXCL	Secreted Signaling	KEGG: hsa04060	WOI Control	EC-Artery.CXCL12	EC-Artery.CXCR4	NA	NA	NA	NA	NA	NA	NA	NA
Myofibroblasts	EC-Artery	CXCL12	CXCR4	6.94942e-08	0	CXCL12_CXCR4	CXCL12 - CXCR4	CXCL	Secreted Signaling	KEGG: hsa04060	WOI Control	Myofibroblasts.CXCL12	EC-Artery.CXCR4	NA	NA	NA	NA	NA	NA	NA	NA
SMC	EC-Artery	CXCL12	CXCR4	1.58742e-08	0	CXCL12_CXCR4	CXCL12 - CXCR4	CXCL	Secreted Signaling	KEGG: hsa04060	WOI Control	SMC.CXCL12	EC-Artery.CXCR4	1.26367e-75	-1.12907	0.413	0.848	NA	NA	NA	NA
Stroma	EC-Artery	CXCL12	CXCR4	9.13382e-07	0	CXCL12_CXCR4	CXCL12 - CXCR4	CXCL	Secreted Signaling	KEGG: hsa04060	WOI Control	Stroma.CXCL12	EC-Artery.CXCR4	NA	NA	NA	NA	NA	NA	NA	NA
EC-Artery	Epi-Glandular	CXCL12	CXCR4	4.51333e-07	0	CXCL12_CXCR4	CXCL12 - CXCR4	CXCL	Secreted Signaling	KEGG: hsa04060	WOI Control	EC-Artery.CXCL12	Epi-Glandular.CXCR4	NA	NA	NA	NA	NA	NA	NA	NA
Myofibroblasts	Epi-Glandular	CXCL12	CXCR4	1.45844e-06	0	CXCL12_CXCR4	CXCL12 - CXCR4	CXCL	Secreted Signaling	KEGG: hsa04060	WOI Control	Myofibroblasts.CXCL12	Epi-Glandular.CXCR4	NA	NA	NA	NA	NA	NA	NA	NA
SMC	Epi-Glandular	CXCL12	CXCR4	3.33247e-07	0	CXCL12_CXCR4	CXCL12 - CXCR4	CXCL	Secreted Signaling	KEGG: hsa04060	WOI Control	SMC.CXCL12	Epi-Glandular.CXCR4	1.26367e-75	-1.12907	0.413	0.848	NA	NA	NA	NA
Stroma	Epi-Glandular	CXCL12	CXCR4	1.91666e-05	0	CXCL12_CXCR4	CXCL12 - CXCR4	CXCL	Secreted Signaling	KEGG: hsa04060	WOI Control	Stroma.CXCL12	Epi-Glandular.CXCR4	NA	NA	NA	NA	NA	NA	NA	NA
EC-Artery	Epi-Glandular secretory	CXCL12	CXCR4	4.40001e-06	0	CXCL12_CXCR4	CXCL12 - CXCR4	CXCL	Secreted Signaling	KEGG: hsa04060	WOI Control	EC-Artery.CXCL12	Epi-Glandular secretory.CXCR4	NA	NA	NA	NA	2.73435e-19	0.413271	0.735	0.467
Myofibroblasts	Epi-Glandular secretory	CXCL12	CXCR4	1.43937e-05	0	CXCL12_CXCR4	CXCL12 - CXCR4	CXCL	Secreted Signaling	KEGG: hsa04060	WOI Control	Myofibroblasts.CXCL12	Epi-Glandular secretory.CXCR4	NA	NA	NA	NA	2.73435e-19	0.413271	0.735	0.467
SMC	Epi-Glandular secretory	CXCL12	CXCR4	3.28365e-06	0	CXCL12_CXCR4	CXCL12 - CXCR4	CXCL	Secreted Signaling	KEGG: hsa04060	WOI Control	SMC.CXCL12	Epi-Glandular secretory.CXCR4	1.26367e-75	-1.12907	0.413	0.848	2.73435e-19	0.413271	0.735	0.467
Stroma	Epi-Glandular secretory	CXCL12	CXCR4	0.000189264	0	CXCL12_CXCR4	CXCL12 - CXCR4	CXCL	Secreted Signaling	KEGG: hsa04060	WOI Control	Stroma.CXCL12	Epi-Glandular secretory.CXCR4	NA	NA	NA	NA	2.73435e-19	0.413271	0.735	0.467
EC-Artery	Macrophages	CXCL12	CXCR4	7.20706e-08	0	CXCL12_CXCR4	CXCL12 - CXCR4	CXCL	Secreted Signaling	KEGG: hsa04060	WOI Control	EC-Artery.CXCL12	Macrophages.CXCR4	NA	NA	NA	NA	NA	NA	NA	NA
Myofibroblasts	Macrophages	CXCL12	CXCR4	2.35509e-07	0	CXCL12_CXCR4	CXCL12 - CXCR4	CXCL	Secreted Signaling	KEGG: hsa04060	WOI Control	Myofibroblasts.CXCL12	Macrophages.CXCR4	NA	NA	NA	NA	NA	NA	NA	NA
SMC	Macrophages	CXCL12	CXCR4	5.37346e-08	0	CXCL12_CXCR4	CXCL12 - CXCR4	CXCL	Secreted Signaling	KEGG: hsa04060	WOI Control	SMC.CXCL12	Macrophages.CXCR4	1.26367e-75	-1.12907	0.413	0.848	NA	NA	NA	NA
Stroma	Macrophages	CXCL12	CXCR4	3.09659e-06	0	CXCL12_CXCR4	CXCL12 - CXCR4	CXCL	Secreted Signaling	KEGG: hsa04060	WOI Control	Stroma.CXCL12	Macrophages.CXCR4	NA	NA	NA	NA	NA	NA	NA	NA
EC-Artery	MAIT cells	CXCL12	CXCR4	1.97721e-07	0	CXCL12_CXCR4	CXCL12 - CXCR4	CXCL	Secreted Signaling	KEGG: hsa04060	WOI Control	EC-Artery.CXCL12	MAIT cells.CXCR4	NA	NA	NA	NA	7.4151e-05	-0.221088	0.771	0.908
Myofibroblasts	MAIT cells	CXCL12	CXCR4	6.58339e-07	0	CXCL12_CXCR4	CXCL12 - CXCR4	CXCL	Secreted Signaling	KEGG: hsa04060	WOI Control	Myofibroblasts.CXCL12	MAIT cells.CXCR4	NA	NA	NA	NA	7.4151e-05	-0.221088	0.771	0.908
SMC	MAIT cells	CXCL12	CXCR4	1.49838e-07	0	CXCL12_CXCR4	CXCL12 - CXCR4	CXCL	Secreted Signaling	KEGG: hsa04060	WOI Control	SMC.CXCL12	MAIT cells.CXCR4	1.26367e-75	-1.12907	0.413	0.848	7.4151e-05	-0.221088	0.771	0.908
Stroma	MAIT cells	CXCL12	CXCR4	8.66352e-06	0	CXCL12_CXCR4	CXCL12 - CXCR4	CXCL	Secreted Signaling	KEGG: hsa04060	WOI Control	Stroma.CXCL12	MAIT cells.CXCR4	NA	NA	NA	NA	7.4151e-05	-0.221088	0.771	0.908
EC-Artery	NK	CXCL12	CXCR4	2.71314e-07	0	CXCL12_CXCR4	CXCL12 - CXCR4	CXCL	Secreted Signaling	KEGG: hsa04060	WOI Control	EC-Artery.CXCL12	NK.CXCR4	NA	NA	NA	NA	5.81276e-17	-0.530465	0.323	0.478
Myofibroblasts	NK	CXCL12	CXCR4	8.8146e-07	0	CXCL12_CXCR4	CXCL12 - CXCR4	CXCL	Secreted Signaling	KEGG: hsa04060	WOI Control	Myofibroblasts.CXCL12	NK.CXCR4	NA	NA	NA	NA	5.81276e-17	-0.530465	0.323	0.478
SMC	NK	CXCL12	CXCR4	2.01269e-07	0	CXCL12_CXCR4	CXCL12 - CXCR4	CXCL	Secreted Signaling	KEGG: hsa04060	WOI Control	SMC.CXCL12	NK.CXCR4	1.26367e-75	-1.12907	0.413	0.848	5.81276e-17	-0.530465	0.323	0.478
Stroma	NK	CXCL12	CXCR4	1.15868e-05	0	CXCL12_CXCR4	CXCL12 - CXCR4	CXCL	Secreted Signaling	KEGG: hsa04060	WOI Control	Stroma.CXCL12	NK.CXCR4	NA	NA	NA	NA	5.81276e-17	-0.530465	0.323	0.478
EC-Artery	EC-Artery	CXCL12	ACKR3	2.5145e-08	0	CXCL12_ACKR3	CXCL12 - ACKR3	CXCL	Secreted Signaling	KEGG: hsa04060	WOI Control	EC-Artery.CXCL12	EC-Artery.ACKR3	NA	NA	NA	NA	1.07827e-06	0.443807	0.46	0.244
Myofibroblasts	EC-Artery	CXCL12	ACKR3	8.15017e-08	0	CXCL12_ACKR3	CXCL12 - ACKR3	CXCL	Secreted Signaling	KEGG: hsa04060	WOI Control	Myofibroblasts.CXCL12	EC-Artery.ACKR3	NA	NA	NA	NA	1.07827e-06	0.443807	0.46	0.244
SMC	EC-Artery	CXCL12	ACKR3	1.86155e-08	0	CXCL12_ACKR3	CXCL12 - ACKR3	CXCL	Secreted Signaling	KEGG: hsa04060	WOI Control	SMC.CXCL12	EC-Artery.ACKR3	1.26367e-75	-1.12907	0.413	0.848	1.07827e-06	0.443807	0.46	0.244
Stroma	EC-Artery	CXCL12	ACKR3	1.07123e-06	0	CXCL12_ACKR3	CXCL12 - ACKR3	CXCL	Secreted Signaling	KEGG: hsa04060	WOI Control	Stroma.CXCL12	EC-Artery.ACKR3	NA	NA	NA	NA	1.07827e-06	0.443807	0.46	0.244
EC-Artery	EC-Vein	CXCL12	ACKR3	3.27729e-07	0	CXCL12_ACKR3	CXCL12 - ACKR3	CXCL	Secreted Signaling	KEGG: hsa04060	WOI Control	EC-Artery.CXCL12	EC-Vein.ACKR3	NA	NA	NA	NA	2.1723e-60	0.649345	0.382	0.144
Myofibroblasts	EC-Vein	CXCL12	ACKR3	1.06182e-06	0	CXCL12_ACKR3	CXCL12 - ACKR3	CXCL	Secreted Signaling	KEGG: hsa04060	WOI Control	Myofibroblasts.CXCL12	EC-Vein.ACKR3	NA	NA	NA	NA	2.1723e-60	0.649345	0.382	0.144
SMC	EC-Vein	CXCL12	ACKR3	2.42538e-07	0	CXCL12_ACKR3	CXCL12 - ACKR3	CXCL	Secreted Signaling	KEGG: hsa04060	WOI Control	SMC.CXCL12	EC-Vein.ACKR3	1.26367e-75	-1.12907	0.413	0.848	2.1723e-60	0.649345	0.382	0.144
Stroma	EC-Vein	CXCL12	ACKR3	1.39559e-05	0	CXCL12_ACKR3	CXCL12 - ACKR3	CXCL	Secreted Signaling	KEGG: hsa04060	WOI Control	Stroma.CXCL12	EC-Vein.ACKR3	NA	NA	NA	NA	2.1723e-60	0.649345	0.382	0.144
EC-Artery	PV MYH11	CXCL12	ACKR3	1.1152e-07	0	CXCL12_ACKR3	CXCL12 - ACKR3	CXCL	Secreted Signaling	KEGG: hsa04060	WOI Control	EC-Artery.CXCL12	PV MYH11.ACKR3	NA	NA	NA	NA	3.68307e-30	0.364152	0.489	0.226
Myofibroblasts	PV MYH11	CXCL12	ACKR3	3.6138e-07	0	CXCL12_ACKR3	CXCL12 - ACKR3	CXCL	Secreted Signaling	KEGG: hsa04060	WOI Control	Myofibroblasts.CXCL12	PV MYH11.ACKR3	NA	NA	NA	NA	3.68307e-30	0.364152	0.489	0.226
SMC	PV MYH11	CXCL12	ACKR3	8.25438e-08	0	CXCL12_ACKR3	CXCL12 - ACKR3	CXCL	Secreted Signaling	KEGG: hsa04060	WOI Control	SMC.CXCL12	PV MYH11.ACKR3	1.26367e-75	-1.12907	0.413	0.848	3.68307e-30	0.364152	0.489	0.226
Stroma	PV MYH11	CXCL12	ACKR3	4.74981e-06	0	CXCL12_ACKR3	CXCL12 - ACKR3	CXCL	Secreted Signaling	KEGG: hsa04060	WOI Control	Stroma.CXCL12	PV MYH11.ACKR3	NA	NA	NA	NA	3.68307e-30	0.364152	0.489	0.226
Epi-PDGFRA	B cells	CXCL13	CXCR5	6.34526e-08	0	CXCL13_CXCR5	CXCL13 - CXCR5	CXCL	Secreted Signaling	KEGG: hsa04060	WOI Control	Epi-PDGFRA.CXCL13	B cells.CXCR5	4.05982e-08	0.415943	0.301	0.157	NA	NA	NA	NA
Myofibroblasts	B cells	CXCL13	CXCR5	3.17961e-07	0	CXCL13_CXCR5	CXCL13 - CXCR5	CXCL	Secreted Signaling	KEGG: hsa04060	WOI Control	Myofibroblasts.CXCL13	B cells.CXCR5	NA	NA	NA	NA	NA	NA	NA	NA
SMC	B cells	CXCL13	CXCR5	3.53651e-08	0	CXCL13_CXCR5	CXCL13 - CXCR5	CXCL	Secreted Signaling	KEGG: hsa04060	WOI Control	SMC.CXCL13	B cells.CXCR5	2.65021e-47	0.82634	0.307	0.045	NA	NA	NA	NA
Stroma	B cells	CXCL13	CXCR5	4.50014e-06	0	CXCL13_CXCR5	CXCL13 - CXCR5	CXCL	Secreted Signaling	KEGG: hsa04060	WOI Control	Stroma.CXCL13	B cells.CXCR5	0.0259547	0.142306	0.308	0.332	NA	NA	NA	NA
AS-Epithelium	AS-Epithelium	MIF	CD74_CXCR4	5.65128e-07	0	MIF_CD74_CXCR4	MIF - (CD74+CXCR4)	MIF	Secreted Signaling	PMID: 29637711; PMID: 24760155	WOI Control	AS-Epithelium.MIF	AS-Epithelium.CD74_CXCR4	1.75675e-19	0.557643	0.939	0.478	7.6267e-33	0.212449	0.531	0.099
B cells	AS-Epithelium	MIF	CD74_CXCR4	2.5404e-07	0	MIF_CD74_CXCR4	MIF - (CD74+CXCR4)	MIF	Secreted Signaling	PMID: 29637711; PMID: 24760155	WOI Control	B cells.MIF	AS-Epithelium.CD74_CXCR4	0.000179531	0.25805	0.537	0.376	7.6267e-33	0.212449	0.531	0.099
CD8+ T cells	AS-Epithelium	MIF	CD74_CXCR4	8.5681e-07	0	MIF_CD74_CXCR4	MIF - (CD74+CXCR4)	MIF	Secreted Signaling	PMID: 29637711; PMID: 24760155	WOI Control	CD8+ T cells.MIF	AS-Epithelium.CD74_CXCR4	1.43269e-23	0.561077	0.644	0.549	7.6267e-33	0.212449	0.531	0.099
Cytotoxic NK	AS-Epithelium	MIF	CD74_CXCR4	1.77232e-07	0	MIF_CD74_CXCR4	MIF - (CD74+CXCR4)	MIF	Secreted Signaling	PMID: 29637711; PMID: 24760155	WOI Control	Cytotoxic NK.MIF	AS-Epithelium.CD74_CXCR4	2.64854e-07	0.667361	0.592	0.51	7.6267e-33	0.212449	0.531	0.099
DC	AS-Epithelium	MIF	CD74_CXCR4	3.1365e-07	0	MIF_CD74_CXCR4	MIF - (CD74+CXCR4)	MIF	Secreted Signaling	PMID: 29637711; PMID: 24760155	WOI Control	DC.MIF	AS-Epithelium.CD74_CXCR4	1.46522e-17	0.774505	0.756	0.544	7.6267e-33	0.212449	0.531	0.099
DN T cells	AS-Epithelium	MIF	CD74_CXCR4	7.29724e-07	0	MIF_CD74_CXCR4	MIF - (CD74+CXCR4)	MIF	Secreted Signaling	PMID: 29637711; PMID: 24760155	WOI Control	DN T cells.MIF	AS-Epithelium.CD74_CXCR4	6.39802e-36	0.727923	0.675	0.51	7.6267e-33	0.212449	0.531	0.099
EC-Artery	AS-Epithelium	MIF	CD74_CXCR4	2.60713e-07	0	MIF_CD74_CXCR4	MIF - (CD74+CXCR4)	MIF	Secreted Signaling	PMID: 29637711; PMID: 24760155	WOI Control	EC-Artery.MIF	AS-Epithelium.CD74_CXCR4	6.32179e-09	0.441076	0.854	0.679	7.6267e-33	0.212449	0.531	0.099
EC-Vein	AS-Epithelium	MIF	CD74_CXCR4	4.32753e-06	0	MIF_CD74_CXCR4	MIF - (CD74+CXCR4)	MIF	Secreted Signaling	PMID: 29637711; PMID: 24760155	WOI Control	EC-Vein.MIF	AS-Epithelium.CD74_CXCR4	4.65342e-83	0.500132	0.818	0.614	7.6267e-33	0.212449	0.531	0.099
Epi-Ciliated	AS-Epithelium	MIF	CD74_CXCR4	6.11458e-06	0	MIF_CD74_CXCR4	MIF - (CD74+CXCR4)	MIF	Secreted Signaling	PMID: 29637711; PMID: 24760155	WOI Control	Epi-Ciliated.MIF	AS-Epithelium.CD74_CXCR4	5.07511e-11	0.445642	0.828	0.61	7.6267e-33	0.212449	0.531	0.099
Epi-Glandular	AS-Epithelium	MIF	CD74_CXCR4	2.10022e-05	0	MIF_CD74_CXCR4	MIF - (CD74+CXCR4)	MIF	Secreted Signaling	PMID: 29637711; PMID: 24760155	WOI Control	Epi-Glandular.MIF	AS-Epithelium.CD74_CXCR4	NA	NA	NA	NA	7.6267e-33	0.212449	0.531	0.099
Epi-Glandular secretory	AS-Epithelium	MIF	CD74_CXCR4	2.36879e-05	0	MIF_CD74_CXCR4	MIF - (CD74+CXCR4)	MIF	Secreted Signaling	PMID: 29637711; PMID: 24760155	WOI Control	Epi-Glandular secretory.MIF	AS-Epithelium.CD74_CXCR4	1.0015e-25	0.386935	0.969	0.813	7.6267e-33	0.212449	0.531	0.099
Epi-Lumenal	AS-Epithelium	MIF	CD74_CXCR4	2.13842e-05	0	MIF_CD74_CXCR4	MIF - (CD74+CXCR4)	MIF	Secreted Signaling	PMID: 29637711; PMID: 24760155	WOI Control	Epi-Lumenal.MIF	AS-Epithelium.CD74_CXCR4	5.03725e-11	-0.497227	0.932	0.883	7.6267e-33	0.212449	0.531	0.099
Epi-PDGFRA	AS-Epithelium	MIF	CD74_CXCR4	1.00855e-06	0	MIF_CD74_CXCR4	MIF - (CD74+CXCR4)	MIF	Secreted Signaling	PMID: 29637711; PMID: 24760155	WOI Control	Epi-PDGFRA.MIF	AS-Epithelium.CD74_CXCR4	4.70104e-20	0.434688	0.765	0.505	7.6267e-33	0.212449	0.531	0.099
Epi-SOX9	AS-Epithelium	MIF	CD74_CXCR4	5.29874e-06	0	MIF_CD74_CXCR4	MIF - (CD74+CXCR4)	MIF	Secreted Signaling	PMID: 29637711; PMID: 24760155	WOI Control	Epi-SOX9.MIF	AS-Epithelium.CD74_CXCR4	NA	NA	NA	NA	7.6267e-33	0.212449	0.531	0.099
Macrophages	AS-Epithelium	MIF	CD74_CXCR4	2.52008e-07	0	MIF_CD74_CXCR4	MIF - (CD74+CXCR4)	MIF	Secreted Signaling	PMID: 29637711; PMID: 24760155	WOI Control	Macrophages.MIF	AS-Epithelium.CD74_CXCR4	9.51265e-38	1.01244	0.761	0.323	7.6267e-33	0.212449	0.531	0.099
MAIT cells	AS-Epithelium	MIF	CD74_CXCR4	3.28392e-07	0	MIF_CD74_CXCR4	MIF - (CD74+CXCR4)	MIF	Secreted Signaling	PMID: 29637711; PMID: 24760155	WOI Control	MAIT cells.MIF	AS-Epithelium.CD74_CXCR4	4.98899e-07	0.457524	0.758	0.739	7.6267e-33	0.212449	0.531	0.099
Myofibroblasts	AS-Epithelium	MIF	CD74_CXCR4	4.99943e-06	0	MIF_CD74_CXCR4	MIF - (CD74+CXCR4)	MIF	Secreted Signaling	PMID: 29637711; PMID: 24760155	WOI Control	Myofibroblasts.MIF	AS-Epithelium.CD74_CXCR4	0.0170839	1.97202	0.975	0	7.6267e-33	0.212449	0.531	0.099
NK	AS-Epithelium	MIF	CD74_CXCR4	1.82122e-06	0	MIF_CD74_CXCR4	MIF - (CD74+CXCR4)	MIF	Secreted Signaling	PMID: 29637711; PMID: 24760155	WOI Control	NK.MIF	AS-Epithelium.CD74_CXCR4	1.47277e-66	0.622055	0.709	0.523	7.6267e-33	0.212449	0.531	0.099
PV MYH11	AS-Epithelium	MIF	CD74_CXCR4	1.32821e-06	0	MIF_CD74_CXCR4	MIF - (CD74+CXCR4)	MIF	Secreted Signaling	PMID: 29637711; PMID: 24760155	WOI Control	PV MYH11.MIF	AS-Epithelium.CD74_CXCR4	7.45496e-29	0.459936	0.846	0.733	7.6267e-33	0.212449	0.531	0.099
PV STEAP4	AS-Epithelium	MIF	CD74_CXCR4	2.12159e-06	0	MIF_CD74_CXCR4	MIF - (CD74+CXCR4)	MIF	Secreted Signaling	PMID: 29637711; PMID: 24760155	WOI Control	PV STEAP4.MIF	AS-Epithelium.CD74_CXCR4	4.85775e-11	0.251353	0.729	0.718	7.6267e-33	0.212449	0.531	0.099
SMC	AS-Epithelium	MIF	CD74_CXCR4	6.09137e-07	0	MIF_CD74_CXCR4	MIF - (CD74+CXCR4)	MIF	Secreted Signaling	PMID: 29637711; PMID: 24760155	WOI Control	SMC.MIF	AS-Epithelium.CD74_CXCR4	NA	NA	NA	NA	7.6267e-33	0.212449	0.531	0.099
Stroma	AS-Epithelium	MIF	CD74_CXCR4	6.2389e-05	0	MIF_CD74_CXCR4	MIF - (CD74+CXCR4)	MIF	Secreted Signaling	PMID: 29637711; PMID: 24760155	WOI Control	Stroma.MIF	AS-Epithelium.CD74_CXCR4	0	0.690269	0.842	0.625	7.6267e-33	0.212449	0.531	0.099
AS-Epithelium	B cells	MIF	CD74_CXCR4	2.59705e-06	0	MIF_CD74_CXCR4	MIF - (CD74+CXCR4)	MIF	Secreted Signaling	PMID: 29637711; PMID: 24760155	WOI Control	AS-Epithelium.MIF	B cells.CD74_CXCR4	1.75675e-19	0.557643	0.939	0.478	2.52361e-08	0.171806	1	1
B cells	B cells	MIF	CD74_CXCR4	1.32248e-06	0	MIF_CD74_CXCR4	MIF - (CD74+CXCR4)	MIF	Secreted Signaling	PMID: 29637711; PMID: 24760155	WOI Control	B cells.MIF	B cells.CD74_CXCR4	0.000179531	0.25805	0.537	0.376	2.52361e-08	0.171806	1	1
CD8+ T cells	B cells	MIF	CD74_CXCR4	4.19443e-06	0	MIF_CD74_CXCR4	MIF - (CD74+CXCR4)	MIF	Secreted Signaling	PMID: 29637711; PMID: 24760155	WOI Control	CD8+ T cells.MIF	B cells.CD74_CXCR4	1.43269e-23	0.561077	0.644	0.549	2.52361e-08	0.171806	1	1
Cytotoxic NK	B cells	MIF	CD74_CXCR4	8.80215e-07	0	MIF_CD74_CXCR4	MIF - (CD74+CXCR4)	MIF	Secreted Signaling	PMID: 29637711; PMID: 24760155	WOI Control	Cytotoxic NK.MIF	B cells.CD74_CXCR4	2.64854e-07	0.667361	0.592	0.51	2.52361e-08	0.171806	1	1
DC	B cells	MIF	CD74_CXCR4	1.53726e-06	0	MIF_CD74_CXCR4	MIF - (CD74+CXCR4)	MIF	Secreted Signaling	PMID: 29637711; PMID: 24760155	WOI Control	DC.MIF	B cells.CD74_CXCR4	1.46522e-17	0.774505	0.756	0.544	2.52361e-08	0.171806	1	1
DN T cells	B cells	MIF	CD74_CXCR4	3.56064e-06	0	MIF_CD74_CXCR4	MIF - (CD74+CXCR4)	MIF	Secreted Signaling	PMID: 29637711; PMID: 24760155	WOI Control	DN T cells.MIF	B cells.CD74_CXCR4	6.39802e-36	0.727923	0.675	0.51	2.52361e-08	0.171806	1	1
EC-Artery	B cells	MIF	CD74_CXCR4	1.27864e-06	0	MIF_CD74_CXCR4	MIF - (CD74+CXCR4)	MIF	Secreted Signaling	PMID: 29637711; PMID: 24760155	WOI Control	EC-Artery.MIF	B cells.CD74_CXCR4	6.32179e-09	0.441076	0.854	0.679	2.52361e-08	0.171806	1	1
EC-Vein	B cells	MIF	CD74_CXCR4	2.0808e-05	0	MIF_CD74_CXCR4	MIF - (CD74+CXCR4)	MIF	Secreted Signaling	PMID: 29637711; PMID: 24760155	WOI Control	EC-Vein.MIF	B cells.CD74_CXCR4	4.65342e-83	0.500132	0.818	0.614	2.52361e-08	0.171806	1	1
Epi-Ciliated	B cells	MIF	CD74_CXCR4	2.88364e-05	0	MIF_CD74_CXCR4	MIF - (CD74+CXCR4)	MIF	Secreted Signaling	PMID: 29637711; PMID: 24760155	WOI Control	Epi-Ciliated.MIF	B cells.CD74_CXCR4	5.07511e-11	0.445642	0.828	0.61	2.52361e-08	0.171806	1	1
Epi-Glandular	B cells	MIF	CD74_CXCR4	9.82828e-05	0	MIF_CD74_CXCR4	MIF - (CD74+CXCR4)	MIF	Secreted Signaling	PMID: 29637711; PMID: 24760155	WOI Control	Epi-Glandular.MIF	B cells.CD74_CXCR4	NA	NA	NA	NA	2.52361e-08	0.171806	1	1
Epi-Glandular secretory	B cells	MIF	CD74_CXCR4	0.00010769	0	MIF_CD74_CXCR4	MIF - (CD74+CXCR4)	MIF	Secreted Signaling	PMID: 29637711; PMID: 24760155	WOI Control	Epi-Glandular secretory.MIF	B cells.CD74_CXCR4	1.0015e-25	0.386935	0.969	0.813	2.52361e-08	0.171806	1	1
Epi-Lumenal	B cells	MIF	CD74_CXCR4	9.85557e-05	0	MIF_CD74_CXCR4	MIF - (CD74+CXCR4)	MIF	Secreted Signaling	PMID: 29637711; PMID: 24760155	WOI Control	Epi-Lumenal.MIF	B cells.CD74_CXCR4	5.03725e-11	-0.497227	0.932	0.883	2.52361e-08	0.171806	1	1
Epi-PDGFRA	B cells	MIF	CD74_CXCR4	4.8422e-06	0	MIF_CD74_CXCR4	MIF - (CD74+CXCR4)	MIF	Secreted Signaling	PMID: 29637711; PMID: 24760155	WOI Control	Epi-PDGFRA.MIF	B cells.CD74_CXCR4	4.70104e-20	0.434688	0.765	0.505	2.52361e-08	0.171806	1	1
Epi-SOX9	B cells	MIF	CD74_CXCR4	2.43264e-05	0	MIF_CD74_CXCR4	MIF - (CD74+CXCR4)	MIF	Secreted Signaling	PMID: 29637711; PMID: 24760155	WOI Control	Epi-SOX9.MIF	B cells.CD74_CXCR4	NA	NA	NA	NA	2.52361e-08	0.171806	1	1
Macrophages	B cells	MIF	CD74_CXCR4	1.24249e-06	0	MIF_CD74_CXCR4	MIF - (CD74+CXCR4)	MIF	Secreted Signaling	PMID: 29637711; PMID: 24760155	WOI Control	Macrophages.MIF	B cells.CD74_CXCR4	9.51265e-38	1.01244	0.761	0.323	2.52361e-08	0.171806	1	1
MAIT cells	B cells	MIF	CD74_CXCR4	1.58413e-06	0	MIF_CD74_CXCR4	MIF - (CD74+CXCR4)	MIF	Secreted Signaling	PMID: 29637711; PMID: 24760155	WOI Control	MAIT cells.MIF	B cells.CD74_CXCR4	4.98899e-07	0.457524	0.758	0.739	2.52361e-08	0.171806	1	1
Myofibroblasts	B cells	MIF	CD74_CXCR4	2.32583e-05	0	MIF_CD74_CXCR4	MIF - (CD74+CXCR4)	MIF	Secreted Signaling	PMID: 29637711; PMID: 24760155	WOI Control	Myofibroblasts.MIF	B cells.CD74_CXCR4	0.0170839	1.97202	0.975	0	2.52361e-08	0.171806	1	1
NK	B cells	MIF	CD74_CXCR4	8.94159e-06	0	MIF_CD74_CXCR4	MIF - (CD74+CXCR4)	MIF	Secreted Signaling	PMID: 29637711; PMID: 24760155	WOI Control	NK.MIF	B cells.CD74_CXCR4	1.47277e-66	0.622055	0.709	0.523	2.52361e-08	0.171806	1	1
PV MYH11	B cells	MIF	CD74_CXCR4	6.44079e-06	0	MIF_CD74_CXCR4	MIF - (CD74+CXCR4)	MIF	Secreted Signaling	PMID: 29637711; PMID: 24760155	WOI Control	PV MYH11.MIF	B cells.CD74_CXCR4	7.45496e-29	0.459936	0.846	0.733	2.52361e-08	0.171806	1	1
PV STEAP4	B cells	MIF	CD74_CXCR4	1.05569e-05	0	MIF_CD74_CXCR4	MIF - (CD74+CXCR4)	MIF	Secreted Signaling	PMID: 29637711; PMID: 24760155	WOI Control	PV STEAP4.MIF	B cells.CD74_CXCR4	4.85775e-11	0.251353	0.729	0.718	2.52361e-08	0.171806	1	1
SMC	B cells	MIF	CD74_CXCR4	2.96156e-06	0	MIF_CD74_CXCR4	MIF - (CD74+CXCR4)	MIF	Secreted Signaling	PMID: 29637711; PMID: 24760155	WOI Control	SMC.MIF	B cells.CD74_CXCR4	NA	NA	NA	NA	2.52361e-08	0.171806	1	1
Stroma	B cells	MIF	CD74_CXCR4	0.000299979	0	MIF_CD74_CXCR4	MIF - (CD74+CXCR4)	MIF	Secreted Signaling	PMID: 29637711; PMID: 24760155	WOI Control	Stroma.MIF	B cells.CD74_CXCR4	0	0.690269	0.842	0.625	2.52361e-08	0.171806	1	1
AS-Epithelium	CD8+ T cells	MIF	CD74_CXCR4	9.13364e-07	0	MIF_CD74_CXCR4	MIF - (CD74+CXCR4)	MIF	Secreted Signaling	PMID: 29637711; PMID: 24760155	WOI Control	AS-Epithelium.MIF	CD8+ T cells.CD74_CXCR4	1.75675e-19	0.557643	0.939	0.478	7.90547e-20	-0.678095	0.4485	0.7795
B cells	CD8+ T cells	MIF	CD74_CXCR4	4.05633e-07	0	MIF_CD74_CXCR4	MIF - (CD74+CXCR4)	MIF	Secreted Signaling	PMID: 29637711; PMID: 24760155	WOI Control	B cells.MIF	CD8+ T cells.CD74_CXCR4	0.000179531	0.25805	0.537	0.376	7.90547e-20	-0.678095	0.4485	0.7795
CD8+ T cells	CD8+ T cells	MIF	CD74_CXCR4	1.37601e-06	0	MIF_CD74_CXCR4	MIF - (CD74+CXCR4)	MIF	Secreted Signaling	PMID: 29637711; PMID: 24760155	WOI Control	CD8+ T cells.MIF	CD8+ T cells.CD74_CXCR4	1.43269e-23	0.561077	0.644	0.549	7.90547e-20	-0.678095	0.4485	0.7795
Cytotoxic NK	CD8+ T cells	MIF	CD74_CXCR4	2.84234e-07	0	MIF_CD74_CXCR4	MIF - (CD74+CXCR4)	MIF	Secreted Signaling	PMID: 29637711; PMID: 24760155	WOI Control	Cytotoxic NK.MIF	CD8+ T cells.CD74_CXCR4	2.64854e-07	0.667361	0.592	0.51	7.90547e-20	-0.678095	0.4485	0.7795
DC	CD8+ T cells	MIF	CD74_CXCR4	5.03654e-07	0	MIF_CD74_CXCR4	MIF - (CD74+CXCR4)	MIF	Secreted Signaling	PMID: 29637711; PMID: 24760155	WOI Control	DC.MIF	CD8+ T cells.CD74_CXCR4	1.46522e-17	0.774505	0.756	0.544	7.90547e-20	-0.678095	0.4485	0.7795
DN T cells	CD8+ T cells	MIF	CD74_CXCR4	1.17229e-06	0	MIF_CD74_CXCR4	MIF - (CD74+CXCR4)	MIF	Secreted Signaling	PMID: 29637711; PMID: 24760155	WOI Control	DN T cells.MIF	CD8+ T cells.CD74_CXCR4	6.39802e-36	0.727923	0.675	0.51	7.90547e-20	-0.678095	0.4485	0.7795
EC-Artery	CD8+ T cells	MIF	CD74_CXCR4	4.18623e-07	0	MIF_CD74_CXCR4	MIF - (CD74+CXCR4)	MIF	Secreted Signaling	PMID: 29637711; PMID: 24760155	WOI Control	EC-Artery.MIF	CD8+ T cells.CD74_CXCR4	6.32179e-09	0.441076	0.854	0.679	7.90547e-20	-0.678095	0.4485	0.7795
EC-Vein	CD8+ T cells	MIF	CD74_CXCR4	6.96212e-06	0	MIF_CD74_CXCR4	MIF - (CD74+CXCR4)	MIF	Secreted Signaling	PMID: 29637711; PMID: 24760155	WOI Control	EC-Vein.MIF	CD8+ T cells.CD74_CXCR4	4.65342e-83	0.500132	0.818	0.614	7.90547e-20	-0.678095	0.4485	0.7795
Epi-Ciliated	CD8+ T cells	MIF	CD74_CXCR4	9.85624e-06	0	MIF_CD74_CXCR4	MIF - (CD74+CXCR4)	MIF	Secreted Signaling	PMID: 29637711; PMID: 24760155	WOI Control	Epi-Ciliated.MIF	CD8+ T cells.CD74_CXCR4	5.07511e-11	0.445642	0.828	0.61	7.90547e-20	-0.678095	0.4485	0.7795
Epi-Glandular	CD8+ T cells	MIF	CD74_CXCR4	3.38806e-05	0	MIF_CD74_CXCR4	MIF - (CD74+CXCR4)	MIF	Secreted Signaling	PMID: 29637711; PMID: 24760155	WOI Control	Epi-Glandular.MIF	CD8+ T cells.CD74_CXCR4	NA	NA	NA	NA	7.90547e-20	-0.678095	0.4485	0.7795
Epi-Glandular secretory	CD8+ T cells	MIF	CD74_CXCR4	3.83278e-05	0	MIF_CD74_CXCR4	MIF - (CD74+CXCR4)	MIF	Secreted Signaling	PMID: 29637711; PMID: 24760155	WOI Control	Epi-Glandular secretory.MIF	CD8+ T cells.CD74_CXCR4	1.0015e-25	0.386935	0.969	0.813	7.90547e-20	-0.678095	0.4485	0.7795
Epi-Lumenal	CD8+ T cells	MIF	CD74_CXCR4	3.45509e-05	0	MIF_CD74_CXCR4	MIF - (CD74+CXCR4)	MIF	Secreted Signaling	PMID: 29637711; PMID: 24760155	WOI Control	Epi-Lumenal.MIF	CD8+ T cells.CD74_CXCR4	5.03725e-11	-0.497227	0.932	0.883	7.90547e-20	-0.678095	0.4485	0.7795
Epi-PDGFRA	CD8+ T cells	MIF	CD74_CXCR4	1.62279e-06	0	MIF_CD74_CXCR4	MIF - (CD74+CXCR4)	MIF	Secreted Signaling	PMID: 29637711; PMID: 24760155	WOI Control	Epi-PDGFRA.MIF	CD8+ T cells.CD74_CXCR4	4.70104e-20	0.434688	0.765	0.505	7.90547e-20	-0.678095	0.4485	0.7795
Epi-SOX9	CD8+ T cells	MIF	CD74_CXCR4	8.56475e-06	0	MIF_CD74_CXCR4	MIF - (CD74+CXCR4)	MIF	Secreted Signaling	PMID: 29637711; PMID: 24760155	WOI Control	Epi-SOX9.MIF	CD8+ T cells.CD74_CXCR4	NA	NA	NA	NA	7.90547e-20	-0.678095	0.4485	0.7795
Macrophages	CD8+ T cells	MIF	CD74_CXCR4	4.04439e-07	0	MIF_CD74_CXCR4	MIF - (CD74+CXCR4)	MIF	Secreted Signaling	PMID: 29637711; PMID: 24760155	WOI Control	Macrophages.MIF	CD8+ T cells.CD74_CXCR4	9.51265e-38	1.01244	0.761	0.323	7.90547e-20	-0.678095	0.4485	0.7795
MAIT cells	CD8+ T cells	MIF	CD74_CXCR4	5.28147e-07	0	MIF_CD74_CXCR4	MIF - (CD74+CXCR4)	MIF	Secreted Signaling	PMID: 29637711; PMID: 24760155	WOI Control	MAIT cells.MIF	CD8+ T cells.CD74_CXCR4	4.98899e-07	0.457524	0.758	0.739	7.90547e-20	-0.678095	0.4485	0.7795
Myofibroblasts	CD8+ T cells	MIF	CD74_CXCR4	8.06989e-06	0	MIF_CD74_CXCR4	MIF - (CD74+CXCR4)	MIF	Secreted Signaling	PMID: 29637711; PMID: 24760155	WOI Control	Myofibroblasts.MIF	CD8+ T cells.CD74_CXCR4	0.0170839	1.97202	0.975	0	7.90547e-20	-0.678095	0.4485	0.7795
NK	CD8+ T cells	MIF	CD74_CXCR4	2.924e-06	0	MIF_CD74_CXCR4	MIF - (CD74+CXCR4)	MIF	Secreted Signaling	PMID: 29637711; PMID: 24760155	WOI Control	NK.MIF	CD8+ T cells.CD74_CXCR4	1.47277e-66	0.622055	0.709	0.523	7.90547e-20	-0.678095	0.4485	0.7795
PV MYH11	CD8+ T cells	MIF	CD74_CXCR4	2.13504e-06	0	MIF_CD74_CXCR4	MIF - (CD74+CXCR4)	MIF	Secreted Signaling	PMID: 29637711; PMID: 24760155	WOI Control	PV MYH11.MIF	CD8+ T cells.CD74_CXCR4	7.45496e-29	0.459936	0.846	0.733	7.90547e-20	-0.678095	0.4485	0.7795
PV STEAP4	CD8+ T cells	MIF	CD74_CXCR4	3.40187e-06	0	MIF_CD74_CXCR4	MIF - (CD74+CXCR4)	MIF	Secreted Signaling	PMID: 29637711; PMID: 24760155	WOI Control	PV STEAP4.MIF	CD8+ T cells.CD74_CXCR4	4.85775e-11	0.251353	0.729	0.718	7.90547e-20	-0.678095	0.4485	0.7795
SMC	CD8+ T cells	MIF	CD74_CXCR4	9.78911e-07	0	MIF_CD74_CXCR4	MIF - (CD74+CXCR4)	MIF	Secreted Signaling	PMID: 29637711; PMID: 24760155	WOI Control	SMC.MIF	CD8+ T cells.CD74_CXCR4	NA	NA	NA	NA	7.90547e-20	-0.678095	0.4485	0.7795
Stroma	CD8+ T cells	MIF	CD74_CXCR4	0.000100371	0	MIF_CD74_CXCR4	MIF - (CD74+CXCR4)	MIF	Secreted Signaling	PMID: 29637711; PMID: 24760155	WOI Control	Stroma.MIF	CD8+ T cells.CD74_CXCR4	0	0.690269	0.842	0.625	7.90547e-20	-0.678095	0.4485	0.7795
AS-Epithelium	DC	MIF	CD74_CXCR4	7.38715e-07	0	MIF_CD74_CXCR4	MIF - (CD74+CXCR4)	MIF	Secreted Signaling	PMID: 29637711; PMID: 24760155	WOI Control	AS-Epithelium.MIF	DC.CD74_CXCR4	1.75675e-19	0.557643	0.939	0.478	0.000831228	-0.287746	0.7165	0.7805
B cells	DC	MIF	CD74_CXCR4	3.40218e-07	0	MIF_CD74_CXCR4	MIF - (CD74+CXCR4)	MIF	Secreted Signaling	PMID: 29637711; PMID: 24760155	WOI Control	B cells.MIF	DC.CD74_CXCR4	0.000179531	0.25805	0.537	0.376	0.000831228	-0.287746	0.7165	0.7805
CD8+ T cells	DC	MIF	CD74_CXCR4	1.13418e-06	0	MIF_CD74_CXCR4	MIF - (CD74+CXCR4)	MIF	Secreted Signaling	PMID: 29637711; PMID: 24760155	WOI Control	CD8+ T cells.MIF	DC.CD74_CXCR4	1.43269e-23	0.561077	0.644	0.549	0.000831228	-0.287746	0.7165	0.7805
Cytotoxic NK	DC	MIF	CD74_CXCR4	2.3526e-07	0	MIF_CD74_CXCR4	MIF - (CD74+CXCR4)	MIF	Secreted Signaling	PMID: 29637711; PMID: 24760155	WOI Control	Cytotoxic NK.MIF	DC.CD74_CXCR4	2.64854e-07	0.667361	0.592	0.51	0.000831228	-0.287746	0.7165	0.7805
DC	DC	MIF	CD74_CXCR4	4.15282e-07	0	MIF_CD74_CXCR4	MIF - (CD74+CXCR4)	MIF	Secreted Signaling	PMID: 29637711; PMID: 24760155	WOI Control	DC.MIF	DC.CD74_CXCR4	1.46522e-17	0.774505	0.756	0.544	0.000831228	-0.287746	0.7165	0.7805
DN T cells	DC	MIF	CD74_CXCR4	9.65341e-07	0	MIF_CD74_CXCR4	MIF - (CD74+CXCR4)	MIF	Secreted Signaling	PMID: 29637711; PMID: 24760155	WOI Control	DN T cells.MIF	DC.CD74_CXCR4	6.39802e-36	0.727923	0.675	0.51	0.000831228	-0.287746	0.7165	0.7805
EC-Artery	DC	MIF	CD74_CXCR4	3.45236e-07	0	MIF_CD74_CXCR4	MIF - (CD74+CXCR4)	MIF	Secreted Signaling	PMID: 29637711; PMID: 24760155	WOI Control	EC-Artery.MIF	DC.CD74_CXCR4	6.32179e-09	0.441076	0.854	0.679	0.000831228	-0.287746	0.7165	0.7805
EC-Vein	DC	MIF	CD74_CXCR4	5.70838e-06	0	MIF_CD74_CXCR4	MIF - (CD74+CXCR4)	MIF	Secreted Signaling	PMID: 29637711; PMID: 24760155	WOI Control	EC-Vein.MIF	DC.CD74_CXCR4	4.65342e-83	0.500132	0.818	0.614	0.000831228	-0.287746	0.7165	0.7805
Epi-Ciliated	DC	MIF	CD74_CXCR4	8.0347e-06	0	MIF_CD74_CXCR4	MIF - (CD74+CXCR4)	MIF	Secreted Signaling	PMID: 29637711; PMID: 24760155	WOI Control	Epi-Ciliated.MIF	DC.CD74_CXCR4	5.07511e-11	0.445642	0.828	0.61	0.000831228	-0.287746	0.7165	0.7805
Epi-Glandular	DC	MIF	CD74_CXCR4	2.75546e-05	0	MIF_CD74_CXCR4	MIF - (CD74+CXCR4)	MIF	Secreted Signaling	PMID: 29637711; PMID: 24760155	WOI Control	Epi-Glandular.MIF	DC.CD74_CXCR4	NA	NA	NA	NA	0.000831228	-0.287746	0.7165	0.7805
Epi-Glandular secretory	DC	MIF	CD74_CXCR4	3.08955e-05	0	MIF_CD74_CXCR4	MIF - (CD74+CXCR4)	MIF	Secreted Signaling	PMID: 29637711; PMID: 24760155	WOI Control	Epi-Glandular secretory.MIF	DC.CD74_CXCR4	1.0015e-25	0.386935	0.969	0.813	0.000831228	-0.287746	0.7165	0.7805
Epi-Lumenal	DC	MIF	CD74_CXCR4	2.79692e-05	0	MIF_CD74_CXCR4	MIF - (CD74+CXCR4)	MIF	Secreted Signaling	PMID: 29637711; PMID: 24760155	WOI Control	Epi-Lumenal.MIF	DC.CD74_CXCR4	5.03725e-11	-0.497227	0.932	0.883	0.000831228	-0.287746	0.7165	0.7805
Epi-PDGFRA	DC	MIF	CD74_CXCR4	1.32998e-06	0	MIF_CD74_CXCR4	MIF - (CD74+CXCR4)	MIF	Secreted Signaling	PMID: 29637711; PMID: 24760155	WOI Control	Epi-PDGFRA.MIF	DC.CD74_CXCR4	4.70104e-20	0.434688	0.765	0.505	0.000831228	-0.287746	0.7165	0.7805
Epi-SOX9	DC	MIF	CD74_CXCR4	6.92493e-06	0	MIF_CD74_CXCR4	MIF - (CD74+CXCR4)	MIF	Secreted Signaling	PMID: 29637711; PMID: 24760155	WOI Control	Epi-SOX9.MIF	DC.CD74_CXCR4	NA	NA	NA	NA	0.000831228	-0.287746	0.7165	0.7805
Macrophages	DC	MIF	CD74_CXCR4	3.34049e-07	0	MIF_CD74_CXCR4	MIF - (CD74+CXCR4)	MIF	Secreted Signaling	PMID: 29637711; PMID: 24760155	WOI Control	Macrophages.MIF	DC.CD74_CXCR4	9.51265e-38	1.01244	0.761	0.323	0.000831228	-0.287746	0.7165	0.7805
MAIT cells	DC	MIF	CD74_CXCR4	4.33453e-07	0	MIF_CD74_CXCR4	MIF - (CD74+CXCR4)	MIF	Secreted Signaling	PMID: 29637711; PMID: 24760155	WOI Control	MAIT cells.MIF	DC.CD74_CXCR4	4.98899e-07	0.457524	0.758	0.739	0.000831228	-0.287746	0.7165	0.7805
Myofibroblasts	DC	MIF	CD74_CXCR4	6.55138e-06	0	MIF_CD74_CXCR4	MIF - (CD74+CXCR4)	MIF	Secreted Signaling	PMID: 29637711; PMID: 24760155	WOI Control	Myofibroblasts.MIF	DC.CD74_CXCR4	0.0170839	1.97202	0.975	0	0.000831228	-0.287746	0.7165	0.7805
NK	DC	MIF	CD74_CXCR4	2.41216e-06	0	MIF_CD74_CXCR4	MIF - (CD74+CXCR4)	MIF	Secreted Signaling	PMID: 29637711; PMID: 24760155	WOI Control	NK.MIF	DC.CD74_CXCR4	1.47277e-66	0.622055	0.709	0.523	0.000831228	-0.287746	0.7165	0.7805
PV MYH11	DC	MIF	CD74_CXCR4	1.75494e-06	0	MIF_CD74_CXCR4	MIF - (CD74+CXCR4)	MIF	Secreted Signaling	PMID: 29637711; PMID: 24760155	WOI Control	PV MYH11.MIF	DC.CD74_CXCR4	7.45496e-29	0.459936	0.846	0.733	0.000831228	-0.287746	0.7165	0.7805
PV STEAP4	DC	MIF	CD74_CXCR4	2.81726e-06	0	MIF_CD74_CXCR4	MIF - (CD74+CXCR4)	MIF	Secreted Signaling	PMID: 29637711; PMID: 24760155	WOI Control	PV STEAP4.MIF	DC.CD74_CXCR4	4.85775e-11	0.251353	0.729	0.718	0.000831228	-0.287746	0.7165	0.7805
SMC	DC	MIF	CD74_CXCR4	8.05254e-07	0	MIF_CD74_CXCR4	MIF - (CD74+CXCR4)	MIF	Secreted Signaling	PMID: 29637711; PMID: 24760155	WOI Control	SMC.MIF	DC.CD74_CXCR4	NA	NA	NA	NA	0.000831228	-0.287746	0.7165	0.7805
Stroma	DC	MIF	CD74_CXCR4	8.22962e-05	0	MIF_CD74_CXCR4	MIF - (CD74+CXCR4)	MIF	Secreted Signaling	PMID: 29637711; PMID: 24760155	WOI Control	Stroma.MIF	DC.CD74_CXCR4	0	0.690269	0.842	0.625	0.000831228	-0.287746	0.7165	0.7805
AS-Epithelium	DN T cells	MIF	CD74_CXCR4	6.62936e-07	0	MIF_CD74_CXCR4	MIF - (CD74+CXCR4)	MIF	Secreted Signaling	PMID: 29637711; PMID: 24760155	WOI Control	AS-Epithelium.MIF	DN T cells.CD74_CXCR4	1.75675e-19	0.557643	0.939	0.478	5.42435e-16	-0.508196	0.396	0.657
B cells	DN T cells	MIF	CD74_CXCR4	2.933e-07	0	MIF_CD74_CXCR4	MIF - (CD74+CXCR4)	MIF	Secreted Signaling	PMID: 29637711; PMID: 24760155	WOI Control	B cells.MIF	DN T cells.CD74_CXCR4	0.000179531	0.25805	0.537	0.376	5.42435e-16	-0.508196	0.396	0.657
CD8+ T cells	DN T cells	MIF	CD74_CXCR4	9.9674e-07	0	MIF_CD74_CXCR4	MIF - (CD74+CXCR4)	MIF	Secreted Signaling	PMID: 29637711; PMID: 24760155	WOI Control	CD8+ T cells.MIF	DN T cells.CD74_CXCR4	1.43269e-23	0.561077	0.644	0.549	5.42435e-16	-0.508196	0.396	0.657
Cytotoxic NK	DN T cells	MIF	CD74_CXCR4	2.05802e-07	0	MIF_CD74_CXCR4	MIF - (CD74+CXCR4)	MIF	Secreted Signaling	PMID: 29637711; PMID: 24760155	WOI Control	Cytotoxic NK.MIF	DN T cells.CD74_CXCR4	2.64854e-07	0.667361	0.592	0.51	5.42435e-16	-0.508196	0.396	0.657
DC	DN T cells	MIF	CD74_CXCR4	3.64819e-07	0	MIF_CD74_CXCR4	MIF - (CD74+CXCR4)	MIF	Secreted Signaling	PMID: 29637711; PMID: 24760155	WOI Control	DC.MIF	DN T cells.CD74_CXCR4	1.46522e-17	0.774505	0.756	0.544	5.42435e-16	-0.508196	0.396	0.657
DN T cells	DN T cells	MIF	CD74_CXCR4	8.49254e-07	0	MIF_CD74_CXCR4	MIF - (CD74+CXCR4)	MIF	Secreted Signaling	PMID: 29637711; PMID: 24760155	WOI Control	DN T cells.MIF	DN T cells.CD74_CXCR4	6.39802e-36	0.727923	0.675	0.51	5.42435e-16	-0.508196	0.396	0.657
EC-Artery	DN T cells	MIF	CD74_CXCR4	3.03221e-07	0	MIF_CD74_CXCR4	MIF - (CD74+CXCR4)	MIF	Secreted Signaling	PMID: 29637711; PMID: 24760155	WOI Control	EC-Artery.MIF	DN T cells.CD74_CXCR4	6.32179e-09	0.441076	0.854	0.679	5.42435e-16	-0.508196	0.396	0.657
EC-Vein	DN T cells	MIF	CD74_CXCR4	5.04593e-06	0	MIF_CD74_CXCR4	MIF - (CD74+CXCR4)	MIF	Secreted Signaling	PMID: 29637711; PMID: 24760155	WOI Control	EC-Vein.MIF	DN T cells.CD74_CXCR4	4.65342e-83	0.500132	0.818	0.614	5.42435e-16	-0.508196	0.396	0.657
Epi-Ciliated	DN T cells	MIF	CD74_CXCR4	7.14785e-06	0	MIF_CD74_CXCR4	MIF - (CD74+CXCR4)	MIF	Secreted Signaling	PMID: 29637711; PMID: 24760155	WOI Control	Epi-Ciliated.MIF	DN T cells.CD74_CXCR4	5.07511e-11	0.445642	0.828	0.61	5.42435e-16	-0.508196	0.396	0.657
Epi-Glandular	DN T cells	MIF	CD74_CXCR4	2.45767e-05	0	MIF_CD74_CXCR4	MIF - (CD74+CXCR4)	MIF	Secreted Signaling	PMID: 29637711; PMID: 24760155	WOI Control	Epi-Glandular.MIF	DN T cells.CD74_CXCR4	NA	NA	NA	NA	5.42435e-16	-0.508196	0.396	0.657
Epi-Glandular secretory	DN T cells	MIF	CD74_CXCR4	2.78289e-05	0	MIF_CD74_CXCR4	MIF - (CD74+CXCR4)	MIF	Secreted Signaling	PMID: 29637711; PMID: 24760155	WOI Control	Epi-Glandular secretory.MIF	DN T cells.CD74_CXCR4	1.0015e-25	0.386935	0.969	0.813	5.42435e-16	-0.508196	0.396	0.657
Epi-Lumenal	DN T cells	MIF	CD74_CXCR4	2.50753e-05	0	MIF_CD74_CXCR4	MIF - (CD74+CXCR4)	MIF	Secreted Signaling	PMID: 29637711; PMID: 24760155	WOI Control	Epi-Lumenal.MIF	DN T cells.CD74_CXCR4	5.03725e-11	-0.497227	0.932	0.883	5.42435e-16	-0.508196	0.396	0.657
Epi-PDGFRA	DN T cells	MIF	CD74_CXCR4	1.1762e-06	0	MIF_CD74_CXCR4	MIF - (CD74+CXCR4)	MIF	Secreted Signaling	PMID: 29637711; PMID: 24760155	WOI Control	Epi-PDGFRA.MIF	DN T cells.CD74_CXCR4	4.70104e-20	0.434688	0.765	0.505	5.42435e-16	-0.508196	0.396	0.657
Epi-SOX9	DN T cells	MIF	CD74_CXCR4	6.21664e-06	0	MIF_CD74_CXCR4	MIF - (CD74+CXCR4)	MIF	Secreted Signaling	PMID: 29637711; PMID: 24760155	WOI Control	Epi-SOX9.MIF	DN T cells.CD74_CXCR4	NA	NA	NA	NA	5.42435e-16	-0.508196	0.396	0.657
Macrophages	DN T cells	MIF	CD74_CXCR4	2.929e-07	0	MIF_CD74_CXCR4	MIF - (CD74+CXCR4)	MIF	Secreted Signaling	PMID: 29637711; PMID: 24760155	WOI Control	Macrophages.MIF	DN T cells.CD74_CXCR4	9.51265e-38	1.01244	0.761	0.323	5.42435e-16	-0.508196	0.396	0.657
MAIT cells	DN T cells	MIF	CD74_CXCR4	3.82746e-07	0	MIF_CD74_CXCR4	MIF - (CD74+CXCR4)	MIF	Secreted Signaling	PMID: 29637711; PMID: 24760155	WOI Control	MAIT cells.MIF	DN T cells.CD74_CXCR4	4.98899e-07	0.457524	0.758	0.739	5.42435e-16	-0.508196	0.396	0.657
Myofibroblasts	DN T cells	MIF	CD74_CXCR4	5.85493e-06	0	MIF_CD74_CXCR4	MIF - (CD74+CXCR4)	MIF	Secreted Signaling	PMID: 29637711; PMID: 24760155	WOI Control	Myofibroblasts.MIF	DN T cells.CD74_CXCR4	0.0170839	1.97202	0.975	0	5.42435e-16	-0.508196	0.396	0.657
NK	DN T cells	MIF	CD74_CXCR4	2.11787e-06	0	MIF_CD74_CXCR4	MIF - (CD74+CXCR4)	MIF	Secreted Signaling	PMID: 29637711; PMID: 24760155	WOI Control	NK.MIF	DN T cells.CD74_CXCR4	1.47277e-66	0.622055	0.709	0.523	5.42435e-16	-0.508196	0.396	0.657
PV MYH11	DN T cells	MIF	CD74_CXCR4	1.547e-06	0	MIF_CD74_CXCR4	MIF - (CD74+CXCR4)	MIF	Secreted Signaling	PMID: 29637711; PMID: 24760155	WOI Control	PV MYH11.MIF	DN T cells.CD74_CXCR4	7.45496e-29	0.459936	0.846	0.733	5.42435e-16	-0.508196	0.396	0.657
PV STEAP4	DN T cells	MIF	CD74_CXCR4	2.463e-06	0	MIF_CD74_CXCR4	MIF - (CD74+CXCR4)	MIF	Secreted Signaling	PMID: 29637711; PMID: 24760155	WOI Control	PV STEAP4.MIF	DN T cells.CD74_CXCR4	4.85775e-11	0.251353	0.729	0.718	5.42435e-16	-0.508196	0.396	0.657
SMC	DN T cells	MIF	CD74_CXCR4	7.09242e-07	0	MIF_CD74_CXCR4	MIF - (CD74+CXCR4)	MIF	Secreted Signaling	PMID: 29637711; PMID: 24760155	WOI Control	SMC.MIF	DN T cells.CD74_CXCR4	NA	NA	NA	NA	5.42435e-16	-0.508196	0.396	0.657
Stroma	DN T cells	MIF	CD74_CXCR4	7.27462e-05	0	MIF_CD74_CXCR4	MIF - (CD74+CXCR4)	MIF	Secreted Signaling	PMID: 29637711; PMID: 24760155	WOI Control	Stroma.MIF	DN T cells.CD74_CXCR4	0	0.690269	0.842	0.625	5.42435e-16	-0.508196	0.396	0.657
AS-Epithelium	EC-Artery	MIF	CD74_CXCR4	3.20937e-07	0	MIF_CD74_CXCR4	MIF - (CD74+CXCR4)	MIF	Secreted Signaling	PMID: 29637711; PMID: 24760155	WOI Control	AS-Epithelium.MIF	EC-Artery.CD74_CXCR4	1.75675e-19	0.557643	0.939	0.478	NA	NA	NA	NA
B cells	EC-Artery	MIF	CD74_CXCR4	1.43127e-07	0	MIF_CD74_CXCR4	MIF - (CD74+CXCR4)	MIF	Secreted Signaling	PMID: 29637711; PMID: 24760155	WOI Control	B cells.MIF	EC-Artery.CD74_CXCR4	0.000179531	0.25805	0.537	0.376	NA	NA	NA	NA
CD8+ T cells	EC-Artery	MIF	CD74_CXCR4	4.84562e-07	0	MIF_CD74_CXCR4	MIF - (CD74+CXCR4)	MIF	Secreted Signaling	PMID: 29637711; PMID: 24760155	WOI Control	CD8+ T cells.MIF	EC-Artery.CD74_CXCR4	1.43269e-23	0.561077	0.644	0.549	NA	NA	NA	NA
Cytotoxic NK	EC-Artery	MIF	CD74_CXCR4	1.00141e-07	0	MIF_CD74_CXCR4	MIF - (CD74+CXCR4)	MIF	Secreted Signaling	PMID: 29637711; PMID: 24760155	WOI Control	Cytotoxic NK.MIF	EC-Artery.CD74_CXCR4	2.64854e-07	0.667361	0.592	0.51	NA	NA	NA	NA
DC	EC-Artery	MIF	CD74_CXCR4	1.77369e-07	0	MIF_CD74_CXCR4	MIF - (CD74+CXCR4)	MIF	Secreted Signaling	PMID: 29637711; PMID: 24760155	WOI Control	DC.MIF	EC-Artery.CD74_CXCR4	1.46522e-17	0.774505	0.756	0.544	NA	NA	NA	NA
DN T cells	EC-Artery	MIF	CD74_CXCR4	4.12775e-07	0	MIF_CD74_CXCR4	MIF - (CD74+CXCR4)	MIF	Secreted Signaling	PMID: 29637711; PMID: 24760155	WOI Control	DN T cells.MIF	EC-Artery.CD74_CXCR4	6.39802e-36	0.727923	0.675	0.51	NA	NA	NA	NA
EC-Artery	EC-Artery	MIF	CD74_CXCR4	1.47427e-07	0	MIF_CD74_CXCR4	MIF - (CD74+CXCR4)	MIF	Secreted Signaling	PMID: 29637711; PMID: 24760155	WOI Control	EC-Artery.MIF	EC-Artery.CD74_CXCR4	6.32179e-09	0.441076	0.854	0.679	NA	NA	NA	NA
EC-Vein	EC-Artery	MIF	CD74_CXCR4	2.45023e-06	0	MIF_CD74_CXCR4	MIF - (CD74+CXCR4)	MIF	Secreted Signaling	PMID: 29637711; PMID: 24760155	WOI Control	EC-Vein.MIF	EC-Artery.CD74_CXCR4	4.65342e-83	0.500132	0.818	0.614	NA	NA	NA	NA
Epi-Ciliated	EC-Artery	MIF	CD74_CXCR4	3.46645e-06	0	MIF_CD74_CXCR4	MIF - (CD74+CXCR4)	MIF	Secreted Signaling	PMID: 29637711; PMID: 24760155	WOI Control	Epi-Ciliated.MIF	EC-Artery.CD74_CXCR4	5.07511e-11	0.445642	0.828	0.61	NA	NA	NA	NA
Epi-Glandular	EC-Artery	MIF	CD74_CXCR4	1.19126e-05	0	MIF_CD74_CXCR4	MIF - (CD74+CXCR4)	MIF	Secreted Signaling	PMID: 29637711; PMID: 24760155	WOI Control	Epi-Glandular.MIF	EC-Artery.CD74_CXCR4	NA	NA	NA	NA	NA	NA	NA	NA
Epi-Glandular secretory	EC-Artery	MIF	CD74_CXCR4	1.34623e-05	0	MIF_CD74_CXCR4	MIF - (CD74+CXCR4)	MIF	Secreted Signaling	PMID: 29637711; PMID: 24760155	WOI Control	Epi-Glandular secretory.MIF	EC-Artery.CD74_CXCR4	1.0015e-25	0.386935	0.969	0.813	NA	NA	NA	NA
Epi-Lumenal	EC-Artery	MIF	CD74_CXCR4	1.21417e-05	0	MIF_CD74_CXCR4	MIF - (CD74+CXCR4)	MIF	Secreted Signaling	PMID: 29637711; PMID: 24760155	WOI Control	Epi-Lumenal.MIF	EC-Artery.CD74_CXCR4	5.03725e-11	-0.497227	0.932	0.883	NA	NA	NA	NA
Epi-PDGFRA	EC-Artery	MIF	CD74_CXCR4	5.71091e-07	0	MIF_CD74_CXCR4	MIF - (CD74+CXCR4)	MIF	Secreted Signaling	PMID: 29637711; PMID: 24760155	WOI Control	Epi-PDGFRA.MIF	EC-Artery.CD74_CXCR4	4.70104e-20	0.434688	0.765	0.505	NA	NA	NA	NA
Epi-SOX9	EC-Artery	MIF	CD74_CXCR4	3.00937e-06	0	MIF_CD74_CXCR4	MIF - (CD74+CXCR4)	MIF	Secreted Signaling	PMID: 29637711; PMID: 24760155	WOI Control	Epi-SOX9.MIF	EC-Artery.CD74_CXCR4	NA	NA	NA	NA	NA	NA	NA	NA
Macrophages	EC-Artery	MIF	CD74_CXCR4	1.42457e-07	0	MIF_CD74_CXCR4	MIF - (CD74+CXCR4)	MIF	Secreted Signaling	PMID: 29637711; PMID: 24760155	WOI Control	Macrophages.MIF	EC-Artery.CD74_CXCR4	9.51265e-38	1.01244	0.761	0.323	NA	NA	NA	NA
MAIT cells	EC-Artery	MIF	CD74_CXCR4	1.85895e-07	0	MIF_CD74_CXCR4	MIF - (CD74+CXCR4)	MIF	Secreted Signaling	PMID: 29637711; PMID: 24760155	WOI Control	MAIT cells.MIF	EC-Artery.CD74_CXCR4	4.98899e-07	0.457524	0.758	0.739	NA	NA	NA	NA
Myofibroblasts	EC-Artery	MIF	CD74_CXCR4	2.83683e-06	0	MIF_CD74_CXCR4	MIF - (CD74+CXCR4)	MIF	Secreted Signaling	PMID: 29637711; PMID: 24760155	WOI Control	Myofibroblasts.MIF	EC-Artery.CD74_CXCR4	0.0170839	1.97202	0.975	0	NA	NA	NA	NA
NK	EC-Artery	MIF	CD74_CXCR4	1.02979e-06	0	MIF_CD74_CXCR4	MIF - (CD74+CXCR4)	MIF	Secreted Signaling	PMID: 29637711; PMID: 24760155	WOI Control	NK.MIF	EC-Artery.CD74_CXCR4	1.47277e-66	0.622055	0.709	0.523	NA	NA	NA	NA
PV MYH11	EC-Artery	MIF	CD74_CXCR4	7.51614e-07	0	MIF_CD74_CXCR4	MIF - (CD74+CXCR4)	MIF	Secreted Signaling	PMID: 29637711; PMID: 24760155	WOI Control	PV MYH11.MIF	EC-Artery.CD74_CXCR4	7.45496e-29	0.459936	0.846	0.733	NA	NA	NA	NA
PV STEAP4	EC-Artery	MIF	CD74_CXCR4	1.19861e-06	0	MIF_CD74_CXCR4	MIF - (CD74+CXCR4)	MIF	Secreted Signaling	PMID: 29637711; PMID: 24760155	WOI Control	PV STEAP4.MIF	EC-Artery.CD74_CXCR4	4.85775e-11	0.251353	0.729	0.718	NA	NA	NA	NA
SMC	EC-Artery	MIF	CD74_CXCR4	3.44644e-07	0	MIF_CD74_CXCR4	MIF - (CD74+CXCR4)	MIF	Secreted Signaling	PMID: 29637711; PMID: 24760155	WOI Control	SMC.MIF	EC-Artery.CD74_CXCR4	NA	NA	NA	NA	NA	NA	NA	NA
Stroma	EC-Artery	MIF	CD74_CXCR4	3.53244e-05	0	MIF_CD74_CXCR4	MIF - (CD74+CXCR4)	MIF	Secreted Signaling	PMID: 29637711; PMID: 24760155	WOI Control	Stroma.MIF	EC-Artery.CD74_CXCR4	0	0.690269	0.842	0.625	NA	NA	NA	NA
AS-Epithelium	Epi-Glandular secretory	MIF	CD74_CXCR4	1.01915e-05	0	MIF_CD74_CXCR4	MIF - (CD74+CXCR4)	MIF	Secreted Signaling	PMID: 29637711; PMID: 24760155	WOI Control	AS-Epithelium.MIF	Epi-Glandular secretory.CD74_CXCR4	1.75675e-19	0.557643	0.939	0.478	2.50728e-05	0.0634493	0.56	0.497
B cells	Epi-Glandular secretory	MIF	CD74_CXCR4	4.47751e-06	0	MIF_CD74_CXCR4	MIF - (CD74+CXCR4)	MIF	Secreted Signaling	PMID: 29637711; PMID: 24760155	WOI Control	B cells.MIF	Epi-Glandular secretory.CD74_CXCR4	0.000179531	0.25805	0.537	0.376	2.50728e-05	0.0634493	0.56	0.497
CD8+ T cells	Epi-Glandular secretory	MIF	CD74_CXCR4	1.52666e-05	0	MIF_CD74_CXCR4	MIF - (CD74+CXCR4)	MIF	Secreted Signaling	PMID: 29637711; PMID: 24760155	WOI Control	CD8+ T cells.MIF	Epi-Glandular secretory.CD74_CXCR4	1.43269e-23	0.561077	0.644	0.549	2.50728e-05	0.0634493	0.56	0.497
Cytotoxic NK	Epi-Glandular secretory	MIF	CD74_CXCR4	3.14966e-06	0	MIF_CD74_CXCR4	MIF - (CD74+CXCR4)	MIF	Secreted Signaling	PMID: 29637711; PMID: 24760155	WOI Control	Cytotoxic NK.MIF	Epi-Glandular secretory.CD74_CXCR4	2.64854e-07	0.667361	0.592	0.51	2.50728e-05	0.0634493	0.56	0.497
DC	Epi-Glandular secretory	MIF	CD74_CXCR4	5.58741e-06	0	MIF_CD74_CXCR4	MIF - (CD74+CXCR4)	MIF	Secreted Signaling	PMID: 29637711; PMID: 24760155	WOI Control	DC.MIF	Epi-Glandular secretory.CD74_CXCR4	1.46522e-17	0.774505	0.756	0.544	2.50728e-05	0.0634493	0.56	0.497
DN T cells	Epi-Glandular secretory	MIF	CD74_CXCR4	1.301e-05	0	MIF_CD74_CXCR4	MIF - (CD74+CXCR4)	MIF	Secreted Signaling	PMID: 29637711; PMID: 24760155	WOI Control	DN T cells.MIF	Epi-Glandular secretory.CD74_CXCR4	6.39802e-36	0.727923	0.675	0.51	2.50728e-05	0.0634493	0.56	0.497
EC-Artery	Epi-Glandular secretory	MIF	CD74_CXCR4	4.64384e-06	0	MIF_CD74_CXCR4	MIF - (CD74+CXCR4)	MIF	Secreted Signaling	PMID: 29637711; PMID: 24760155	WOI Control	EC-Artery.MIF	Epi-Glandular secretory.CD74_CXCR4	6.32179e-09	0.441076	0.854	0.679	2.50728e-05	0.0634493	0.56	0.497
EC-Vein	Epi-Glandular secretory	MIF	CD74_CXCR4	7.73651e-05	0	MIF_CD74_CXCR4	MIF - (CD74+CXCR4)	MIF	Secreted Signaling	PMID: 29637711; PMID: 24760155	WOI Control	EC-Vein.MIF	Epi-Glandular secretory.CD74_CXCR4	4.65342e-83	0.500132	0.818	0.614	2.50728e-05	0.0634493	0.56	0.497
Epi-Ciliated	Epi-Glandular secretory	MIF	CD74_CXCR4	0.000109715	0	MIF_CD74_CXCR4	MIF - (CD74+CXCR4)	MIF	Secreted Signaling	PMID: 29637711; PMID: 24760155	WOI Control	Epi-Ciliated.MIF	Epi-Glandular secretory.CD74_CXCR4	5.07511e-11	0.445642	0.828	0.61	2.50728e-05	0.0634493	0.56	0.497
Epi-Glandular	Epi-Glandular secretory	MIF	CD74_CXCR4	0.000377411	0	MIF_CD74_CXCR4	MIF - (CD74+CXCR4)	MIF	Secreted Signaling	PMID: 29637711; PMID: 24760155	WOI Control	Epi-Glandular.MIF	Epi-Glandular secretory.CD74_CXCR4	NA	NA	NA	NA	2.50728e-05	0.0634493	0.56	0.497
Epi-Glandular secretory	Epi-Glandular secretory	MIF	CD74_CXCR4	0.000428104	0	MIF_CD74_CXCR4	MIF - (CD74+CXCR4)	MIF	Secreted Signaling	PMID: 29637711; PMID: 24760155	WOI Control	Epi-Glandular secretory.MIF	Epi-Glandular secretory.CD74_CXCR4	1.0015e-25	0.386935	0.969	0.813	2.50728e-05	0.0634493	0.56	0.497
Epi-Lumenal	Epi-Glandular secretory	MIF	CD74_CXCR4	0.000385421	0	MIF_CD74_CXCR4	MIF - (CD74+CXCR4)	MIF	Secreted Signaling	PMID: 29637711; PMID: 24760155	WOI Control	Epi-Lumenal.MIF	Epi-Glandular secretory.CD74_CXCR4	5.03725e-11	-0.497227	0.932	0.883	2.50728e-05	0.0634493	0.56	0.497
Epi-PDGFRA	Epi-Glandular secretory	MIF	CD74_CXCR4	1.80353e-05	0	MIF_CD74_CXCR4	MIF - (CD74+CXCR4)	MIF	Secreted Signaling	PMID: 29637711; PMID: 24760155	WOI Control	Epi-PDGFRA.MIF	Epi-Glandular secretory.CD74_CXCR4	4.70104e-20	0.434688	0.765	0.505	2.50728e-05	0.0634493	0.56	0.497
Epi-SOX9	Epi-Glandular secretory	MIF	CD74_CXCR4	9.55757e-05	0	MIF_CD74_CXCR4	MIF - (CD74+CXCR4)	MIF	Secreted Signaling	PMID: 29637711; PMID: 24760155	WOI Control	Epi-SOX9.MIF	Epi-Glandular secretory.CD74_CXCR4	NA	NA	NA	NA	2.50728e-05	0.0634493	0.56	0.497
Macrophages	Epi-Glandular secretory	MIF	CD74_CXCR4	4.48445e-06	0	MIF_CD74_CXCR4	MIF - (CD74+CXCR4)	MIF	Secreted Signaling	PMID: 29637711; PMID: 24760155	WOI Control	Macrophages.MIF	Epi-Glandular secretory.CD74_CXCR4	9.51265e-38	1.01244	0.761	0.323	2.50728e-05	0.0634493	0.56	0.497
MAIT cells	Epi-Glandular secretory	MIF	CD74_CXCR4	5.86725e-06	0	MIF_CD74_CXCR4	MIF - (CD74+CXCR4)	MIF	Secreted Signaling	PMID: 29637711; PMID: 24760155	WOI Control	MAIT cells.MIF	Epi-Glandular secretory.CD74_CXCR4	4.98899e-07	0.457524	0.758	0.739	2.50728e-05	0.0634493	0.56	0.497
Myofibroblasts	Epi-Glandular secretory	MIF	CD74_CXCR4	8.99426e-05	0	MIF_CD74_CXCR4	MIF - (CD74+CXCR4)	MIF	Secreted Signaling	PMID: 29637711; PMID: 24760155	WOI Control	Myofibroblasts.MIF	Epi-Glandular secretory.CD74_CXCR4	0.0170839	1.97202	0.975	0	2.50728e-05	0.0634493	0.56	0.497
NK	Epi-Glandular secretory	MIF	CD74_CXCR4	3.24332e-05	0	MIF_CD74_CXCR4	MIF - (CD74+CXCR4)	MIF	Secreted Signaling	PMID: 29637711; PMID: 24760155	WOI Control	NK.MIF	Epi-Glandular secretory.CD74_CXCR4	1.47277e-66	0.622055	0.709	0.523	2.50728e-05	0.0634493	0.56	0.497
PV MYH11	Epi-Glandular secretory	MIF	CD74_CXCR4	2.37075e-05	0	MIF_CD74_CXCR4	MIF - (CD74+CXCR4)	MIF	Secreted Signaling	PMID: 29637711; PMID: 24760155	WOI Control	PV MYH11.MIF	Epi-Glandular secretory.CD74_CXCR4	7.45496e-29	0.459936	0.846	0.733	2.50728e-05	0.0634493	0.56	0.497
PV STEAP4	Epi-Glandular secretory	MIF	CD74_CXCR4	3.76906e-05	0	MIF_CD74_CXCR4	MIF - (CD74+CXCR4)	MIF	Secreted Signaling	PMID: 29637711; PMID: 24760155	WOI Control	PV STEAP4.MIF	Epi-Glandular secretory.CD74_CXCR4	4.85775e-11	0.251353	0.729	0.718	2.50728e-05	0.0634493	0.56	0.497
SMC	Epi-Glandular secretory	MIF	CD74_CXCR4	1.08674e-05	0	MIF_CD74_CXCR4	MIF - (CD74+CXCR4)	MIF	Secreted Signaling	PMID: 29637711; PMID: 24760155	WOI Control	SMC.MIF	Epi-Glandular secretory.CD74_CXCR4	NA	NA	NA	NA	2.50728e-05	0.0634493	0.56	0.497
Stroma	Epi-Glandular secretory	MIF	CD74_CXCR4	0.00111536	0	MIF_CD74_CXCR4	MIF - (CD74+CXCR4)	MIF	Secreted Signaling	PMID: 29637711; PMID: 24760155	WOI Control	Stroma.MIF	Epi-Glandular secretory.CD74_CXCR4	0	0.690269	0.842	0.625	2.50728e-05	0.0634493	0.56	0.497
AS-Epithelium	Macrophages	MIF	CD74_CXCR4	8.5057e-07	0	MIF_CD74_CXCR4	MIF - (CD74+CXCR4)	MIF	Secreted Signaling	PMID: 29637711; PMID: 24760155	WOI Control	AS-Epithelium.MIF	Macrophages.CD74_CXCR4	1.75675e-19	0.557643	0.939	0.478	2.80469e-48	1.221	0.986	0.872
B cells	Macrophages	MIF	CD74_CXCR4	4.01821e-07	0	MIF_CD74_CXCR4	MIF - (CD74+CXCR4)	MIF	Secreted Signaling	PMID: 29637711; PMID: 24760155	WOI Control	B cells.MIF	Macrophages.CD74_CXCR4	0.000179531	0.25805	0.537	0.376	2.80469e-48	1.221	0.986	0.872
CD8+ T cells	Macrophages	MIF	CD74_CXCR4	1.32307e-06	0	MIF_CD74_CXCR4	MIF - (CD74+CXCR4)	MIF	Secreted Signaling	PMID: 29637711; PMID: 24760155	WOI Control	CD8+ T cells.MIF	Macrophages.CD74_CXCR4	1.43269e-23	0.561077	0.644	0.549	2.80469e-48	1.221	0.986	0.872
Cytotoxic NK	Macrophages	MIF	CD74_CXCR4	2.75247e-07	0	MIF_CD74_CXCR4	MIF - (CD74+CXCR4)	MIF	Secreted Signaling	PMID: 29637711; PMID: 24760155	WOI Control	Cytotoxic NK.MIF	Macrophages.CD74_CXCR4	2.64854e-07	0.667361	0.592	0.51	2.80469e-48	1.221	0.986	0.872
DC	Macrophages	MIF	CD74_CXCR4	4.84561e-07	0	MIF_CD74_CXCR4	MIF - (CD74+CXCR4)	MIF	Secreted Signaling	PMID: 29637711; PMID: 24760155	WOI Control	DC.MIF	Macrophages.CD74_CXCR4	1.46522e-17	0.774505	0.756	0.544	2.80469e-48	1.221	0.986	0.872
DN T cells	Macrophages	MIF	CD74_CXCR4	1.12536e-06	0	MIF_CD74_CXCR4	MIF - (CD74+CXCR4)	MIF	Secreted Signaling	PMID: 29637711; PMID: 24760155	WOI Control	DN T cells.MIF	Macrophages.CD74_CXCR4	6.39802e-36	0.727923	0.675	0.51	2.80469e-48	1.221	0.986	0.872
EC-Artery	Macrophages	MIF	CD74_CXCR4	4.02884e-07	0	MIF_CD74_CXCR4	MIF - (CD74+CXCR4)	MIF	Secreted Signaling	PMID: 29637711; PMID: 24760155	WOI Control	EC-Artery.MIF	Macrophages.CD74_CXCR4	6.32179e-09	0.441076	0.854	0.679	2.80469e-48	1.221	0.986	0.872
EC-Vein	Macrophages	MIF	CD74_CXCR4	6.63467e-06	0	MIF_CD74_CXCR4	MIF - (CD74+CXCR4)	MIF	Secreted Signaling	PMID: 29637711; PMID: 24760155	WOI Control	EC-Vein.MIF	Macrophages.CD74_CXCR4	4.65342e-83	0.500132	0.818	0.614	2.80469e-48	1.221	0.986	0.872
Epi-Ciliated	Macrophages	MIF	CD74_CXCR4	9.30123e-06	0	MIF_CD74_CXCR4	MIF - (CD74+CXCR4)	MIF	Secreted Signaling	PMID: 29637711; PMID: 24760155	WOI Control	Epi-Ciliated.MIF	Macrophages.CD74_CXCR4	5.07511e-11	0.445642	0.828	0.61	2.80469e-48	1.221	0.986	0.872
Epi-Glandular	Macrophages	MIF	CD74_CXCR4	3.18469e-05	0	MIF_CD74_CXCR4	MIF - (CD74+CXCR4)	MIF	Secreted Signaling	PMID: 29637711; PMID: 24760155	WOI Control	Epi-Glandular.MIF	Macrophages.CD74_CXCR4	NA	NA	NA	NA	2.80469e-48	1.221	0.986	0.872
Epi-Glandular secretory	Macrophages	MIF	CD74_CXCR4	3.54934e-05	0	MIF_CD74_CXCR4	MIF - (CD74+CXCR4)	MIF	Secreted Signaling	PMID: 29637711; PMID: 24760155	WOI Control	Epi-Glandular secretory.MIF	Macrophages.CD74_CXCR4	1.0015e-25	0.386935	0.969	0.813	2.80469e-48	1.221	0.986	0.872
Epi-Lumenal	Macrophages	MIF	CD74_CXCR4	3.22237e-05	0	MIF_CD74_CXCR4	MIF - (CD74+CXCR4)	MIF	Secreted Signaling	PMID: 29637711; PMID: 24760155	WOI Control	Epi-Lumenal.MIF	Macrophages.CD74_CXCR4	5.03725e-11	-0.497227	0.932	0.883	2.80469e-48	1.221	0.986	0.872
Epi-PDGFRA	Macrophages	MIF	CD74_CXCR4	1.54532e-06	0	MIF_CD74_CXCR4	MIF - (CD74+CXCR4)	MIF	Secreted Signaling	PMID: 29637711; PMID: 24760155	WOI Control	Epi-PDGFRA.MIF	Macrophages.CD74_CXCR4	4.70104e-20	0.434688	0.765	0.505	2.80469e-48	1.221	0.986	0.872
Epi-SOX9	Macrophages	MIF	CD74_CXCR4	7.97185e-06	0	MIF_CD74_CXCR4	MIF - (CD74+CXCR4)	MIF	Secreted Signaling	PMID: 29637711; PMID: 24760155	WOI Control	Epi-SOX9.MIF	Macrophages.CD74_CXCR4	NA	NA	NA	NA	2.80469e-48	1.221	0.986	0.872
Macrophages	Macrophages	MIF	CD74_CXCR4	3.90248e-07	0	MIF_CD74_CXCR4	MIF - (CD74+CXCR4)	MIF	Secreted Signaling	PMID: 29637711; PMID: 24760155	WOI Control	Macrophages.MIF	Macrophages.CD74_CXCR4	9.51265e-38	1.01244	0.761	0.323	2.80469e-48	1.221	0.986	0.872
MAIT cells	Macrophages	MIF	CD74_CXCR4	5.04124e-07	0	MIF_CD74_CXCR4	MIF - (CD74+CXCR4)	MIF	Secreted Signaling	PMID: 29637711; PMID: 24760155	WOI Control	MAIT cells.MIF	Macrophages.CD74_CXCR4	4.98899e-07	0.457524	0.758	0.739	2.80469e-48	1.221	0.986	0.872
Myofibroblasts	Macrophages	MIF	CD74_CXCR4	7.56269e-06	0	MIF_CD74_CXCR4	MIF - (CD74+CXCR4)	MIF	Secreted Signaling	PMID: 29637711; PMID: 24760155	WOI Control	Myofibroblasts.MIF	Macrophages.CD74_CXCR4	0.0170839	1.97202	0.975	0	2.80469e-48	1.221	0.986	0.872
NK	Macrophages	MIF	CD74_CXCR4	2.81556e-06	0	MIF_CD74_CXCR4	MIF - (CD74+CXCR4)	MIF	Secreted Signaling	PMID: 29637711; PMID: 24760155	WOI Control	NK.MIF	Macrophages.CD74_CXCR4	1.47277e-66	0.622055	0.709	0.523	2.80469e-48	1.221	0.986	0.872
PV MYH11	Macrophages	MIF	CD74_CXCR4	2.04326e-06	0	MIF_CD74_CXCR4	MIF - (CD74+CXCR4)	MIF	Secreted Signaling	PMID: 29637711; PMID: 24760155	WOI Control	PV MYH11.MIF	Macrophages.CD74_CXCR4	7.45496e-29	0.459936	0.846	0.733	2.80469e-48	1.221	0.986	0.872
PV STEAP4	Macrophages	MIF	CD74_CXCR4	3.29738e-06	0	MIF_CD74_CXCR4	MIF - (CD74+CXCR4)	MIF	Secreted Signaling	PMID: 29637711; PMID: 24760155	WOI Control	PV STEAP4.MIF	Macrophages.CD74_CXCR4	4.85775e-11	0.251353	0.729	0.718	2.80469e-48	1.221	0.986	0.872
SMC	Macrophages	MIF	CD74_CXCR4	9.38048e-07	0	MIF_CD74_CXCR4	MIF - (CD74+CXCR4)	MIF	Secreted Signaling	PMID: 29637711; PMID: 24760155	WOI Control	SMC.MIF	Macrophages.CD74_CXCR4	NA	NA	NA	NA	2.80469e-48	1.221	0.986	0.872
Stroma	Macrophages	MIF	CD74_CXCR4	9.56499e-05	0	MIF_CD74_CXCR4	MIF - (CD74+CXCR4)	MIF	Secreted Signaling	PMID: 29637711; PMID: 24760155	WOI Control	Stroma.MIF	Macrophages.CD74_CXCR4	0	0.690269	0.842	0.625	2.80469e-48	1.221	0.986	0.872
AS-Epithelium	MAIT cells	MIF	CD74_CXCR4	7.67292e-07	0	MIF_CD74_CXCR4	MIF - (CD74+CXCR4)	MIF	Secreted Signaling	PMID: 29637711; PMID: 24760155	WOI Control	AS-Epithelium.MIF	MAIT cells.CD74_CXCR4	1.75675e-19	0.557643	0.939	0.478	0.00709039	-0.183402	0.67	0.8225
B cells	MAIT cells	MIF	CD74_CXCR4	3.56131e-07	0	MIF_CD74_CXCR4	MIF - (CD74+CXCR4)	MIF	Secreted Signaling	PMID: 29637711; PMID: 24760155	WOI Control	B cells.MIF	MAIT cells.CD74_CXCR4	0.000179531	0.25805	0.537	0.376	0.00709039	-0.183402	0.67	0.8225
CD8+ T cells	MAIT cells	MIF	CD74_CXCR4	1.18278e-06	0	MIF_CD74_CXCR4	MIF - (CD74+CXCR4)	MIF	Secreted Signaling	PMID: 29637711; PMID: 24760155	WOI Control	CD8+ T cells.MIF	MAIT cells.CD74_CXCR4	1.43269e-23	0.561077	0.644	0.549	0.00709039	-0.183402	0.67	0.8225
Cytotoxic NK	MAIT cells	MIF	CD74_CXCR4	2.45559e-07	0	MIF_CD74_CXCR4	MIF - (CD74+CXCR4)	MIF	Secreted Signaling	PMID: 29637711; PMID: 24760155	WOI Control	Cytotoxic NK.MIF	MAIT cells.CD74_CXCR4	2.64854e-07	0.667361	0.592	0.51	0.00709039	-0.183402	0.67	0.8225
DC	MAIT cells	MIF	CD74_CXCR4	4.33106e-07	0	MIF_CD74_CXCR4	MIF - (CD74+CXCR4)	MIF	Secreted Signaling	PMID: 29637711; PMID: 24760155	WOI Control	DC.MIF	MAIT cells.CD74_CXCR4	1.46522e-17	0.774505	0.756	0.544	0.00709039	-0.183402	0.67	0.8225
DN T cells	MAIT cells	MIF	CD74_CXCR4	1.0065e-06	0	MIF_CD74_CXCR4	MIF - (CD74+CXCR4)	MIF	Secreted Signaling	PMID: 29637711; PMID: 24760155	WOI Control	DN T cells.MIF	MAIT cells.CD74_CXCR4	6.39802e-36	0.727923	0.675	0.51	0.00709039	-0.183402	0.67	0.8225
EC-Artery	MAIT cells	MIF	CD74_CXCR4	3.60069e-07	0	MIF_CD74_CXCR4	MIF - (CD74+CXCR4)	MIF	Secreted Signaling	PMID: 29637711; PMID: 24760155	WOI Control	EC-Artery.MIF	MAIT cells.CD74_CXCR4	6.32179e-09	0.441076	0.854	0.679	0.00709039	-0.183402	0.67	0.8225
EC-Vein	MAIT cells	MIF	CD74_CXCR4	5.94629e-06	0	MIF_CD74_CXCR4	MIF - (CD74+CXCR4)	MIF	Secreted Signaling	PMID: 29637711; PMID: 24760155	WOI Control	EC-Vein.MIF	MAIT cells.CD74_CXCR4	4.65342e-83	0.500132	0.818	0.614	0.00709039	-0.183402	0.67	0.8225
Epi-Ciliated	MAIT cells	MIF	CD74_CXCR4	8.35932e-06	0	MIF_CD74_CXCR4	MIF - (CD74+CXCR4)	MIF	Secreted Signaling	PMID: 29637711; PMID: 24760155	WOI Control	Epi-Ciliated.MIF	MAIT cells.CD74_CXCR4	5.07511e-11	0.445642	0.828	0.61	0.00709039	-0.183402	0.67	0.8225
Epi-Glandular	MAIT cells	MIF	CD74_CXCR4	2.86537e-05	0	MIF_CD74_CXCR4	MIF - (CD74+CXCR4)	MIF	Secreted Signaling	PMID: 29637711; PMID: 24760155	WOI Control	Epi-Glandular.MIF	MAIT cells.CD74_CXCR4	NA	NA	NA	NA	0.00709039	-0.183402	0.67	0.8225
Epi-Glandular secretory	MAIT cells	MIF	CD74_CXCR4	3.20684e-05	0	MIF_CD74_CXCR4	MIF - (CD74+CXCR4)	MIF	Secreted Signaling	PMID: 29637711; PMID: 24760155	WOI Control	Epi-Glandular secretory.MIF	MAIT cells.CD74_CXCR4	1.0015e-25	0.386935	0.969	0.813	0.00709039	-0.183402	0.67	0.8225
Epi-Lumenal	MAIT cells	MIF	CD74_CXCR4	2.90565e-05	0	MIF_CD74_CXCR4	MIF - (CD74+CXCR4)	MIF	Secreted Signaling	PMID: 29637711; PMID: 24760155	WOI Control	Epi-Lumenal.MIF	MAIT cells.CD74_CXCR4	5.03725e-11	-0.497227	0.932	0.883	0.00709039	-0.183402	0.67	0.8225
Epi-PDGFRA	MAIT cells	MIF	CD74_CXCR4	1.38527e-06	0	MIF_CD74_CXCR4	MIF - (CD74+CXCR4)	MIF	Secreted Signaling	PMID: 29637711; PMID: 24760155	WOI Control	Epi-PDGFRA.MIF	MAIT cells.CD74_CXCR4	4.70104e-20	0.434688	0.765	0.505	0.00709039	-0.183402	0.67	0.8225
Epi-SOX9	MAIT cells	MIF	CD74_CXCR4	7.19236e-06	0	MIF_CD74_CXCR4	MIF - (CD74+CXCR4)	MIF	Secreted Signaling	PMID: 29637711; PMID: 24760155	WOI Control	Epi-SOX9.MIF	MAIT cells.CD74_CXCR4	NA	NA	NA	NA	0.00709039	-0.183402	0.67	0.8225
Macrophages	MAIT cells	MIF	CD74_CXCR4	3.48516e-07	0	MIF_CD74_CXCR4	MIF - (CD74+CXCR4)	MIF	Secreted Signaling	PMID: 29637711; PMID: 24760155	WOI Control	Macrophages.MIF	MAIT cells.CD74_CXCR4	9.51265e-38	1.01244	0.761	0.323	0.00709039	-0.183402	0.67	0.8225
MAIT cells	MAIT cells	MIF	CD74_CXCR4	4.5161e-07	0	MIF_CD74_CXCR4	MIF - (CD74+CXCR4)	MIF	Secreted Signaling	PMID: 29637711; PMID: 24760155	WOI Control	MAIT cells.MIF	MAIT cells.CD74_CXCR4	4.98899e-07	0.457524	0.758	0.739	0.00709039	-0.183402	0.67	0.8225
Myofibroblasts	MAIT cells	MIF	CD74_CXCR4	6.81017e-06	0	MIF_CD74_CXCR4	MIF - (CD74+CXCR4)	MIF	Secreted Signaling	PMID: 29637711; PMID: 24760155	WOI Control	Myofibroblasts.MIF	MAIT cells.CD74_CXCR4	0.0170839	1.97202	0.975	0	0.00709039	-0.183402	0.67	0.8225
NK	MAIT cells	MIF	CD74_CXCR4	2.51596e-06	0	MIF_CD74_CXCR4	MIF - (CD74+CXCR4)	MIF	Secreted Signaling	PMID: 29637711; PMID: 24760155	WOI Control	NK.MIF	MAIT cells.CD74_CXCR4	1.47277e-66	0.622055	0.709	0.523	0.00709039	-0.183402	0.67	0.8225
PV MYH11	MAIT cells	MIF	CD74_CXCR4	1.82905e-06	0	MIF_CD74_CXCR4	MIF - (CD74+CXCR4)	MIF	Secreted Signaling	PMID: 29637711; PMID: 24760155	WOI Control	PV MYH11.MIF	MAIT cells.CD74_CXCR4	7.45496e-29	0.459936	0.846	0.733	0.00709039	-0.183402	0.67	0.8225
PV STEAP4	MAIT cells	MIF	CD74_CXCR4	2.94094e-06	0	MIF_CD74_CXCR4	MIF - (CD74+CXCR4)	MIF	Secreted Signaling	PMID: 29637711; PMID: 24760155	WOI Control	PV STEAP4.MIF	MAIT cells.CD74_CXCR4	4.85775e-11	0.251353	0.729	0.718	0.00709039	-0.183402	0.67	0.8225
SMC	MAIT cells	MIF	CD74_CXCR4	8.39396e-07	0	MIF_CD74_CXCR4	MIF - (CD74+CXCR4)	MIF	Secreted Signaling	PMID: 29637711; PMID: 24760155	WOI Control	SMC.MIF	MAIT cells.CD74_CXCR4	NA	NA	NA	NA	0.00709039	-0.183402	0.67	0.8225
Stroma	MAIT cells	MIF	CD74_CXCR4	8.57259e-05	0	MIF_CD74_CXCR4	MIF - (CD74+CXCR4)	MIF	Secreted Signaling	PMID: 29637711; PMID: 24760155	WOI Control	Stroma.MIF	MAIT cells.CD74_CXCR4	0	0.690269	0.842	0.625	0.00709039	-0.183402	0.67	0.8225
AS-Epithelium	NK	MIF	CD74_CXCR4	1.40732e-06	0	MIF_CD74_CXCR4	MIF - (CD74+CXCR4)	MIF	Secreted Signaling	PMID: 29637711; PMID: 24760155	WOI Control	AS-Epithelium.MIF	NK.CD74_CXCR4	1.75675e-19	0.557643	0.939	0.478	5.81276e-17	-0.530465	0.323	0.478
B cells	NK	MIF	CD74_CXCR4	6.1959e-07	0	MIF_CD74_CXCR4	MIF - (CD74+CXCR4)	MIF	Secreted Signaling	PMID: 29637711; PMID: 24760155	WOI Control	B cells.MIF	NK.CD74_CXCR4	0.000179531	0.25805	0.537	0.376	5.81276e-17	-0.530465	0.323	0.478
CD8+ T cells	NK	MIF	CD74_CXCR4	2.11048e-06	0	MIF_CD74_CXCR4	MIF - (CD74+CXCR4)	MIF	Secreted Signaling	PMID: 29637711; PMID: 24760155	WOI Control	CD8+ T cells.MIF	NK.CD74_CXCR4	1.43269e-23	0.561077	0.644	0.549	5.81276e-17	-0.530465	0.323	0.478
Cytotoxic NK	NK	MIF	CD74_CXCR4	4.35517e-07	0	MIF_CD74_CXCR4	MIF - (CD74+CXCR4)	MIF	Secreted Signaling	PMID: 29637711; PMID: 24760155	WOI Control	Cytotoxic NK.MIF	NK.CD74_CXCR4	2.64854e-07	0.667361	0.592	0.51	5.81276e-17	-0.530465	0.323	0.478
DC	NK	MIF	CD74_CXCR4	7.72425e-07	0	MIF_CD74_CXCR4	MIF - (CD74+CXCR4)	MIF	Secreted Signaling	PMID: 29637711; PMID: 24760155	WOI Control	DC.MIF	NK.CD74_CXCR4	1.46522e-17	0.774505	0.756	0.544	5.81276e-17	-0.530465	0.323	0.478
DN T cells	NK	MIF	CD74_CXCR4	1.79843e-06	0	MIF_CD74_CXCR4	MIF - (CD74+CXCR4)	MIF	Secreted Signaling	PMID: 29637711; PMID: 24760155	WOI Control	DN T cells.MIF	NK.CD74_CXCR4	6.39802e-36	0.727923	0.675	0.51	5.81276e-17	-0.530465	0.323	0.478
EC-Artery	NK	MIF	CD74_CXCR4	6.4199e-07	0	MIF_CD74_CXCR4	MIF - (CD74+CXCR4)	MIF	Secreted Signaling	PMID: 29637711; PMID: 24760155	WOI Control	EC-Artery.MIF	NK.CD74_CXCR4	6.32179e-09	0.441076	0.854	0.679	5.81276e-17	-0.530465	0.323	0.478
EC-Vein	NK	MIF	CD74_CXCR4	1.06918e-05	0	MIF_CD74_CXCR4	MIF - (CD74+CXCR4)	MIF	Secreted Signaling	PMID: 29637711; PMID: 24760155	WOI Control	EC-Vein.MIF	NK.CD74_CXCR4	4.65342e-83	0.500132	0.818	0.614	5.81276e-17	-0.530465	0.323	0.478
Epi-Ciliated	NK	MIF	CD74_CXCR4	1.51575e-05	0	MIF_CD74_CXCR4	MIF - (CD74+CXCR4)	MIF	Secreted Signaling	PMID: 29637711; PMID: 24760155	WOI Control	Epi-Ciliated.MIF	NK.CD74_CXCR4	5.07511e-11	0.445642	0.828	0.61	5.81276e-17	-0.530465	0.323	0.478
Epi-Glandular	NK	MIF	CD74_CXCR4	5.21331e-05	0	MIF_CD74_CXCR4	MIF - (CD74+CXCR4)	MIF	Secreted Signaling	PMID: 29637711; PMID: 24760155	WOI Control	Epi-Glandular.MIF	NK.CD74_CXCR4	NA	NA	NA	NA	5.81276e-17	-0.530465	0.323	0.478
Epi-Glandular secretory	NK	MIF	CD74_CXCR4	5.91044e-05	0	MIF_CD74_CXCR4	MIF - (CD74+CXCR4)	MIF	Secreted Signaling	PMID: 29637711; PMID: 24760155	WOI Control	Epi-Glandular secretory.MIF	NK.CD74_CXCR4	1.0015e-25	0.386935	0.969	0.813	5.81276e-17	-0.530465	0.323	0.478
Epi-Lumenal	NK	MIF	CD74_CXCR4	5.32249e-05	0	MIF_CD74_CXCR4	MIF - (CD74+CXCR4)	MIF	Secreted Signaling	PMID: 29637711; PMID: 24760155	WOI Control	Epi-Lumenal.MIF	NK.CD74_CXCR4	5.03725e-11	-0.497227	0.932	0.883	5.81276e-17	-0.530465	0.323	0.478
Epi-PDGFRA	NK	MIF	CD74_CXCR4	2.4924e-06	0	MIF_CD74_CXCR4	MIF - (CD74+CXCR4)	MIF	Secreted Signaling	PMID: 29637711; PMID: 24760155	WOI Control	Epi-PDGFRA.MIF	NK.CD74_CXCR4	4.70104e-20	0.434688	0.765	0.505	5.81276e-17	-0.530465	0.323	0.478
Epi-SOX9	NK	MIF	CD74_CXCR4	1.31976e-05	0	MIF_CD74_CXCR4	MIF - (CD74+CXCR4)	MIF	Secreted Signaling	PMID: 29637711; PMID: 24760155	WOI Control	Epi-SOX9.MIF	NK.CD74_CXCR4	NA	NA	NA	NA	5.81276e-17	-0.530465	0.323	0.478
Macrophages	NK	MIF	CD74_CXCR4	6.20009e-07	0	MIF_CD74_CXCR4	MIF - (CD74+CXCR4)	MIF	Secreted Signaling	PMID: 29637711; PMID: 24760155	WOI Control	Macrophages.MIF	NK.CD74_CXCR4	9.51265e-38	1.01244	0.761	0.323	5.81276e-17	-0.530465	0.323	0.478
MAIT cells	NK	MIF	CD74_CXCR4	8.10893e-07	0	MIF_CD74_CXCR4	MIF - (CD74+CXCR4)	MIF	Secreted Signaling	PMID: 29637711; PMID: 24760155	WOI Control	MAIT cells.MIF	NK.CD74_CXCR4	4.98899e-07	0.457524	0.758	0.739	5.81276e-17	-0.530465	0.323	0.478
Myofibroblasts	NK	MIF	CD74_CXCR4	1.24228e-05	0	MIF_CD74_CXCR4	MIF - (CD74+CXCR4)	MIF	Secreted Signaling	PMID: 29637711; PMID: 24760155	WOI Control	Myofibroblasts.MIF	NK.CD74_CXCR4	0.0170839	1.97202	0.975	0	5.81276e-17	-0.530465	0.323	0.478
NK	NK	MIF	CD74_CXCR4	4.48383e-06	0	MIF_CD74_CXCR4	MIF - (CD74+CXCR4)	MIF	Secreted Signaling	PMID: 29637711; PMID: 24760155	WOI Control	NK.MIF	NK.CD74_CXCR4	1.47277e-66	0.622055	0.709	0.523	5.81276e-17	-0.530465	0.323	0.478
PV MYH11	NK	MIF	CD74_CXCR4	3.27682e-06	0	MIF_CD74_CXCR4	MIF - (CD74+CXCR4)	MIF	Secreted Signaling	PMID: 29637711; PMID: 24760155	WOI Control	PV MYH11.MIF	NK.CD74_CXCR4	7.45496e-29	0.459936	0.846	0.733	5.81276e-17	-0.530465	0.323	0.478
PV STEAP4	NK	MIF	CD74_CXCR4	5.21181e-06	0	MIF_CD74_CXCR4	MIF - (CD74+CXCR4)	MIF	Secreted Signaling	PMID: 29637711; PMID: 24760155	WOI Control	PV STEAP4.MIF	NK.CD74_CXCR4	4.85775e-11	0.251353	0.729	0.718	5.81276e-17	-0.530465	0.323	0.478
SMC	NK	MIF	CD74_CXCR4	1.50214e-06	0	MIF_CD74_CXCR4	MIF - (CD74+CXCR4)	MIF	Secreted Signaling	PMID: 29637711; PMID: 24760155	WOI Control	SMC.MIF	NK.CD74_CXCR4	NA	NA	NA	NA	5.81276e-17	-0.530465	0.323	0.478
Stroma	NK	MIF	CD74_CXCR4	0.000154141	0	MIF_CD74_CXCR4	MIF - (CD74+CXCR4)	MIF	Secreted Signaling	PMID: 29637711; PMID: 24760155	WOI Control	Stroma.MIF	NK.CD74_CXCR4	0	0.690269	0.842	0.625	5.81276e-17	-0.530465	0.323	0.478
AS-Epithelium	AS-Epithelium	MIF	CD74_CD44	7.33134e-07	0	MIF_CD74_CD44	MIF - (CD74+CD44)	MIF	Secreted Signaling	PMID: 29637711; PMID: 26175090	WOI Control	AS-Epithelium.MIF	AS-Epithelium.CD74_CD44	1.75675e-19	0.557643	0.939	0.478	NA	NA	NA	NA
CD8+ T cells	AS-Epithelium	MIF	CD74_CD44	1.11893e-06	0	MIF_CD74_CD44	MIF - (CD74+CD44)	MIF	Secreted Signaling	PMID: 29637711; PMID: 26175090	WOI Control	CD8+ T cells.MIF	AS-Epithelium.CD74_CD44	1.43269e-23	0.561077	0.644	0.549	NA	NA	NA	NA
Cytotoxic NK	AS-Epithelium	MIF	CD74_CD44	2.31791e-07	0	MIF_CD74_CD44	MIF - (CD74+CD44)	MIF	Secreted Signaling	PMID: 29637711; PMID: 26175090	WOI Control	Cytotoxic NK.MIF	AS-Epithelium.CD74_CD44	2.64854e-07	0.667361	0.592	0.51	NA	NA	NA	NA
DC	AS-Epithelium	MIF	CD74_CD44	4.09654e-07	0	MIF_CD74_CD44	MIF - (CD74+CD44)	MIF	Secreted Signaling	PMID: 29637711; PMID: 26175090	WOI Control	DC.MIF	AS-Epithelium.CD74_CD44	1.46522e-17	0.774505	0.756	0.544	NA	NA	NA	NA
DN T cells	AS-Epithelium	MIF	CD74_CD44	9.52649e-07	0	MIF_CD74_CD44	MIF - (CD74+CD44)	MIF	Secreted Signaling	PMID: 29637711; PMID: 26175090	WOI Control	DN T cells.MIF	AS-Epithelium.CD74_CD44	6.39802e-36	0.727923	0.675	0.51	NA	NA	NA	NA
EC-Artery	AS-Epithelium	MIF	CD74_CD44	3.40537e-07	0	MIF_CD74_CD44	MIF - (CD74+CD44)	MIF	Secreted Signaling	PMID: 29637711; PMID: 26175090	WOI Control	EC-Artery.MIF	AS-Epithelium.CD74_CD44	6.32179e-09	0.441076	0.854	0.679	NA	NA	NA	NA
EC-Vein	AS-Epithelium	MIF	CD74_CD44	5.64101e-06	0	MIF_CD74_CD44	MIF - (CD74+CD44)	MIF	Secreted Signaling	PMID: 29637711; PMID: 26175090	WOI Control	EC-Vein.MIF	AS-Epithelium.CD74_CD44	4.65342e-83	0.500132	0.818	0.614	NA	NA	NA	NA
Epi-Ciliated	AS-Epithelium	MIF	CD74_CD44	7.95433e-06	0	MIF_CD74_CD44	MIF - (CD74+CD44)	MIF	Secreted Signaling	PMID: 29637711; PMID: 26175090	WOI Control	Epi-Ciliated.MIF	AS-Epithelium.CD74_CD44	5.07511e-11	0.445642	0.828	0.61	NA	NA	NA	NA
Epi-Glandular	AS-Epithelium	MIF	CD74_CD44	2.7299e-05	0	MIF_CD74_CD44	MIF - (CD74+CD44)	MIF	Secreted Signaling	PMID: 29637711; PMID: 26175090	WOI Control	Epi-Glandular.MIF	AS-Epithelium.CD74_CD44	NA	NA	NA	NA	NA	NA	NA	NA
Epi-Glandular secretory	AS-Epithelium	MIF	CD74_CD44	3.06941e-05	0	MIF_CD74_CD44	MIF - (CD74+CD44)	MIF	Secreted Signaling	PMID: 29637711; PMID: 26175090	WOI Control	Epi-Glandular secretory.MIF	AS-Epithelium.CD74_CD44	1.0015e-25	0.386935	0.969	0.813	NA	NA	NA	NA
Epi-Lumenal	AS-Epithelium	MIF	CD74_CD44	2.77501e-05	0	MIF_CD74_CD44	MIF - (CD74+CD44)	MIF	Secreted Signaling	PMID: 29637711; PMID: 26175090	WOI Control	Epi-Lumenal.MIF	AS-Epithelium.CD74_CD44	5.03725e-11	-0.497227	0.932	0.883	NA	NA	NA	NA
Epi-PDGFRA	AS-Epithelium	MIF	CD74_CD44	1.31446e-06	0	MIF_CD74_CD44	MIF - (CD74+CD44)	MIF	Secreted Signaling	PMID: 29637711; PMID: 26175090	WOI Control	Epi-PDGFRA.MIF	AS-Epithelium.CD74_CD44	4.70104e-20	0.434688	0.765	0.505	NA	NA	NA	NA
Epi-SOX9	AS-Epithelium	MIF	CD74_CD44	6.87327e-06	0	MIF_CD74_CD44	MIF - (CD74+CD44)	MIF	Secreted Signaling	PMID: 29637711; PMID: 26175090	WOI Control	Epi-SOX9.MIF	AS-Epithelium.CD74_CD44	NA	NA	NA	NA	NA	NA	NA	NA
Macrophages	AS-Epithelium	MIF	CD74_CD44	3.29343e-07	0	MIF_CD74_CD44	MIF - (CD74+CD44)	MIF	Secreted Signaling	PMID: 29637711; PMID: 26175090	WOI Control	Macrophages.MIF	AS-Epithelium.CD74_CD44	9.51265e-38	1.01244	0.761	0.323	NA	NA	NA	NA
MAIT cells	AS-Epithelium	MIF	CD74_CD44	4.28209e-07	0	MIF_CD74_CD44	MIF - (CD74+CD44)	MIF	Secreted Signaling	PMID: 29637711; PMID: 26175090	WOI Control	MAIT cells.MIF	AS-Epithelium.CD74_CD44	4.98899e-07	0.457524	0.758	0.739	NA	NA	NA	NA
Myofibroblasts	AS-Epithelium	MIF	CD74_CD44	6.49425e-06	0	MIF_CD74_CD44	MIF - (CD74+CD44)	MIF	Secreted Signaling	PMID: 29637711; PMID: 26175090	WOI Control	Myofibroblasts.MIF	AS-Epithelium.CD74_CD44	0.0170839	1.97202	0.975	0	NA	NA	NA	NA
NK	AS-Epithelium	MIF	CD74_CD44	2.37909e-06	0	MIF_CD74_CD44	MIF - (CD74+CD44)	MIF	Secreted Signaling	PMID: 29637711; PMID: 26175090	WOI Control	NK.MIF	AS-Epithelium.CD74_CD44	1.47277e-66	0.622055	0.709	0.523	NA	NA	NA	NA
PV MYH11	AS-Epithelium	MIF	CD74_CD44	1.73286e-06	0	MIF_CD74_CD44	MIF - (CD74+CD44)	MIF	Secreted Signaling	PMID: 29637711; PMID: 26175090	WOI Control	PV MYH11.MIF	AS-Epithelium.CD74_CD44	7.45496e-29	0.459936	0.846	0.733	NA	NA	NA	NA
PV STEAP4	AS-Epithelium	MIF	CD74_CD44	2.77523e-06	0	MIF_CD74_CD44	MIF - (CD74+CD44)	MIF	Secreted Signaling	PMID: 29637711; PMID: 26175090	WOI Control	PV STEAP4.MIF	AS-Epithelium.CD74_CD44	4.85775e-11	0.251353	0.729	0.718	NA	NA	NA	NA
SMC	AS-Epithelium	MIF	CD74_CD44	7.94931e-07	0	MIF_CD74_CD44	MIF - (CD74+CD44)	MIF	Secreted Signaling	PMID: 29637711; PMID: 26175090	WOI Control	SMC.MIF	AS-Epithelium.CD74_CD44	NA	NA	NA	NA	NA	NA	NA	NA
Stroma	AS-Epithelium	MIF	CD74_CD44	8.13251e-05	0	MIF_CD74_CD44	MIF - (CD74+CD44)	MIF	Secreted Signaling	PMID: 29637711; PMID: 26175090	WOI Control	Stroma.MIF	AS-Epithelium.CD74_CD44	0	0.690269	0.842	0.625	NA	NA	NA	NA
AS-Epithelium	B cells	MIF	CD74_CD44	1.86317e-06	0	MIF_CD74_CD44	MIF - (CD74+CD44)	MIF	Secreted Signaling	PMID: 29637711; PMID: 26175090	WOI Control	AS-Epithelium.MIF	B cells.CD74_CD44	1.75675e-19	0.557643	0.939	0.478	0.000315501	0.197424	0.8165	0.7485
B cells	B cells	MIF	CD74_CD44	9.02595e-07	0	MIF_CD74_CD44	MIF - (CD74+CD44)	MIF	Secreted Signaling	PMID: 29637711; PMID: 26175090	WOI Control	B cells.MIF	B cells.CD74_CD44	0.000179531	0.25805	0.537	0.376	0.000315501	0.197424	0.8165	0.7485
CD8+ T cells	B cells	MIF	CD74_CD44	2.93536e-06	0	MIF_CD74_CD44	MIF - (CD74+CD44)	MIF	Secreted Signaling	PMID: 29637711; PMID: 26175090	WOI Control	CD8+ T cells.MIF	B cells.CD74_CD44	1.43269e-23	0.561077	0.644	0.549	0.000315501	0.197424	0.8165	0.7485
Cytotoxic NK	B cells	MIF	CD74_CD44	6.12437e-07	0	MIF_CD74_CD44	MIF - (CD74+CD44)	MIF	Secreted Signaling	PMID: 29637711; PMID: 26175090	WOI Control	Cytotoxic NK.MIF	B cells.CD74_CD44	2.64854e-07	0.667361	0.592	0.51	0.000315501	0.197424	0.8165	0.7485
DC	B cells	MIF	CD74_CD44	1.0753e-06	0	MIF_CD74_CD44	MIF - (CD74+CD44)	MIF	Secreted Signaling	PMID: 29637711; PMID: 26175090	WOI Control	DC.MIF	B cells.CD74_CD44	1.46522e-17	0.774505	0.756	0.544	0.000315501	0.197424	0.8165	0.7485
DN T cells	B cells	MIF	CD74_CD44	2.49508e-06	0	MIF_CD74_CD44	MIF - (CD74+CD44)	MIF	Secreted Signaling	PMID: 29637711; PMID: 26175090	WOI Control	DN T cells.MIF	B cells.CD74_CD44	6.39802e-36	0.727923	0.675	0.51	0.000315501	0.197424	0.8165	0.7485
EC-Artery	B cells	MIF	CD74_CD44	8.94164e-07	0	MIF_CD74_CD44	MIF - (CD74+CD44)	MIF	Secreted Signaling	PMID: 29637711; PMID: 26175090	WOI Control	EC-Artery.MIF	B cells.CD74_CD44	6.32179e-09	0.441076	0.854	0.679	0.000315501	0.197424	0.8165	0.7485
EC-Vein	B cells	MIF	CD74_CD44	1.46664e-05	0	MIF_CD74_CD44	MIF - (CD74+CD44)	MIF	Secreted Signaling	PMID: 29637711; PMID: 26175090	WOI Control	EC-Vein.MIF	B cells.CD74_CD44	4.65342e-83	0.500132	0.818	0.614	0.000315501	0.197424	0.8165	0.7485
Epi-Ciliated	B cells	MIF	CD74_CD44	2.04808e-05	0	MIF_CD74_CD44	MIF - (CD74+CD44)	MIF	Secreted Signaling	PMID: 29637711; PMID: 26175090	WOI Control	Epi-Ciliated.MIF	B cells.CD74_CD44	5.07511e-11	0.445642	0.828	0.61	0.000315501	0.197424	0.8165	0.7485
Epi-Glandular	B cells	MIF	CD74_CD44	7.00159e-05	0	MIF_CD74_CD44	MIF - (CD74+CD44)	MIF	Secreted Signaling	PMID: 29637711; PMID: 26175090	WOI Control	Epi-Glandular.MIF	B cells.CD74_CD44	NA	NA	NA	NA	0.000315501	0.197424	0.8165	0.7485
Epi-Glandular secretory	B cells	MIF	CD74_CD44	7.7579e-05	0	MIF_CD74_CD44	MIF - (CD74+CD44)	MIF	Secreted Signaling	PMID: 29637711; PMID: 26175090	WOI Control	Epi-Glandular secretory.MIF	B cells.CD74_CD44	1.0015e-25	0.386935	0.969	0.813	0.000315501	0.197424	0.8165	0.7485
Epi-Lumenal	B cells	MIF	CD74_CD44	7.06268e-05	0	MIF_CD74_CD44	MIF - (CD74+CD44)	MIF	Secreted Signaling	PMID: 29637711; PMID: 26175090	WOI Control	Epi-Lumenal.MIF	B cells.CD74_CD44	5.03725e-11	-0.497227	0.932	0.883	0.000315501	0.197424	0.8165	0.7485
Epi-PDGFRA	B cells	MIF	CD74_CD44	3.41501e-06	0	MIF_CD74_CD44	MIF - (CD74+CD44)	MIF	Secreted Signaling	PMID: 29637711; PMID: 26175090	WOI Control	Epi-PDGFRA.MIF	B cells.CD74_CD44	4.70104e-20	0.434688	0.765	0.505	0.000315501	0.197424	0.8165	0.7485
Epi-SOX9	B cells	MIF	CD74_CD44	1.74588e-05	0	MIF_CD74_CD44	MIF - (CD74+CD44)	MIF	Secreted Signaling	PMID: 29637711; PMID: 26175090	WOI Control	Epi-SOX9.MIF	B cells.CD74_CD44	NA	NA	NA	NA	0.000315501	0.197424	0.8165	0.7485
Macrophages	B cells	MIF	CD74_CD44	8.67045e-07	0	MIF_CD74_CD44	MIF - (CD74+CD44)	MIF	Secreted Signaling	PMID: 29637711; PMID: 26175090	WOI Control	Macrophages.MIF	B cells.CD74_CD44	9.51265e-38	1.01244	0.761	0.323	0.000315501	0.197424	0.8165	0.7485
MAIT cells	B cells	MIF	CD74_CD44	1.11513e-06	0	MIF_CD74_CD44	MIF - (CD74+CD44)	MIF	Secreted Signaling	PMID: 29637711; PMID: 26175090	WOI Control	MAIT cells.MIF	B cells.CD74_CD44	4.98899e-07	0.457524	0.758	0.739	0.000315501	0.197424	0.8165	0.7485
Myofibroblasts	B cells	MIF	CD74_CD44	1.6607e-05	0	MIF_CD74_CD44	MIF - (CD74+CD44)	MIF	Secreted Signaling	PMID: 29637711; PMID: 26175090	WOI Control	Myofibroblasts.MIF	B cells.CD74_CD44	0.0170839	1.97202	0.975	0	0.000315501	0.197424	0.8165	0.7485
NK	B cells	MIF	CD74_CD44	6.25024e-06	0	MIF_CD74_CD44	MIF - (CD74+CD44)	MIF	Secreted Signaling	PMID: 29637711; PMID: 26175090	WOI Control	NK.MIF	B cells.CD74_CD44	1.47277e-66	0.622055	0.709	0.523	0.000315501	0.197424	0.8165	0.7485
PV MYH11	B cells	MIF	CD74_CD44	4.5245e-06	0	MIF_CD74_CD44	MIF - (CD74+CD44)	MIF	Secreted Signaling	PMID: 29637711; PMID: 26175090	WOI Control	PV MYH11.MIF	B cells.CD74_CD44	7.45496e-29	0.459936	0.846	0.733	0.000315501	0.197424	0.8165	0.7485
PV STEAP4	B cells	MIF	CD74_CD44	7.33965e-06	0	MIF_CD74_CD44	MIF - (CD74+CD44)	MIF	Secreted Signaling	PMID: 29637711; PMID: 26175090	WOI Control	PV STEAP4.MIF	B cells.CD74_CD44	4.85775e-11	0.251353	0.729	0.718	0.000315501	0.197424	0.8165	0.7485
SMC	B cells	MIF	CD74_CD44	2.07826e-06	0	MIF_CD74_CD44	MIF - (CD74+CD44)	MIF	Secreted Signaling	PMID: 29637711; PMID: 26175090	WOI Control	SMC.MIF	B cells.CD74_CD44	NA	NA	NA	NA	0.000315501	0.197424	0.8165	0.7485
Stroma	B cells	MIF	CD74_CD44	0.00021144	0	MIF_CD74_CD44	MIF - (CD74+CD44)	MIF	Secreted Signaling	PMID: 29637711; PMID: 26175090	WOI Control	Stroma.MIF	B cells.CD74_CD44	0	0.690269	0.842	0.625	0.000315501	0.197424	0.8165	0.7485
AS-Epithelium	CD8+ T cells	MIF	CD74_CD44	1.49205e-06	0	MIF_CD74_CD44	MIF - (CD74+CD44)	MIF	Secreted Signaling	PMID: 29637711; PMID: 26175090	WOI Control	AS-Epithelium.MIF	CD8+ T cells.CD74_CD44	1.75675e-19	0.557643	0.939	0.478	0.000151914	-0.26781	0.536	0.769
B cells	CD8+ T cells	MIF	CD74_CD44	6.75479e-07	0.02	MIF_CD74_CD44	MIF - (CD74+CD44)	MIF	Secreted Signaling	PMID: 29637711; PMID: 26175090	WOI Control	B cells.MIF	CD8+ T cells.CD74_CD44	0.000179531	0.25805	0.537	0.376	0.000151914	-0.26781	0.536	0.769
CD8+ T cells	CD8+ T cells	MIF	CD74_CD44	2.27052e-06	0	MIF_CD74_CD44	MIF - (CD74+CD44)	MIF	Secreted Signaling	PMID: 29637711; PMID: 26175090	WOI Control	CD8+ T cells.MIF	CD8+ T cells.CD74_CD44	1.43269e-23	0.561077	0.644	0.549	0.000151914	-0.26781	0.536	0.769
Cytotoxic NK	CD8+ T cells	MIF	CD74_CD44	4.7004e-07	0	MIF_CD74_CD44	MIF - (CD74+CD44)	MIF	Secreted Signaling	PMID: 29637711; PMID: 26175090	WOI Control	Cytotoxic NK.MIF	CD8+ T cells.CD74_CD44	2.64854e-07	0.667361	0.592	0.51	0.000151914	-0.26781	0.536	0.769
DC	CD8+ T cells	MIF	CD74_CD44	8.31217e-07	0	MIF_CD74_CD44	MIF - (CD74+CD44)	MIF	Secreted Signaling	PMID: 29637711; PMID: 26175090	WOI Control	DC.MIF	CD8+ T cells.CD74_CD44	1.46522e-17	0.774505	0.756	0.544	0.000151914	-0.26781	0.536	0.769
DN T cells	CD8+ T cells	MIF	CD74_CD44	1.93339e-06	0	MIF_CD74_CD44	MIF - (CD74+CD44)	MIF	Secreted Signaling	PMID: 29637711; PMID: 26175090	WOI Control	DN T cells.MIF	CD8+ T cells.CD74_CD44	6.39802e-36	0.727923	0.675	0.51	0.000151914	-0.26781	0.536	0.769
EC-Artery	CD8+ T cells	MIF	CD74_CD44	6.90954e-07	0	MIF_CD74_CD44	MIF - (CD74+CD44)	MIF	Secreted Signaling	PMID: 29637711; PMID: 26175090	WOI Control	EC-Artery.MIF	CD8+ T cells.CD74_CD44	6.32179e-09	0.441076	0.854	0.679	0.000151914	-0.26781	0.536	0.769
EC-Vein	CD8+ T cells	MIF	CD74_CD44	1.1456e-05	0	MIF_CD74_CD44	MIF - (CD74+CD44)	MIF	Secreted Signaling	PMID: 29637711; PMID: 26175090	WOI Control	EC-Vein.MIF	CD8+ T cells.CD74_CD44	4.65342e-83	0.500132	0.818	0.614	0.000151914	-0.26781	0.536	0.769
Epi-Ciliated	CD8+ T cells	MIF	CD74_CD44	1.61686e-05	0	MIF_CD74_CD44	MIF - (CD74+CD44)	MIF	Secreted Signaling	PMID: 29637711; PMID: 26175090	WOI Control	Epi-Ciliated.MIF	CD8+ T cells.CD74_CD44	5.07511e-11	0.445642	0.828	0.61	0.000151914	-0.26781	0.536	0.769
Epi-Glandular	CD8+ T cells	MIF	CD74_CD44	5.55103e-05	0	MIF_CD74_CD44	MIF - (CD74+CD44)	MIF	Secreted Signaling	PMID: 29637711; PMID: 26175090	WOI Control	Epi-Glandular.MIF	CD8+ T cells.CD74_CD44	NA	NA	NA	NA	0.000151914	-0.26781	0.536	0.769
Epi-Glandular secretory	CD8+ T cells	MIF	CD74_CD44	6.25002e-05	0	MIF_CD74_CD44	MIF - (CD74+CD44)	MIF	Secreted Signaling	PMID: 29637711; PMID: 26175090	WOI Control	Epi-Glandular secretory.MIF	CD8+ T cells.CD74_CD44	1.0015e-25	0.386935	0.969	0.813	0.000151914	-0.26781	0.536	0.769
Epi-Lumenal	CD8+ T cells	MIF	CD74_CD44	5.64685e-05	0	MIF_CD74_CD44	MIF - (CD74+CD44)	MIF	Secreted Signaling	PMID: 29637711; PMID: 26175090	WOI Control	Epi-Lumenal.MIF	CD8+ T cells.CD74_CD44	5.03725e-11	-0.497227	0.932	0.883	0.000151914	-0.26781	0.536	0.769
Epi-PDGFRA	CD8+ T cells	MIF	CD74_CD44	2.66966e-06	0	MIF_CD74_CD44	MIF - (CD74+CD44)	MIF	Secreted Signaling	PMID: 29637711; PMID: 26175090	WOI Control	Epi-PDGFRA.MIF	CD8+ T cells.CD74_CD44	4.70104e-20	0.434688	0.765	0.505	0.000151914	-0.26781	0.536	0.769
Epi-SOX9	CD8+ T cells	MIF	CD74_CD44	1.39889e-05	0	MIF_CD74_CD44	MIF - (CD74+CD44)	MIF	Secreted Signaling	PMID: 29637711; PMID: 26175090	WOI Control	Epi-SOX9.MIF	CD8+ T cells.CD74_CD44	NA	NA	NA	NA	0.000151914	-0.26781	0.536	0.769
Macrophages	CD8+ T cells	MIF	CD74_CD44	6.68081e-07	0	MIF_CD74_CD44	MIF - (CD74+CD44)	MIF	Secreted Signaling	PMID: 29637711; PMID: 26175090	WOI Control	Macrophages.MIF	CD8+ T cells.CD74_CD44	9.51265e-38	1.01244	0.761	0.323	0.000151914	-0.26781	0.536	0.769
MAIT cells	CD8+ T cells	MIF	CD74_CD44	8.69497e-07	0	MIF_CD74_CD44	MIF - (CD74+CD44)	MIF	Secreted Signaling	PMID: 29637711; PMID: 26175090	WOI Control	MAIT cells.MIF	CD8+ T cells.CD74_CD44	4.98899e-07	0.457524	0.758	0.739	0.000151914	-0.26781	0.536	0.769
Myofibroblasts	CD8+ T cells	MIF	CD74_CD44	1.32092e-05	0	MIF_CD74_CD44	MIF - (CD74+CD44)	MIF	Secreted Signaling	PMID: 29637711; PMID: 26175090	WOI Control	Myofibroblasts.MIF	CD8+ T cells.CD74_CD44	0.0170839	1.97202	0.975	0	0.000151914	-0.26781	0.536	0.769
NK	CD8+ T cells	MIF	CD74_CD44	4.82697e-06	0	MIF_CD74_CD44	MIF - (CD74+CD44)	MIF	Secreted Signaling	PMID: 29637711; PMID: 26175090	WOI Control	NK.MIF	CD8+ T cells.CD74_CD44	1.47277e-66	0.622055	0.709	0.523	0.000151914	-0.26781	0.536	0.769
PV MYH11	CD8+ T cells	MIF	CD74_CD44	3.51781e-06	0	MIF_CD74_CD44	MIF - (CD74+CD44)	MIF	Secreted Signaling	PMID: 29637711; PMID: 26175090	WOI Control	PV MYH11.MIF	CD8+ T cells.CD74_CD44	7.45496e-29	0.459936	0.846	0.733	0.000151914	-0.26781	0.536	0.769
PV STEAP4	CD8+ T cells	MIF	CD74_CD44	5.62731e-06	0	MIF_CD74_CD44	MIF - (CD74+CD44)	MIF	Secreted Signaling	PMID: 29637711; PMID: 26175090	WOI Control	PV STEAP4.MIF	CD8+ T cells.CD74_CD44	4.85775e-11	0.251353	0.729	0.718	0.000151914	-0.26781	0.536	0.769
SMC	CD8+ T cells	MIF	CD74_CD44	1.61356e-06	0	MIF_CD74_CD44	MIF - (CD74+CD44)	MIF	Secreted Signaling	PMID: 29637711; PMID: 26175090	WOI Control	SMC.MIF	CD8+ T cells.CD74_CD44	NA	NA	NA	NA	0.000151914	-0.26781	0.536	0.769
Stroma	CD8+ T cells	MIF	CD74_CD44	0.000165159	0	MIF_CD74_CD44	MIF - (CD74+CD44)	MIF	Secreted Signaling	PMID: 29637711; PMID: 26175090	WOI Control	Stroma.MIF	CD8+ T cells.CD74_CD44	0	0.690269	0.842	0.625	0.000151914	-0.26781	0.536	0.769
AS-Epithelium	Cytotoxic NK	MIF	CD74_CD44	1.80114e-07	0	MIF_CD74_CD44	MIF - (CD74+CD44)	MIF	Secreted Signaling	PMID: 29637711; PMID: 26175090	WOI Control	AS-Epithelium.MIF	Cytotoxic NK.CD74_CD44	1.75675e-19	0.557643	0.939	0.478	0.00781538	-0.220094	0.369	0.6245
Epi-Ciliated	Cytotoxic NK	MIF	CD74_CD44	1.94171e-06	0.02	MIF_CD74_CD44	MIF - (CD74+CD44)	MIF	Secreted Signaling	PMID: 29637711; PMID: 26175090	WOI Control	Epi-Ciliated.MIF	Cytotoxic NK.CD74_CD44	5.07511e-11	0.445642	0.828	0.61	0.00781538	-0.220094	0.369	0.6245
Epi-Glandular	Cytotoxic NK	MIF	CD74_CD44	6.67654e-06	0.02	MIF_CD74_CD44	MIF - (CD74+CD44)	MIF	Secreted Signaling	PMID: 29637711; PMID: 26175090	WOI Control	Epi-Glandular.MIF	Cytotoxic NK.CD74_CD44	NA	NA	NA	NA	0.00781538	-0.220094	0.369	0.6245
Epi-Glandular secretory	Cytotoxic NK	MIF	CD74_CD44	7.56137e-06	0	MIF_CD74_CD44	MIF - (CD74+CD44)	MIF	Secreted Signaling	PMID: 29637711; PMID: 26175090	WOI Control	Epi-Glandular secretory.MIF	Cytotoxic NK.CD74_CD44	1.0015e-25	0.386935	0.969	0.813	0.00781538	-0.220094	0.369	0.6245
Epi-Lumenal	Cytotoxic NK	MIF	CD74_CD44	6.81262e-06	0	MIF_CD74_CD44	MIF - (CD74+CD44)	MIF	Secreted Signaling	PMID: 29637711; PMID: 26175090	WOI Control	Epi-Lumenal.MIF	Cytotoxic NK.CD74_CD44	5.03725e-11	-0.497227	0.932	0.883	0.00781538	-0.220094	0.369	0.6245
Epi-SOX9	Cytotoxic NK	MIF	CD74_CD44	1.68902e-06	0	MIF_CD74_CD44	MIF - (CD74+CD44)	MIF	Secreted Signaling	PMID: 29637711; PMID: 26175090	WOI Control	Epi-SOX9.MIF	Cytotoxic NK.CD74_CD44	NA	NA	NA	NA	0.00781538	-0.220094	0.369	0.6245
Myofibroblasts	Cytotoxic NK	MIF	CD74_CD44	1.59062e-06	0	MIF_CD74_CD44	MIF - (CD74+CD44)	MIF	Secreted Signaling	PMID: 29637711; PMID: 26175090	WOI Control	Myofibroblasts.MIF	Cytotoxic NK.CD74_CD44	0.0170839	1.97202	0.975	0	0.00781538	-0.220094	0.369	0.6245
AS-Epithelium	DC	MIF	CD74_CD44	1.43552e-06	0	MIF_CD74_CD44	MIF - (CD74+CD44)	MIF	Secreted Signaling	PMID: 29637711; PMID: 26175090	WOI Control	AS-Epithelium.MIF	DC.CD74_CD44	1.75675e-19	0.557643	0.939	0.478	6.65607e-09	-0.27902	0.994	1
B cells	DC	MIF	CD74_CD44	7.06557e-07	0	MIF_CD74_CD44	MIF - (CD74+CD44)	MIF	Secreted Signaling	PMID: 29637711; PMID: 26175090	WOI Control	B cells.MIF	DC.CD74_CD44	0.000179531	0.25805	0.537	0.376	6.65607e-09	-0.27902	0.994	1
CD8+ T cells	DC	MIF	CD74_CD44	2.27971e-06	0	MIF_CD74_CD44	MIF - (CD74+CD44)	MIF	Secreted Signaling	PMID: 29637711; PMID: 26175090	WOI Control	CD8+ T cells.MIF	DC.CD74_CD44	1.43269e-23	0.561077	0.644	0.549	6.65607e-09	-0.27902	0.994	1
Cytotoxic NK	DC	MIF	CD74_CD44	4.76518e-07	0	MIF_CD74_CD44	MIF - (CD74+CD44)	MIF	Secreted Signaling	PMID: 29637711; PMID: 26175090	WOI Control	Cytotoxic NK.MIF	DC.CD74_CD44	2.64854e-07	0.667361	0.592	0.51	6.65607e-09	-0.27902	0.994	1
DC	DC	MIF	CD74_CD44	8.35244e-07	0	MIF_CD74_CD44	MIF - (CD74+CD44)	MIF	Secreted Signaling	PMID: 29637711; PMID: 26175090	WOI Control	DC.MIF	DC.CD74_CD44	1.46522e-17	0.774505	0.756	0.544	6.65607e-09	-0.27902	0.994	1
DN T cells	DC	MIF	CD74_CD44	1.93696e-06	0	MIF_CD74_CD44	MIF - (CD74+CD44)	MIF	Secreted Signaling	PMID: 29637711; PMID: 26175090	WOI Control	DN T cells.MIF	DC.CD74_CD44	6.39802e-36	0.727923	0.675	0.51	6.65607e-09	-0.27902	0.994	1
EC-Artery	DC	MIF	CD74_CD44	6.94603e-07	0	MIF_CD74_CD44	MIF - (CD74+CD44)	MIF	Secreted Signaling	PMID: 29637711; PMID: 26175090	WOI Control	EC-Artery.MIF	DC.CD74_CD44	6.32179e-09	0.441076	0.854	0.679	6.65607e-09	-0.27902	0.994	1
EC-Vein	DC	MIF	CD74_CD44	1.13645e-05	0	MIF_CD74_CD44	MIF - (CD74+CD44)	MIF	Secreted Signaling	PMID: 29637711; PMID: 26175090	WOI Control	EC-Vein.MIF	DC.CD74_CD44	4.65342e-83	0.500132	0.818	0.614	6.65607e-09	-0.27902	0.994	1
Epi-Ciliated	DC	MIF	CD74_CD44	1.58312e-05	0	MIF_CD74_CD44	MIF - (CD74+CD44)	MIF	Secreted Signaling	PMID: 29637711; PMID: 26175090	WOI Control	Epi-Ciliated.MIF	DC.CD74_CD44	5.07511e-11	0.445642	0.828	0.61	6.65607e-09	-0.27902	0.994	1
Epi-Glandular	DC	MIF	CD74_CD44	5.40679e-05	0	MIF_CD74_CD44	MIF - (CD74+CD44)	MIF	Secreted Signaling	PMID: 29637711; PMID: 26175090	WOI Control	Epi-Glandular.MIF	DC.CD74_CD44	NA	NA	NA	NA	6.65607e-09	-0.27902	0.994	1
Epi-Glandular secretory	DC	MIF	CD74_CD44	5.96922e-05	0	MIF_CD74_CD44	MIF - (CD74+CD44)	MIF	Secreted Signaling	PMID: 29637711; PMID: 26175090	WOI Control	Epi-Glandular secretory.MIF	DC.CD74_CD44	1.0015e-25	0.386935	0.969	0.813	6.65607e-09	-0.27902	0.994	1
Epi-Lumenal	DC	MIF	CD74_CD44	5.44356e-05	0	MIF_CD74_CD44	MIF - (CD74+CD44)	MIF	Secreted Signaling	PMID: 29637711; PMID: 26175090	WOI Control	Epi-Lumenal.MIF	DC.CD74_CD44	5.03725e-11	-0.497227	0.932	0.883	6.65607e-09	-0.27902	0.994	1
Epi-PDGFRA	DC	MIF	CD74_CD44	2.64568e-06	0	MIF_CD74_CD44	MIF - (CD74+CD44)	MIF	Secreted Signaling	PMID: 29637711; PMID: 26175090	WOI Control	Epi-PDGFRA.MIF	DC.CD74_CD44	4.70104e-20	0.434688	0.765	0.505	6.65607e-09	-0.27902	0.994	1
Epi-SOX9	DC	MIF	CD74_CD44	1.34499e-05	0	MIF_CD74_CD44	MIF - (CD74+CD44)	MIF	Secreted Signaling	PMID: 29637711; PMID: 26175090	WOI Control	Epi-SOX9.MIF	DC.CD74_CD44	NA	NA	NA	NA	6.65607e-09	-0.27902	0.994	1
Macrophages	DC	MIF	CD74_CD44	6.73991e-07	0	MIF_CD74_CD44	MIF - (CD74+CD44)	MIF	Secreted Signaling	PMID: 29637711; PMID: 26175090	WOI Control	Macrophages.MIF	DC.CD74_CD44	9.51265e-38	1.01244	0.761	0.323	6.65607e-09	-0.27902	0.994	1
MAIT cells	DC	MIF	CD74_CD44	8.64433e-07	0	MIF_CD74_CD44	MIF - (CD74+CD44)	MIF	Secreted Signaling	PMID: 29637711; PMID: 26175090	WOI Control	MAIT cells.MIF	DC.CD74_CD44	4.98899e-07	0.457524	0.758	0.739	6.65607e-09	-0.27902	0.994	1
Myofibroblasts	DC	MIF	CD74_CD44	1.28148e-05	0	MIF_CD74_CD44	MIF - (CD74+CD44)	MIF	Secreted Signaling	PMID: 29637711; PMID: 26175090	WOI Control	Myofibroblasts.MIF	DC.CD74_CD44	0.0170839	1.97202	0.975	0	6.65607e-09	-0.27902	0.994	1
NK	DC	MIF	CD74_CD44	4.85598e-06	0	MIF_CD74_CD44	MIF - (CD74+CD44)	MIF	Secreted Signaling	PMID: 29637711; PMID: 26175090	WOI Control	NK.MIF	DC.CD74_CD44	1.47277e-66	0.622055	0.709	0.523	6.65607e-09	-0.27902	0.994	1
PV MYH11	DC	MIF	CD74_CD44	3.50966e-06	0	MIF_CD74_CD44	MIF - (CD74+CD44)	MIF	Secreted Signaling	PMID: 29637711; PMID: 26175090	WOI Control	PV MYH11.MIF	DC.CD74_CD44	7.45496e-29	0.459936	0.846	0.733	6.65607e-09	-0.27902	0.994	1
PV STEAP4	DC	MIF	CD74_CD44	5.71215e-06	0	MIF_CD74_CD44	MIF - (CD74+CD44)	MIF	Secreted Signaling	PMID: 29637711; PMID: 26175090	WOI Control	PV STEAP4.MIF	DC.CD74_CD44	4.85775e-11	0.251353	0.729	0.718	6.65607e-09	-0.27902	0.994	1
SMC	DC	MIF	CD74_CD44	1.61265e-06	0	MIF_CD74_CD44	MIF - (CD74+CD44)	MIF	Secreted Signaling	PMID: 29637711; PMID: 26175090	WOI Control	SMC.MIF	DC.CD74_CD44	NA	NA	NA	NA	6.65607e-09	-0.27902	0.994	1
Stroma	DC	MIF	CD74_CD44	0.000163838	0	MIF_CD74_CD44	MIF - (CD74+CD44)	MIF	Secreted Signaling	PMID: 29637711; PMID: 26175090	WOI Control	Stroma.MIF	DC.CD74_CD44	0	0.690269	0.842	0.625	6.65607e-09	-0.27902	0.994	1
AS-Epithelium	DN T cells	MIF	CD74_CD44	1.16848e-06	0	MIF_CD74_CD44	MIF - (CD74+CD44)	MIF	Secreted Signaling	PMID: 29637711; PMID: 26175090	WOI Control	AS-Epithelium.MIF	DN T cells.CD74_CD44	1.75675e-19	0.557643	0.939	0.478	NA	NA	NA	NA
CD8+ T cells	DN T cells	MIF	CD74_CD44	1.77546e-06	0	MIF_CD74_CD44	MIF - (CD74+CD44)	MIF	Secreted Signaling	PMID: 29637711; PMID: 26175090	WOI Control	CD8+ T cells.MIF	DN T cells.CD74_CD44	1.43269e-23	0.561077	0.644	0.549	NA	NA	NA	NA
Cytotoxic NK	DN T cells	MIF	CD74_CD44	3.67431e-07	0	MIF_CD74_CD44	MIF - (CD74+CD44)	MIF	Secreted Signaling	PMID: 29637711; PMID: 26175090	WOI Control	Cytotoxic NK.MIF	DN T cells.CD74_CD44	2.64854e-07	0.667361	0.592	0.51	NA	NA	NA	NA
DC	DN T cells	MIF	CD74_CD44	6.49961e-07	0	MIF_CD74_CD44	MIF - (CD74+CD44)	MIF	Secreted Signaling	PMID: 29637711; PMID: 26175090	WOI Control	DC.MIF	DN T cells.CD74_CD44	1.46522e-17	0.774505	0.756	0.544	NA	NA	NA	NA
DN T cells	DN T cells	MIF	CD74_CD44	1.51195e-06	0	MIF_CD74_CD44	MIF - (CD74+CD44)	MIF	Secreted Signaling	PMID: 29637711; PMID: 26175090	WOI Control	DN T cells.MIF	DN T cells.CD74_CD44	6.39802e-36	0.727923	0.675	0.51	NA	NA	NA	NA
EC-Artery	DN T cells	MIF	CD74_CD44	5.40276e-07	0	MIF_CD74_CD44	MIF - (CD74+CD44)	MIF	Secreted Signaling	PMID: 29637711; PMID: 26175090	WOI Control	EC-Artery.MIF	DN T cells.CD74_CD44	6.32179e-09	0.441076	0.854	0.679	NA	NA	NA	NA
EC-Vein	DN T cells	MIF	CD74_CD44	8.96192e-06	0	MIF_CD74_CD44	MIF - (CD74+CD44)	MIF	Secreted Signaling	PMID: 29637711; PMID: 26175090	WOI Control	EC-Vein.MIF	DN T cells.CD74_CD44	4.65342e-83	0.500132	0.818	0.614	NA	NA	NA	NA
Epi-Ciliated	DN T cells	MIF	CD74_CD44	1.26543e-05	0	MIF_CD74_CD44	MIF - (CD74+CD44)	MIF	Secreted Signaling	PMID: 29637711; PMID: 26175090	WOI Control	Epi-Ciliated.MIF	DN T cells.CD74_CD44	5.07511e-11	0.445642	0.828	0.61	NA	NA	NA	NA
Epi-Glandular	DN T cells	MIF	CD74_CD44	4.34529e-05	0	MIF_CD74_CD44	MIF - (CD74+CD44)	MIF	Secreted Signaling	PMID: 29637711; PMID: 26175090	WOI Control	Epi-Glandular.MIF	DN T cells.CD74_CD44	NA	NA	NA	NA	NA	NA	NA	NA
Epi-Glandular secretory	DN T cells	MIF	CD74_CD44	4.8959e-05	0	MIF_CD74_CD44	MIF - (CD74+CD44)	MIF	Secreted Signaling	PMID: 29637711; PMID: 26175090	WOI Control	Epi-Glandular secretory.MIF	DN T cells.CD74_CD44	1.0015e-25	0.386935	0.969	0.813	NA	NA	NA	NA
Epi-Lumenal	DN T cells	MIF	CD74_CD44	4.42194e-05	0	MIF_CD74_CD44	MIF - (CD74+CD44)	MIF	Secreted Signaling	PMID: 29637711; PMID: 26175090	WOI Control	Epi-Lumenal.MIF	DN T cells.CD74_CD44	5.03725e-11	-0.497227	0.932	0.883	NA	NA	NA	NA
Epi-PDGFRA	DN T cells	MIF	CD74_CD44	2.08851e-06	0	MIF_CD74_CD44	MIF - (CD74+CD44)	MIF	Secreted Signaling	PMID: 29637711; PMID: 26175090	WOI Control	Epi-PDGFRA.MIF	DN T cells.CD74_CD44	4.70104e-20	0.434688	0.765	0.505	NA	NA	NA	NA
Epi-SOX9	DN T cells	MIF	CD74_CD44	1.09555e-05	0	MIF_CD74_CD44	MIF - (CD74+CD44)	MIF	Secreted Signaling	PMID: 29637711; PMID: 26175090	WOI Control	Epi-SOX9.MIF	DN T cells.CD74_CD44	NA	NA	NA	NA	NA	NA	NA	NA
Macrophages	DN T cells	MIF	CD74_CD44	5.22328e-07	0	MIF_CD74_CD44	MIF - (CD74+CD44)	MIF	Secreted Signaling	PMID: 29637711; PMID: 26175090	WOI Control	Macrophages.MIF	DN T cells.CD74_CD44	9.51265e-38	1.01244	0.761	0.323	NA	NA	NA	NA
MAIT cells	DN T cells	MIF	CD74_CD44	6.80145e-07	0	MIF_CD74_CD44	MIF - (CD74+CD44)	MIF	Secreted Signaling	PMID: 29637711; PMID: 26175090	WOI Control	MAIT cells.MIF	DN T cells.CD74_CD44	4.98899e-07	0.457524	0.758	0.739	NA	NA	NA	NA
Myofibroblasts	DN T cells	MIF	CD74_CD44	1.03415e-05	0	MIF_CD74_CD44	MIF - (CD74+CD44)	MIF	Secreted Signaling	PMID: 29637711; PMID: 26175090	WOI Control	Myofibroblasts.MIF	DN T cells.CD74_CD44	0.0170839	1.97202	0.975	0	NA	NA	NA	NA
NK	DN T cells	MIF	CD74_CD44	3.77425e-06	0	MIF_CD74_CD44	MIF - (CD74+CD44)	MIF	Secreted Signaling	PMID: 29637711; PMID: 26175090	WOI Control	NK.MIF	DN T cells.CD74_CD44	1.47277e-66	0.622055	0.709	0.523	NA	NA	NA	NA
PV MYH11	DN T cells	MIF	CD74_CD44	2.7514e-06	0	MIF_CD74_CD44	MIF - (CD74+CD44)	MIF	Secreted Signaling	PMID: 29637711; PMID: 26175090	WOI Control	PV MYH11.MIF	DN T cells.CD74_CD44	7.45496e-29	0.459936	0.846	0.733	NA	NA	NA	NA
PV STEAP4	DN T cells	MIF	CD74_CD44	4.39869e-06	0	MIF_CD74_CD44	MIF - (CD74+CD44)	MIF	Secreted Signaling	PMID: 29637711; PMID: 26175090	WOI Control	PV STEAP4.MIF	DN T cells.CD74_CD44	4.85775e-11	0.251353	0.729	0.718	NA	NA	NA	NA
SMC	DN T cells	MIF	CD74_CD44	1.26194e-06	0	MIF_CD74_CD44	MIF - (CD74+CD44)	MIF	Secreted Signaling	PMID: 29637711; PMID: 26175090	WOI Control	SMC.MIF	DN T cells.CD74_CD44	NA	NA	NA	NA	NA	NA	NA	NA
Stroma	DN T cells	MIF	CD74_CD44	0.000129202	0	MIF_CD74_CD44	MIF - (CD74+CD44)	MIF	Secreted Signaling	PMID: 29637711; PMID: 26175090	WOI Control	Stroma.MIF	DN T cells.CD74_CD44	0	0.690269	0.842	0.625	NA	NA	NA	NA
Epi-Glandular secretory	Epi-Ciliated	MIF	CD74_CD44	9.57011e-05	0.04	MIF_CD74_CD44	MIF - (CD74+CD44)	MIF	Secreted Signaling	PMID: 29637711; PMID: 26175090	WOI Control	Epi-Glandular secretory.MIF	Epi-Ciliated.CD74_CD44	1.0015e-25	0.386935	0.969	0.813	NA	NA	NA	NA
AS-Epithelium	Epi-Glandular secretory	MIF	CD74_CD44	1.36424e-05	0	MIF_CD74_CD44	MIF - (CD74+CD44)	MIF	Secreted Signaling	PMID: 29637711; PMID: 26175090	WOI Control	AS-Epithelium.MIF	Epi-Glandular secretory.CD74_CD44	1.75675e-19	0.557643	0.939	0.478	2.50728e-05	0.0223694	0.6405	0.5905
B cells	Epi-Glandular secretory	MIF	CD74_CD44	6.03235e-06	0.04	MIF_CD74_CD44	MIF - (CD74+CD44)	MIF	Secreted Signaling	PMID: 29637711; PMID: 26175090	WOI Control	B cells.MIF	Epi-Glandular secretory.CD74_CD44	0.000179531	0.25805	0.537	0.376	2.50728e-05	0.0223694	0.6405	0.5905
CD8+ T cells	Epi-Glandular secretory	MIF	CD74_CD44	2.05056e-05	0	MIF_CD74_CD44	MIF - (CD74+CD44)	MIF	Secreted Signaling	PMID: 29637711; PMID: 26175090	WOI Control	CD8+ T cells.MIF	Epi-Glandular secretory.CD74_CD44	1.43269e-23	0.561077	0.644	0.549	2.50728e-05	0.0223694	0.6405	0.5905
Cytotoxic NK	Epi-Glandular secretory	MIF	CD74_CD44	4.23361e-06	0	MIF_CD74_CD44	MIF - (CD74+CD44)	MIF	Secreted Signaling	PMID: 29637711; PMID: 26175090	WOI Control	Cytotoxic NK.MIF	Epi-Glandular secretory.CD74_CD44	2.64854e-07	0.667361	0.592	0.51	2.50728e-05	0.0223694	0.6405	0.5905
DC	Epi-Glandular secretory	MIF	CD74_CD44	7.50525e-06	0	MIF_CD74_CD44	MIF - (CD74+CD44)	MIF	Secreted Signaling	PMID: 29637711; PMID: 26175090	WOI Control	DC.MIF	Epi-Glandular secretory.CD74_CD44	1.46522e-17	0.774505	0.756	0.544	2.50728e-05	0.0223694	0.6405	0.5905
DN T cells	Epi-Glandular secretory	MIF	CD74_CD44	1.74717e-05	0	MIF_CD74_CD44	MIF - (CD74+CD44)	MIF	Secreted Signaling	PMID: 29637711; PMID: 26175090	WOI Control	DN T cells.MIF	Epi-Glandular secretory.CD74_CD44	6.39802e-36	0.727923	0.675	0.51	2.50728e-05	0.0223694	0.6405	0.5905
EC-Artery	Epi-Glandular secretory	MIF	CD74_CD44	6.23802e-06	0	MIF_CD74_CD44	MIF - (CD74+CD44)	MIF	Secreted Signaling	PMID: 29637711; PMID: 26175090	WOI Control	EC-Artery.MIF	Epi-Glandular secretory.CD74_CD44	6.32179e-09	0.441076	0.854	0.679	2.50728e-05	0.0223694	0.6405	0.5905
EC-Vein	Epi-Glandular secretory	MIF	CD74_CD44	0.000103817	0	MIF_CD74_CD44	MIF - (CD74+CD44)	MIF	Secreted Signaling	PMID: 29637711; PMID: 26175090	WOI Control	EC-Vein.MIF	Epi-Glandular secretory.CD74_CD44	4.65342e-83	0.500132	0.818	0.614	2.50728e-05	0.0223694	0.6405	0.5905
Epi-Ciliated	Epi-Glandular secretory	MIF	CD74_CD44	0.000147076	0	MIF_CD74_CD44	MIF - (CD74+CD44)	MIF	Secreted Signaling	PMID: 29637711; PMID: 26175090	WOI Control	Epi-Ciliated.MIF	Epi-Glandular secretory.CD74_CD44	5.07511e-11	0.445642	0.828	0.61	2.50728e-05	0.0223694	0.6405	0.5905
Epi-Glandular	Epi-Glandular secretory	MIF	CD74_CD44	0.000505713	0	MIF_CD74_CD44	MIF - (CD74+CD44)	MIF	Secreted Signaling	PMID: 29637711; PMID: 26175090	WOI Control	Epi-Glandular.MIF	Epi-Glandular secretory.CD74_CD44	NA	NA	NA	NA	2.50728e-05	0.0223694	0.6405	0.5905
Epi-Glandular secretory	Epi-Glandular secretory	MIF	CD74_CD44	0.000572715	0	MIF_CD74_CD44	MIF - (CD74+CD44)	MIF	Secreted Signaling	PMID: 29637711; PMID: 26175090	WOI Control	Epi-Glandular secretory.MIF	Epi-Glandular secretory.CD74_CD44	1.0015e-25	0.386935	0.969	0.813	2.50728e-05	0.0223694	0.6405	0.5905
Epi-Lumenal	Epi-Glandular secretory	MIF	CD74_CD44	0.000516011	0	MIF_CD74_CD44	MIF - (CD74+CD44)	MIF	Secreted Signaling	PMID: 29637711; PMID: 26175090	WOI Control	Epi-Lumenal.MIF	Epi-Glandular secretory.CD74_CD44	5.03725e-11	-0.497227	0.932	0.883	2.50728e-05	0.0223694	0.6405	0.5905
Epi-PDGFRA	Epi-Glandular secretory	MIF	CD74_CD44	2.41998e-05	0	MIF_CD74_CD44	MIF - (CD74+CD44)	MIF	Secreted Signaling	PMID: 29637711; PMID: 26175090	WOI Control	Epi-PDGFRA.MIF	Epi-Glandular secretory.CD74_CD44	4.70104e-20	0.434688	0.765	0.505	2.50728e-05	0.0223694	0.6405	0.5905
Epi-SOX9	Epi-Glandular secretory	MIF	CD74_CD44	0.000127931	0	MIF_CD74_CD44	MIF - (CD74+CD44)	MIF	Secreted Signaling	PMID: 29637711; PMID: 26175090	WOI Control	Epi-SOX9.MIF	Epi-Glandular secretory.CD74_CD44	NA	NA	NA	NA	2.50728e-05	0.0223694	0.6405	0.5905
Macrophages	Epi-Glandular secretory	MIF	CD74_CD44	6.02554e-06	0	MIF_CD74_CD44	MIF - (CD74+CD44)	MIF	Secreted Signaling	PMID: 29637711; PMID: 26175090	WOI Control	Macrophages.MIF	Epi-Glandular secretory.CD74_CD44	9.51265e-38	1.01244	0.761	0.323	2.50728e-05	0.0223694	0.6405	0.5905
MAIT cells	Epi-Glandular secretory	MIF	CD74_CD44	7.87464e-06	0	MIF_CD74_CD44	MIF - (CD74+CD44)	MIF	Secreted Signaling	PMID: 29637711; PMID: 26175090	WOI Control	MAIT cells.MIF	Epi-Glandular secretory.CD74_CD44	4.98899e-07	0.457524	0.758	0.739	2.50728e-05	0.0223694	0.6405	0.5905
Myofibroblasts	Epi-Glandular secretory	MIF	CD74_CD44	0.00012048	0	MIF_CD74_CD44	MIF - (CD74+CD44)	MIF	Secreted Signaling	PMID: 29637711; PMID: 26175090	WOI Control	Myofibroblasts.MIF	Epi-Glandular secretory.CD74_CD44	0.0170839	1.97202	0.975	0	2.50728e-05	0.0223694	0.6405	0.5905
NK	Epi-Glandular secretory	MIF	CD74_CD44	4.35696e-05	0	MIF_CD74_CD44	MIF - (CD74+CD44)	MIF	Secreted Signaling	PMID: 29637711; PMID: 26175090	WOI Control	NK.MIF	Epi-Glandular secretory.CD74_CD44	1.47277e-66	0.622055	0.709	0.523	2.50728e-05	0.0223694	0.6405	0.5905
PV MYH11	Epi-Glandular secretory	MIF	CD74_CD44	3.18273e-05	0	MIF_CD74_CD44	MIF - (CD74+CD44)	MIF	Secreted Signaling	PMID: 29637711; PMID: 26175090	WOI Control	PV MYH11.MIF	Epi-Glandular secretory.CD74_CD44	7.45496e-29	0.459936	0.846	0.733	2.50728e-05	0.0223694	0.6405	0.5905
PV STEAP4	Epi-Glandular secretory	MIF	CD74_CD44	5.06668e-05	0	MIF_CD74_CD44	MIF - (CD74+CD44)	MIF	Secreted Signaling	PMID: 29637711; PMID: 26175090	WOI Control	PV STEAP4.MIF	Epi-Glandular secretory.CD74_CD44	4.85775e-11	0.251353	0.729	0.718	2.50728e-05	0.0223694	0.6405	0.5905
SMC	Epi-Glandular secretory	MIF	CD74_CD44	1.45914e-05	0	MIF_CD74_CD44	MIF - (CD74+CD44)	MIF	Secreted Signaling	PMID: 29637711; PMID: 26175090	WOI Control	SMC.MIF	Epi-Glandular secretory.CD74_CD44	NA	NA	NA	NA	2.50728e-05	0.0223694	0.6405	0.5905
Stroma	Epi-Glandular secretory	MIF	CD74_CD44	0.0014967	0	MIF_CD74_CD44	MIF - (CD74+CD44)	MIF	Secreted Signaling	PMID: 29637711; PMID: 26175090	WOI Control	Stroma.MIF	Epi-Glandular secretory.CD74_CD44	0	0.690269	0.842	0.625	2.50728e-05	0.0223694	0.6405	0.5905
AS-Epithelium	Epi-Lumenal	MIF	CD74_CD44	7.37092e-06	0	MIF_CD74_CD44	MIF - (CD74+CD44)	MIF	Secreted Signaling	PMID: 29637711; PMID: 26175090	WOI Control	AS-Epithelium.MIF	Epi-Lumenal.CD74_CD44	1.75675e-19	0.557643	0.939	0.478	0.000440047	-0.346555	0.317	0.4915
Epi-Glandular	Epi-Lumenal	MIF	CD74_CD44	0.000272754	0.02	MIF_CD74_CD44	MIF - (CD74+CD44)	MIF	Secreted Signaling	PMID: 29637711; PMID: 26175090	WOI Control	Epi-Glandular.MIF	Epi-Lumenal.CD74_CD44	NA	NA	NA	NA	0.000440047	-0.346555	0.317	0.4915
Epi-Glandular secretory	Epi-Lumenal	MIF	CD74_CD44	0.000309766	0	MIF_CD74_CD44	MIF - (CD74+CD44)	MIF	Secreted Signaling	PMID: 29637711; PMID: 26175090	WOI Control	Epi-Glandular secretory.MIF	Epi-Lumenal.CD74_CD44	1.0015e-25	0.386935	0.969	0.813	0.000440047	-0.346555	0.317	0.4915
Epi-Lumenal	Epi-Lumenal	MIF	CD74_CD44	0.00027872	0	MIF_CD74_CD44	MIF - (CD74+CD44)	MIF	Secreted Signaling	PMID: 29637711; PMID: 26175090	WOI Control	Epi-Lumenal.MIF	Epi-Lumenal.CD74_CD44	5.03725e-11	-0.497227	0.932	0.883	0.000440047	-0.346555	0.317	0.4915
Epi-SOX9	Epi-Lumenal	MIF	CD74_CD44	6.91275e-05	0	MIF_CD74_CD44	MIF - (CD74+CD44)	MIF	Secreted Signaling	PMID: 29637711; PMID: 26175090	WOI Control	Epi-SOX9.MIF	Epi-Lumenal.CD74_CD44	NA	NA	NA	NA	0.000440047	-0.346555	0.317	0.4915
Myofibroblasts	Epi-Lumenal	MIF	CD74_CD44	6.50172e-05	0.01	MIF_CD74_CD44	MIF - (CD74+CD44)	MIF	Secreted Signaling	PMID: 29637711; PMID: 26175090	WOI Control	Myofibroblasts.MIF	Epi-Lumenal.CD74_CD44	0.0170839	1.97202	0.975	0	0.000440047	-0.346555	0.317	0.4915
AS-Epithelium	Epi-SOX9	MIF	CD74_CD44	7.51093e-06	0	MIF_CD74_CD44	MIF - (CD74+CD44)	MIF	Secreted Signaling	PMID: 29637711; PMID: 26175090	WOI Control	AS-Epithelium.MIF	Epi-SOX9.CD74_CD44	1.75675e-19	0.557643	0.939	0.478	1.07638e-05	0.963172	0.818	0.182
B cells	Epi-SOX9	MIF	CD74_CD44	3.43861e-06	0	MIF_CD74_CD44	MIF - (CD74+CD44)	MIF	Secreted Signaling	PMID: 29637711; PMID: 26175090	WOI Control	B cells.MIF	Epi-SOX9.CD74_CD44	0.000179531	0.25805	0.537	0.376	1.07638e-05	0.963172	0.818	0.182
CD8+ T cells	Epi-SOX9	MIF	CD74_CD44	1.14963e-05	0	MIF_CD74_CD44	MIF - (CD74+CD44)	MIF	Secreted Signaling	PMID: 29637711; PMID: 26175090	WOI Control	CD8+ T cells.MIF	Epi-SOX9.CD74_CD44	1.43269e-23	0.561077	0.644	0.549	1.07638e-05	0.963172	0.818	0.182
Cytotoxic NK	Epi-SOX9	MIF	CD74_CD44	2.38301e-06	0	MIF_CD74_CD44	MIF - (CD74+CD44)	MIF	Secreted Signaling	PMID: 29637711; PMID: 26175090	WOI Control	Cytotoxic NK.MIF	Epi-SOX9.CD74_CD44	2.64854e-07	0.667361	0.592	0.51	1.07638e-05	0.963172	0.818	0.182
DC	Epi-SOX9	MIF	CD74_CD44	4.20915e-06	0	MIF_CD74_CD44	MIF - (CD74+CD44)	MIF	Secreted Signaling	PMID: 29637711; PMID: 26175090	WOI Control	DC.MIF	Epi-SOX9.CD74_CD44	1.46522e-17	0.774505	0.756	0.544	1.07638e-05	0.963172	0.818	0.182
DN T cells	Epi-SOX9	MIF	CD74_CD44	9.78645e-06	0	MIF_CD74_CD44	MIF - (CD74+CD44)	MIF	Secreted Signaling	PMID: 29637711; PMID: 26175090	WOI Control	DN T cells.MIF	Epi-SOX9.CD74_CD44	6.39802e-36	0.727923	0.675	0.51	1.07638e-05	0.963172	0.818	0.182
EC-Artery	Epi-SOX9	MIF	CD74_CD44	3.49908e-06	0	MIF_CD74_CD44	MIF - (CD74+CD44)	MIF	Secreted Signaling	PMID: 29637711; PMID: 26175090	WOI Control	EC-Artery.MIF	Epi-SOX9.CD74_CD44	6.32179e-09	0.441076	0.854	0.679	1.07638e-05	0.963172	0.818	0.182
EC-Vein	Epi-SOX9	MIF	CD74_CD44	5.79115e-05	0	MIF_CD74_CD44	MIF - (CD74+CD44)	MIF	Secreted Signaling	PMID: 29637711; PMID: 26175090	WOI Control	EC-Vein.MIF	Epi-SOX9.CD74_CD44	4.65342e-83	0.500132	0.818	0.614	1.07638e-05	0.963172	0.818	0.182
Epi-Ciliated	Epi-SOX9	MIF	CD74_CD44	8.15888e-05	0	MIF_CD74_CD44	MIF - (CD74+CD44)	MIF	Secreted Signaling	PMID: 29637711; PMID: 26175090	WOI Control	Epi-Ciliated.MIF	Epi-SOX9.CD74_CD44	5.07511e-11	0.445642	0.828	0.61	1.07638e-05	0.963172	0.818	0.182
Epi-Glandular	Epi-SOX9	MIF	CD74_CD44	0.000279911	0	MIF_CD74_CD44	MIF - (CD74+CD44)	MIF	Secreted Signaling	PMID: 29637711; PMID: 26175090	WOI Control	Epi-Glandular.MIF	Epi-SOX9.CD74_CD44	NA	NA	NA	NA	1.07638e-05	0.963172	0.818	0.182
Epi-Glandular secretory	Epi-SOX9	MIF	CD74_CD44	0.000314302	0	MIF_CD74_CD44	MIF - (CD74+CD44)	MIF	Secreted Signaling	PMID: 29637711; PMID: 26175090	WOI Control	Epi-Glandular secretory.MIF	Epi-SOX9.CD74_CD44	1.0015e-25	0.386935	0.969	0.813	1.07638e-05	0.963172	0.818	0.182
Epi-Lumenal	Epi-SOX9	MIF	CD74_CD44	0.000284337	0	MIF_CD74_CD44	MIF - (CD74+CD44)	MIF	Secreted Signaling	PMID: 29637711; PMID: 26175090	WOI Control	Epi-Lumenal.MIF	Epi-SOX9.CD74_CD44	5.03725e-11	-0.497227	0.932	0.883	1.07638e-05	0.963172	0.818	0.182
Epi-PDGFRA	Epi-SOX9	MIF	CD74_CD44	1.34935e-05	0	MIF_CD74_CD44	MIF - (CD74+CD44)	MIF	Secreted Signaling	PMID: 29637711; PMID: 26175090	WOI Control	Epi-PDGFRA.MIF	Epi-SOX9.CD74_CD44	4.70104e-20	0.434688	0.765	0.505	1.07638e-05	0.963172	0.818	0.182
Epi-SOX9	Epi-SOX9	MIF	CD74_CD44	7.04131e-05	0	MIF_CD74_CD44	MIF - (CD74+CD44)	MIF	Secreted Signaling	PMID: 29637711; PMID: 26175090	WOI Control	Epi-SOX9.MIF	Epi-SOX9.CD74_CD44	NA	NA	NA	NA	1.07638e-05	0.963172	0.818	0.182
Macrophages	Epi-SOX9	MIF	CD74_CD44	3.38485e-06	0	MIF_CD74_CD44	MIF - (CD74+CD44)	MIF	Secreted Signaling	PMID: 29637711; PMID: 26175090	WOI Control	Macrophages.MIF	Epi-SOX9.CD74_CD44	9.51265e-38	1.01244	0.761	0.323	1.07638e-05	0.963172	0.818	0.182
MAIT cells	Epi-SOX9	MIF	CD74_CD44	4.39669e-06	0	MIF_CD74_CD44	MIF - (CD74+CD44)	MIF	Secreted Signaling	PMID: 29637711; PMID: 26175090	WOI Control	MAIT cells.MIF	Epi-SOX9.CD74_CD44	4.98899e-07	0.457524	0.758	0.739	1.07638e-05	0.963172	0.818	0.182
Myofibroblasts	Epi-SOX9	MIF	CD74_CD44	6.65711e-05	0	MIF_CD74_CD44	MIF - (CD74+CD44)	MIF	Secreted Signaling	PMID: 29637711; PMID: 26175090	WOI Control	Myofibroblasts.MIF	Epi-SOX9.CD74_CD44	0.0170839	1.97202	0.975	0	1.07638e-05	0.963172	0.818	0.182
NK	Epi-SOX9	MIF	CD74_CD44	2.44468e-05	0	MIF_CD74_CD44	MIF - (CD74+CD44)	MIF	Secreted Signaling	PMID: 29637711; PMID: 26175090	WOI Control	NK.MIF	Epi-SOX9.CD74_CD44	1.47277e-66	0.622055	0.709	0.523	1.07638e-05	0.963172	0.818	0.182
PV MYH11	Epi-SOX9	MIF	CD74_CD44	1.77966e-05	0	MIF_CD74_CD44	MIF - (CD74+CD44)	MIF	Secreted Signaling	PMID: 29637711; PMID: 26175090	WOI Control	PV MYH11.MIF	Epi-SOX9.CD74_CD44	7.45496e-29	0.459936	0.846	0.733	1.07638e-05	0.963172	0.818	0.182
PV STEAP4	Epi-SOX9	MIF	CD74_CD44	2.85342e-05	0	MIF_CD74_CD44	MIF - (CD74+CD44)	MIF	Secreted Signaling	PMID: 29637711; PMID: 26175090	WOI Control	PV STEAP4.MIF	Epi-SOX9.CD74_CD44	4.85775e-11	0.251353	0.729	0.718	1.07638e-05	0.963172	0.818	0.182
SMC	Epi-SOX9	MIF	CD74_CD44	8.16492e-06	0	MIF_CD74_CD44	MIF - (CD74+CD44)	MIF	Secreted Signaling	PMID: 29637711; PMID: 26175090	WOI Control	SMC.MIF	Epi-SOX9.CD74_CD44	NA	NA	NA	NA	1.07638e-05	0.963172	0.818	0.182
Stroma	Epi-SOX9	MIF	CD74_CD44	0.000834894	0	MIF_CD74_CD44	MIF - (CD74+CD44)	MIF	Secreted Signaling	PMID: 29637711; PMID: 26175090	WOI Control	Stroma.MIF	Epi-SOX9.CD74_CD44	0	0.690269	0.842	0.625	1.07638e-05	0.963172	0.818	0.182
AS-Epithelium	Macrophages	MIF	CD74_CD44	1.35748e-06	0	MIF_CD74_CD44	MIF - (CD74+CD44)	MIF	Secreted Signaling	PMID: 29637711; PMID: 26175090	WOI Control	AS-Epithelium.MIF	Macrophages.CD74_CD44	1.75675e-19	0.557643	0.939	0.478	0.0145347	0.487947	0.9205	0.8715
B cells	Macrophages	MIF	CD74_CD44	6.80068e-07	0	MIF_CD74_CD44	MIF - (CD74+CD44)	MIF	Secreted Signaling	PMID: 29637711; PMID: 26175090	WOI Control	B cells.MIF	Macrophages.CD74_CD44	0.000179531	0.25805	0.537	0.376	0.0145347	0.487947	0.9205	0.8715
CD8+ T cells	Macrophages	MIF	CD74_CD44	2.17484e-06	0	MIF_CD74_CD44	MIF - (CD74+CD44)	MIF	Secreted Signaling	PMID: 29637711; PMID: 26175090	WOI Control	CD8+ T cells.MIF	Macrophages.CD74_CD44	1.43269e-23	0.561077	0.644	0.549	0.0145347	0.487947	0.9205	0.8715
Cytotoxic NK	Macrophages	MIF	CD74_CD44	4.55532e-07	0	MIF_CD74_CD44	MIF - (CD74+CD44)	MIF	Secreted Signaling	PMID: 29637711; PMID: 26175090	WOI Control	Cytotoxic NK.MIF	Macrophages.CD74_CD44	2.64854e-07	0.667361	0.592	0.51	0.0145347	0.487947	0.9205	0.8715
DC	Macrophages	MIF	CD74_CD44	7.96956e-07	0	MIF_CD74_CD44	MIF - (CD74+CD44)	MIF	Secreted Signaling	PMID: 29637711; PMID: 26175090	WOI Control	DC.MIF	Macrophages.CD74_CD44	1.46522e-17	0.774505	0.756	0.544	0.0145347	0.487947	0.9205	0.8715
DN T cells	Macrophages	MIF	CD74_CD44	1.84701e-06	0	MIF_CD74_CD44	MIF - (CD74+CD44)	MIF	Secreted Signaling	PMID: 29637711; PMID: 26175090	WOI Control	DN T cells.MIF	Macrophages.CD74_CD44	6.39802e-36	0.727923	0.675	0.51	0.0145347	0.487947	0.9205	0.8715
EC-Artery	Macrophages	MIF	CD74_CD44	6.62823e-07	0	MIF_CD74_CD44	MIF - (CD74+CD44)	MIF	Secreted Signaling	PMID: 29637711; PMID: 26175090	WOI Control	EC-Artery.MIF	Macrophages.CD74_CD44	6.32179e-09	0.441076	0.854	0.679	0.0145347	0.487947	0.9205	0.8715
EC-Vein	Macrophages	MIF	CD74_CD44	1.08143e-05	0	MIF_CD74_CD44	MIF - (CD74+CD44)	MIF	Secreted Signaling	PMID: 29637711; PMID: 26175090	WOI Control	EC-Vein.MIF	Macrophages.CD74_CD44	4.65342e-83	0.500132	0.818	0.614	0.0145347	0.487947	0.9205	0.8715
Epi-Ciliated	Macrophages	MIF	CD74_CD44	1.5024e-05	0	MIF_CD74_CD44	MIF - (CD74+CD44)	MIF	Secreted Signaling	PMID: 29637711; PMID: 26175090	WOI Control	Epi-Ciliated.MIF	Macrophages.CD74_CD44	5.07511e-11	0.445642	0.828	0.61	0.0145347	0.487947	0.9205	0.8715
Epi-Glandular	Macrophages	MIF	CD74_CD44	5.12564e-05	0	MIF_CD74_CD44	MIF - (CD74+CD44)	MIF	Secreted Signaling	PMID: 29637711; PMID: 26175090	WOI Control	Epi-Glandular.MIF	Macrophages.CD74_CD44	NA	NA	NA	NA	0.0145347	0.487947	0.9205	0.8715
Epi-Glandular secretory	Macrophages	MIF	CD74_CD44	5.63646e-05	0	MIF_CD74_CD44	MIF - (CD74+CD44)	MIF	Secreted Signaling	PMID: 29637711; PMID: 26175090	WOI Control	Epi-Glandular secretory.MIF	Macrophages.CD74_CD44	1.0015e-25	0.386935	0.969	0.813	0.0145347	0.487947	0.9205	0.8715
Epi-Lumenal	Macrophages	MIF	CD74_CD44	5.14969e-05	0	MIF_CD74_CD44	MIF - (CD74+CD44)	MIF	Secreted Signaling	PMID: 29637711; PMID: 26175090	WOI Control	Epi-Lumenal.MIF	Macrophages.CD74_CD44	5.03725e-11	-0.497227	0.932	0.883	0.0145347	0.487947	0.9205	0.8715
Epi-PDGFRA	Macrophages	MIF	CD74_CD44	2.51707e-06	0	MIF_CD74_CD44	MIF - (CD74+CD44)	MIF	Secreted Signaling	PMID: 29637711; PMID: 26175090	WOI Control	Epi-PDGFRA.MIF	Macrophages.CD74_CD44	4.70104e-20	0.434688	0.765	0.505	0.0145347	0.487947	0.9205	0.8715
Epi-SOX9	Macrophages	MIF	CD74_CD44	1.2717e-05	0	MIF_CD74_CD44	MIF - (CD74+CD44)	MIF	Secreted Signaling	PMID: 29637711; PMID: 26175090	WOI Control	Epi-SOX9.MIF	Macrophages.CD74_CD44	NA	NA	NA	NA	0.0145347	0.487947	0.9205	0.8715
Macrophages	Macrophages	MIF	CD74_CD44	6.43638e-07	0	MIF_CD74_CD44	MIF - (CD74+CD44)	MIF	Secreted Signaling	PMID: 29637711; PMID: 26175090	WOI Control	Macrophages.MIF	Macrophages.CD74_CD44	9.51265e-38	1.01244	0.761	0.323	0.0145347	0.487947	0.9205	0.8715
MAIT cells	Macrophages	MIF	CD74_CD44	8.22957e-07	0	MIF_CD74_CD44	MIF - (CD74+CD44)	MIF	Secreted Signaling	PMID: 29637711; PMID: 26175090	WOI Control	MAIT cells.MIF	Macrophages.CD74_CD44	4.98899e-07	0.457524	0.758	0.739	0.0145347	0.487947	0.9205	0.8715
Myofibroblasts	Macrophages	MIF	CD74_CD44	1.21386e-05	0	MIF_CD74_CD44	MIF - (CD74+CD44)	MIF	Secreted Signaling	PMID: 29637711; PMID: 26175090	WOI Control	Myofibroblasts.MIF	Macrophages.CD74_CD44	0.0170839	1.97202	0.975	0	0.0145347	0.487947	0.9205	0.8715
NK	Macrophages	MIF	CD74_CD44	4.63451e-06	0	MIF_CD74_CD44	MIF - (CD74+CD44)	MIF	Secreted Signaling	PMID: 29637711; PMID: 26175090	WOI Control	NK.MIF	Macrophages.CD74_CD44	1.47277e-66	0.622055	0.709	0.523	0.0145347	0.487947	0.9205	0.8715
PV MYH11	Macrophages	MIF	CD74_CD44	3.34373e-06	0	MIF_CD74_CD44	MIF - (CD74+CD44)	MIF	Secreted Signaling	PMID: 29637711; PMID: 26175090	WOI Control	PV MYH11.MIF	Macrophages.CD74_CD44	7.45496e-29	0.459936	0.846	0.733	0.0145347	0.487947	0.9205	0.8715
PV STEAP4	Macrophages	MIF	CD74_CD44	5.46208e-06	0	MIF_CD74_CD44	MIF - (CD74+CD44)	MIF	Secreted Signaling	PMID: 29637711; PMID: 26175090	WOI Control	PV STEAP4.MIF	Macrophages.CD74_CD44	4.85775e-11	0.251353	0.729	0.718	0.0145347	0.487947	0.9205	0.8715
SMC	Macrophages	MIF	CD74_CD44	1.53697e-06	0	MIF_CD74_CD44	MIF - (CD74+CD44)	MIF	Secreted Signaling	PMID: 29637711; PMID: 26175090	WOI Control	SMC.MIF	Macrophages.CD74_CD44	NA	NA	NA	NA	0.0145347	0.487947	0.9205	0.8715
Stroma	Macrophages	MIF	CD74_CD44	0.000155905	0	MIF_CD74_CD44	MIF - (CD74+CD44)	MIF	Secreted Signaling	PMID: 29637711; PMID: 26175090	WOI Control	Stroma.MIF	Macrophages.CD74_CD44	0	0.690269	0.842	0.625	0.0145347	0.487947	0.9205	0.8715
AS-Epithelium	MAIT cells	MIF	CD74_CD44	8.26452e-07	0	MIF_CD74_CD44	MIF - (CD74+CD44)	MIF	Secreted Signaling	PMID: 29637711; PMID: 26175090	WOI Control	AS-Epithelium.MIF	MAIT cells.CD74_CD44	1.75675e-19	0.557643	0.939	0.478	0.00706057	0.144365	0.7225	0.799
B cells	MAIT cells	MIF	CD74_CD44	3.85864e-07	0	MIF_CD74_CD44	MIF - (CD74+CD44)	MIF	Secreted Signaling	PMID: 29637711; PMID: 26175090	WOI Control	B cells.MIF	MAIT cells.CD74_CD44	0.000179531	0.25805	0.537	0.376	0.00706057	0.144365	0.7225	0.799
CD8+ T cells	MAIT cells	MIF	CD74_CD44	1.27785e-06	0	MIF_CD74_CD44	MIF - (CD74+CD44)	MIF	Secreted Signaling	PMID: 29637711; PMID: 26175090	WOI Control	CD8+ T cells.MIF	MAIT cells.CD74_CD44	1.43269e-23	0.561077	0.644	0.549	0.00706057	0.144365	0.7225	0.799
Cytotoxic NK	MAIT cells	MIF	CD74_CD44	2.65478e-07	0	MIF_CD74_CD44	MIF - (CD74+CD44)	MIF	Secreted Signaling	PMID: 29637711; PMID: 26175090	WOI Control	Cytotoxic NK.MIF	MAIT cells.CD74_CD44	2.64854e-07	0.667361	0.592	0.51	0.00706057	0.144365	0.7225	0.799
DC	MAIT cells	MIF	CD74_CD44	4.67946e-07	0	MIF_CD74_CD44	MIF - (CD74+CD44)	MIF	Secreted Signaling	PMID: 29637711; PMID: 26175090	WOI Control	DC.MIF	MAIT cells.CD74_CD44	1.46522e-17	0.774505	0.756	0.544	0.00706057	0.144365	0.7225	0.799
DN T cells	MAIT cells	MIF	CD74_CD44	1.08723e-06	0	MIF_CD74_CD44	MIF - (CD74+CD44)	MIF	Secreted Signaling	PMID: 29637711; PMID: 26175090	WOI Control	DN T cells.MIF	MAIT cells.CD74_CD44	6.39802e-36	0.727923	0.675	0.51	0.00706057	0.144365	0.7225	0.799
EC-Artery	MAIT cells	MIF	CD74_CD44	3.89045e-07	0	MIF_CD74_CD44	MIF - (CD74+CD44)	MIF	Secreted Signaling	PMID: 29637711; PMID: 26175090	WOI Control	EC-Artery.MIF	MAIT cells.CD74_CD44	6.32179e-09	0.441076	0.854	0.679	0.00706057	0.144365	0.7225	0.799
EC-Vein	MAIT cells	MIF	CD74_CD44	6.41876e-06	0	MIF_CD74_CD44	MIF - (CD74+CD44)	MIF	Secreted Signaling	PMID: 29637711; PMID: 26175090	WOI Control	EC-Vein.MIF	MAIT cells.CD74_CD44	4.65342e-83	0.500132	0.818	0.614	0.00706057	0.144365	0.7225	0.799
Epi-Ciliated	MAIT cells	MIF	CD74_CD44	9.01514e-06	0	MIF_CD74_CD44	MIF - (CD74+CD44)	MIF	Secreted Signaling	PMID: 29637711; PMID: 26175090	WOI Control	Epi-Ciliated.MIF	MAIT cells.CD74_CD44	5.07511e-11	0.445642	0.828	0.61	0.00706057	0.144365	0.7225	0.799
Epi-Glandular	MAIT cells	MIF	CD74_CD44	3.08902e-05	0	MIF_CD74_CD44	MIF - (CD74+CD44)	MIF	Secreted Signaling	PMID: 29637711; PMID: 26175090	WOI Control	Epi-Glandular.MIF	MAIT cells.CD74_CD44	NA	NA	NA	NA	0.00706057	0.144365	0.7225	0.799
Epi-Glandular secretory	MAIT cells	MIF	CD74_CD44	3.45227e-05	0	MIF_CD74_CD44	MIF - (CD74+CD44)	MIF	Secreted Signaling	PMID: 29637711; PMID: 26175090	WOI Control	Epi-Glandular secretory.MIF	MAIT cells.CD74_CD44	1.0015e-25	0.386935	0.969	0.813	0.00706057	0.144365	0.7225	0.799
Epi-Lumenal	MAIT cells	MIF	CD74_CD44	3.13013e-05	0	MIF_CD74_CD44	MIF - (CD74+CD44)	MIF	Secreted Signaling	PMID: 29637711; PMID: 26175090	WOI Control	Epi-Lumenal.MIF	MAIT cells.CD74_CD44	5.03725e-11	-0.497227	0.932	0.883	0.00706057	0.144365	0.7225	0.799
Epi-PDGFRA	MAIT cells	MIF	CD74_CD44	1.49524e-06	0	MIF_CD74_CD44	MIF - (CD74+CD44)	MIF	Secreted Signaling	PMID: 29637711; PMID: 26175090	WOI Control	Epi-PDGFRA.MIF	MAIT cells.CD74_CD44	4.70104e-20	0.434688	0.765	0.505	0.00706057	0.144365	0.7225	0.799
Epi-SOX9	MAIT cells	MIF	CD74_CD44	7.74654e-06	0	MIF_CD74_CD44	MIF - (CD74+CD44)	MIF	Secreted Signaling	PMID: 29637711; PMID: 26175090	WOI Control	Epi-SOX9.MIF	MAIT cells.CD74_CD44	NA	NA	NA	NA	0.00706057	0.144365	0.7225	0.799
Macrophages	MAIT cells	MIF	CD74_CD44	3.76656e-07	0	MIF_CD74_CD44	MIF - (CD74+CD44)	MIF	Secreted Signaling	PMID: 29637711; PMID: 26175090	WOI Control	Macrophages.MIF	MAIT cells.CD74_CD44	9.51265e-38	1.01244	0.761	0.323	0.00706057	0.144365	0.7225	0.799
MAIT cells	MAIT cells	MIF	CD74_CD44	4.87569e-07	0	MIF_CD74_CD44	MIF - (CD74+CD44)	MIF	Secreted Signaling	PMID: 29637711; PMID: 26175090	WOI Control	MAIT cells.MIF	MAIT cells.CD74_CD44	4.98899e-07	0.457524	0.758	0.739	0.00706057	0.144365	0.7225	0.799
Myofibroblasts	MAIT cells	MIF	CD74_CD44	7.33962e-06	0	MIF_CD74_CD44	MIF - (CD74+CD44)	MIF	Secreted Signaling	PMID: 29637711; PMID: 26175090	WOI Control	Myofibroblasts.MIF	MAIT cells.CD74_CD44	0.0170839	1.97202	0.975	0	0.00706057	0.144365	0.7225	0.799
NK	MAIT cells	MIF	CD74_CD44	2.71857e-06	0	MIF_CD74_CD44	MIF - (CD74+CD44)	MIF	Secreted Signaling	PMID: 29637711; PMID: 26175090	WOI Control	NK.MIF	MAIT cells.CD74_CD44	1.47277e-66	0.622055	0.709	0.523	0.00706057	0.144365	0.7225	0.799
PV MYH11	MAIT cells	MIF	CD74_CD44	1.97518e-06	0	MIF_CD74_CD44	MIF - (CD74+CD44)	MIF	Secreted Signaling	PMID: 29637711; PMID: 26175090	WOI Control	PV MYH11.MIF	MAIT cells.CD74_CD44	7.45496e-29	0.459936	0.846	0.733	0.00706057	0.144365	0.7225	0.799
PV STEAP4	MAIT cells	MIF	CD74_CD44	3.17978e-06	0	MIF_CD74_CD44	MIF - (CD74+CD44)	MIF	Secreted Signaling	PMID: 29637711; PMID: 26175090	WOI Control	PV STEAP4.MIF	MAIT cells.CD74_CD44	4.85775e-11	0.251353	0.729	0.718	0.00706057	0.144365	0.7225	0.799
SMC	MAIT cells	MIF	CD74_CD44	9.06571e-07	0	MIF_CD74_CD44	MIF - (CD74+CD44)	MIF	Secreted Signaling	PMID: 29637711; PMID: 26175090	WOI Control	SMC.MIF	MAIT cells.CD74_CD44	NA	NA	NA	NA	0.00706057	0.144365	0.7225	0.799
Stroma	MAIT cells	MIF	CD74_CD44	9.25374e-05	0	MIF_CD74_CD44	MIF - (CD74+CD44)	MIF	Secreted Signaling	PMID: 29637711; PMID: 26175090	WOI Control	Stroma.MIF	MAIT cells.CD74_CD44	0	0.690269	0.842	0.625	0.00706057	0.144365	0.7225	0.799
AS-Epithelium	NK	MIF	CD74_CD44	2.58761e-06	0	MIF_CD74_CD44	MIF - (CD74+CD44)	MIF	Secreted Signaling	PMID: 29637711; PMID: 26175090	WOI Control	AS-Epithelium.MIF	NK.CD74_CD44	1.75675e-19	0.557643	0.939	0.478	1.25095e-07	0.175874	0.645	0.593
CD8+ T cells	NK	MIF	CD74_CD44	3.91707e-06	0	MIF_CD74_CD44	MIF - (CD74+CD44)	MIF	Secreted Signaling	PMID: 29637711; PMID: 26175090	WOI Control	CD8+ T cells.MIF	NK.CD74_CD44	1.43269e-23	0.561077	0.644	0.549	1.25095e-07	0.175874	0.645	0.593
Cytotoxic NK	NK	MIF	CD74_CD44	8.09974e-07	0	MIF_CD74_CD44	MIF - (CD74+CD44)	MIF	Secreted Signaling	PMID: 29637711; PMID: 26175090	WOI Control	Cytotoxic NK.MIF	NK.CD74_CD44	2.64854e-07	0.667361	0.592	0.51	1.25095e-07	0.175874	0.645	0.593
DC	NK	MIF	CD74_CD44	1.43387e-06	0	MIF_CD74_CD44	MIF - (CD74+CD44)	MIF	Secreted Signaling	PMID: 29637711; PMID: 26175090	WOI Control	DC.MIF	NK.CD74_CD44	1.46522e-17	0.774505	0.756	0.544	1.25095e-07	0.175874	0.645	0.593
DN T cells	NK	MIF	CD74_CD44	3.33633e-06	0	MIF_CD74_CD44	MIF - (CD74+CD44)	MIF	Secreted Signaling	PMID: 29637711; PMID: 26175090	WOI Control	DN T cells.MIF	NK.CD74_CD44	6.39802e-36	0.727923	0.675	0.51	1.25095e-07	0.175874	0.645	0.593
EC-Artery	NK	MIF	CD74_CD44	1.19185e-06	0	MIF_CD74_CD44	MIF - (CD74+CD44)	MIF	Secreted Signaling	PMID: 29637711; PMID: 26175090	WOI Control	EC-Artery.MIF	NK.CD74_CD44	6.32179e-09	0.441076	0.854	0.679	1.25095e-07	0.175874	0.645	0.593
EC-Vein	NK	MIF	CD74_CD44	1.97927e-05	0	MIF_CD74_CD44	MIF - (CD74+CD44)	MIF	Secreted Signaling	PMID: 29637711; PMID: 26175090	WOI Control	EC-Vein.MIF	NK.CD74_CD44	4.65342e-83	0.500132	0.818	0.614	1.25095e-07	0.175874	0.645	0.593
Epi-Ciliated	NK	MIF	CD74_CD44	2.79794e-05	0	MIF_CD74_CD44	MIF - (CD74+CD44)	MIF	Secreted Signaling	PMID: 29637711; PMID: 26175090	WOI Control	Epi-Ciliated.MIF	NK.CD74_CD44	5.07511e-11	0.445642	0.828	0.61	1.25095e-07	0.175874	0.645	0.593
Epi-Glandular	NK	MIF	CD74_CD44	9.61214e-05	0	MIF_CD74_CD44	MIF - (CD74+CD44)	MIF	Secreted Signaling	PMID: 29637711; PMID: 26175090	WOI Control	Epi-Glandular.MIF	NK.CD74_CD44	NA	NA	NA	NA	1.25095e-07	0.175874	0.645	0.593
Epi-Glandular secretory	NK	MIF	CD74_CD44	0.000108492	0	MIF_CD74_CD44	MIF - (CD74+CD44)	MIF	Secreted Signaling	PMID: 29637711; PMID: 26175090	WOI Control	Epi-Glandular secretory.MIF	NK.CD74_CD44	1.0015e-25	0.386935	0.969	0.813	1.25095e-07	0.175874	0.645	0.593
Epi-Lumenal	NK	MIF	CD74_CD44	9.7907e-05	0	MIF_CD74_CD44	MIF - (CD74+CD44)	MIF	Secreted Signaling	PMID: 29637711; PMID: 26175090	WOI Control	Epi-Lumenal.MIF	NK.CD74_CD44	5.03725e-11	-0.497227	0.932	0.883	1.25095e-07	0.175874	0.645	0.593
Epi-PDGFRA	NK	MIF	CD74_CD44	4.61294e-06	0	MIF_CD74_CD44	MIF - (CD74+CD44)	MIF	Secreted Signaling	PMID: 29637711; PMID: 26175090	WOI Control	Epi-PDGFRA.MIF	NK.CD74_CD44	4.70104e-20	0.434688	0.765	0.505	1.25095e-07	0.175874	0.645	0.593
Epi-SOX9	NK	MIF	CD74_CD44	2.42625e-05	0	MIF_CD74_CD44	MIF - (CD74+CD44)	MIF	Secreted Signaling	PMID: 29637711; PMID: 26175090	WOI Control	Epi-SOX9.MIF	NK.CD74_CD44	NA	NA	NA	NA	1.25095e-07	0.175874	0.645	0.593
Macrophages	NK	MIF	CD74_CD44	1.15191e-06	0	MIF_CD74_CD44	MIF - (CD74+CD44)	MIF	Secreted Signaling	PMID: 29637711; PMID: 26175090	WOI Control	Macrophages.MIF	NK.CD74_CD44	9.51265e-38	1.01244	0.761	0.323	1.25095e-07	0.175874	0.645	0.593
MAIT cells	NK	MIF	CD74_CD44	1.50184e-06	0	MIF_CD74_CD44	MIF - (CD74+CD44)	MIF	Secreted Signaling	PMID: 29637711; PMID: 26175090	WOI Control	MAIT cells.MIF	NK.CD74_CD44	4.98899e-07	0.457524	0.758	0.739	1.25095e-07	0.175874	0.645	0.593
Myofibroblasts	NK	MIF	CD74_CD44	2.28844e-05	0	MIF_CD74_CD44	MIF - (CD74+CD44)	MIF	Secreted Signaling	PMID: 29637711; PMID: 26175090	WOI Control	Myofibroblasts.MIF	NK.CD74_CD44	0.0170839	1.97202	0.975	0	1.25095e-07	0.175874	0.645	0.593
NK	NK	MIF	CD74_CD44	8.32548e-06	0	MIF_CD74_CD44	MIF - (CD74+CD44)	MIF	Secreted Signaling	PMID: 29637711; PMID: 26175090	WOI Control	NK.MIF	NK.CD74_CD44	1.47277e-66	0.622055	0.709	0.523	1.25095e-07	0.175874	0.645	0.593
PV MYH11	NK	MIF	CD74_CD44	6.07354e-06	0	MIF_CD74_CD44	MIF - (CD74+CD44)	MIF	Secreted Signaling	PMID: 29637711; PMID: 26175090	WOI Control	PV MYH11.MIF	NK.CD74_CD44	7.45496e-29	0.459936	0.846	0.733	1.25095e-07	0.175874	0.645	0.593
PV STEAP4	NK	MIF	CD74_CD44	9.69553e-06	0	MIF_CD74_CD44	MIF - (CD74+CD44)	MIF	Secreted Signaling	PMID: 29637711; PMID: 26175090	WOI Control	PV STEAP4.MIF	NK.CD74_CD44	4.85775e-11	0.251353	0.729	0.718	1.25095e-07	0.175874	0.645	0.593
SMC	NK	MIF	CD74_CD44	2.78525e-06	0	MIF_CD74_CD44	MIF - (CD74+CD44)	MIF	Secreted Signaling	PMID: 29637711; PMID: 26175090	WOI Control	SMC.MIF	NK.CD74_CD44	NA	NA	NA	NA	1.25095e-07	0.175874	0.645	0.593
Stroma	NK	MIF	CD74_CD44	0.000285346	0	MIF_CD74_CD44	MIF - (CD74+CD44)	MIF	Secreted Signaling	PMID: 29637711; PMID: 26175090	WOI Control	Stroma.MIF	NK.CD74_CD44	0	0.690269	0.842	0.625	1.25095e-07	0.175874	0.645	0.593
AS-Epithelium	EC-Artery	MIF	ACKR3	1.41596e-07	0	MIF_ACKR3	MIF - ACKR3	MIF	Secreted Signaling	PMID: 26175090	WOI Control	AS-Epithelium.MIF	EC-Artery.ACKR3	1.75675e-19	0.557643	0.939	0.478	1.07827e-06	0.443807	0.46	0.244
B cells	EC-Artery	MIF	ACKR3	6.19584e-08	0	MIF_ACKR3	MIF - ACKR3	MIF	Secreted Signaling	PMID: 26175090	WOI Control	B cells.MIF	EC-Artery.ACKR3	0.000179531	0.25805	0.537	0.376	1.07827e-06	0.443807	0.46	0.244
CD8+ T cells	EC-Artery	MIF	ACKR3	2.11656e-07	0	MIF_ACKR3	MIF - ACKR3	MIF	Secreted Signaling	PMID: 26175090	WOI Control	CD8+ T cells.MIF	EC-Artery.ACKR3	1.43269e-23	0.561077	0.644	0.549	1.07827e-06	0.443807	0.46	0.244
Cytotoxic NK	EC-Artery	MIF	ACKR3	4.36467e-08	0	MIF_ACKR3	MIF - ACKR3	MIF	Secreted Signaling	PMID: 26175090	WOI Control	Cytotoxic NK.MIF	EC-Artery.ACKR3	2.64854e-07	0.667361	0.592	0.51	1.07827e-06	0.443807	0.46	0.244
DC	EC-Artery	MIF	ACKR3	7.74607e-08	0	MIF_ACKR3	MIF - ACKR3	MIF	Secreted Signaling	PMID: 26175090	WOI Control	DC.MIF	EC-Artery.ACKR3	1.46522e-17	0.774505	0.756	0.544	1.07827e-06	0.443807	0.46	0.244
DN T cells	EC-Artery	MIF	ACKR3	1.8039e-07	0	MIF_ACKR3	MIF - ACKR3	MIF	Secreted Signaling	PMID: 26175090	WOI Control	DN T cells.MIF	EC-Artery.ACKR3	6.39802e-36	0.727923	0.675	0.51	1.07827e-06	0.443807	0.46	0.244
EC-Artery	EC-Artery	MIF	ACKR3	6.43783e-08	0	MIF_ACKR3	MIF - ACKR3	MIF	Secreted Signaling	PMID: 26175090	WOI Control	EC-Artery.MIF	EC-Artery.ACKR3	6.32179e-09	0.441076	0.854	0.679	1.07827e-06	0.443807	0.46	0.244
EC-Vein	EC-Artery	MIF	ACKR3	1.07322e-06	0	MIF_ACKR3	MIF - ACKR3	MIF	Secreted Signaling	PMID: 26175090	WOI Control	EC-Vein.MIF	EC-Artery.ACKR3	4.65342e-83	0.500132	0.818	0.614	1.07827e-06	0.443807	0.46	0.244
Epi-Ciliated	EC-Artery	MIF	ACKR3	1.52297e-06	0	MIF_ACKR3	MIF - ACKR3	MIF	Secreted Signaling	PMID: 26175090	WOI Control	Epi-Ciliated.MIF	EC-Artery.ACKR3	5.07511e-11	0.445642	0.828	0.61	1.07827e-06	0.443807	0.46	0.244
Epi-Glandular	EC-Artery	MIF	ACKR3	5.24026e-06	0	MIF_ACKR3	MIF - ACKR3	MIF	Secreted Signaling	PMID: 26175090	WOI Control	Epi-Glandular.MIF	EC-Artery.ACKR3	NA	NA	NA	NA	1.07827e-06	0.443807	0.46	0.244
Epi-Glandular secretory	EC-Artery	MIF	ACKR3	5.95016e-06	0	MIF_ACKR3	MIF - ACKR3	MIF	Secreted Signaling	PMID: 26175090	WOI Control	Epi-Glandular secretory.MIF	EC-Artery.ACKR3	1.0015e-25	0.386935	0.969	0.813	1.07827e-06	0.443807	0.46	0.244
Epi-Lumenal	EC-Artery	MIF	ACKR3	5.35431e-06	0	MIF_ACKR3	MIF - ACKR3	MIF	Secreted Signaling	PMID: 26175090	WOI Control	Epi-Lumenal.MIF	EC-Artery.ACKR3	5.03725e-11	-0.497227	0.932	0.883	1.07827e-06	0.443807	0.46	0.244
Epi-PDGFRA	EC-Artery	MIF	ACKR3	2.502e-07	0	MIF_ACKR3	MIF - ACKR3	MIF	Secreted Signaling	PMID: 26175090	WOI Control	Epi-PDGFRA.MIF	EC-Artery.ACKR3	4.70104e-20	0.434688	0.765	0.505	1.07827e-06	0.443807	0.46	0.244
Epi-SOX9	EC-Artery	MIF	ACKR3	1.32793e-06	0	MIF_ACKR3	MIF - ACKR3	MIF	Secreted Signaling	PMID: 26175090	WOI Control	Epi-SOX9.MIF	EC-Artery.ACKR3	NA	NA	NA	NA	1.07827e-06	0.443807	0.46	0.244
Macrophages	EC-Artery	MIF	ACKR3	6.21581e-08	0	MIF_ACKR3	MIF - ACKR3	MIF	Secreted Signaling	PMID: 26175090	WOI Control	Macrophages.MIF	EC-Artery.ACKR3	9.51265e-38	1.01244	0.761	0.323	1.07827e-06	0.443807	0.46	0.244
MAIT cells	EC-Artery	MIF	ACKR3	8.13823e-08	0	MIF_ACKR3	MIF - ACKR3	MIF	Secreted Signaling	PMID: 26175090	WOI Control	MAIT cells.MIF	EC-Artery.ACKR3	4.98899e-07	0.457524	0.758	0.739	1.07827e-06	0.443807	0.46	0.244
Myofibroblasts	EC-Artery	MIF	ACKR3	1.24909e-06	0	MIF_ACKR3	MIF - ACKR3	MIF	Secreted Signaling	PMID: 26175090	WOI Control	Myofibroblasts.MIF	EC-Artery.ACKR3	0.0170839	1.97202	0.975	0	1.07827e-06	0.443807	0.46	0.244
NK	EC-Artery	MIF	ACKR3	4.49611e-07	0	MIF_ACKR3	MIF - ACKR3	MIF	Secreted Signaling	PMID: 26175090	WOI Control	NK.MIF	EC-Artery.ACKR3	1.47277e-66	0.622055	0.709	0.523	1.07827e-06	0.443807	0.46	0.244
PV MYH11	EC-Artery	MIF	ACKR3	3.28781e-07	0	MIF_ACKR3	MIF - ACKR3	MIF	Secreted Signaling	PMID: 26175090	WOI Control	PV MYH11.MIF	EC-Artery.ACKR3	7.45496e-29	0.459936	0.846	0.733	1.07827e-06	0.443807	0.46	0.244
PV STEAP4	EC-Artery	MIF	ACKR3	5.2227e-07	0	MIF_ACKR3	MIF - ACKR3	MIF	Secreted Signaling	PMID: 26175090	WOI Control	PV STEAP4.MIF	EC-Artery.ACKR3	4.85775e-11	0.251353	0.729	0.718	1.07827e-06	0.443807	0.46	0.244
SMC	EC-Artery	MIF	ACKR3	1.50698e-07	0	MIF_ACKR3	MIF - ACKR3	MIF	Secreted Signaling	PMID: 26175090	WOI Control	SMC.MIF	EC-Artery.ACKR3	NA	NA	NA	NA	1.07827e-06	0.443807	0.46	0.244
Stroma	EC-Artery	MIF	ACKR3	1.54724e-05	0	MIF_ACKR3	MIF - ACKR3	MIF	Secreted Signaling	PMID: 26175090	WOI Control	Stroma.MIF	EC-Artery.ACKR3	0	0.690269	0.842	0.625	1.07827e-06	0.443807	0.46	0.244
AS-Epithelium	EC-Vein	MIF	ACKR3	1.84845e-06	0	MIF_ACKR3	MIF - ACKR3	MIF	Secreted Signaling	PMID: 26175090	WOI Control	AS-Epithelium.MIF	EC-Vein.ACKR3	1.75675e-19	0.557643	0.939	0.478	2.1723e-60	0.649345	0.382	0.144
B cells	EC-Vein	MIF	ACKR3	8.07717e-07	0	MIF_ACKR3	MIF - ACKR3	MIF	Secreted Signaling	PMID: 26175090	WOI Control	B cells.MIF	EC-Vein.ACKR3	0.000179531	0.25805	0.537	0.376	2.1723e-60	0.649345	0.382	0.144
CD8+ T cells	EC-Vein	MIF	ACKR3	2.76104e-06	0	MIF_ACKR3	MIF - ACKR3	MIF	Secreted Signaling	PMID: 26175090	WOI Control	CD8+ T cells.MIF	EC-Vein.ACKR3	1.43269e-23	0.561077	0.644	0.549	2.1723e-60	0.649345	0.382	0.144
Cytotoxic NK	EC-Vein	MIF	ACKR3	5.69278e-07	0	MIF_ACKR3	MIF - ACKR3	MIF	Secreted Signaling	PMID: 26175090	WOI Control	Cytotoxic NK.MIF	EC-Vein.ACKR3	2.64854e-07	0.667361	0.592	0.51	2.1723e-60	0.649345	0.382	0.144
DC	EC-Vein	MIF	ACKR3	1.01046e-06	0	MIF_ACKR3	MIF - ACKR3	MIF	Secreted Signaling	PMID: 26175090	WOI Control	DC.MIF	EC-Vein.ACKR3	1.46522e-17	0.774505	0.756	0.544	2.1723e-60	0.649345	0.382	0.144
DN T cells	EC-Vein	MIF	ACKR3	2.35326e-06	0	MIF_ACKR3	MIF - ACKR3	MIF	Secreted Signaling	PMID: 26175090	WOI Control	DN T cells.MIF	EC-Vein.ACKR3	6.39802e-36	0.727923	0.675	0.51	2.1723e-60	0.649345	0.382	0.144
EC-Artery	EC-Vein	MIF	ACKR3	8.39792e-07	0	MIF_ACKR3	MIF - ACKR3	MIF	Secreted Signaling	PMID: 26175090	WOI Control	EC-Artery.MIF	EC-Vein.ACKR3	6.32179e-09	0.441076	0.854	0.679	2.1723e-60	0.649345	0.382	0.144
EC-Vein	EC-Vein	MIF	ACKR3	1.40028e-05	0	MIF_ACKR3	MIF - ACKR3	MIF	Secreted Signaling	PMID: 26175090	WOI Control	EC-Vein.MIF	EC-Vein.ACKR3	4.65342e-83	0.500132	0.818	0.614	2.1723e-60	0.649345	0.382	0.144
Epi-Ciliated	EC-Vein	MIF	ACKR3	1.98755e-05	0	MIF_ACKR3	MIF - ACKR3	MIF	Secreted Signaling	PMID: 26175090	WOI Control	Epi-Ciliated.MIF	EC-Vein.ACKR3	5.07511e-11	0.445642	0.828	0.61	2.1723e-60	0.649345	0.382	0.144
Epi-Glandular	EC-Vein	MIF	ACKR3	6.8394e-05	0	MIF_ACKR3	MIF - ACKR3	MIF	Secreted Signaling	PMID: 26175090	WOI Control	Epi-Glandular.MIF	EC-Vein.ACKR3	NA	NA	NA	NA	2.1723e-60	0.649345	0.382	0.144
Epi-Glandular secretory	EC-Vein	MIF	ACKR3	7.76864e-05	0	MIF_ACKR3	MIF - ACKR3	MIF	Secreted Signaling	PMID: 26175090	WOI Control	Epi-Glandular secretory.MIF	EC-Vein.ACKR3	1.0015e-25	0.386935	0.969	0.813	2.1723e-60	0.649345	0.382	0.144
Epi-Lumenal	EC-Vein	MIF	ACKR3	6.98953e-05	0	MIF_ACKR3	MIF - ACKR3	MIF	Secreted Signaling	PMID: 26175090	WOI Control	Epi-Lumenal.MIF	EC-Vein.ACKR3	5.03725e-11	-0.497227	0.932	0.883	2.1723e-60	0.649345	0.382	0.144
Epi-PDGFRA	EC-Vein	MIF	ACKR3	3.26455e-06	0	MIF_ACKR3	MIF - ACKR3	MIF	Secreted Signaling	PMID: 26175090	WOI Control	Epi-PDGFRA.MIF	EC-Vein.ACKR3	4.70104e-20	0.434688	0.765	0.505	2.1723e-60	0.649345	0.382	0.144
Epi-SOX9	EC-Vein	MIF	ACKR3	1.73356e-05	0	MIF_ACKR3	MIF - ACKR3	MIF	Secreted Signaling	PMID: 26175090	WOI Control	Epi-SOX9.MIF	EC-Vein.ACKR3	NA	NA	NA	NA	2.1723e-60	0.649345	0.382	0.144
Macrophages	EC-Vein	MIF	ACKR3	8.10784e-07	0	MIF_ACKR3	MIF - ACKR3	MIF	Secreted Signaling	PMID: 26175090	WOI Control	Macrophages.MIF	EC-Vein.ACKR3	9.51265e-38	1.01244	0.761	0.323	2.1723e-60	0.649345	0.382	0.144
MAIT cells	EC-Vein	MIF	ACKR3	1.0618e-06	0	MIF_ACKR3	MIF - ACKR3	MIF	Secreted Signaling	PMID: 26175090	WOI Control	MAIT cells.MIF	EC-Vein.ACKR3	4.98899e-07	0.457524	0.758	0.739	2.1723e-60	0.649345	0.382	0.144
Myofibroblasts	EC-Vein	MIF	ACKR3	1.63038e-05	0	MIF_ACKR3	MIF - ACKR3	MIF	Secreted Signaling	PMID: 26175090	WOI Control	Myofibroblasts.MIF	EC-Vein.ACKR3	0.0170839	1.97202	0.975	0	2.1723e-60	0.649345	0.382	0.144
NK	EC-Vein	MIF	ACKR3	5.86496e-06	0	MIF_ACKR3	MIF - ACKR3	MIF	Secreted Signaling	PMID: 26175090	WOI Control	NK.MIF	EC-Vein.ACKR3	1.47277e-66	0.622055	0.709	0.523	2.1723e-60	0.649345	0.382	0.144
PV MYH11	EC-Vein	MIF	ACKR3	4.28937e-06	0	MIF_ACKR3	MIF - ACKR3	MIF	Secreted Signaling	PMID: 26175090	WOI Control	PV MYH11.MIF	EC-Vein.ACKR3	7.45496e-29	0.459936	0.846	0.733	2.1723e-60	0.649345	0.382	0.144
PV STEAP4	EC-Vein	MIF	ACKR3	6.81176e-06	0	MIF_ACKR3	MIF - ACKR3	MIF	Secreted Signaling	PMID: 26175090	WOI Control	PV STEAP4.MIF	EC-Vein.ACKR3	4.85775e-11	0.251353	0.729	0.718	2.1723e-60	0.649345	0.382	0.144
SMC	EC-Vein	MIF	ACKR3	1.966e-06	0	MIF_ACKR3	MIF - ACKR3	MIF	Secreted Signaling	PMID: 26175090	WOI Control	SMC.MIF	EC-Vein.ACKR3	NA	NA	NA	NA	2.1723e-60	0.649345	0.382	0.144
Stroma	EC-Vein	MIF	ACKR3	0.000201876	0	MIF_ACKR3	MIF - ACKR3	MIF	Secreted Signaling	PMID: 26175090	WOI Control	Stroma.MIF	EC-Vein.ACKR3	0	0.690269	0.842	0.625	2.1723e-60	0.649345	0.382	0.144
AS-Epithelium	PV MYH11	MIF	ACKR3	6.28556e-07	0	MIF_ACKR3	MIF - ACKR3	MIF	Secreted Signaling	PMID: 26175090	WOI Control	AS-Epithelium.MIF	PV MYH11.ACKR3	1.75675e-19	0.557643	0.939	0.478	3.68307e-30	0.364152	0.489	0.226
B cells	PV MYH11	MIF	ACKR3	2.74824e-07	0	MIF_ACKR3	MIF - ACKR3	MIF	Secreted Signaling	PMID: 26175090	WOI Control	B cells.MIF	PV MYH11.ACKR3	0.000179531	0.25805	0.537	0.376	3.68307e-30	0.364152	0.489	0.226
CD8+ T cells	PV MYH11	MIF	ACKR3	9.39174e-07	0	MIF_ACKR3	MIF - ACKR3	MIF	Secreted Signaling	PMID: 26175090	WOI Control	CD8+ T cells.MIF	PV MYH11.ACKR3	1.43269e-23	0.561077	0.644	0.549	3.68307e-30	0.364152	0.489	0.226
Cytotoxic NK	PV MYH11	MIF	ACKR3	1.93654e-07	0	MIF_ACKR3	MIF - ACKR3	MIF	Secreted Signaling	PMID: 26175090	WOI Control	Cytotoxic NK.MIF	PV MYH11.ACKR3	2.64854e-07	0.667361	0.592	0.51	3.68307e-30	0.364152	0.489	0.226
DC	PV MYH11	MIF	ACKR3	3.4371e-07	0	MIF_ACKR3	MIF - ACKR3	MIF	Secreted Signaling	PMID: 26175090	WOI Control	DC.MIF	PV MYH11.ACKR3	1.46522e-17	0.774505	0.756	0.544	3.68307e-30	0.364152	0.489	0.226
DN T cells	PV MYH11	MIF	ACKR3	8.00453e-07	0	MIF_ACKR3	MIF - ACKR3	MIF	Secreted Signaling	PMID: 26175090	WOI Control	DN T cells.MIF	PV MYH11.ACKR3	6.39802e-36	0.727923	0.675	0.51	3.68307e-30	0.364152	0.489	0.226
EC-Artery	PV MYH11	MIF	ACKR3	2.8566e-07	0	MIF_ACKR3	MIF - ACKR3	MIF	Secreted Signaling	PMID: 26175090	WOI Control	EC-Artery.MIF	PV MYH11.ACKR3	6.32179e-09	0.441076	0.854	0.679	3.68307e-30	0.364152	0.489	0.226
EC-Vein	PV MYH11	MIF	ACKR3	4.76268e-06	0	MIF_ACKR3	MIF - ACKR3	MIF	Secreted Signaling	PMID: 26175090	WOI Control	EC-Vein.MIF	PV MYH11.ACKR3	4.65342e-83	0.500132	0.818	0.614	3.68307e-30	0.364152	0.489	0.226
Epi-Ciliated	PV MYH11	MIF	ACKR3	6.75944e-06	0	MIF_ACKR3	MIF - ACKR3	MIF	Secreted Signaling	PMID: 26175090	WOI Control	Epi-Ciliated.MIF	PV MYH11.ACKR3	5.07511e-11	0.445642	0.828	0.61	3.68307e-30	0.364152	0.489	0.226
Epi-Glandular	PV MYH11	MIF	ACKR3	2.32592e-05	0	MIF_ACKR3	MIF - ACKR3	MIF	Secreted Signaling	PMID: 26175090	WOI Control	Epi-Glandular.MIF	PV MYH11.ACKR3	NA	NA	NA	NA	3.68307e-30	0.364152	0.489	0.226
Epi-Glandular secretory	PV MYH11	MIF	ACKR3	2.64153e-05	0	MIF_ACKR3	MIF - ACKR3	MIF	Secreted Signaling	PMID: 26175090	WOI Control	Epi-Glandular secretory.MIF	PV MYH11.ACKR3	1.0015e-25	0.386935	0.969	0.813	3.68307e-30	0.364152	0.489	0.226
Epi-Lumenal	PV MYH11	MIF	ACKR3	2.37678e-05	0	MIF_ACKR3	MIF - ACKR3	MIF	Secreted Signaling	PMID: 26175090	WOI Control	Epi-Lumenal.MIF	PV MYH11.ACKR3	5.03725e-11	-0.497227	0.932	0.883	3.68307e-30	0.364152	0.489	0.226
Epi-PDGFRA	PV MYH11	MIF	ACKR3	1.11034e-06	0	MIF_ACKR3	MIF - ACKR3	MIF	Secreted Signaling	PMID: 26175090	WOI Control	Epi-PDGFRA.MIF	PV MYH11.ACKR3	4.70104e-20	0.434688	0.765	0.505	3.68307e-30	0.364152	0.489	0.226
Epi-SOX9	PV MYH11	MIF	ACKR3	5.89485e-06	0	MIF_ACKR3	MIF - ACKR3	MIF	Secreted Signaling	PMID: 26175090	WOI Control	Epi-SOX9.MIF	PV MYH11.ACKR3	NA	NA	NA	NA	3.68307e-30	0.364152	0.489	0.226
Macrophages	PV MYH11	MIF	ACKR3	2.75799e-07	0	MIF_ACKR3	MIF - ACKR3	MIF	Secreted Signaling	PMID: 26175090	WOI Control	Macrophages.MIF	PV MYH11.ACKR3	9.51265e-38	1.01244	0.761	0.323	3.68307e-30	0.364152	0.489	0.226
MAIT cells	PV MYH11	MIF	ACKR3	3.61148e-07	0	MIF_ACKR3	MIF - ACKR3	MIF	Secreted Signaling	PMID: 26175090	WOI Control	MAIT cells.MIF	PV MYH11.ACKR3	4.98899e-07	0.457524	0.758	0.739	3.68307e-30	0.364152	0.489	0.226
Myofibroblasts	PV MYH11	MIF	ACKR3	5.54435e-06	0	MIF_ACKR3	MIF - ACKR3	MIF	Secreted Signaling	PMID: 26175090	WOI Control	Myofibroblasts.MIF	PV MYH11.ACKR3	0.0170839	1.97202	0.975	0	3.68307e-30	0.364152	0.489	0.226
NK	PV MYH11	MIF	ACKR3	1.995e-06	0	MIF_ACKR3	MIF - ACKR3	MIF	Secreted Signaling	PMID: 26175090	WOI Control	NK.MIF	PV MYH11.ACKR3	1.47277e-66	0.622055	0.709	0.523	3.68307e-30	0.364152	0.489	0.226
PV MYH11	PV MYH11	MIF	ACKR3	1.45897e-06	0	MIF_ACKR3	MIF - ACKR3	MIF	Secreted Signaling	PMID: 26175090	WOI Control	PV MYH11.MIF	PV MYH11.ACKR3	7.45496e-29	0.459936	0.846	0.733	3.68307e-30	0.364152	0.489	0.226
PV STEAP4	PV MYH11	MIF	ACKR3	2.31721e-06	0	MIF_ACKR3	MIF - ACKR3	MIF	Secreted Signaling	PMID: 26175090	WOI Control	PV STEAP4.MIF	PV MYH11.ACKR3	4.85775e-11	0.251353	0.729	0.718	3.68307e-30	0.364152	0.489	0.226
SMC	PV MYH11	MIF	ACKR3	6.68716e-07	0	MIF_ACKR3	MIF - ACKR3	MIF	Secreted Signaling	PMID: 26175090	WOI Control	SMC.MIF	PV MYH11.ACKR3	NA	NA	NA	NA	3.68307e-30	0.364152	0.489	0.226
Stroma	PV MYH11	MIF	ACKR3	6.86627e-05	0	MIF_ACKR3	MIF - ACKR3	MIF	Secreted Signaling	PMID: 26175090	WOI Control	Stroma.MIF	PV MYH11.ACKR3	0	0.690269	0.842	0.625	3.68307e-30	0.364152	0.489	0.226
Epi-Glandular	AS-Epithelium	IL6	IL6R_IL6ST	1.76284e-06	0	IL6_IL6R_IL6ST	IL6 - (IL6R+IL6ST)	IL6	Secreted Signaling	KEGG: hsa04060	WOI Control	Epi-Glandular.IL6	AS-Epithelium.IL6R_IL6ST	6.84087e-134	0.843763	0.294	0.033	2.2342e-31	0.771203	0.612	0.1215
Epi-Glandular secretory	AS-Epithelium	IL6	IL6R_IL6ST	3.42852e-07	0	IL6_IL6R_IL6ST	IL6 - (IL6R+IL6ST)	IL6	Secreted Signaling	KEGG: hsa04060	WOI Control	Epi-Glandular secretory.IL6	AS-Epithelium.IL6R_IL6ST	8.72461e-05	0.308968	0.257	0.143	2.2342e-31	0.771203	0.612	0.1215
Epi-Lumenal	AS-Epithelium	IL6	IL6R_IL6ST	1.09407e-05	0	IL6_IL6R_IL6ST	IL6 - (IL6R+IL6ST)	IL6	Secreted Signaling	KEGG: hsa04060	WOI Control	Epi-Lumenal.IL6	AS-Epithelium.IL6R_IL6ST	1.0972e-116	1.78065	0.754	0.206	2.2342e-31	0.771203	0.612	0.1215
Epi-Glandular	Epi-Ciliated	IL6	IL6R_IL6ST	6.93276e-06	0	IL6_IL6R_IL6ST	IL6 - (IL6R+IL6ST)	IL6	Secreted Signaling	KEGG: hsa04060	WOI Control	Epi-Glandular.IL6	Epi-Ciliated.IL6R_IL6ST	6.84087e-134	0.843763	0.294	0.033	NA	NA	NA	NA
Epi-Glandular secretory	Epi-Ciliated	IL6	IL6R_IL6ST	1.34481e-06	0	IL6_IL6R_IL6ST	IL6 - (IL6R+IL6ST)	IL6	Secreted Signaling	KEGG: hsa04060	WOI Control	Epi-Glandular secretory.IL6	Epi-Ciliated.IL6R_IL6ST	8.72461e-05	0.308968	0.257	0.143	NA	NA	NA	NA
Epi-Lumenal	Epi-Ciliated	IL6	IL6R_IL6ST	4.3843e-05	0	IL6_IL6R_IL6ST	IL6 - (IL6R+IL6ST)	IL6	Secreted Signaling	KEGG: hsa04060	WOI Control	Epi-Lumenal.IL6	Epi-Ciliated.IL6R_IL6ST	1.0972e-116	1.78065	0.754	0.206	NA	NA	NA	NA
Epi-Glandular	Epi-Glandular	IL6	IL6R_IL6ST	6.59281e-05	0	IL6_IL6R_IL6ST	IL6 - (IL6R+IL6ST)	IL6	Secreted Signaling	KEGG: hsa04060	WOI Control	Epi-Glandular.IL6	Epi-Glandular.IL6R_IL6ST	6.84087e-134	0.843763	0.294	0.033	5.40181e-17	0.341025	0.5155	0.4555
Epi-Glandular secretory	Epi-Glandular	IL6	IL6R_IL6ST	1.28178e-05	0	IL6_IL6R_IL6ST	IL6 - (IL6R+IL6ST)	IL6	Secreted Signaling	KEGG: hsa04060	WOI Control	Epi-Glandular secretory.IL6	Epi-Glandular.IL6R_IL6ST	8.72461e-05	0.308968	0.257	0.143	5.40181e-17	0.341025	0.5155	0.4555
Epi-Lumenal	Epi-Glandular	IL6	IL6R_IL6ST	0.000410187	0	IL6_IL6R_IL6ST	IL6 - (IL6R+IL6ST)	IL6	Secreted Signaling	KEGG: hsa04060	WOI Control	Epi-Lumenal.IL6	Epi-Glandular.IL6R_IL6ST	1.0972e-116	1.78065	0.754	0.206	5.40181e-17	0.341025	0.5155	0.4555
Epi-Glandular	Epi-Glandular secretory	IL6	IL6R_IL6ST	0.000149335	0	IL6_IL6R_IL6ST	IL6 - (IL6R+IL6ST)	IL6	Secreted Signaling	KEGG: hsa04060	WOI Control	Epi-Glandular.IL6	Epi-Glandular secretory.IL6R_IL6ST	6.84087e-134	0.843763	0.294	0.033	1.26558e-21	0.464495	0.991	0.901
Epi-Glandular secretory	Epi-Glandular secretory	IL6	IL6R_IL6ST	2.91712e-05	0	IL6_IL6R_IL6ST	IL6 - (IL6R+IL6ST)	IL6	Secreted Signaling	KEGG: hsa04060	WOI Control	Epi-Glandular secretory.IL6	Epi-Glandular secretory.IL6R_IL6ST	8.72461e-05	0.308968	0.257	0.143	1.26558e-21	0.464495	0.991	0.901
Epi-Lumenal	Epi-Glandular secretory	IL6	IL6R_IL6ST	0.000899056	0	IL6_IL6R_IL6ST	IL6 - (IL6R+IL6ST)	IL6	Secreted Signaling	KEGG: hsa04060	WOI Control	Epi-Lumenal.IL6	Epi-Glandular secretory.IL6R_IL6ST	1.0972e-116	1.78065	0.754	0.206	1.26558e-21	0.464495	0.991	0.901
Epi-Glandular	Epi-SOX9	IL6	IL6R_IL6ST	2.29912e-05	0	IL6_IL6R_IL6ST	IL6 - (IL6R+IL6ST)	IL6	Secreted Signaling	KEGG: hsa04060	WOI Control	Epi-Glandular.IL6	Epi-SOX9.IL6R_IL6ST	6.84087e-134	0.843763	0.294	0.033	0.00314952	0.410659	0.553	0.091
Epi-Glandular secretory	Epi-SOX9	IL6	IL6R_IL6ST	4.47836e-06	0	IL6_IL6R_IL6ST	IL6 - (IL6R+IL6ST)	IL6	Secreted Signaling	KEGG: hsa04060	WOI Control	Epi-Glandular secretory.IL6	Epi-SOX9.IL6R_IL6ST	8.72461e-05	0.308968	0.257	0.143	0.00314952	0.410659	0.553	0.091
Epi-Lumenal	Epi-SOX9	IL6	IL6R_IL6ST	0.000141167	0	IL6_IL6R_IL6ST	IL6 - (IL6R+IL6ST)	IL6	Secreted Signaling	KEGG: hsa04060	WOI Control	Epi-Lumenal.IL6	Epi-SOX9.IL6R_IL6ST	1.0972e-116	1.78065	0.754	0.206	0.00314952	0.410659	0.553	0.091
Epi-Glandular	Macrophages	IL6	IL6R_IL6ST	9.93471e-07	0	IL6_IL6R_IL6ST	IL6 - (IL6R+IL6ST)	IL6	Secreted Signaling	KEGG: hsa04060	WOI Control	Epi-Glandular.IL6	Macrophages.IL6R_IL6ST	6.84087e-134	0.843763	0.294	0.033	4.47211e-12	0.548648	0.558	0.29
Epi-Glandular secretory	Macrophages	IL6	IL6R_IL6ST	1.93071e-07	0	IL6_IL6R_IL6ST	IL6 - (IL6R+IL6ST)	IL6	Secreted Signaling	KEGG: hsa04060	WOI Control	Epi-Glandular secretory.IL6	Macrophages.IL6R_IL6ST	8.72461e-05	0.308968	0.257	0.143	4.47211e-12	0.548648	0.558	0.29
Epi-Lumenal	Macrophages	IL6	IL6R_IL6ST	6.19934e-06	0	IL6_IL6R_IL6ST	IL6 - (IL6R+IL6ST)	IL6	Secreted Signaling	KEGG: hsa04060	WOI Control	Epi-Lumenal.IL6	Macrophages.IL6R_IL6ST	1.0972e-116	1.78065	0.754	0.206	4.47211e-12	0.548648	0.558	0.29
Epi-SOX9	EC-Artery	IL11	IL11R complex	1.27857e-07	0	IL11_IL11RA_IL6ST	IL11 - (IL11RA+IL6ST)	IL6	Secreted Signaling	KEGG: hsa04060	WOI Control	Epi-SOX9.IL11	EC-Artery.IL11R complex	0.0284256	0.357906	0.315	0	0.0349837	0.21302	0.847	0.801
AS-Epithelium	EC-Artery	LIF	LIFR_IL6ST	1.28259e-07	0	LIF_LIFR_IL6ST	LIF - (LIFR+IL6ST)	LIFR	Secreted Signaling	KEGG: hsa04060	WOI Control	AS-Epithelium.LIF	EC-Artery.LIFR_IL6ST	2.87632e-65	0.67088	0.546	0.036	0.0174919	-0.222563	0.763	0.801
Epi-Ciliated	EC-Artery	LIF	LIFR_IL6ST	3.29541e-07	0	LIF_LIFR_IL6ST	LIF - (LIFR+IL6ST)	LIFR	Secreted Signaling	KEGG: hsa04060	WOI Control	Epi-Ciliated.LIF	EC-Artery.LIFR_IL6ST	9.82971e-10	0.553321	0.261	0.016	0.0174919	-0.222563	0.763	0.801
Epi-Glandular	EC-Artery	LIF	LIFR_IL6ST	2.98045e-06	0	LIF_LIFR_IL6ST	LIF - (LIFR+IL6ST)	LIFR	Secreted Signaling	KEGG: hsa04060	WOI Control	Epi-Glandular.LIF	EC-Artery.LIFR_IL6ST	1.04185e-187	0.740264	0.362	0.026	0.0174919	-0.222563	0.763	0.801
Epi-Glandular secretory	EC-Artery	LIF	LIFR_IL6ST	6.71671e-06	0	LIF_LIFR_IL6ST	LIF - (LIFR+IL6ST)	LIFR	Secreted Signaling	KEGG: hsa04060	WOI Control	Epi-Glandular secretory.LIF	EC-Artery.LIFR_IL6ST	1.3626e-30	0.562602	0.687	0.291	0.0174919	-0.222563	0.763	0.801
Epi-Lumenal	EC-Artery	LIF	LIFR_IL6ST	1.00653e-05	0	LIF_LIFR_IL6ST	LIF - (LIFR+IL6ST)	LIFR	Secreted Signaling	KEGG: hsa04060	WOI Control	Epi-Lumenal.LIF	EC-Artery.LIFR_IL6ST	8.37908e-85	1.27493	0.583	0.06	0.0174919	-0.222563	0.763	0.801
Epi-SOX9	EC-Artery	LIF	LIFR_IL6ST	2.66699e-06	0	LIF_LIFR_IL6ST	LIF - (LIFR+IL6ST)	LIFR	Secreted Signaling	KEGG: hsa04060	WOI Control	Epi-SOX9.LIF	EC-Artery.LIFR_IL6ST	3.57207e-06	1.2881	0.806	0	0.0174919	-0.222563	0.763	0.801
MAIT cells	EC-Artery	LIF	LIFR_IL6ST	1.99914e-07	0	LIF_LIFR_IL6ST	LIF - (LIFR+IL6ST)	LIFR	Secreted Signaling	KEGG: hsa04060	WOI Control	MAIT cells.LIF	EC-Artery.LIFR_IL6ST	NA	NA	NA	NA	0.0174919	-0.222563	0.763	0.801
AS-Epithelium	EC-Vein	LIF	LIFR_IL6ST	1.60088e-06	0	LIF_LIFR_IL6ST	LIF - (LIFR+IL6ST)	LIFR	Secreted Signaling	KEGG: hsa04060	WOI Control	AS-Epithelium.LIF	EC-Vein.LIFR_IL6ST	2.87632e-65	0.67088	0.546	0.036	4.56841e-76	-0.828743	0.569	0.722
Epi-Ciliated	EC-Vein	LIF	LIFR_IL6ST	4.10413e-06	0	LIF_LIFR_IL6ST	LIF - (LIFR+IL6ST)	LIFR	Secreted Signaling	KEGG: hsa04060	WOI Control	Epi-Ciliated.LIF	EC-Vein.LIFR_IL6ST	9.82971e-10	0.553321	0.261	0.016	4.56841e-76	-0.828743	0.569	0.722
Epi-Glandular	EC-Vein	LIF	LIFR_IL6ST	3.71558e-05	0	LIF_LIFR_IL6ST	LIF - (LIFR+IL6ST)	LIFR	Secreted Signaling	KEGG: hsa04060	WOI Control	Epi-Glandular.LIF	EC-Vein.LIFR_IL6ST	1.04185e-187	0.740264	0.362	0.026	4.56841e-76	-0.828743	0.569	0.722
Epi-Glandular secretory	EC-Vein	LIF	LIFR_IL6ST	8.39102e-05	0	LIF_LIFR_IL6ST	LIF - (LIFR+IL6ST)	LIFR	Secreted Signaling	KEGG: hsa04060	WOI Control	Epi-Glandular secretory.LIF	EC-Vein.LIFR_IL6ST	1.3626e-30	0.562602	0.687	0.291	4.56841e-76	-0.828743	0.569	0.722
Epi-Lumenal	EC-Vein	LIF	LIFR_IL6ST	0.000125995	0	LIF_LIFR_IL6ST	LIF - (LIFR+IL6ST)	LIFR	Secreted Signaling	KEGG: hsa04060	WOI Control	Epi-Lumenal.LIF	EC-Vein.LIFR_IL6ST	8.37908e-85	1.27493	0.583	0.06	4.56841e-76	-0.828743	0.569	0.722
Epi-SOX9	EC-Vein	LIF	LIFR_IL6ST	3.34023e-05	0	LIF_LIFR_IL6ST	LIF - (LIFR+IL6ST)	LIFR	Secreted Signaling	KEGG: hsa04060	WOI Control	Epi-SOX9.LIF	EC-Vein.LIFR_IL6ST	3.57207e-06	1.2881	0.806	0	4.56841e-76	-0.828743	0.569	0.722
MAIT cells	EC-Vein	LIF	LIFR_IL6ST	2.50217e-06	0	LIF_LIFR_IL6ST	LIF - (LIFR+IL6ST)	LIFR	Secreted Signaling	KEGG: hsa04060	WOI Control	MAIT cells.LIF	EC-Vein.LIFR_IL6ST	NA	NA	NA	NA	4.56841e-76	-0.828743	0.569	0.722
Macrophages	EC-Artery	OSM	LIFR_IL6ST	3.21924e-08	0	OSM_LIFR_IL6ST	OSM - (LIFR+IL6ST)	OSM	Secreted Signaling	KEGG: hsa04060	WOI Control	Macrophages.OSM	EC-Artery.LIFR_IL6ST	0.0487815	-0.295878	0.29	0.351	0.0174919	-0.222563	0.763	0.801
Macrophages	EC-Vein	OSM	LIFR_IL6ST	4.01095e-07	0	OSM_LIFR_IL6ST	OSM - (LIFR+IL6ST)	OSM	Secreted Signaling	KEGG: hsa04060	WOI Control	Macrophages.OSM	EC-Vein.LIFR_IL6ST	0.0487815	-0.295878	0.29	0.351	4.56841e-76	-0.828743	0.569	0.722
Macrophages	EC-Artery	OSM	OSMR_IL6ST	2.29988e-08	0	OSM_OSMR_IL6ST	OSM - (OSMR+IL6ST)	OSM	Secreted Signaling	KEGG: hsa04060	WOI Control	Macrophages.OSM	EC-Artery.OSMR_IL6ST	0.0487815	-0.295878	0.29	0.351	0.0349837	0.21302	0.847	0.801
Macrophages	EC-Vein	OSM	OSMR_IL6ST	2.18661e-07	0	OSM_OSMR_IL6ST	OSM - (OSMR+IL6ST)	OSM	Secreted Signaling	KEGG: hsa04060	WOI Control	Macrophages.OSM	EC-Vein.OSMR_IL6ST	0.0487815	-0.295878	0.29	0.351	NA	NA	NA	NA
Macrophages	Myofibroblasts	OSM	OSMR_IL6ST	1.80527e-07	0	OSM_OSMR_IL6ST	OSM - (OSMR+IL6ST)	OSM	Secreted Signaling	KEGG: hsa04060	WOI Control	Macrophages.OSM	Myofibroblasts.OSMR_IL6ST	0.0487815	-0.295878	0.29	0.351	0.0418256	1.22005	0.83	0
Macrophages	PV MYH11	OSM	OSMR_IL6ST	3.95268e-08	0	OSM_OSMR_IL6ST	OSM - (OSMR+IL6ST)	OSM	Secreted Signaling	KEGG: hsa04060	WOI Control	Macrophages.OSM	PV MYH11.OSMR_IL6ST	0.0487815	-0.295878	0.29	0.351	1.1473e-05	0.170799	0.4915	0.359
Macrophages	PV STEAP4	OSM	OSMR_IL6ST	1.09883e-07	0	OSM_OSMR_IL6ST	OSM - (OSMR+IL6ST)	OSM	Secreted Signaling	KEGG: hsa04060	WOI Control	Macrophages.OSM	PV STEAP4.OSMR_IL6ST	0.0487815	-0.295878	0.29	0.351	0.000507553	0.193214	0.4885	0.434
Macrophages	SMC	OSM	OSMR_IL6ST	2.10479e-08	0	OSM_OSMR_IL6ST	OSM - (OSMR+IL6ST)	OSM	Secreted Signaling	KEGG: hsa04060	WOI Control	Macrophages.OSM	SMC.OSMR_IL6ST	0.0487815	-0.295878	0.29	0.351	4.96114e-07	-0.0288378	0.535	0.4125
Macrophages	Stroma	OSM	OSMR_IL6ST	2.44601e-06	0	OSM_OSMR_IL6ST	OSM - (OSMR+IL6ST)	OSM	Secreted Signaling	KEGG: hsa04060	WOI Control	Macrophages.OSM	Stroma.OSMR_IL6ST	0.0487815	-0.295878	0.29	0.351	5.45832e-103	-0.071426	0.5365	0.5235
Macrophages	Epi-SOX9	IL1A	IL1R1_IL1RAP	8.51728e-08	0	IL1A_IL1R1_IL1RAP	IL1A - (IL1R1+IL1RAP)	IL1	Secreted Signaling	KEGG: hsa04060	WOI Control	Macrophages.IL1A	Epi-SOX9.IL1R1_IL1RAP	NA	NA	NA	NA	8.83754e-05	0.870362	0.903	0.273
DC	Epi-SOX9	IL1B	IL1R1_IL1RAP	6.99917e-07	0	IL1B_IL1R1_IL1RAP	IL1B - (IL1R1+IL1RAP)	IL1	Secreted Signaling	KEGG: hsa04060	WOI Control	DC.IL1B	Epi-SOX9.IL1R1_IL1RAP	0.00247099	-0.238139	0.53	0.667	8.83754e-05	0.870362	0.903	0.273
Macrophages	Epi-SOX9	IL1B	IL1R1_IL1RAP	1.21437e-06	0	IL1B_IL1R1_IL1RAP	IL1B - (IL1R1+IL1RAP)	IL1	Secreted Signaling	KEGG: hsa04060	WOI Control	Macrophages.IL1B	Epi-SOX9.IL1R1_IL1RAP	0.00474527	-0.268054	0.855	0.821	8.83754e-05	0.870362	0.903	0.273
EC-Artery	DC	CSF1	CSF1R	4.0183e-09	0	CSF1_CSF1R	CSF1 - CSF1R	CSF	Secreted Signaling	KEGG: hsa04060	WOI Control	EC-Artery.CSF1	DC.CSF1R	NA	NA	NA	NA	5.60248e-11	-0.678074	0.372	0.661
Epi-SOX9	DC	CSF1	CSF1R	1.42315e-07	0	CSF1_CSF1R	CSF1 - CSF1R	CSF	Secreted Signaling	KEGG: hsa04060	WOI Control	Epi-SOX9.CSF1	DC.CSF1R	0.0248888	0.625436	0.466	0.182	5.60248e-11	-0.678074	0.372	0.661
PV MYH11	DC	CSF1	CSF1R	2.12303e-08	0	CSF1_CSF1R	CSF1 - CSF1R	CSF	Secreted Signaling	KEGG: hsa04060	WOI Control	PV MYH11.CSF1	DC.CSF1R	NA	NA	NA	NA	5.60248e-11	-0.678074	0.372	0.661
EC-Artery	Macrophages	CSF1	CSF1R	3.39892e-09	0	CSF1_CSF1R	CSF1 - CSF1R	CSF	Secreted Signaling	KEGG: hsa04060	WOI Control	EC-Artery.CSF1	Macrophages.CSF1R	NA	NA	NA	NA	0.00197071	0.142352	0.391	0.258
Epi-SOX9	Macrophages	CSF1	CSF1R	1.20378e-07	0	CSF1_CSF1R	CSF1 - CSF1R	CSF	Secreted Signaling	KEGG: hsa04060	WOI Control	Epi-SOX9.CSF1	Macrophages.CSF1R	0.0248888	0.625436	0.466	0.182	0.00197071	0.142352	0.391	0.258
PV MYH11	Macrophages	CSF1	CSF1R	1.79578e-08	0	CSF1_CSF1R	CSF1 - CSF1R	CSF	Secreted Signaling	KEGG: hsa04060	WOI Control	PV MYH11.CSF1	Macrophages.CSF1R	NA	NA	NA	NA	0.00197071	0.142352	0.391	0.258
B cells	DC	IL16	CD4	2.32104e-08	0	IL16_CD4	IL16 - CD4	IL16	Secreted Signaling	KEGG: hsa04060	WOI Control	B cells.IL16	DC.CD4	NA	NA	NA	NA	2.10255e-09	-0.416138	0.421	0.705
MAIT cells	DC	IL16	CD4	7.0342e-09	0	IL16_CD4	IL16 - CD4	IL16	Secreted Signaling	KEGG: hsa04060	WOI Control	MAIT cells.IL16	DC.CD4	0.00729982	-0.165805	0.255	0.387	2.10255e-09	-0.416138	0.421	0.705
B cells	Macrophages	IL16	CD4	1.94106e-08	0	IL16_CD4	IL16 - CD4	IL16	Secreted Signaling	KEGG: hsa04060	WOI Control	B cells.IL16	Macrophages.CD4	NA	NA	NA	NA	NA	NA	NA	NA
MAIT cells	Macrophages	IL16	CD4	5.88259e-09	0	IL16_CD4	IL16 - CD4	IL16	Secreted Signaling	KEGG: hsa04060	WOI Control	MAIT cells.IL16	Macrophages.CD4	0.00729982	-0.165805	0.255	0.387	NA	NA	NA	NA
Epi-SOX9	Macrophages	CSF3	CSF3R	1.00026e-06	0	CSF3_CSF3R	CSF3 - CSF3R	CSF3	Secreted Signaling	KEGG: hsa04060	WOI Control	Epi-SOX9.CSF3	Macrophages.CSF3R	0.000525624	0.907539	0.583	0	1.76245e-08	-0.48712	0.594	0.718
CD8+ T cells	AS-Epithelium	IFNG	IFNGR1_IFNGR2	1.62569e-07	0	IFNG_IFNGR1_IFNGR2	IFNG - (IFNGR1+IFNGR2)	IFN-II	Secreted Signaling	KEGG: hsa04060	WOI Control	CD8+ T cells.IFNG	AS-Epithelium.IFNGR1_IFNGR2	0.00103435	-0.19245	0.516	0.632	3.27795e-09	-0.261526	0.4235	0.1455
Cytotoxic NK	AS-Epithelium	IFNG	IFNGR1_IFNGR2	4.49464e-08	0	IFNG_IFNGR1_IFNGR2	IFNG - (IFNGR1+IFNGR2)	IFN-II	Secreted Signaling	KEGG: hsa04060	WOI Control	Cytotoxic NK.IFNG	AS-Epithelium.IFNGR1_IFNGR2	NA	NA	NA	NA	3.27795e-09	-0.261526	0.4235	0.1455
NK	AS-Epithelium	IFNG	IFNGR1_IFNGR2	1.30385e-07	0	IFNG_IFNGR1_IFNGR2	IFNG - (IFNGR1+IFNGR2)	IFN-II	Secreted Signaling	KEGG: hsa04060	WOI Control	NK.IFNG	AS-Epithelium.IFNGR1_IFNGR2	NA	NA	NA	NA	3.27795e-09	-0.261526	0.4235	0.1455
CD8+ T cells	DC	IFNG	IFNGR1_IFNGR2	3.8579e-07	0	IFNG_IFNGR1_IFNGR2	IFNG - (IFNGR1+IFNGR2)	IFN-II	Secreted Signaling	KEGG: hsa04060	WOI Control	CD8+ T cells.IFNG	DC.IFNGR1_IFNGR2	0.00103435	-0.19245	0.516	0.632	0.0159492	-0.208311	0.524	0.673
Cytotoxic NK	DC	IFNG	IFNGR1_IFNGR2	1.06359e-07	0	IFNG_IFNGR1_IFNGR2	IFNG - (IFNGR1+IFNGR2)	IFN-II	Secreted Signaling	KEGG: hsa04060	WOI Control	Cytotoxic NK.IFNG	DC.IFNGR1_IFNGR2	NA	NA	NA	NA	0.0159492	-0.208311	0.524	0.673
NK	DC	IFNG	IFNGR1_IFNGR2	3.12334e-07	0	IFNG_IFNGR1_IFNGR2	IFNG - (IFNGR1+IFNGR2)	IFN-II	Secreted Signaling	KEGG: hsa04060	WOI Control	NK.IFNG	DC.IFNGR1_IFNGR2	NA	NA	NA	NA	0.0159492	-0.208311	0.524	0.673
CD8+ T cells	EC-Artery	IFNG	IFNGR1_IFNGR2	1.7162e-07	0	IFNG_IFNGR1_IFNGR2	IFNG - (IFNGR1+IFNGR2)	IFN-II	Secreted Signaling	KEGG: hsa04060	WOI Control	CD8+ T cells.IFNG	EC-Artery.IFNGR1_IFNGR2	0.00103435	-0.19245	0.516	0.632	0.00466555	0.140168	0.569	0.417
Cytotoxic NK	EC-Artery	IFNG	IFNGR1_IFNGR2	4.74113e-08	0	IFNG_IFNGR1_IFNGR2	IFNG - (IFNGR1+IFNGR2)	IFN-II	Secreted Signaling	KEGG: hsa04060	WOI Control	Cytotoxic NK.IFNG	EC-Artery.IFNGR1_IFNGR2	NA	NA	NA	NA	0.00466555	0.140168	0.569	0.417
NK	EC-Artery	IFNG	IFNGR1_IFNGR2	1.38003e-07	0	IFNG_IFNGR1_IFNGR2	IFNG - (IFNGR1+IFNGR2)	IFN-II	Secreted Signaling	KEGG: hsa04060	WOI Control	NK.IFNG	EC-Artery.IFNGR1_IFNGR2	NA	NA	NA	NA	0.00466555	0.140168	0.569	0.417
CD8+ T cells	EC-Vein	IFNG	IFNGR1_IFNGR2	1.69673e-06	0	IFNG_IFNGR1_IFNGR2	IFNG - (IFNGR1+IFNGR2)	IFN-II	Secreted Signaling	KEGG: hsa04060	WOI Control	CD8+ T cells.IFNG	EC-Vein.IFNGR1_IFNGR2	0.00103435	-0.19245	0.516	0.632	4.73277e-17	0.137193	0.358	0.225
Cytotoxic NK	EC-Vein	IFNG	IFNGR1_IFNGR2	4.69077e-07	0	IFNG_IFNGR1_IFNGR2	IFNG - (IFNGR1+IFNGR2)	IFN-II	Secreted Signaling	KEGG: hsa04060	WOI Control	Cytotoxic NK.IFNG	EC-Vein.IFNGR1_IFNGR2	NA	NA	NA	NA	4.73277e-17	0.137193	0.358	0.225
NK	EC-Vein	IFNG	IFNGR1_IFNGR2	1.36108e-06	0	IFNG_IFNGR1_IFNGR2	IFNG - (IFNGR1+IFNGR2)	IFN-II	Secreted Signaling	KEGG: hsa04060	WOI Control	NK.IFNG	EC-Vein.IFNGR1_IFNGR2	NA	NA	NA	NA	4.73277e-17	0.137193	0.358	0.225
CD8+ T cells	Epi-Glandular secretory	IFNG	IFNGR1_IFNGR2	1.30232e-05	0	IFNG_IFNGR1_IFNGR2	IFNG - (IFNGR1+IFNGR2)	IFN-II	Secreted Signaling	KEGG: hsa04060	WOI Control	CD8+ T cells.IFNG	Epi-Glandular secretory.IFNGR1_IFNGR2	0.00103435	-0.19245	0.516	0.632	2.0517e-05	-0.0649505	0.5425	0.5165
Cytotoxic NK	Epi-Glandular secretory	IFNG	IFNGR1_IFNGR2	3.59489e-06	0	IFNG_IFNGR1_IFNGR2	IFNG - (IFNGR1+IFNGR2)	IFN-II	Secreted Signaling	KEGG: hsa04060	WOI Control	Cytotoxic NK.IFNG	Epi-Glandular secretory.IFNGR1_IFNGR2	NA	NA	NA	NA	2.0517e-05	-0.0649505	0.5425	0.5165
NK	Epi-Glandular secretory	IFNG	IFNGR1_IFNGR2	1.04996e-05	0	IFNG_IFNGR1_IFNGR2	IFNG - (IFNGR1+IFNGR2)	IFN-II	Secreted Signaling	KEGG: hsa04060	WOI Control	NK.IFNG	Epi-Glandular secretory.IFNGR1_IFNGR2	NA	NA	NA	NA	2.0517e-05	-0.0649505	0.5425	0.5165
CD8+ T cells	Epi-PDGFRA	IFNG	IFNGR1_IFNGR2	2.35188e-07	0	IFNG_IFNGR1_IFNGR2	IFNG - (IFNGR1+IFNGR2)	IFN-II	Secreted Signaling	KEGG: hsa04060	WOI Control	CD8+ T cells.IFNG	Epi-PDGFRA.IFNGR1_IFNGR2	0.00103435	-0.19245	0.516	0.632	0.0223993	-0.281185	0.314	0.344
Cytotoxic NK	Epi-PDGFRA	IFNG	IFNGR1_IFNGR2	6.50616e-08	0	IFNG_IFNGR1_IFNGR2	IFNG - (IFNGR1+IFNGR2)	IFN-II	Secreted Signaling	KEGG: hsa04060	WOI Control	Cytotoxic NK.IFNG	Epi-PDGFRA.IFNGR1_IFNGR2	NA	NA	NA	NA	0.0223993	-0.281185	0.314	0.344
NK	Epi-PDGFRA	IFNG	IFNGR1_IFNGR2	1.88266e-07	0	IFNG_IFNGR1_IFNGR2	IFNG - (IFNGR1+IFNGR2)	IFN-II	Secreted Signaling	KEGG: hsa04060	WOI Control	NK.IFNG	Epi-PDGFRA.IFNGR1_IFNGR2	NA	NA	NA	NA	0.0223993	-0.281185	0.314	0.344
CD8+ T cells	Epi-SOX9	IFNG	IFNGR1_IFNGR2	4.12605e-06	0	IFNG_IFNGR1_IFNGR2	IFNG - (IFNGR1+IFNGR2)	IFN-II	Secreted Signaling	KEGG: hsa04060	WOI Control	CD8+ T cells.IFNG	Epi-SOX9.IFNGR1_IFNGR2	0.00103435	-0.19245	0.516	0.632	0.0149196	0.323201	0.729	0.273
Cytotoxic NK	Epi-SOX9	IFNG	IFNGR1_IFNGR2	1.13772e-06	0	IFNG_IFNGR1_IFNGR2	IFNG - (IFNGR1+IFNGR2)	IFN-II	Secreted Signaling	KEGG: hsa04060	WOI Control	Cytotoxic NK.IFNG	Epi-SOX9.IFNGR1_IFNGR2	NA	NA	NA	NA	0.0149196	0.323201	0.729	0.273
NK	Epi-SOX9	IFNG	IFNGR1_IFNGR2	3.33846e-06	0	IFNG_IFNGR1_IFNGR2	IFNG - (IFNGR1+IFNGR2)	IFN-II	Secreted Signaling	KEGG: hsa04060	WOI Control	NK.IFNG	Epi-SOX9.IFNGR1_IFNGR2	NA	NA	NA	NA	0.0149196	0.323201	0.729	0.273
CD8+ T cells	Macrophages	IFNG	IFNGR1_IFNGR2	2.88199e-07	0	IFNG_IFNGR1_IFNGR2	IFNG - (IFNGR1+IFNGR2)	IFN-II	Secreted Signaling	KEGG: hsa04060	WOI Control	CD8+ T cells.IFNG	Macrophages.IFNGR1_IFNGR2	0.00103435	-0.19245	0.516	0.632	0.000573468	0.185091	0.58	0.415
Cytotoxic NK	Macrophages	IFNG	IFNGR1_IFNGR2	7.9493e-08	0	IFNG_IFNGR1_IFNGR2	IFNG - (IFNGR1+IFNGR2)	IFN-II	Secreted Signaling	KEGG: hsa04060	WOI Control	Cytotoxic NK.IFNG	Macrophages.IFNGR1_IFNGR2	NA	NA	NA	NA	0.000573468	0.185091	0.58	0.415
NK	Macrophages	IFNG	IFNGR1_IFNGR2	2.32943e-07	0	IFNG_IFNGR1_IFNGR2	IFNG - (IFNGR1+IFNGR2)	IFN-II	Secreted Signaling	KEGG: hsa04060	WOI Control	NK.IFNG	Macrophages.IFNGR1_IFNGR2	NA	NA	NA	NA	0.000573468	0.185091	0.58	0.415
CD8+ T cells	Myofibroblasts	IFNG	IFNGR1_IFNGR2	1.68207e-06	0	IFNG_IFNGR1_IFNGR2	IFNG - (IFNGR1+IFNGR2)	IFN-II	Secreted Signaling	KEGG: hsa04060	WOI Control	CD8+ T cells.IFNG	Myofibroblasts.IFNGR1_IFNGR2	0.00103435	-0.19245	0.516	0.632	NA	NA	NA	NA
Cytotoxic NK	Myofibroblasts	IFNG	IFNGR1_IFNGR2	4.64984e-07	0	IFNG_IFNGR1_IFNGR2	IFNG - (IFNGR1+IFNGR2)	IFN-II	Secreted Signaling	KEGG: hsa04060	WOI Control	Cytotoxic NK.IFNG	Myofibroblasts.IFNGR1_IFNGR2	NA	NA	NA	NA	NA	NA	NA	NA
NK	Myofibroblasts	IFNG	IFNGR1_IFNGR2	1.3497e-06	0	IFNG_IFNGR1_IFNGR2	IFNG - (IFNGR1+IFNGR2)	IFN-II	Secreted Signaling	KEGG: hsa04060	WOI Control	NK.IFNG	Myofibroblasts.IFNGR1_IFNGR2	NA	NA	NA	NA	NA	NA	NA	NA
CD8+ T cells	PV MYH11	IFNG	IFNGR1_IFNGR2	4.05773e-07	0	IFNG_IFNGR1_IFNGR2	IFNG - (IFNGR1+IFNGR2)	IFN-II	Secreted Signaling	KEGG: hsa04060	WOI Control	CD8+ T cells.IFNG	PV MYH11.IFNGR1_IFNGR2	0.00103435	-0.19245	0.516	0.632	4.757e-10	0.113717	0.288	0.16
Cytotoxic NK	PV MYH11	IFNG	IFNGR1_IFNGR2	1.12228e-07	0	IFNG_IFNGR1_IFNGR2	IFNG - (IFNGR1+IFNGR2)	IFN-II	Secreted Signaling	KEGG: hsa04060	WOI Control	Cytotoxic NK.IFNG	PV MYH11.IFNGR1_IFNGR2	NA	NA	NA	NA	4.757e-10	0.113717	0.288	0.16
NK	PV MYH11	IFNG	IFNGR1_IFNGR2	3.25047e-07	0	IFNG_IFNGR1_IFNGR2	IFNG - (IFNGR1+IFNGR2)	IFN-II	Secreted Signaling	KEGG: hsa04060	WOI Control	NK.IFNG	PV MYH11.IFNGR1_IFNGR2	NA	NA	NA	NA	4.757e-10	0.113717	0.288	0.16
CD8+ T cells	SMC	IFNG	IFNGR1_IFNGR2	2.33165e-07	0	IFNG_IFNGR1_IFNGR2	IFNG - (IFNGR1+IFNGR2)	IFN-II	Secreted Signaling	KEGG: hsa04060	WOI Control	CD8+ T cells.IFNG	SMC.IFNGR1_IFNGR2	0.00103435	-0.19245	0.516	0.632	9.44826e-23	0.247119	0.44	0.17
Cytotoxic NK	SMC	IFNG	IFNGR1_IFNGR2	6.44706e-08	0	IFNG_IFNGR1_IFNGR2	IFNG - (IFNGR1+IFNGR2)	IFN-II	Secreted Signaling	KEGG: hsa04060	WOI Control	Cytotoxic NK.IFNG	SMC.IFNGR1_IFNGR2	NA	NA	NA	NA	9.44826e-23	0.247119	0.44	0.17
NK	SMC	IFNG	IFNGR1_IFNGR2	1.86944e-07	0	IFNG_IFNGR1_IFNGR2	IFNG - (IFNGR1+IFNGR2)	IFN-II	Secreted Signaling	KEGG: hsa04060	WOI Control	NK.IFNG	SMC.IFNGR1_IFNGR2	NA	NA	NA	NA	9.44826e-23	0.247119	0.44	0.17
CD8+ T cells	Stroma	IFNG	IFNGR1_IFNGR2	2.34549e-05	0	IFNG_IFNGR1_IFNGR2	IFNG - (IFNGR1+IFNGR2)	IFN-II	Secreted Signaling	KEGG: hsa04060	WOI Control	CD8+ T cells.IFNG	Stroma.IFNGR1_IFNGR2	0.00103435	-0.19245	0.516	0.632	NA	NA	NA	NA
Cytotoxic NK	Stroma	IFNG	IFNGR1_IFNGR2	6.48475e-06	0	IFNG_IFNGR1_IFNGR2	IFNG - (IFNGR1+IFNGR2)	IFN-II	Secreted Signaling	KEGG: hsa04060	WOI Control	Cytotoxic NK.IFNG	Stroma.IFNGR1_IFNGR2	NA	NA	NA	NA	NA	NA	NA	NA
NK	Stroma	IFNG	IFNGR1_IFNGR2	1.88109e-05	0	IFNG_IFNGR1_IFNGR2	IFNG - (IFNGR1+IFNGR2)	IFN-II	Secreted Signaling	KEGG: hsa04060	WOI Control	NK.IFNG	Stroma.IFNGR1_IFNGR2	NA	NA	NA	NA	NA	NA	NA	NA
B cells	AS-Epithelium	TNF	TNFRSF1A	2.22988e-08	0	TNF_TNFRSF1A	TNF - TNFRSF1A	TNF	Secreted Signaling	KEGG: hsa04060	WOI Control	B cells.TNF	AS-Epithelium.TNFRSF1A	NA	NA	NA	NA	NA	NA	NA	NA
CD8+ T cells	AS-Epithelium	TNF	TNFRSF1A	6.16784e-08	0	TNF_TNFRSF1A	TNF - TNFRSF1A	TNF	Secreted Signaling	KEGG: hsa04060	WOI Control	CD8+ T cells.TNF	AS-Epithelium.TNFRSF1A	NA	NA	NA	NA	NA	NA	NA	NA
DC	AS-Epithelium	TNF	TNFRSF1A	1.75971e-08	0	TNF_TNFRSF1A	TNF - TNFRSF1A	TNF	Secreted Signaling	KEGG: hsa04060	WOI Control	DC.TNF	AS-Epithelium.TNFRSF1A	NA	NA	NA	NA	NA	NA	NA	NA
DN T cells	AS-Epithelium	TNF	TNFRSF1A	6.10294e-08	0	TNF_TNFRSF1A	TNF - TNFRSF1A	TNF	Secreted Signaling	KEGG: hsa04060	WOI Control	DN T cells.TNF	AS-Epithelium.TNFRSF1A	NA	NA	NA	NA	NA	NA	NA	NA
Epi-SOX9	AS-Epithelium	TNF	TNFRSF1A	5.43199e-08	0	TNF_TNFRSF1A	TNF - TNFRSF1A	TNF	Secreted Signaling	KEGG: hsa04060	WOI Control	Epi-SOX9.TNF	AS-Epithelium.TNFRSF1A	0.0381501	0.465231	0.289	0	NA	NA	NA	NA
Macrophages	AS-Epithelium	TNF	TNFRSF1A	3.36126e-08	0	TNF_TNFRSF1A	TNF - TNFRSF1A	TNF	Secreted Signaling	KEGG: hsa04060	WOI Control	Macrophages.TNF	AS-Epithelium.TNFRSF1A	NA	NA	NA	NA	NA	NA	NA	NA
MAIT cells	AS-Epithelium	TNF	TNFRSF1A	6.93336e-08	0	TNF_TNFRSF1A	TNF - TNFRSF1A	TNF	Secreted Signaling	KEGG: hsa04060	WOI Control	MAIT cells.TNF	AS-Epithelium.TNFRSF1A	0.0014864	0.350284	0.719	0.655	NA	NA	NA	NA
B cells	DC	TNF	TNFRSF1A	1.10918e-08	0	TNF_TNFRSF1A	TNF - TNFRSF1A	TNF	Secreted Signaling	KEGG: hsa04060	WOI Control	B cells.TNF	DC.TNFRSF1A	NA	NA	NA	NA	0.00982243	-0.106262	0.274	0.395
CD8+ T cells	DC	TNF	TNFRSF1A	3.06926e-08	0	TNF_TNFRSF1A	TNF - TNFRSF1A	TNF	Secreted Signaling	KEGG: hsa04060	WOI Control	CD8+ T cells.TNF	DC.TNFRSF1A	NA	NA	NA	NA	0.00982243	-0.106262	0.274	0.395
DC	DC	TNF	TNFRSF1A	8.75425e-09	0	TNF_TNFRSF1A	TNF - TNFRSF1A	TNF	Secreted Signaling	KEGG: hsa04060	WOI Control	DC.TNF	DC.TNFRSF1A	NA	NA	NA	NA	0.00982243	-0.106262	0.274	0.395
DN T cells	DC	TNF	TNFRSF1A	3.03768e-08	0	TNF_TNFRSF1A	TNF - TNFRSF1A	TNF	Secreted Signaling	KEGG: hsa04060	WOI Control	DN T cells.TNF	DC.TNFRSF1A	NA	NA	NA	NA	0.00982243	-0.106262	0.274	0.395
Epi-SOX9	DC	TNF	TNFRSF1A	2.70046e-08	0	TNF_TNFRSF1A	TNF - TNFRSF1A	TNF	Secreted Signaling	KEGG: hsa04060	WOI Control	Epi-SOX9.TNF	DC.TNFRSF1A	0.0381501	0.465231	0.289	0	0.00982243	-0.106262	0.274	0.395
Macrophages	DC	TNF	TNFRSF1A	1.6742e-08	0	TNF_TNFRSF1A	TNF - TNFRSF1A	TNF	Secreted Signaling	KEGG: hsa04060	WOI Control	Macrophages.TNF	DC.TNFRSF1A	NA	NA	NA	NA	0.00982243	-0.106262	0.274	0.395
MAIT cells	DC	TNF	TNFRSF1A	3.45987e-08	0	TNF_TNFRSF1A	TNF - TNFRSF1A	TNF	Secreted Signaling	KEGG: hsa04060	WOI Control	MAIT cells.TNF	DC.TNFRSF1A	0.0014864	0.350284	0.719	0.655	0.00982243	-0.106262	0.274	0.395
B cells	EC-Artery	TNF	TNFRSF1A	4.55058e-08	0	TNF_TNFRSF1A	TNF - TNFRSF1A	TNF	Secreted Signaling	KEGG: hsa04060	WOI Control	B cells.TNF	EC-Artery.TNFRSF1A	NA	NA	NA	NA	NA	NA	NA	NA
CD8+ T cells	EC-Artery	TNF	TNFRSF1A	1.25626e-07	0	TNF_TNFRSF1A	TNF - TNFRSF1A	TNF	Secreted Signaling	KEGG: hsa04060	WOI Control	CD8+ T cells.TNF	EC-Artery.TNFRSF1A	NA	NA	NA	NA	NA	NA	NA	NA
DC	EC-Artery	TNF	TNFRSF1A	3.58891e-08	0	TNF_TNFRSF1A	TNF - TNFRSF1A	TNF	Secreted Signaling	KEGG: hsa04060	WOI Control	DC.TNF	EC-Artery.TNFRSF1A	NA	NA	NA	NA	NA	NA	NA	NA
DN T cells	EC-Artery	TNF	TNFRSF1A	1.24166e-07	0	TNF_TNFRSF1A	TNF - TNFRSF1A	TNF	Secreted Signaling	KEGG: hsa04060	WOI Control	DN T cells.TNF	EC-Artery.TNFRSF1A	NA	NA	NA	NA	NA	NA	NA	NA
Epi-SOX9	EC-Artery	TNF	TNFRSF1A	1.11148e-07	0	TNF_TNFRSF1A	TNF - TNFRSF1A	TNF	Secreted Signaling	KEGG: hsa04060	WOI Control	Epi-SOX9.TNF	EC-Artery.TNFRSF1A	0.0381501	0.465231	0.289	0	NA	NA	NA	NA
Macrophages	EC-Artery	TNF	TNFRSF1A	6.81624e-08	0	TNF_TNFRSF1A	TNF - TNFRSF1A	TNF	Secreted Signaling	KEGG: hsa04060	WOI Control	Macrophages.TNF	EC-Artery.TNFRSF1A	NA	NA	NA	NA	NA	NA	NA	NA
MAIT cells	EC-Artery	TNF	TNFRSF1A	1.3938e-07	0	TNF_TNFRSF1A	TNF - TNFRSF1A	TNF	Secreted Signaling	KEGG: hsa04060	WOI Control	MAIT cells.TNF	EC-Artery.TNFRSF1A	0.0014864	0.350284	0.719	0.655	NA	NA	NA	NA
B cells	EC-Vein	TNF	TNFRSF1A	6.08516e-07	0	TNF_TNFRSF1A	TNF - TNFRSF1A	TNF	Secreted Signaling	KEGG: hsa04060	WOI Control	B cells.TNF	EC-Vein.TNFRSF1A	NA	NA	NA	NA	NA	NA	NA	NA
CD8+ T cells	EC-Vein	TNF	TNFRSF1A	1.68026e-06	0	TNF_TNFRSF1A	TNF - TNFRSF1A	TNF	Secreted Signaling	KEGG: hsa04060	WOI Control	CD8+ T cells.TNF	EC-Vein.TNFRSF1A	NA	NA	NA	NA	NA	NA	NA	NA
DC	EC-Vein	TNF	TNFRSF1A	4.79951e-07	0	TNF_TNFRSF1A	TNF - TNFRSF1A	TNF	Secreted Signaling	KEGG: hsa04060	WOI Control	DC.TNF	EC-Vein.TNFRSF1A	NA	NA	NA	NA	NA	NA	NA	NA
DN T cells	EC-Vein	TNF	TNFRSF1A	1.66093e-06	0	TNF_TNFRSF1A	TNF - TNFRSF1A	TNF	Secreted Signaling	KEGG: hsa04060	WOI Control	DN T cells.TNF	EC-Vein.TNFRSF1A	NA	NA	NA	NA	NA	NA	NA	NA
Epi-SOX9	EC-Vein	TNF	TNFRSF1A	1.48587e-06	0	TNF_TNFRSF1A	TNF - TNFRSF1A	TNF	Secreted Signaling	KEGG: hsa04060	WOI Control	Epi-SOX9.TNF	EC-Vein.TNFRSF1A	0.0381501	0.465231	0.289	0	NA	NA	NA	NA
Macrophages	EC-Vein	TNF	TNFRSF1A	9.12107e-07	0	TNF_TNFRSF1A	TNF - TNFRSF1A	TNF	Secreted Signaling	KEGG: hsa04060	WOI Control	Macrophages.TNF	EC-Vein.TNFRSF1A	NA	NA	NA	NA	NA	NA	NA	NA
MAIT cells	EC-Vein	TNF	TNFRSF1A	1.86683e-06	0	TNF_TNFRSF1A	TNF - TNFRSF1A	TNF	Secreted Signaling	KEGG: hsa04060	WOI Control	MAIT cells.TNF	EC-Vein.TNFRSF1A	0.0014864	0.350284	0.719	0.655	NA	NA	NA	NA
B cells	Epi-Glandular	TNF	TNFRSF1A	5.52102e-07	0	TNF_TNFRSF1A	TNF - TNFRSF1A	TNF	Secreted Signaling	KEGG: hsa04060	WOI Control	B cells.TNF	Epi-Glandular.TNFRSF1A	NA	NA	NA	NA	0.0143649	0.118491	0.272	0.28
CD8+ T cells	Epi-Glandular	TNF	TNFRSF1A	1.52773e-06	0	TNF_TNFRSF1A	TNF - TNFRSF1A	TNF	Secreted Signaling	KEGG: hsa04060	WOI Control	CD8+ T cells.TNF	Epi-Glandular.TNFRSF1A	NA	NA	NA	NA	0.0143649	0.118491	0.272	0.28
DC	Epi-Glandular	TNF	TNFRSF1A	4.35746e-07	0	TNF_TNFRSF1A	TNF - TNFRSF1A	TNF	Secreted Signaling	KEGG: hsa04060	WOI Control	DC.TNF	Epi-Glandular.TNFRSF1A	NA	NA	NA	NA	0.0143649	0.118491	0.272	0.28
DN T cells	Epi-Glandular	TNF	TNFRSF1A	1.512e-06	0	TNF_TNFRSF1A	TNF - TNFRSF1A	TNF	Secreted Signaling	KEGG: hsa04060	WOI Control	DN T cells.TNF	Epi-Glandular.TNFRSF1A	NA	NA	NA	NA	0.0143649	0.118491	0.272	0.28
Epi-SOX9	Epi-Glandular	TNF	TNFRSF1A	1.34418e-06	0	TNF_TNFRSF1A	TNF - TNFRSF1A	TNF	Secreted Signaling	KEGG: hsa04060	WOI Control	Epi-SOX9.TNF	Epi-Glandular.TNFRSF1A	0.0381501	0.465231	0.289	0	0.0143649	0.118491	0.272	0.28
Macrophages	Epi-Glandular	TNF	TNFRSF1A	8.33321e-07	0	TNF_TNFRSF1A	TNF - TNFRSF1A	TNF	Secreted Signaling	KEGG: hsa04060	WOI Control	Macrophages.TNF	Epi-Glandular.TNFRSF1A	NA	NA	NA	NA	0.0143649	0.118491	0.272	0.28
MAIT cells	Epi-Glandular	TNF	TNFRSF1A	1.72207e-06	0	TNF_TNFRSF1A	TNF - TNFRSF1A	TNF	Secreted Signaling	KEGG: hsa04060	WOI Control	MAIT cells.TNF	Epi-Glandular.TNFRSF1A	0.0014864	0.350284	0.719	0.655	0.0143649	0.118491	0.272	0.28
B cells	Epi-Glandular secretory	TNF	TNFRSF1A	6.22034e-07	0	TNF_TNFRSF1A	TNF - TNFRSF1A	TNF	Secreted Signaling	KEGG: hsa04060	WOI Control	B cells.TNF	Epi-Glandular secretory.TNFRSF1A	NA	NA	NA	NA	0.000904549	-0.138183	0.398	0.495
CD8+ T cells	Epi-Glandular secretory	TNF	TNFRSF1A	1.72106e-06	0	TNF_TNFRSF1A	TNF - TNFRSF1A	TNF	Secreted Signaling	KEGG: hsa04060	WOI Control	CD8+ T cells.TNF	Epi-Glandular secretory.TNFRSF1A	NA	NA	NA	NA	0.000904549	-0.138183	0.398	0.495
DC	Epi-Glandular secretory	TNF	TNFRSF1A	4.90923e-07	0	TNF_TNFRSF1A	TNF - TNFRSF1A	TNF	Secreted Signaling	KEGG: hsa04060	WOI Control	DC.TNF	Epi-Glandular secretory.TNFRSF1A	NA	NA	NA	NA	0.000904549	-0.138183	0.398	0.495
DN T cells	Epi-Glandular secretory	TNF	TNFRSF1A	1.70324e-06	0	TNF_TNFRSF1A	TNF - TNFRSF1A	TNF	Secreted Signaling	KEGG: hsa04060	WOI Control	DN T cells.TNF	Epi-Glandular secretory.TNFRSF1A	NA	NA	NA	NA	0.000904549	-0.138183	0.398	0.495
Epi-SOX9	Epi-Glandular secretory	TNF	TNFRSF1A	1.51466e-06	0	TNF_TNFRSF1A	TNF - TNFRSF1A	TNF	Secreted Signaling	KEGG: hsa04060	WOI Control	Epi-SOX9.TNF	Epi-Glandular secretory.TNFRSF1A	0.0381501	0.465231	0.289	0	0.000904549	-0.138183	0.398	0.495
Macrophages	Epi-Glandular secretory	TNF	TNFRSF1A	9.38555e-07	0	TNF_TNFRSF1A	TNF - TNFRSF1A	TNF	Secreted Signaling	KEGG: hsa04060	WOI Control	Macrophages.TNF	Epi-Glandular secretory.TNFRSF1A	NA	NA	NA	NA	0.000904549	-0.138183	0.398	0.495
MAIT cells	Epi-Glandular secretory	TNF	TNFRSF1A	1.93861e-06	0	TNF_TNFRSF1A	TNF - TNFRSF1A	TNF	Secreted Signaling	KEGG: hsa04060	WOI Control	MAIT cells.TNF	Epi-Glandular secretory.TNFRSF1A	0.0014864	0.350284	0.719	0.655	0.000904549	-0.138183	0.398	0.495
B cells	Epi-PDGFRA	TNF	TNFRSF1A	6.47931e-08	0	TNF_TNFRSF1A	TNF - TNFRSF1A	TNF	Secreted Signaling	KEGG: hsa04060	WOI Control	B cells.TNF	Epi-PDGFRA.TNFRSF1A	NA	NA	NA	NA	8.16481e-06	0.147872	0.389	0.251
CD8+ T cells	Epi-PDGFRA	TNF	TNFRSF1A	1.79172e-07	0	TNF_TNFRSF1A	TNF - TNFRSF1A	TNF	Secreted Signaling	KEGG: hsa04060	WOI Control	CD8+ T cells.TNF	Epi-PDGFRA.TNFRSF1A	NA	NA	NA	NA	8.16481e-06	0.147872	0.389	0.251
DC	Epi-PDGFRA	TNF	TNFRSF1A	5.11274e-08	0	TNF_TNFRSF1A	TNF - TNFRSF1A	TNF	Secreted Signaling	KEGG: hsa04060	WOI Control	DC.TNF	Epi-PDGFRA.TNFRSF1A	NA	NA	NA	NA	8.16481e-06	0.147872	0.389	0.251
DN T cells	Epi-PDGFRA	TNF	TNFRSF1A	1.77261e-07	0	TNF_TNFRSF1A	TNF - TNFRSF1A	TNF	Secreted Signaling	KEGG: hsa04060	WOI Control	DN T cells.TNF	Epi-PDGFRA.TNFRSF1A	NA	NA	NA	NA	8.16481e-06	0.147872	0.389	0.251
Epi-SOX9	Epi-PDGFRA	TNF	TNFRSF1A	1.57891e-07	0	TNF_TNFRSF1A	TNF - TNFRSF1A	TNF	Secreted Signaling	KEGG: hsa04060	WOI Control	Epi-SOX9.TNF	Epi-PDGFRA.TNFRSF1A	0.0381501	0.465231	0.289	0	8.16481e-06	0.147872	0.389	0.251
Macrophages	Epi-PDGFRA	TNF	TNFRSF1A	9.75865e-08	0	TNF_TNFRSF1A	TNF - TNFRSF1A	TNF	Secreted Signaling	KEGG: hsa04060	WOI Control	Macrophages.TNF	Epi-PDGFRA.TNFRSF1A	NA	NA	NA	NA	8.16481e-06	0.147872	0.389	0.251
MAIT cells	Epi-PDGFRA	TNF	TNFRSF1A	2.01062e-07	0	TNF_TNFRSF1A	TNF - TNFRSF1A	TNF	Secreted Signaling	KEGG: hsa04060	WOI Control	MAIT cells.TNF	Epi-PDGFRA.TNFRSF1A	0.0014864	0.350284	0.719	0.655	8.16481e-06	0.147872	0.389	0.251
B cells	Epi-SOX9	TNF	TNFRSF1A	4.92776e-07	0	TNF_TNFRSF1A	TNF - TNFRSF1A	TNF	Secreted Signaling	KEGG: hsa04060	WOI Control	B cells.TNF	Epi-SOX9.TNFRSF1A	NA	NA	NA	NA	NA	NA	NA	NA
CD8+ T cells	Epi-SOX9	TNF	TNFRSF1A	1.36114e-06	0	TNF_TNFRSF1A	TNF - TNFRSF1A	TNF	Secreted Signaling	KEGG: hsa04060	WOI Control	CD8+ T cells.TNF	Epi-SOX9.TNFRSF1A	NA	NA	NA	NA	NA	NA	NA	NA
DC	Epi-SOX9	TNF	TNFRSF1A	3.88706e-07	0	TNF_TNFRSF1A	TNF - TNFRSF1A	TNF	Secreted Signaling	KEGG: hsa04060	WOI Control	DC.TNF	Epi-SOX9.TNFRSF1A	NA	NA	NA	NA	NA	NA	NA	NA
DN T cells	Epi-SOX9	TNF	TNFRSF1A	1.34575e-06	0	TNF_TNFRSF1A	TNF - TNFRSF1A	TNF	Secreted Signaling	KEGG: hsa04060	WOI Control	DN T cells.TNF	Epi-SOX9.TNFRSF1A	NA	NA	NA	NA	NA	NA	NA	NA
Epi-SOX9	Epi-SOX9	TNF	TNFRSF1A	1.20268e-06	0	TNF_TNFRSF1A	TNF - TNFRSF1A	TNF	Secreted Signaling	KEGG: hsa04060	WOI Control	Epi-SOX9.TNF	Epi-SOX9.TNFRSF1A	0.0381501	0.465231	0.289	0	NA	NA	NA	NA
Macrophages	Epi-SOX9	TNF	TNFRSF1A	7.39456e-07	0	TNF_TNFRSF1A	TNF - TNFRSF1A	TNF	Secreted Signaling	KEGG: hsa04060	WOI Control	Macrophages.TNF	Epi-SOX9.TNFRSF1A	NA	NA	NA	NA	NA	NA	NA	NA
MAIT cells	Epi-SOX9	TNF	TNFRSF1A	1.51581e-06	0	TNF_TNFRSF1A	TNF - TNFRSF1A	TNF	Secreted Signaling	KEGG: hsa04060	WOI Control	MAIT cells.TNF	Epi-SOX9.TNFRSF1A	0.0014864	0.350284	0.719	0.655	NA	NA	NA	NA
B cells	Macrophages	TNF	TNFRSF1A	1.18716e-08	0	TNF_TNFRSF1A	TNF - TNFRSF1A	TNF	Secreted Signaling	KEGG: hsa04060	WOI Control	B cells.TNF	Macrophages.TNFRSF1A	NA	NA	NA	NA	0.0341679	-0.191745	0.275	0.345
CD8+ T cells	Macrophages	TNF	TNFRSF1A	3.2845e-08	0	TNF_TNFRSF1A	TNF - TNFRSF1A	TNF	Secreted Signaling	KEGG: hsa04060	WOI Control	CD8+ T cells.TNF	Macrophages.TNFRSF1A	NA	NA	NA	NA	0.0341679	-0.191745	0.275	0.345
DC	Macrophages	TNF	TNFRSF1A	9.3692e-09	0	TNF_TNFRSF1A	TNF - TNFRSF1A	TNF	Secreted Signaling	KEGG: hsa04060	WOI Control	DC.TNF	Macrophages.TNFRSF1A	NA	NA	NA	NA	0.0341679	-0.191745	0.275	0.345
DN T cells	Macrophages	TNF	TNFRSF1A	3.2504e-08	0	TNF_TNFRSF1A	TNF - TNFRSF1A	TNF	Secreted Signaling	KEGG: hsa04060	WOI Control	DN T cells.TNF	Macrophages.TNFRSF1A	NA	NA	NA	NA	0.0341679	-0.191745	0.275	0.345
Epi-SOX9	Macrophages	TNF	TNFRSF1A	2.89095e-08	0	TNF_TNFRSF1A	TNF - TNFRSF1A	TNF	Secreted Signaling	KEGG: hsa04060	WOI Control	Epi-SOX9.TNF	Macrophages.TNFRSF1A	0.0381501	0.465231	0.289	0	0.0341679	-0.191745	0.275	0.345
Macrophages	Macrophages	TNF	TNFRSF1A	1.79094e-08	0	TNF_TNFRSF1A	TNF - TNFRSF1A	TNF	Secreted Signaling	KEGG: hsa04060	WOI Control	Macrophages.TNF	Macrophages.TNFRSF1A	NA	NA	NA	NA	0.0341679	-0.191745	0.275	0.345
MAIT cells	Macrophages	TNF	TNFRSF1A	3.69836e-08	0	TNF_TNFRSF1A	TNF - TNFRSF1A	TNF	Secreted Signaling	KEGG: hsa04060	WOI Control	MAIT cells.TNF	Macrophages.TNFRSF1A	0.0014864	0.350284	0.719	0.655	0.0341679	-0.191745	0.275	0.345
B cells	Myofibroblasts	TNF	TNFRSF1A	3.07072e-07	0	TNF_TNFRSF1A	TNF - TNFRSF1A	TNF	Secreted Signaling	KEGG: hsa04060	WOI Control	B cells.TNF	Myofibroblasts.TNFRSF1A	NA	NA	NA	NA	NA	NA	NA	NA
CD8+ T cells	Myofibroblasts	TNF	TNFRSF1A	8.48974e-07	0	TNF_TNFRSF1A	TNF - TNFRSF1A	TNF	Secreted Signaling	KEGG: hsa04060	WOI Control	CD8+ T cells.TNF	Myofibroblasts.TNFRSF1A	NA	NA	NA	NA	NA	NA	NA	NA
DC	Myofibroblasts	TNF	TNFRSF1A	2.42291e-07	0	TNF_TNFRSF1A	TNF - TNFRSF1A	TNF	Secreted Signaling	KEGG: hsa04060	WOI Control	DC.TNF	Myofibroblasts.TNFRSF1A	NA	NA	NA	NA	NA	NA	NA	NA
DN T cells	Myofibroblasts	TNF	TNFRSF1A	8.3982e-07	0	TNF_TNFRSF1A	TNF - TNFRSF1A	TNF	Secreted Signaling	KEGG: hsa04060	WOI Control	DN T cells.TNF	Myofibroblasts.TNFRSF1A	NA	NA	NA	NA	NA	NA	NA	NA
Epi-SOX9	Myofibroblasts	TNF	TNFRSF1A	7.485e-07	0	TNF_TNFRSF1A	TNF - TNFRSF1A	TNF	Secreted Signaling	KEGG: hsa04060	WOI Control	Epi-SOX9.TNF	Myofibroblasts.TNFRSF1A	0.0381501	0.465231	0.289	0	NA	NA	NA	NA
Macrophages	Myofibroblasts	TNF	TNFRSF1A	4.62181e-07	0	TNF_TNFRSF1A	TNF - TNFRSF1A	TNF	Secreted Signaling	KEGG: hsa04060	WOI Control	Macrophages.TNF	Myofibroblasts.TNFRSF1A	NA	NA	NA	NA	NA	NA	NA	NA
MAIT cells	Myofibroblasts	TNF	TNFRSF1A	9.51371e-07	0	TNF_TNFRSF1A	TNF - TNFRSF1A	TNF	Secreted Signaling	KEGG: hsa04060	WOI Control	MAIT cells.TNF	Myofibroblasts.TNFRSF1A	0.0014864	0.350284	0.719	0.655	NA	NA	NA	NA
B cells	PV MYH11	TNF	TNFRSF1A	9.55448e-08	0	TNF_TNFRSF1A	TNF - TNFRSF1A	TNF	Secreted Signaling	KEGG: hsa04060	WOI Control	B cells.TNF	PV MYH11.TNFRSF1A	NA	NA	NA	NA	7.28975e-15	0.186689	0.48	0.285
CD8+ T cells	PV MYH11	TNF	TNFRSF1A	2.64195e-07	0	TNF_TNFRSF1A	TNF - TNFRSF1A	TNF	Secreted Signaling	KEGG: hsa04060	WOI Control	CD8+ T cells.TNF	PV MYH11.TNFRSF1A	NA	NA	NA	NA	7.28975e-15	0.186689	0.48	0.285
DC	PV MYH11	TNF	TNFRSF1A	7.53918e-08	0	TNF_TNFRSF1A	TNF - TNFRSF1A	TNF	Secreted Signaling	KEGG: hsa04060	WOI Control	DC.TNF	PV MYH11.TNFRSF1A	NA	NA	NA	NA	7.28975e-15	0.186689	0.48	0.285
DN T cells	PV MYH11	TNF	TNFRSF1A	2.61368e-07	0	TNF_TNFRSF1A	TNF - TNFRSF1A	TNF	Secreted Signaling	KEGG: hsa04060	WOI Control	DN T cells.TNF	PV MYH11.TNFRSF1A	NA	NA	NA	NA	7.28975e-15	0.186689	0.48	0.285
Epi-SOX9	PV MYH11	TNF	TNFRSF1A	2.32847e-07	0	TNF_TNFRSF1A	TNF - TNFRSF1A	TNF	Secreted Signaling	KEGG: hsa04060	WOI Control	Epi-SOX9.TNF	PV MYH11.TNFRSF1A	0.0381501	0.465231	0.289	0	7.28975e-15	0.186689	0.48	0.285
Macrophages	PV MYH11	TNF	TNFRSF1A	1.43876e-07	0	TNF_TNFRSF1A	TNF - TNFRSF1A	TNF	Secreted Signaling	KEGG: hsa04060	WOI Control	Macrophages.TNF	PV MYH11.TNFRSF1A	NA	NA	NA	NA	7.28975e-15	0.186689	0.48	0.285
MAIT cells	PV MYH11	TNF	TNFRSF1A	2.96357e-07	0	TNF_TNFRSF1A	TNF - TNFRSF1A	TNF	Secreted Signaling	KEGG: hsa04060	WOI Control	MAIT cells.TNF	PV MYH11.TNFRSF1A	0.0014864	0.350284	0.719	0.655	7.28975e-15	0.186689	0.48	0.285
B cells	PV STEAP4	TNF	TNFRSF1A	2.35275e-07	0	TNF_TNFRSF1A	TNF - TNFRSF1A	TNF	Secreted Signaling	KEGG: hsa04060	WOI Control	B cells.TNF	PV STEAP4.TNFRSF1A	NA	NA	NA	NA	6.2916e-05	0.142591	0.44	0.393
CD8+ T cells	PV STEAP4	TNF	TNFRSF1A	6.50344e-07	0	TNF_TNFRSF1A	TNF - TNFRSF1A	TNF	Secreted Signaling	KEGG: hsa04060	WOI Control	CD8+ T cells.TNF	PV STEAP4.TNFRSF1A	NA	NA	NA	NA	6.2916e-05	0.142591	0.44	0.393
DC	PV STEAP4	TNF	TNFRSF1A	1.85629e-07	0	TNF_TNFRSF1A	TNF - TNFRSF1A	TNF	Secreted Signaling	KEGG: hsa04060	WOI Control	DC.TNF	PV STEAP4.TNFRSF1A	NA	NA	NA	NA	6.2916e-05	0.142591	0.44	0.393
DN T cells	PV STEAP4	TNF	TNFRSF1A	6.43258e-07	0	TNF_TNFRSF1A	TNF - TNFRSF1A	TNF	Secreted Signaling	KEGG: hsa04060	WOI Control	DN T cells.TNF	PV STEAP4.TNFRSF1A	NA	NA	NA	NA	6.2916e-05	0.142591	0.44	0.393
Epi-SOX9	PV STEAP4	TNF	TNFRSF1A	5.73647e-07	0	TNF_TNFRSF1A	TNF - TNFRSF1A	TNF	Secreted Signaling	KEGG: hsa04060	WOI Control	Epi-SOX9.TNF	PV STEAP4.TNFRSF1A	0.0381501	0.465231	0.289	0	6.2916e-05	0.142591	0.44	0.393
Macrophages	PV STEAP4	TNF	TNFRSF1A	3.53888e-07	0	TNF_TNFRSF1A	TNF - TNFRSF1A	TNF	Secreted Signaling	KEGG: hsa04060	WOI Control	Macrophages.TNF	PV STEAP4.TNFRSF1A	NA	NA	NA	NA	6.2916e-05	0.142591	0.44	0.393
MAIT cells	PV STEAP4	TNF	TNFRSF1A	7.27804e-07	0	TNF_TNFRSF1A	TNF - TNFRSF1A	TNF	Secreted Signaling	KEGG: hsa04060	WOI Control	MAIT cells.TNF	PV STEAP4.TNFRSF1A	0.0014864	0.350284	0.719	0.655	6.2916e-05	0.142591	0.44	0.393
B cells	SMC	TNF	TNFRSF1A	1.12675e-07	0	TNF_TNFRSF1A	TNF - TNFRSF1A	TNF	Secreted Signaling	KEGG: hsa04060	WOI Control	B cells.TNF	SMC.TNFRSF1A	NA	NA	NA	NA	1.33755e-16	0.217376	0.603	0.319
CD8+ T cells	SMC	TNF	TNFRSF1A	3.10938e-07	0	TNF_TNFRSF1A	TNF - TNFRSF1A	TNF	Secreted Signaling	KEGG: hsa04060	WOI Control	CD8+ T cells.TNF	SMC.TNFRSF1A	NA	NA	NA	NA	1.33755e-16	0.217376	0.603	0.319
DC	SMC	TNF	TNFRSF1A	8.8853e-08	0	TNF_TNFRSF1A	TNF - TNFRSF1A	TNF	Secreted Signaling	KEGG: hsa04060	WOI Control	DC.TNF	SMC.TNFRSF1A	NA	NA	NA	NA	1.33755e-16	0.217376	0.603	0.319
DN T cells	SMC	TNF	TNFRSF1A	3.07257e-07	0	TNF_TNFRSF1A	TNF - TNFRSF1A	TNF	Secreted Signaling	KEGG: hsa04060	WOI Control	DN T cells.TNF	SMC.TNFRSF1A	NA	NA	NA	NA	1.33755e-16	0.217376	0.603	0.319
Epi-SOX9	SMC	TNF	TNFRSF1A	2.75354e-07	0	TNF_TNFRSF1A	TNF - TNFRSF1A	TNF	Secreted Signaling	KEGG: hsa04060	WOI Control	Epi-SOX9.TNF	SMC.TNFRSF1A	0.0381501	0.465231	0.289	0	1.33755e-16	0.217376	0.603	0.319
Macrophages	SMC	TNF	TNFRSF1A	1.68563e-07	0	TNF_TNFRSF1A	TNF - TNFRSF1A	TNF	Secreted Signaling	KEGG: hsa04060	WOI Control	Macrophages.TNF	SMC.TNFRSF1A	NA	NA	NA	NA	1.33755e-16	0.217376	0.603	0.319
MAIT cells	SMC	TNF	TNFRSF1A	3.44091e-07	0	TNF_TNFRSF1A	TNF - TNFRSF1A	TNF	Secreted Signaling	KEGG: hsa04060	WOI Control	MAIT cells.TNF	SMC.TNFRSF1A	0.0014864	0.350284	0.719	0.655	1.33755e-16	0.217376	0.603	0.319
B cells	Stroma	TNF	TNFRSF1A	9.52823e-06	0	TNF_TNFRSF1A	TNF - TNFRSF1A	TNF	Secreted Signaling	KEGG: hsa04060	WOI Control	B cells.TNF	Stroma.TNFRSF1A	NA	NA	NA	NA	NA	NA	NA	NA
CD8+ T cells	Stroma	TNF	TNFRSF1A	2.63035e-05	0	TNF_TNFRSF1A	TNF - TNFRSF1A	TNF	Secreted Signaling	KEGG: hsa04060	WOI Control	CD8+ T cells.TNF	Stroma.TNFRSF1A	NA	NA	NA	NA	NA	NA	NA	NA
DC	Stroma	TNF	TNFRSF1A	7.51459e-06	0	TNF_TNFRSF1A	TNF - TNFRSF1A	TNF	Secreted Signaling	KEGG: hsa04060	WOI Control	DC.TNF	Stroma.TNFRSF1A	NA	NA	NA	NA	NA	NA	NA	NA
DN T cells	Stroma	TNF	TNFRSF1A	2.59975e-05	0	TNF_TNFRSF1A	TNF - TNFRSF1A	TNF	Secreted Signaling	KEGG: hsa04060	WOI Control	DN T cells.TNF	Stroma.TNFRSF1A	NA	NA	NA	NA	NA	NA	NA	NA
Epi-SOX9	Stroma	TNF	TNFRSF1A	2.32735e-05	0	TNF_TNFRSF1A	TNF - TNFRSF1A	TNF	Secreted Signaling	KEGG: hsa04060	WOI Control	Epi-SOX9.TNF	Stroma.TNFRSF1A	0.0381501	0.465231	0.289	0	NA	NA	NA	NA
Macrophages	Stroma	TNF	TNFRSF1A	1.4271e-05	0	TNF_TNFRSF1A	TNF - TNFRSF1A	TNF	Secreted Signaling	KEGG: hsa04060	WOI Control	Macrophages.TNF	Stroma.TNFRSF1A	NA	NA	NA	NA	NA	NA	NA	NA
MAIT cells	Stroma	TNF	TNFRSF1A	2.9178e-05	0	TNF_TNFRSF1A	TNF - TNFRSF1A	TNF	Secreted Signaling	KEGG: hsa04060	WOI Control	MAIT cells.TNF	Stroma.TNFRSF1A	0.0014864	0.350284	0.719	0.655	NA	NA	NA	NA
B cells	Cytotoxic NK	TNF	TNFRSF1B	2.60867e-08	0	TNF_TNFRSF1B	TNF - TNFRSF1B	TNF	Secreted Signaling	KEGG: hsa04060	WOI Control	B cells.TNF	Cytotoxic NK.TNFRSF1B	NA	NA	NA	NA	NA	NA	NA	NA
CD8+ T cells	Cytotoxic NK	TNF	TNFRSF1B	7.20668e-08	0	TNF_TNFRSF1B	TNF - TNFRSF1B	TNF	Secreted Signaling	KEGG: hsa04060	WOI Control	CD8+ T cells.TNF	Cytotoxic NK.TNFRSF1B	NA	NA	NA	NA	NA	NA	NA	NA
DC	Cytotoxic NK	TNF	TNFRSF1B	2.05783e-08	0	TNF_TNFRSF1B	TNF - TNFRSF1B	TNF	Secreted Signaling	KEGG: hsa04060	WOI Control	DC.TNF	Cytotoxic NK.TNFRSF1B	NA	NA	NA	NA	NA	NA	NA	NA
DN T cells	Cytotoxic NK	TNF	TNFRSF1B	7.12579e-08	0	TNF_TNFRSF1B	TNF - TNFRSF1B	TNF	Secreted Signaling	KEGG: hsa04060	WOI Control	DN T cells.TNF	Cytotoxic NK.TNFRSF1B	NA	NA	NA	NA	NA	NA	NA	NA
Epi-SOX9	Cytotoxic NK	TNF	TNFRSF1B	6.36553e-08	0	TNF_TNFRSF1B	TNF - TNFRSF1B	TNF	Secreted Signaling	KEGG: hsa04060	WOI Control	Epi-SOX9.TNF	Cytotoxic NK.TNFRSF1B	0.0381501	0.465231	0.289	0	NA	NA	NA	NA
Macrophages	Cytotoxic NK	TNF	TNFRSF1B	3.91639e-08	0	TNF_TNFRSF1B	TNF - TNFRSF1B	TNF	Secreted Signaling	KEGG: hsa04060	WOI Control	Macrophages.TNF	Cytotoxic NK.TNFRSF1B	NA	NA	NA	NA	NA	NA	NA	NA
MAIT cells	Cytotoxic NK	TNF	TNFRSF1B	8.0334e-08	0	TNF_TNFRSF1B	TNF - TNFRSF1B	TNF	Secreted Signaling	KEGG: hsa04060	WOI Control	MAIT cells.TNF	Cytotoxic NK.TNFRSF1B	0.0014864	0.350284	0.719	0.655	NA	NA	NA	NA
B cells	DC	TNF	TNFRSF1B	2.34216e-08	0	TNF_TNFRSF1B	TNF - TNFRSF1B	TNF	Secreted Signaling	KEGG: hsa04060	WOI Control	B cells.TNF	DC.TNFRSF1B	NA	NA	NA	NA	2.70985e-07	-0.262307	0.317	0.582
CD8+ T cells	DC	TNF	TNFRSF1B	6.47675e-08	0	TNF_TNFRSF1B	TNF - TNFRSF1B	TNF	Secreted Signaling	KEGG: hsa04060	WOI Control	CD8+ T cells.TNF	DC.TNFRSF1B	NA	NA	NA	NA	2.70985e-07	-0.262307	0.317	0.582
DC	DC	TNF	TNFRSF1B	1.84816e-08	0	TNF_TNFRSF1B	TNF - TNFRSF1B	TNF	Secreted Signaling	KEGG: hsa04060	WOI Control	DC.TNF	DC.TNFRSF1B	NA	NA	NA	NA	2.70985e-07	-0.262307	0.317	0.582
DN T cells	DC	TNF	TNFRSF1B	6.40765e-08	0	TNF_TNFRSF1B	TNF - TNFRSF1B	TNF	Secreted Signaling	KEGG: hsa04060	WOI Control	DN T cells.TNF	DC.TNFRSF1B	NA	NA	NA	NA	2.70985e-07	-0.262307	0.317	0.582
Epi-SOX9	DC	TNF	TNFRSF1B	5.70752e-08	0	TNF_TNFRSF1B	TNF - TNFRSF1B	TNF	Secreted Signaling	KEGG: hsa04060	WOI Control	Epi-SOX9.TNF	DC.TNFRSF1B	0.0381501	0.465231	0.289	0	2.70985e-07	-0.262307	0.317	0.582
Macrophages	DC	TNF	TNFRSF1B	3.52754e-08	0	TNF_TNFRSF1B	TNF - TNFRSF1B	TNF	Secreted Signaling	KEGG: hsa04060	WOI Control	Macrophages.TNF	DC.TNFRSF1B	NA	NA	NA	NA	2.70985e-07	-0.262307	0.317	0.582
MAIT cells	DC	TNF	TNFRSF1B	7.26784e-08	0	TNF_TNFRSF1B	TNF - TNFRSF1B	TNF	Secreted Signaling	KEGG: hsa04060	WOI Control	MAIT cells.TNF	DC.TNFRSF1B	0.0014864	0.350284	0.719	0.655	2.70985e-07	-0.262307	0.317	0.582
B cells	EC-Artery	TNF	TNFRSF1B	4.36309e-08	0	TNF_TNFRSF1B	TNF - TNFRSF1B	TNF	Secreted Signaling	KEGG: hsa04060	WOI Control	B cells.TNF	EC-Artery.TNFRSF1B	NA	NA	NA	NA	0.00071349	-0.272963	0.511	0.667
CD8+ T cells	EC-Artery	TNF	TNFRSF1B	1.20465e-07	0	TNF_TNFRSF1B	TNF - TNFRSF1B	TNF	Secreted Signaling	KEGG: hsa04060	WOI Control	CD8+ T cells.TNF	EC-Artery.TNFRSF1B	NA	NA	NA	NA	0.00071349	-0.272963	0.511	0.667
DC	EC-Artery	TNF	TNFRSF1B	3.44118e-08	0	TNF_TNFRSF1B	TNF - TNFRSF1B	TNF	Secreted Signaling	KEGG: hsa04060	WOI Control	DC.TNF	EC-Artery.TNFRSF1B	NA	NA	NA	NA	0.00071349	-0.272963	0.511	0.667
DN T cells	EC-Artery	TNF	TNFRSF1B	1.19073e-07	0	TNF_TNFRSF1B	TNF - TNFRSF1B	TNF	Secreted Signaling	KEGG: hsa04060	WOI Control	DN T cells.TNF	EC-Artery.TNFRSF1B	NA	NA	NA	NA	0.00071349	-0.272963	0.511	0.667
Epi-SOX9	EC-Artery	TNF	TNFRSF1B	1.0655e-07	0	TNF_TNFRSF1B	TNF - TNFRSF1B	TNF	Secreted Signaling	KEGG: hsa04060	WOI Control	Epi-SOX9.TNF	EC-Artery.TNFRSF1B	0.0381501	0.465231	0.289	0	0.00071349	-0.272963	0.511	0.667
Macrophages	EC-Artery	TNF	TNFRSF1B	6.53798e-08	0	TNF_TNFRSF1B	TNF - TNFRSF1B	TNF	Secreted Signaling	KEGG: hsa04060	WOI Control	Macrophages.TNF	EC-Artery.TNFRSF1B	NA	NA	NA	NA	0.00071349	-0.272963	0.511	0.667
MAIT cells	EC-Artery	TNF	TNFRSF1B	1.33762e-07	0	TNF_TNFRSF1B	TNF - TNFRSF1B	TNF	Secreted Signaling	KEGG: hsa04060	WOI Control	MAIT cells.TNF	EC-Artery.TNFRSF1B	0.0014864	0.350284	0.719	0.655	0.00071349	-0.272963	0.511	0.667
B cells	Macrophages	TNF	TNFRSF1B	3.33109e-08	0	TNF_TNFRSF1B	TNF - TNFRSF1B	TNF	Secreted Signaling	KEGG: hsa04060	WOI Control	B cells.TNF	Macrophages.TNFRSF1B	NA	NA	NA	NA	4.42597e-16	-0.69532	0.464	0.735
CD8+ T cells	Macrophages	TNF	TNFRSF1B	9.20339e-08	0	TNF_TNFRSF1B	TNF - TNFRSF1B	TNF	Secreted Signaling	KEGG: hsa04060	WOI Control	CD8+ T cells.TNF	Macrophages.TNFRSF1B	NA	NA	NA	NA	4.42597e-16	-0.69532	0.464	0.735
DC	Macrophages	TNF	TNFRSF1B	2.6278e-08	0	TNF_TNFRSF1B	TNF - TNFRSF1B	TNF	Secreted Signaling	KEGG: hsa04060	WOI Control	DC.TNF	Macrophages.TNFRSF1B	NA	NA	NA	NA	4.42597e-16	-0.69532	0.464	0.735
DN T cells	Macrophages	TNF	TNFRSF1B	9.10064e-08	0	TNF_TNFRSF1B	TNF - TNFRSF1B	TNF	Secreted Signaling	KEGG: hsa04060	WOI Control	DN T cells.TNF	Macrophages.TNFRSF1B	NA	NA	NA	NA	4.42597e-16	-0.69532	0.464	0.735
Epi-SOX9	Macrophages	TNF	TNFRSF1B	8.12717e-08	0	TNF_TNFRSF1B	TNF - TNFRSF1B	TNF	Secreted Signaling	KEGG: hsa04060	WOI Control	Epi-SOX9.TNF	Macrophages.TNFRSF1B	0.0381501	0.465231	0.289	0	4.42597e-16	-0.69532	0.464	0.735
Macrophages	Macrophages	TNF	TNFRSF1B	5.00268e-08	0	TNF_TNFRSF1B	TNF - TNFRSF1B	TNF	Secreted Signaling	KEGG: hsa04060	WOI Control	Macrophages.TNF	Macrophages.TNFRSF1B	NA	NA	NA	NA	4.42597e-16	-0.69532	0.464	0.735
MAIT cells	Macrophages	TNF	TNFRSF1B	1.02665e-07	0	TNF_TNFRSF1B	TNF - TNFRSF1B	TNF	Secreted Signaling	KEGG: hsa04060	WOI Control	MAIT cells.TNF	Macrophages.TNFRSF1B	0.0014864	0.350284	0.719	0.655	4.42597e-16	-0.69532	0.464	0.735
MAIT cells	AS-Epithelium	LTA	TNFRSF1A	1.55105e-08	0	LTA_TNFRSF1A	LTA - TNFRSF1A	LT	Secreted Signaling	KEGG: hsa04060	WOI Control	MAIT cells.LTA	AS-Epithelium.TNFRSF1A	NA	NA	NA	NA	NA	NA	NA	NA
MAIT cells	DC	LTA	TNFRSF1A	7.71582e-09	0	LTA_TNFRSF1A	LTA - TNFRSF1A	LT	Secreted Signaling	KEGG: hsa04060	WOI Control	MAIT cells.LTA	DC.TNFRSF1A	NA	NA	NA	NA	0.00982243	-0.106262	0.274	0.395
MAIT cells	EC-Artery	LTA	TNFRSF1A	3.16415e-08	0	LTA_TNFRSF1A	LTA - TNFRSF1A	LT	Secreted Signaling	KEGG: hsa04060	WOI Control	MAIT cells.LTA	EC-Artery.TNFRSF1A	NA	NA	NA	NA	NA	NA	NA	NA
MAIT cells	EC-Vein	LTA	TNFRSF1A	4.23136e-07	0	LTA_TNFRSF1A	LTA - TNFRSF1A	LT	Secreted Signaling	KEGG: hsa04060	WOI Control	MAIT cells.LTA	EC-Vein.TNFRSF1A	NA	NA	NA	NA	NA	NA	NA	NA
MAIT cells	Epi-Glandular	LTA	TNFRSF1A	3.84058e-07	0	LTA_TNFRSF1A	LTA - TNFRSF1A	LT	Secreted Signaling	KEGG: hsa04060	WOI Control	MAIT cells.LTA	Epi-Glandular.TNFRSF1A	NA	NA	NA	NA	0.0143649	0.118491	0.272	0.28
MAIT cells	Epi-Glandular secretory	LTA	TNFRSF1A	4.32696e-07	0	LTA_TNFRSF1A	LTA - TNFRSF1A	LT	Secreted Signaling	KEGG: hsa04060	WOI Control	MAIT cells.LTA	Epi-Glandular secretory.TNFRSF1A	NA	NA	NA	NA	0.000904549	-0.138183	0.398	0.495
MAIT cells	Epi-PDGFRA	LTA	TNFRSF1A	4.50665e-08	0	LTA_TNFRSF1A	LTA - TNFRSF1A	LT	Secreted Signaling	KEGG: hsa04060	WOI Control	MAIT cells.LTA	Epi-PDGFRA.TNFRSF1A	NA	NA	NA	NA	8.16481e-06	0.147872	0.389	0.251
MAIT cells	Epi-SOX9	LTA	TNFRSF1A	3.42677e-07	0	LTA_TNFRSF1A	LTA - TNFRSF1A	LT	Secreted Signaling	KEGG: hsa04060	WOI Control	MAIT cells.LTA	Epi-SOX9.TNFRSF1A	NA	NA	NA	NA	NA	NA	NA	NA
MAIT cells	Macrophages	LTA	TNFRSF1A	8.258e-09	0	LTA_TNFRSF1A	LTA - TNFRSF1A	LT	Secreted Signaling	KEGG: hsa04060	WOI Control	MAIT cells.LTA	Macrophages.TNFRSF1A	NA	NA	NA	NA	0.0341679	-0.191745	0.275	0.345
MAIT cells	Myofibroblasts	LTA	TNFRSF1A	2.13575e-07	0	LTA_TNFRSF1A	LTA - TNFRSF1A	LT	Secreted Signaling	KEGG: hsa04060	WOI Control	MAIT cells.LTA	Myofibroblasts.TNFRSF1A	NA	NA	NA	NA	NA	NA	NA	NA
MAIT cells	PV MYH11	LTA	TNFRSF1A	6.6455e-08	0	LTA_TNFRSF1A	LTA - TNFRSF1A	LT	Secreted Signaling	KEGG: hsa04060	WOI Control	MAIT cells.LTA	PV MYH11.TNFRSF1A	NA	NA	NA	NA	7.28975e-15	0.186689	0.48	0.285
MAIT cells	PV STEAP4	LTA	TNFRSF1A	1.63632e-07	0	LTA_TNFRSF1A	LTA - TNFRSF1A	LT	Secreted Signaling	KEGG: hsa04060	WOI Control	MAIT cells.LTA	PV STEAP4.TNFRSF1A	NA	NA	NA	NA	6.2916e-05	0.142591	0.44	0.393
MAIT cells	SMC	LTA	TNFRSF1A	7.83408e-08	0	LTA_TNFRSF1A	LTA - TNFRSF1A	LT	Secreted Signaling	KEGG: hsa04060	WOI Control	MAIT cells.LTA	SMC.TNFRSF1A	NA	NA	NA	NA	1.33755e-16	0.217376	0.603	0.319
MAIT cells	Stroma	LTA	TNFRSF1A	6.62523e-06	0	LTA_TNFRSF1A	LTA - TNFRSF1A	LT	Secreted Signaling	KEGG: hsa04060	WOI Control	MAIT cells.LTA	Stroma.TNFRSF1A	NA	NA	NA	NA	NA	NA	NA	NA
MAIT cells	Cytotoxic NK	LTA	TNFRSF1B	1.81412e-08	0	LTA_TNFRSF1B	LTA - TNFRSF1B	LT	Secreted Signaling	KEGG: hsa04060	WOI Control	MAIT cells.LTA	Cytotoxic NK.TNFRSF1B	NA	NA	NA	NA	NA	NA	NA	NA
MAIT cells	DC	LTA	TNFRSF1B	1.62907e-08	0	LTA_TNFRSF1B	LTA - TNFRSF1B	LT	Secreted Signaling	KEGG: hsa04060	WOI Control	MAIT cells.LTA	DC.TNFRSF1B	NA	NA	NA	NA	2.70985e-07	-0.262307	0.317	0.582
MAIT cells	EC-Artery	LTA	TNFRSF1B	3.03385e-08	0	LTA_TNFRSF1B	LTA - TNFRSF1B	LT	Secreted Signaling	KEGG: hsa04060	WOI Control	MAIT cells.LTA	EC-Artery.TNFRSF1B	NA	NA	NA	NA	0.00071349	-0.272963	0.511	0.667
MAIT cells	Macrophages	LTA	TNFRSF1B	2.31655e-08	0	LTA_TNFRSF1B	LTA - TNFRSF1B	LT	Secreted Signaling	KEGG: hsa04060	WOI Control	MAIT cells.LTA	Macrophages.TNFRSF1B	NA	NA	NA	NA	4.42597e-16	-0.69532	0.464	0.735
MAIT cells	AS-Epithelium	LTA	TNFRSF14	1.20495e-08	0	LTA_TNFRSF14	LTA - TNFRSF14	LT	Secreted Signaling	KEGG: hsa04060	WOI Control	MAIT cells.LTA	AS-Epithelium.TNFRSF14	NA	NA	NA	NA	1.02364e-09	-0.245709	0.347	0.122
MAIT cells	B cells	LTA	TNFRSF14	3.52235e-08	0	LTA_TNFRSF14	LTA - TNFRSF14	LT	Secreted Signaling	KEGG: hsa04060	WOI Control	MAIT cells.LTA	B cells.TNFRSF14	NA	NA	NA	NA	0.0122608	0.161202	0.408	0.305
MAIT cells	DC	LTA	TNFRSF14	1.8508e-08	0	LTA_TNFRSF14	LTA - TNFRSF14	LT	Secreted Signaling	KEGG: hsa04060	WOI Control	MAIT cells.LTA	DC.TNFRSF14	NA	NA	NA	NA	0.00862677	-0.118382	0.366	0.526
MAIT cells	EC-Artery	LTA	TNFRSF14	1.26212e-08	0	LTA_TNFRSF14	LTA - TNFRSF14	LT	Secreted Signaling	KEGG: hsa04060	WOI Control	MAIT cells.LTA	EC-Artery.TNFRSF14	NA	NA	NA	NA	NA	NA	NA	NA
MAIT cells	EC-Vein	LTA	TNFRSF14	1.0114e-07	0	LTA_TNFRSF14	LTA - TNFRSF14	LT	Secreted Signaling	KEGG: hsa04060	WOI Control	MAIT cells.LTA	EC-Vein.TNFRSF14	NA	NA	NA	NA	NA	NA	NA	NA
MAIT cells	Epi-Glandular secretory	LTA	TNFRSF14	3.78385e-07	0	LTA_TNFRSF14	LTA - TNFRSF14	LT	Secreted Signaling	KEGG: hsa04060	WOI Control	MAIT cells.LTA	Epi-Glandular secretory.TNFRSF14	NA	NA	NA	NA	NA	NA	NA	NA
MAIT cells	Macrophages	LTA	TNFRSF14	1.51818e-08	0	LTA_TNFRSF14	LTA - TNFRSF14	LT	Secreted Signaling	KEGG: hsa04060	WOI Control	MAIT cells.LTA	Macrophages.TNFRSF14	NA	NA	NA	NA	NA	NA	NA	NA
MAIT cells	AS-Epithelium	LTa1b2	LTBR	5.55795e-08	0	LTA_LTB_LTBR	LTA - (LTB+LTBR)	LT	Secreted Signaling	PMID: 24248355	WOI Control	MAIT cells.LTa1b2	AS-Epithelium.LTBR	NA	NA	NA	NA	NA	NA	NA	NA
MAIT cells	EC-Artery	LTa1b2	LTBR	9.85734e-08	0	LTA_LTB_LTBR	LTA - (LTB+LTBR)	LT	Secreted Signaling	PMID: 24248355	WOI Control	MAIT cells.LTa1b2	EC-Artery.LTBR	NA	NA	NA	NA	NA	NA	NA	NA
MAIT cells	EC-Vein	LTa1b2	LTBR	5.89286e-07	0	LTA_LTB_LTBR	LTA - (LTB+LTBR)	LT	Secreted Signaling	PMID: 24248355	WOI Control	MAIT cells.LTa1b2	EC-Vein.LTBR	NA	NA	NA	NA	NA	NA	NA	NA
MAIT cells	Epi-Glandular	LTa1b2	LTBR	1.5037e-06	0	LTA_LTB_LTBR	LTA - (LTB+LTBR)	LT	Secreted Signaling	PMID: 24248355	WOI Control	MAIT cells.LTa1b2	Epi-Glandular.LTBR	NA	NA	NA	NA	NA	NA	NA	NA
MAIT cells	Epi-Glandular secretory	LTa1b2	LTBR	3.50499e-06	0	LTA_LTB_LTBR	LTA - (LTB+LTBR)	LT	Secreted Signaling	PMID: 24248355	WOI Control	MAIT cells.LTa1b2	Epi-Glandular secretory.LTBR	NA	NA	NA	NA	0.00477697	-0.144925	0.518	0.571
MAIT cells	Epi-PDGFRA	LTa1b2	LTBR	1.16419e-07	0	LTA_LTB_LTBR	LTA - (LTB+LTBR)	LT	Secreted Signaling	PMID: 24248355	WOI Control	MAIT cells.LTa1b2	Epi-PDGFRA.LTBR	NA	NA	NA	NA	NA	NA	NA	NA
MAIT cells	Epi-SOX9	LTa1b2	LTBR	3.26056e-07	0	LTA_LTB_LTBR	LTA - (LTB+LTBR)	LT	Secreted Signaling	PMID: 24248355	WOI Control	MAIT cells.LTa1b2	Epi-SOX9.LTBR	NA	NA	NA	NA	NA	NA	NA	NA
MAIT cells	Macrophages	LTa1b2	LTBR	3.43e-08	0	LTA_LTB_LTBR	LTA - (LTB+LTBR)	LT	Secreted Signaling	PMID: 24248355	WOI Control	MAIT cells.LTa1b2	Macrophages.LTBR	NA	NA	NA	NA	NA	NA	NA	NA
MAIT cells	Myofibroblasts	LTa1b2	LTBR	5.33716e-07	0	LTA_LTB_LTBR	LTA - (LTB+LTBR)	LT	Secreted Signaling	PMID: 24248355	WOI Control	MAIT cells.LTa1b2	Myofibroblasts.LTBR	NA	NA	NA	NA	NA	NA	NA	NA
MAIT cells	PV MYH11	LTa1b2	LTBR	1.75179e-07	0	LTA_LTB_LTBR	LTA - (LTB+LTBR)	LT	Secreted Signaling	PMID: 24248355	WOI Control	MAIT cells.LTa1b2	PV MYH11.LTBR	NA	NA	NA	NA	NA	NA	NA	NA
MAIT cells	PV STEAP4	LTa1b2	LTBR	3.65853e-07	0	LTA_LTB_LTBR	LTA - (LTB+LTBR)	LT	Secreted Signaling	PMID: 24248355	WOI Control	MAIT cells.LTa1b2	PV STEAP4.LTBR	NA	NA	NA	NA	NA	NA	NA	NA
MAIT cells	SMC	LTa1b2	LTBR	9.05574e-08	0	LTA_LTB_LTBR	LTA - (LTB+LTBR)	LT	Secreted Signaling	PMID: 24248355	WOI Control	MAIT cells.LTa1b2	SMC.LTBR	NA	NA	NA	NA	NA	NA	NA	NA
MAIT cells	Stroma	LTa1b2	LTBR	8.96981e-06	0	LTA_LTB_LTBR	LTA - (LTB+LTBR)	LT	Secreted Signaling	PMID: 24248355	WOI Control	MAIT cells.LTa1b2	Stroma.LTBR	NA	NA	NA	NA	NA	NA	NA	NA
MAIT cells	AS-Epithelium	TNFSF14	LTBR	1.43507e-08	0	TNFSF14_LTBR	TNFSF14 - LTBR	LIGHT	Secreted Signaling	KEGG: hsa04060	WOI Control	MAIT cells.TNFSF14	AS-Epithelium.LTBR	0.00271497	-0.152821	0.392	0.566	NA	NA	NA	NA
NK	AS-Epithelium	TNFSF14	LTBR	5.6455e-08	0	TNFSF14_LTBR	TNFSF14 - LTBR	LIGHT	Secreted Signaling	KEGG: hsa04060	WOI Control	NK.TNFSF14	AS-Epithelium.LTBR	2.82439e-08	-0.125386	0.253	0.371	NA	NA	NA	NA
MAIT cells	EC-Artery	TNFSF14	LTBR	2.56863e-08	0	TNFSF14_LTBR	TNFSF14 - LTBR	LIGHT	Secreted Signaling	KEGG: hsa04060	WOI Control	MAIT cells.TNFSF14	EC-Artery.LTBR	0.00271497	-0.152821	0.392	0.566	NA	NA	NA	NA
NK	EC-Artery	TNFSF14	LTBR	1.01171e-07	0	TNFSF14_LTBR	TNFSF14 - LTBR	LIGHT	Secreted Signaling	KEGG: hsa04060	WOI Control	NK.TNFSF14	EC-Artery.LTBR	2.82439e-08	-0.125386	0.253	0.371	NA	NA	NA	NA
MAIT cells	EC-Vein	TNFSF14	LTBR	1.52203e-07	0	TNFSF14_LTBR	TNFSF14 - LTBR	LIGHT	Secreted Signaling	KEGG: hsa04060	WOI Control	MAIT cells.TNFSF14	EC-Vein.LTBR	0.00271497	-0.152821	0.392	0.566	NA	NA	NA	NA
NK	EC-Vein	TNFSF14	LTBR	5.98785e-07	0	TNFSF14_LTBR	TNFSF14 - LTBR	LIGHT	Secreted Signaling	KEGG: hsa04060	WOI Control	NK.TNFSF14	EC-Vein.LTBR	2.82439e-08	-0.125386	0.253	0.371	NA	NA	NA	NA
MAIT cells	Epi-Glandular	TNFSF14	LTBR	3.87468e-07	0	TNFSF14_LTBR	TNFSF14 - LTBR	LIGHT	Secreted Signaling	KEGG: hsa04060	WOI Control	MAIT cells.TNFSF14	Epi-Glandular.LTBR	0.00271497	-0.152821	0.392	0.566	NA	NA	NA	NA
NK	Epi-Glandular	TNFSF14	LTBR	1.52387e-06	0	TNFSF14_LTBR	TNFSF14 - LTBR	LIGHT	Secreted Signaling	KEGG: hsa04060	WOI Control	NK.TNFSF14	Epi-Glandular.LTBR	2.82439e-08	-0.125386	0.253	0.371	NA	NA	NA	NA
MAIT cells	Epi-Glandular secretory	TNFSF14	LTBR	9.08189e-07	0	TNFSF14_LTBR	TNFSF14 - LTBR	LIGHT	Secreted Signaling	KEGG: hsa04060	WOI Control	MAIT cells.TNFSF14	Epi-Glandular secretory.LTBR	0.00271497	-0.152821	0.392	0.566	0.00477697	-0.144925	0.518	0.571
NK	Epi-Glandular secretory	TNFSF14	LTBR	3.57443e-06	0	TNFSF14_LTBR	TNFSF14 - LTBR	LIGHT	Secreted Signaling	KEGG: hsa04060	WOI Control	NK.TNFSF14	Epi-Glandular secretory.LTBR	2.82439e-08	-0.125386	0.253	0.371	0.00477697	-0.144925	0.518	0.571
MAIT cells	Epi-PDGFRA	TNFSF14	LTBR	3.0042e-08	0	TNFSF14_LTBR	TNFSF14 - LTBR	LIGHT	Secreted Signaling	KEGG: hsa04060	WOI Control	MAIT cells.TNFSF14	Epi-PDGFRA.LTBR	0.00271497	-0.152821	0.392	0.566	NA	NA	NA	NA
NK	Epi-PDGFRA	TNFSF14	LTBR	1.18175e-07	0	TNFSF14_LTBR	TNFSF14 - LTBR	LIGHT	Secreted Signaling	KEGG: hsa04060	WOI Control	NK.TNFSF14	Epi-PDGFRA.LTBR	2.82439e-08	-0.125386	0.253	0.371	NA	NA	NA	NA
MAIT cells	Epi-SOX9	TNFSF14	LTBR	8.40029e-08	0	TNFSF14_LTBR	TNFSF14 - LTBR	LIGHT	Secreted Signaling	KEGG: hsa04060	WOI Control	MAIT cells.TNFSF14	Epi-SOX9.LTBR	0.00271497	-0.152821	0.392	0.566	NA	NA	NA	NA
NK	Epi-SOX9	TNFSF14	LTBR	3.30368e-07	0	TNFSF14_LTBR	TNFSF14 - LTBR	LIGHT	Secreted Signaling	KEGG: hsa04060	WOI Control	NK.TNFSF14	Epi-SOX9.LTBR	2.82439e-08	-0.125386	0.253	0.371	NA	NA	NA	NA
MAIT cells	Macrophages	TNFSF14	LTBR	8.8498e-09	0	TNFSF14_LTBR	TNFSF14 - LTBR	LIGHT	Secreted Signaling	KEGG: hsa04060	WOI Control	MAIT cells.TNFSF14	Macrophages.LTBR	0.00271497	-0.152821	0.392	0.566	NA	NA	NA	NA
NK	Macrophages	TNFSF14	LTBR	3.48113e-08	0	TNFSF14_LTBR	TNFSF14 - LTBR	LIGHT	Secreted Signaling	KEGG: hsa04060	WOI Control	NK.TNFSF14	Macrophages.LTBR	2.82439e-08	-0.125386	0.253	0.371	NA	NA	NA	NA
MAIT cells	Myofibroblasts	TNFSF14	LTBR	1.37818e-07	0	TNFSF14_LTBR	TNFSF14 - LTBR	LIGHT	Secreted Signaling	KEGG: hsa04060	WOI Control	MAIT cells.TNFSF14	Myofibroblasts.LTBR	0.00271497	-0.152821	0.392	0.566	NA	NA	NA	NA
NK	Myofibroblasts	TNFSF14	LTBR	5.42174e-07	0	TNFSF14_LTBR	TNFSF14 - LTBR	LIGHT	Secreted Signaling	KEGG: hsa04060	WOI Control	NK.TNFSF14	Myofibroblasts.LTBR	2.82439e-08	-0.125386	0.253	0.371	NA	NA	NA	NA
MAIT cells	PV MYH11	TNFSF14	LTBR	4.52213e-08	0	TNFSF14_LTBR	TNFSF14 - LTBR	LIGHT	Secreted Signaling	KEGG: hsa04060	WOI Control	MAIT cells.TNFSF14	PV MYH11.LTBR	0.00271497	-0.152821	0.392	0.566	NA	NA	NA	NA
NK	PV MYH11	TNFSF14	LTBR	1.77893e-07	0	TNFSF14_LTBR	TNFSF14 - LTBR	LIGHT	Secreted Signaling	KEGG: hsa04060	WOI Control	NK.TNFSF14	PV MYH11.LTBR	2.82439e-08	-0.125386	0.253	0.371	NA	NA	NA	NA
MAIT cells	PV STEAP4	TNFSF14	LTBR	9.44804e-08	0	TNFSF14_LTBR	TNFSF14 - LTBR	LIGHT	Secreted Signaling	KEGG: hsa04060	WOI Control	MAIT cells.TNFSF14	PV STEAP4.LTBR	0.00271497	-0.152821	0.392	0.566	NA	NA	NA	NA
NK	PV STEAP4	TNFSF14	LTBR	3.7169e-07	0	TNFSF14_LTBR	TNFSF14 - LTBR	LIGHT	Secreted Signaling	KEGG: hsa04060	WOI Control	NK.TNFSF14	PV STEAP4.LTBR	2.82439e-08	-0.125386	0.253	0.371	NA	NA	NA	NA
MAIT cells	SMC	TNFSF14	LTBR	2.3391e-08	0	TNFSF14_LTBR	TNFSF14 - LTBR	LIGHT	Secreted Signaling	KEGG: hsa04060	WOI Control	MAIT cells.TNFSF14	SMC.LTBR	0.00271497	-0.152821	0.392	0.566	NA	NA	NA	NA
NK	SMC	TNFSF14	LTBR	9.20237e-08	0	TNFSF14_LTBR	TNFSF14 - LTBR	LIGHT	Secreted Signaling	KEGG: hsa04060	WOI Control	NK.TNFSF14	SMC.LTBR	2.82439e-08	-0.125386	0.253	0.371	NA	NA	NA	NA
MAIT cells	Stroma	TNFSF14	LTBR	2.31757e-06	0	TNFSF14_LTBR	TNFSF14 - LTBR	LIGHT	Secreted Signaling	KEGG: hsa04060	WOI Control	MAIT cells.TNFSF14	Stroma.LTBR	0.00271497	-0.152821	0.392	0.566	NA	NA	NA	NA
NK	Stroma	TNFSF14	LTBR	9.118e-06	0	TNFSF14_LTBR	TNFSF14 - LTBR	LIGHT	Secreted Signaling	KEGG: hsa04060	WOI Control	NK.TNFSF14	Stroma.LTBR	2.82439e-08	-0.125386	0.253	0.371	NA	NA	NA	NA
MAIT cells	AS-Epithelium	TNFSF14	TNFRSF14	9.95574e-09	0	TNFSF14_TNFRSF14	TNFSF14 - TNFRSF14	LIGHT	Secreted Signaling	KEGG: hsa04060	WOI Control	MAIT cells.TNFSF14	AS-Epithelium.TNFRSF14	0.00271497	-0.152821	0.392	0.566	1.02364e-09	-0.245709	0.347	0.122
NK	AS-Epithelium	TNFSF14	TNFRSF14	3.91561e-08	0	TNFSF14_TNFRSF14	TNFSF14 - TNFRSF14	LIGHT	Secreted Signaling	KEGG: hsa04060	WOI Control	NK.TNFSF14	AS-Epithelium.TNFRSF14	2.82439e-08	-0.125386	0.253	0.371	1.02364e-09	-0.245709	0.347	0.122
MAIT cells	B cells	TNFSF14	TNFRSF14	2.91152e-08	0	TNFSF14_TNFRSF14	TNFSF14 - TNFRSF14	LIGHT	Secreted Signaling	KEGG: hsa04060	WOI Control	MAIT cells.TNFSF14	B cells.TNFRSF14	0.00271497	-0.152821	0.392	0.566	0.0122608	0.161202	0.408	0.305
NK	B cells	TNFSF14	TNFRSF14	1.14596e-07	0	TNFSF14_TNFRSF14	TNFSF14 - TNFRSF14	LIGHT	Secreted Signaling	KEGG: hsa04060	WOI Control	NK.TNFSF14	B cells.TNFRSF14	2.82439e-08	-0.125386	0.253	0.371	0.0122608	0.161202	0.408	0.305
MAIT cells	DC	TNFSF14	TNFRSF14	1.52959e-08	0	TNFSF14_TNFRSF14	TNFSF14 - TNFRSF14	LIGHT	Secreted Signaling	KEGG: hsa04060	WOI Control	MAIT cells.TNFSF14	DC.TNFRSF14	0.00271497	-0.152821	0.392	0.566	0.00862677	-0.118382	0.366	0.526
NK	DC	TNFSF14	TNFRSF14	6.0186e-08	0	TNFSF14_TNFRSF14	TNFSF14 - TNFRSF14	LIGHT	Secreted Signaling	KEGG: hsa04060	WOI Control	NK.TNFSF14	DC.TNFRSF14	2.82439e-08	-0.125386	0.253	0.371	0.00862677	-0.118382	0.366	0.526
MAIT cells	EC-Artery	TNFSF14	TNFRSF14	1.04297e-08	0	TNFSF14_TNFRSF14	TNFSF14 - TNFRSF14	LIGHT	Secreted Signaling	KEGG: hsa04060	WOI Control	MAIT cells.TNFSF14	EC-Artery.TNFRSF14	0.00271497	-0.152821	0.392	0.566	NA	NA	NA	NA
NK	EC-Artery	TNFSF14	TNFRSF14	4.10311e-08	0	TNFSF14_TNFRSF14	TNFSF14 - TNFRSF14	LIGHT	Secreted Signaling	KEGG: hsa04060	WOI Control	NK.TNFSF14	EC-Artery.TNFRSF14	2.82439e-08	-0.125386	0.253	0.371	NA	NA	NA	NA
MAIT cells	EC-Vein	TNFSF14	TNFRSF14	8.3562e-08	0	TNFSF14_TNFRSF14	TNFSF14 - TNFRSF14	LIGHT	Secreted Signaling	KEGG: hsa04060	WOI Control	MAIT cells.TNFSF14	EC-Vein.TNFRSF14	0.00271497	-0.152821	0.392	0.566	NA	NA	NA	NA
NK	EC-Vein	TNFSF14	TNFRSF14	3.28622e-07	0	TNFSF14_TNFRSF14	TNFSF14 - TNFRSF14	LIGHT	Secreted Signaling	KEGG: hsa04060	WOI Control	NK.TNFSF14	EC-Vein.TNFRSF14	2.82439e-08	-0.125386	0.253	0.371	NA	NA	NA	NA
MAIT cells	Epi-Glandular secretory	TNFSF14	TNFRSF14	3.12617e-07	0	TNFSF14_TNFRSF14	TNFSF14 - TNFRSF14	LIGHT	Secreted Signaling	KEGG: hsa04060	WOI Control	MAIT cells.TNFSF14	Epi-Glandular secretory.TNFRSF14	0.00271497	-0.152821	0.392	0.566	NA	NA	NA	NA
NK	Epi-Glandular secretory	TNFSF14	TNFRSF14	1.22939e-06	0	TNFSF14_TNFRSF14	TNFSF14 - TNFRSF14	LIGHT	Secreted Signaling	KEGG: hsa04060	WOI Control	NK.TNFSF14	Epi-Glandular secretory.TNFRSF14	2.82439e-08	-0.125386	0.253	0.371	NA	NA	NA	NA
MAIT cells	Macrophages	TNFSF14	TNFRSF14	1.25468e-08	0	TNFSF14_TNFRSF14	TNFSF14 - TNFRSF14	LIGHT	Secreted Signaling	KEGG: hsa04060	WOI Control	MAIT cells.TNFSF14	Macrophages.TNFRSF14	0.00271497	-0.152821	0.392	0.566	NA	NA	NA	NA
NK	Macrophages	TNFSF14	TNFRSF14	4.93676e-08	0	TNFSF14_TNFRSF14	TNFSF14 - TNFRSF14	LIGHT	Secreted Signaling	KEGG: hsa04060	WOI Control	NK.TNFSF14	Macrophages.TNFRSF14	2.82439e-08	-0.125386	0.253	0.371	NA	NA	NA	NA
Epi-Glandular secretory	MAIT cells	TNFSF15	TNFRSF25	1.46871e-06	0	TNFSF15_TNFRSF25	TNFSF15 - TNFRSF25	VEGI	Secreted Signaling	KEGG: hsa04060	WOI Control	Epi-Glandular secretory.TNFSF15	MAIT cells.TNFRSF25	2.50824e-10	0.445098	0.315	0.121	NA	NA	NA	NA
AS-Epithelium	EC-Artery	TNFSF10	TNFRSF10A	3.70088e-08	0	TNFSF10_TNFRSF10B	TNFSF10 - TNFRSF10B	TRAIL	Secreted Signaling	KEGG: hsa04060	WOI Control	AS-Epithelium.TNFSF10	EC-Artery.TNFRSF10A	5.70272e-29	0.355879	0.663	0.172	NA	NA	NA	NA
EC-Artery	EC-Artery	TNFSF10	TNFRSF10A	3.05201e-08	0	TNFSF10_TNFRSF10B	TNFSF10 - TNFRSF10B	TRAIL	Secreted Signaling	KEGG: hsa04060	WOI Control	EC-Artery.TNFSF10	EC-Artery.TNFRSF10A	0.0015903	-0.290103	0.759	0.801	NA	NA	NA	NA
EC-Vein	EC-Artery	TNFSF10	TNFRSF10A	4.79974e-07	0	TNFSF10_TNFRSF10B	TNFSF10 - TNFRSF10B	TRAIL	Secreted Signaling	KEGG: hsa04060	WOI Control	EC-Vein.TNFSF10	EC-Artery.TNFRSF10A	NA	NA	NA	NA	NA	NA	NA	NA
Epi-Ciliated	EC-Artery	TNFSF10	TNFRSF10A	1.53493e-07	0	TNFSF10_TNFRSF10B	TNFSF10 - TNFRSF10B	TRAIL	Secreted Signaling	KEGG: hsa04060	WOI Control	Epi-Ciliated.TNFSF10	EC-Artery.TNFRSF10A	NA	NA	NA	NA	NA	NA	NA	NA
Epi-Glandular	EC-Artery	TNFSF10	TNFRSF10A	1.82952e-06	0	TNFSF10_TNFRSF10B	TNFSF10 - TNFRSF10B	TRAIL	Secreted Signaling	KEGG: hsa04060	WOI Control	Epi-Glandular.TNFSF10	EC-Artery.TNFRSF10A	1.31329e-67	0.555642	0.583	0.476	NA	NA	NA	NA
Epi-Glandular secretory	EC-Artery	TNFSF10	TNFRSF10A	8.22212e-07	0	TNFSF10_TNFRSF10B	TNFSF10 - TNFRSF10B	TRAIL	Secreted Signaling	KEGG: hsa04060	WOI Control	Epi-Glandular secretory.TNFSF10	EC-Artery.TNFRSF10A	2.13037e-09	-0.399993	0.578	0.698	NA	NA	NA	NA
Epi-Lumenal	EC-Artery	TNFSF10	TNFRSF10A	5.87796e-07	0	TNFSF10_TNFRSF10B	TNFSF10 - TNFRSF10B	TRAIL	Secreted Signaling	KEGG: hsa04060	WOI Control	Epi-Lumenal.TNFSF10	EC-Artery.TNFRSF10A	5.62343e-10	0.373444	0.461	0.381	NA	NA	NA	NA
Epi-PDGFRA	EC-Artery	TNFSF10	TNFRSF10A	1.40548e-08	0	TNFSF10_TNFRSF10B	TNFSF10 - TNFRSF10B	TRAIL	Secreted Signaling	KEGG: hsa04060	WOI Control	Epi-PDGFRA.TNFSF10	EC-Artery.TNFRSF10A	NA	NA	NA	NA	NA	NA	NA	NA
Epi-SOX9	EC-Artery	TNFSF10	TNFRSF10A	1.08167e-07	0	TNFSF10_TNFRSF10B	TNFSF10 - TNFRSF10B	TRAIL	Secreted Signaling	KEGG: hsa04060	WOI Control	Epi-SOX9.TNFSF10	EC-Artery.TNFRSF10A	0.0458078	-0.719574	0.507	0.636	NA	NA	NA	NA
Macrophages	EC-Artery	TNFSF10	TNFRSF10A	4.88201e-09	0	TNFSF10_TNFRSF10B	TNFSF10 - TNFRSF10B	TRAIL	Secreted Signaling	KEGG: hsa04060	WOI Control	Macrophages.TNFSF10	EC-Artery.TNFRSF10A	0.000180615	-0.366769	0.283	0.43	NA	NA	NA	NA
AS-Epithelium	Epi-SOX9	TNFSF10	TNFRSF10A	3.36187e-07	0	TNFSF10_TNFRSF10B	TNFSF10 - TNFRSF10B	TRAIL	Secreted Signaling	KEGG: hsa04060	WOI Control	AS-Epithelium.TNFSF10	Epi-SOX9.TNFRSF10A	5.70272e-29	0.355879	0.663	0.172	NA	NA	NA	NA
EC-Artery	Epi-SOX9	TNFSF10	TNFRSF10A	2.77338e-07	0	TNFSF10_TNFRSF10B	TNFSF10 - TNFRSF10B	TRAIL	Secreted Signaling	KEGG: hsa04060	WOI Control	EC-Artery.TNFSF10	Epi-SOX9.TNFRSF10A	0.0015903	-0.290103	0.759	0.801	NA	NA	NA	NA
EC-Vein	Epi-SOX9	TNFSF10	TNFRSF10A	4.36245e-06	0	TNFSF10_TNFRSF10B	TNFSF10 - TNFRSF10B	TRAIL	Secreted Signaling	KEGG: hsa04060	WOI Control	EC-Vein.TNFSF10	Epi-SOX9.TNFRSF10A	NA	NA	NA	NA	NA	NA	NA	NA
Epi-Ciliated	Epi-SOX9	TNFSF10	TNFRSF10A	1.39256e-06	0	TNFSF10_TNFRSF10B	TNFSF10 - TNFRSF10B	TRAIL	Secreted Signaling	KEGG: hsa04060	WOI Control	Epi-Ciliated.TNFSF10	Epi-SOX9.TNFRSF10A	NA	NA	NA	NA	NA	NA	NA	NA
Epi-Glandular	Epi-SOX9	TNFSF10	TNFRSF10A	1.66256e-05	0	TNFSF10_TNFRSF10B	TNFSF10 - TNFRSF10B	TRAIL	Secreted Signaling	KEGG: hsa04060	WOI Control	Epi-Glandular.TNFSF10	Epi-SOX9.TNFRSF10A	1.31329e-67	0.555642	0.583	0.476	NA	NA	NA	NA
Epi-Glandular secretory	Epi-SOX9	TNFSF10	TNFRSF10A	7.46273e-06	0	TNFSF10_TNFRSF10B	TNFSF10 - TNFRSF10B	TRAIL	Secreted Signaling	KEGG: hsa04060	WOI Control	Epi-Glandular secretory.TNFSF10	Epi-SOX9.TNFRSF10A	2.13037e-09	-0.399993	0.578	0.698	NA	NA	NA	NA
Epi-Lumenal	Epi-SOX9	TNFSF10	TNFRSF10A	5.33358e-06	0	TNFSF10_TNFRSF10B	TNFSF10 - TNFRSF10B	TRAIL	Secreted Signaling	KEGG: hsa04060	WOI Control	Epi-Lumenal.TNFSF10	Epi-SOX9.TNFRSF10A	5.62343e-10	0.373444	0.461	0.381	NA	NA	NA	NA
Epi-PDGFRA	Epi-SOX9	TNFSF10	TNFRSF10A	1.27471e-07	0	TNFSF10_TNFRSF10B	TNFSF10 - TNFRSF10B	TRAIL	Secreted Signaling	KEGG: hsa04060	WOI Control	Epi-PDGFRA.TNFSF10	Epi-SOX9.TNFRSF10A	NA	NA	NA	NA	NA	NA	NA	NA
Epi-SOX9	Epi-SOX9	TNFSF10	TNFRSF10A	9.81305e-07	0	TNFSF10_TNFRSF10B	TNFSF10 - TNFRSF10B	TRAIL	Secreted Signaling	KEGG: hsa04060	WOI Control	Epi-SOX9.TNFSF10	Epi-SOX9.TNFRSF10A	0.0458078	-0.719574	0.507	0.636	NA	NA	NA	NA
Macrophages	Epi-SOX9	TNFSF10	TNFRSF10A	4.42797e-08	0	TNFSF10_TNFRSF10B	TNFSF10 - TNFRSF10B	TRAIL	Secreted Signaling	KEGG: hsa04060	WOI Control	Macrophages.TNFSF10	Epi-SOX9.TNFRSF10A	0.000180615	-0.366769	0.283	0.43	NA	NA	NA	NA
EC-Artery	AS-Epithelium	TNFSF12	TNFRSF12A	7.28278e-09	0	TNFSF12_TNFRSF12A	TNFSF12 - TNFRSF12A	TWEAK	Secreted Signaling	KEGG: hsa04060	WOI Control	EC-Artery.TNFSF12	AS-Epithelium.TNFRSF12A	NA	NA	NA	NA	7.37636e-25	0.198807	0.469	0.106
MAIT cells	AS-Epithelium	TNFSF12	TNFRSF12A	1.56921e-08	0	TNFSF12_TNFRSF12A	TNFSF12 - TNFRSF12A	TWEAK	Secreted Signaling	KEGG: hsa04060	WOI Control	MAIT cells.TNFSF12	AS-Epithelium.TNFRSF12A	NA	NA	NA	NA	7.37636e-25	0.198807	0.469	0.106
PV MYH11	AS-Epithelium	TNFSF12	TNFRSF12A	3.95189e-08	0	TNFSF12_TNFRSF12A	TNFSF12 - TNFRSF12A	TWEAK	Secreted Signaling	KEGG: hsa04060	WOI Control	PV MYH11.TNFSF12	AS-Epithelium.TNFRSF12A	NA	NA	NA	NA	7.37636e-25	0.198807	0.469	0.106
EC-Artery	EC-Artery	TNFSF12	TNFRSF12A	2.38375e-09	0	TNFSF12_TNFRSF12A	TNFSF12 - TNFRSF12A	TWEAK	Secreted Signaling	KEGG: hsa04060	WOI Control	EC-Artery.TNFSF12	EC-Artery.TNFRSF12A	NA	NA	NA	NA	1.01882e-05	0.229316	0.328	0.122
MAIT cells	EC-Artery	TNFSF12	TNFRSF12A	5.13921e-09	0	TNFSF12_TNFRSF12A	TNFSF12 - TNFRSF12A	TWEAK	Secreted Signaling	KEGG: hsa04060	WOI Control	MAIT cells.TNFSF12	EC-Artery.TNFRSF12A	NA	NA	NA	NA	1.01882e-05	0.229316	0.328	0.122
PV MYH11	EC-Artery	TNFSF12	TNFRSF12A	1.29363e-08	0	TNFSF12_TNFRSF12A	TNFSF12 - TNFRSF12A	TWEAK	Secreted Signaling	KEGG: hsa04060	WOI Control	PV MYH11.TNFSF12	EC-Artery.TNFRSF12A	NA	NA	NA	NA	1.01882e-05	0.229316	0.328	0.122
EC-Artery	Epi-Ciliated	TNFSF12	TNFRSF12A	1.31806e-07	0	TNFSF12_TNFRSF12A	TNFSF12 - TNFRSF12A	TWEAK	Secreted Signaling	KEGG: hsa04060	WOI Control	EC-Artery.TNFSF12	Epi-Ciliated.TNFRSF12A	NA	NA	NA	NA	5.22515e-12	0.809909	0.427	0.138
MAIT cells	Epi-Ciliated	TNFSF12	TNFRSF12A	2.83865e-07	0	TNFSF12_TNFRSF12A	TNFSF12 - TNFRSF12A	TWEAK	Secreted Signaling	KEGG: hsa04060	WOI Control	MAIT cells.TNFSF12	Epi-Ciliated.TNFRSF12A	NA	NA	NA	NA	5.22515e-12	0.809909	0.427	0.138
PV MYH11	Epi-Ciliated	TNFSF12	TNFRSF12A	7.15165e-07	0	TNFSF12_TNFRSF12A	TNFSF12 - TNFRSF12A	TWEAK	Secreted Signaling	KEGG: hsa04060	WOI Control	PV MYH11.TNFSF12	Epi-Ciliated.TNFRSF12A	NA	NA	NA	NA	5.22515e-12	0.809909	0.427	0.138
EC-Artery	Epi-Glandular	TNFSF12	TNFRSF12A	2.53841e-07	0	TNFSF12_TNFRSF12A	TNFSF12 - TNFRSF12A	TWEAK	Secreted Signaling	KEGG: hsa04060	WOI Control	EC-Artery.TNFSF12	Epi-Glandular.TNFRSF12A	NA	NA	NA	NA	1.26367e-83	0.455592	0.337	0.143
MAIT cells	Epi-Glandular	TNFSF12	TNFRSF12A	5.4704e-07	0	TNFSF12_TNFRSF12A	TNFSF12 - TNFRSF12A	TWEAK	Secreted Signaling	KEGG: hsa04060	WOI Control	MAIT cells.TNFSF12	Epi-Glandular.TNFRSF12A	NA	NA	NA	NA	1.26367e-83	0.455592	0.337	0.143
PV MYH11	Epi-Glandular	TNFSF12	TNFRSF12A	1.37747e-06	0	TNFSF12_TNFRSF12A	TNFSF12 - TNFRSF12A	TWEAK	Secreted Signaling	KEGG: hsa04060	WOI Control	PV MYH11.TNFSF12	Epi-Glandular.TNFRSF12A	NA	NA	NA	NA	1.26367e-83	0.455592	0.337	0.143
EC-Artery	Epi-Glandular secretory	TNFSF12	TNFRSF12A	5.53785e-07	0	TNFSF12_TNFRSF12A	TNFSF12 - TNFRSF12A	TWEAK	Secreted Signaling	KEGG: hsa04060	WOI Control	EC-Artery.TNFSF12	Epi-Glandular secretory.TNFRSF12A	NA	NA	NA	NA	1.58817e-13	0.343049	0.585	0.379
MAIT cells	Epi-Glandular secretory	TNFSF12	TNFRSF12A	1.19205e-06	0	TNFSF12_TNFRSF12A	TNFSF12 - TNFRSF12A	TWEAK	Secreted Signaling	KEGG: hsa04060	WOI Control	MAIT cells.TNFSF12	Epi-Glandular secretory.TNFRSF12A	NA	NA	NA	NA	1.58817e-13	0.343049	0.585	0.379
PV MYH11	Epi-Glandular secretory	TNFSF12	TNFRSF12A	3.00452e-06	0	TNFSF12_TNFRSF12A	TNFSF12 - TNFRSF12A	TWEAK	Secreted Signaling	KEGG: hsa04060	WOI Control	PV MYH11.TNFSF12	Epi-Glandular secretory.TNFRSF12A	NA	NA	NA	NA	1.58817e-13	0.343049	0.585	0.379
EC-Artery	Epi-Lumenal	TNFSF12	TNFRSF12A	2.56651e-07	0	TNFSF12_TNFRSF12A	TNFSF12 - TNFRSF12A	TWEAK	Secreted Signaling	KEGG: hsa04060	WOI Control	EC-Artery.TNFSF12	Epi-Lumenal.TNFRSF12A	NA	NA	NA	NA	0.000104521	0.278397	0.31	0.271
MAIT cells	Epi-Lumenal	TNFSF12	TNFRSF12A	5.53053e-07	0	TNFSF12_TNFRSF12A	TNFSF12 - TNFRSF12A	TWEAK	Secreted Signaling	KEGG: hsa04060	WOI Control	MAIT cells.TNFSF12	Epi-Lumenal.TNFRSF12A	NA	NA	NA	NA	0.000104521	0.278397	0.31	0.271
PV MYH11	Epi-Lumenal	TNFSF12	TNFRSF12A	1.3927e-06	0	TNFSF12_TNFRSF12A	TNFSF12 - TNFRSF12A	TWEAK	Secreted Signaling	KEGG: hsa04060	WOI Control	PV MYH11.TNFSF12	Epi-Lumenal.TNFRSF12A	NA	NA	NA	NA	0.000104521	0.278397	0.31	0.271
EC-Artery	Epi-SOX9	TNFSF12	TNFRSF12A	5.66447e-07	0	TNFSF12_TNFRSF12A	TNFSF12 - TNFRSF12A	TWEAK	Secreted Signaling	KEGG: hsa04060	WOI Control	EC-Artery.TNFSF12	Epi-SOX9.TNFRSF12A	NA	NA	NA	NA	3.5962e-08	1.93285	0.962	0
MAIT cells	Epi-SOX9	TNFSF12	TNFRSF12A	1.21091e-06	0	TNFSF12_TNFRSF12A	TNFSF12 - TNFRSF12A	TWEAK	Secreted Signaling	KEGG: hsa04060	WOI Control	MAIT cells.TNFSF12	Epi-SOX9.TNFRSF12A	NA	NA	NA	NA	3.5962e-08	1.93285	0.962	0
PV MYH11	Epi-SOX9	TNFSF12	TNFRSF12A	3.0696e-06	0	TNFSF12_TNFRSF12A	TNFSF12 - TNFRSF12A	TWEAK	Secreted Signaling	KEGG: hsa04060	WOI Control	PV MYH11.TNFSF12	Epi-SOX9.TNFRSF12A	NA	NA	NA	NA	3.5962e-08	1.93285	0.962	0
EC-Artery	PV MYH11	TNFSF12	TNFRSF12A	3.53003e-08	0	TNFSF12_TNFRSF12A	TNFSF12 - TNFRSF12A	TWEAK	Secreted Signaling	KEGG: hsa04060	WOI Control	EC-Artery.TNFSF12	PV MYH11.TNFRSF12A	NA	NA	NA	NA	4.16654e-29	0.377618	0.502	0.242
MAIT cells	PV MYH11	TNFSF12	TNFRSF12A	7.60217e-08	0	TNFSF12_TNFRSF12A	TNFSF12 - TNFRSF12A	TWEAK	Secreted Signaling	KEGG: hsa04060	WOI Control	MAIT cells.TNFSF12	PV MYH11.TNFRSF12A	NA	NA	NA	NA	4.16654e-29	0.377618	0.502	0.242
PV MYH11	PV MYH11	TNFSF12	TNFRSF12A	1.91535e-07	0	TNFSF12_TNFRSF12A	TNFSF12 - TNFRSF12A	TWEAK	Secreted Signaling	KEGG: hsa04060	WOI Control	PV MYH11.TNFSF12	PV MYH11.TNFRSF12A	NA	NA	NA	NA	4.16654e-29	0.377618	0.502	0.242
EC-Artery	SMC	TNFSF12	TNFRSF12A	7.26295e-09	0	TNFSF12_TNFRSF12A	TNFSF12 - TNFRSF12A	TWEAK	Secreted Signaling	KEGG: hsa04060	WOI Control	EC-Artery.TNFSF12	SMC.TNFRSF12A	NA	NA	NA	NA	NA	NA	NA	NA
MAIT cells	SMC	TNFSF12	TNFRSF12A	1.56553e-08	0	TNFSF12_TNFRSF12A	TNFSF12 - TNFRSF12A	TWEAK	Secreted Signaling	KEGG: hsa04060	WOI Control	MAIT cells.TNFSF12	SMC.TNFRSF12A	NA	NA	NA	NA	NA	NA	NA	NA
PV MYH11	SMC	TNFSF12	TNFRSF12A	3.94138e-08	0	TNFSF12_TNFRSF12A	TNFSF12 - TNFRSF12A	TWEAK	Secreted Signaling	KEGG: hsa04060	WOI Control	PV MYH11.TNFSF12	SMC.TNFRSF12A	NA	NA	NA	NA	NA	NA	NA	NA
[truncated: 26,931 more rows]
