# Supplementary material for: Decoding the endometrial niche of Asherman’s Syndrome at single-cell resolution
Source: Nat Commun. 2023 Sep 21;14:5890. doi: 10.1038/s41467-023-41656-1 (PMC10514053; doi:10.1038/s41467-023-41656-1)
Supplement: Supplementary file 16 — Source Data [file 41467_2023_41656_MOESM16_ESM.zip]

Archive with 7 entries (6 files):
- SourceData_Boxplots/
- SourceData_Boxplots/.DS_Store
- __MACOSX/SourceData_Boxplots/._.DS_Store
- SourceData_Boxplots/boxplotdata_Fig1B_supp4C.csv
- __MACOSX/SourceData_Boxplots/._boxplotdata_Fig1B_supp4C.csv
- SourceData_Boxplots/boxplotdata_Fig2D_supp6B.csv
- __MACOSX/SourceData_Boxplots/._boxplotdata_Fig2D_supp6B.csv
