# Supplementary material for: Decoding the endometrial niche of Asherman’s Syndrome at single-cell resolution
Source: Nat Commun. 2023 Sep 21;14:5890. doi: 10.1038/s41467-023-41656-1 (PMC10514053; doi:10.1038/s41467-023-41656-1)
Supplement: Supplementary file 16 — Source Data [file 41467_2023_41656_MOESM16_ESM.zip › SourceData_Boxplots/boxplotdata_Fig1B_supp4C.csv]

Minimum	Maxium	Center (Median)	Lower Quartile (Q1)	Upper Quartile (Q3)	per_0	per_25	per_50	per_75	per_100	CellType_Group
0	0.280898876404494	0.169981302056774	0.0313479623824451	0.280898876404494	0	0.0313479623824451	0.169981302056774	0.280898876404494	33.5676625659051	AS Epithelium_AS
0	0	0	0	0	0	0	0	0	0	AS Epithelium_Control
0	0.943396226415094	0.541860642600931	0.0585823081429408	0.943396226415094	0	0.0585823081429408	0.541860642600931	0.943396226415094	10.9550561797753	B cells_AS
0	0.395865405762041	0.0155556228163033	0	0.240192153722978	0	0.0014510418480469	0.0155556228163033	0.207854157411498	0.395865405762041	B cells_Control
0	4.47989010150347	1.87463386057411	0.746596398770312	3.65168539325843	0	0.746596398770312	1.87463386057411	3.65168539325843	9.10249872514023	CD8+ T cells_AS
0	2.18812877263582	1.12289830729147	0.265794316090779	1.90645089780536	0	0.40951387157569	1.12289830729147	1.82020544848048	6.11209179170344	CD8+ T cells_Control
0	0.636802810715854	0.554938956714761	0.0686865603296955	0.636802810715854	0	0.0686865603296955	0.554938956714761	0.636802810715854	1.69888693614528	Ciliated Epithelium_AS
1.205204778157	13.7021432496794	5.31716738257617	1.6851106639839	7.78535297998681	1.205204778157	1.9699230244663	5.31716738257617	7.77858085069258	13.7021432496794	Ciliated Epithelium_Control
0.396855681904907	5.20992690804012	1.27635960044395	0.995899238429994	3.97350993377483	0.396855681904907	0.995899238429994	1.27635960044395	3.97350993377483	11.5168539325843	Contractile PV_AS
0	0	0	0	0	0	0	0	0	0.280224179343475	Contractile PV_Control
0.0878348704435661	1.33185349611543	0.662251655629139	0.480805922307868	1.33185349611543	0.0878348704435661	0.480805922307868	0.662251655629139	1.33185349611543	5.01444841067483	Cytotoxic NK_AS
0	0.953225448902682	0.116964777430219	0.0204457166223676	0.684024713150927	0	0.0404851928993713	0.116964777430219	0.628110608522122	0.953225448902682	Cytotoxic NK_Control
0	1.22386537480877	0.72463768115942	0.410076157000586	1.02040816326531	0	0.410076157000586	0.72463768115942	1.02040816326531	4.43951165371809	DC_AS
0.0366367466568969	1.03706972639011	0.18444089675274	0.125754527162978	0.637783153727733	0.0366367466568969	0.12897886465551	0.18444089675274	0.553234059510675	1.03706972639011	DC_Control
0	6.49278579356271	4.69358162252919	1.40597539543058	5.68965517241379	0	1.40597539543058	4.69358162252919	5.68965517241379	24.1573033707865	DN T cells_AS
0	2.8169014084507	0.949621256277071	0.674708648538131	2.32185748598879	0	0.709462319920203	0.949621256277071	2.22354784736679	4.85436893203883	DN T cells_Control
1.46455770357352	7.94701986754967	4.49438202247191	3.17484545523926	6.73975862655108	1.46455770357352	3.17484545523926	4.49438202247191	6.73975862655108	23.469387755102	Endothelium_AS
0	3.65772555974285	1.86128183551148	1.21359223300971	3.65772555974285	0	1.34407847227794	1.86128183551148	3.34691590018943	12.1297037630104	Endothelium_Control
0.830721003134796	14.1194554238033	7.49167591564928	4.33509080257762	14.1194554238033	0.830721003134796	4.33509080257762	7.49167591564928	14.1194554238033	46.3576158940397	Epithelium_AS
3.00240192153723	80.8423635248415	51.6497398853507	30.7675390367275	70.0388879215277	3.00240192153723	33.3283698616733	51.6497398853507	66.3433007499989	80.8423635248415	Epithelium_Control
0	6.78683385579937	2.18425973142954	0.351493848857645	4.77247502774695	0	0.351493848857645	2.18425973142954	4.77247502774695	33.4269662921348	Macrophages_AS
0	0.720576461168935	0.080389204090175	0.0251509054325956	0.330578512396694	0	0.0299471959221523	0.080389204090175	0.313911451924528	0.720576461168935	Macrophages_Control
0	0.736677115987461	0.175669740887132	0	0.543940166581676	0	0	0.175669740887132	0.543940166581676	1.75532320842555	MAIT cells_AS
0	0.728155339805825	0.23361182390285	0.0853242320819113	0.35188036067737	0	0.089550319839393	0.23361182390285	0.350922543818157	1.38110488390713	MAIT cells_Control
0	0.221975582685905	0	0	0.109793588054458	0	0	0	0.109793588054458	0.221975582685905	Mast cells_AS
0	0	0	0	0	0	0	0	0	0.0441306266548985	Mast cells_Control
0.280898876404494	13.4030256671766	4.51083772700644	2.63322884012539	8.32408435072142	0.280898876404494	2.63322884012539	4.51083772700644	8.32408435072142	23.841059602649	NK_AS
0.00580416739218759	7.60608486789432	2.33377933305887	0.817828664894705	3.87068396745107	0.00580416739218759	1.0059334821421	2.33377933305887	3.78687448868594	8.53927625772286	NK_Control
0.579937304075235	11.9311875693674	3.93258426966292	2.04081632653061	6.62077171511134	0.579937304075235	2.04081632653061	3.93258426966292	6.62077171511134	11.9311875693674	Perivascular_AS
0.23813885326983	2.31441979522184	0.857981911983746	0.529567519858782	2.31441979522184	0.23813885326983	0.553888159483152	0.857981911983746	1.99989935345864	7.66613290632506	Perivascular_Control
0	0.152636800732657	0	0	0.152636800732657	0	0	0	0.152636800732657	10.7853136155023	SMC_AS
0	0	0	0	0	0	0	0	0	0	SMC_Control
0.280898876404494	71.974921630094	43.9511653718091	13.9072847682119	52.7448397013614	0.280898876404494	13.9072847682119	43.9511653718091	52.7448397013614	71.974921630094	Stromal_AS
0.58618794651035	61.3290632506005	35.4484782015161	19.1306266548985	44.1659556313993	0.58618794651035	19.3743789528083	35.4484782015161	43.7817489226184	61.3290632506005	Stromal_Control
