# Supplementary material for: Decoding the endometrial niche of Asherman’s Syndrome at single-cell resolution
Source: Nat Commun. 2023 Sep 21;14:5890. doi: 10.1038/s41467-023-41656-1 (PMC10514053; doi:10.1038/s41467-023-41656-1)
Supplement: Supplementary file 16 — Source Data [file 41467_2023_41656_MOESM16_ESM.zip › SourceData_Boxplots/boxplotdata_Fig2D_supp6B.csv]

Minimum	Maxium	Center (Median)	Lower Quartile (Q1)	Upper Quartile (Q3)	per_0	per_25	per_50	per_75	per_100	CellType_Group
0	0.741457124435848	0.141537294906088	0.0182960297615417	0.458041688187555	0	0.0274440446423126	0.141537294906088	0.43431527953408	1.38784696174043	AS-Epithelium_WOI Control
0	0.898876404494382	0.227617602427921	0.0135062128579146	0.438407771817599	0	0.0135062128579146	0.227617602427921	0.438407771817599	44.8031496062992	AS-Epithelium_AS
0	0.427261358899541	0.0444947144121938	0	0.222693268378548	0	0	0.0444947144121938	0.221236744079384	0.893051622740144	Cytotoxic NK_WOI Control
0	1.82094081942337	0.305089446678685	0	1.22708077575251	0	0	0.305089446678685	1.22708077575251	12.105602060528	Cytotoxic NK_AS
0	0.549450549450549	0.137919813770705	0.0394699014889777	0.319706405285709	0	0.0478669837527409	0.137919813770705	0.305747325193918	0.549450549450549	DC_WOI Control
0	1.56494522691706	0.531107738998483	0.411932569004007	0.95517548563057	0	0.411932569004007	0.531107738998483	0.95517548563057	2.18931101094656	DC_AS
0.0322372662798195	2.37580993520518	0.341435232795919	0.084350113013893	1.40372304440725	0.0322372662798195	0.0879151309108008	0.341435232795919	1.33233255179929	2.37580993520518	DN T cells_WOI Control
0	14.080274737068	2.22222222222222	0.892042206666479	7.10094452436885	0	0.892042206666479	2.22222222222222	7.10094452436885	32.4626865671642	DN T cells_AS
0.154440154440154	10.1845018450184	0.835504741678013	0.511086427312824	6.43957106347522	0.154440154440154	0.513441343894968	0.835504741678013	6.38194934219074	10.1845018450184	Epi-Ciliated_WOI Control
0	1.09546165884194	0.193174500965873	0.0337655321447866	0.487838804927793	0	0.0337655321447866	0.193174500965873	0.487838804927793	5.1685393258427	Epi-Ciliated_AS
0	45.7266342517558	2.01116465914073	0.0717642834143116	22.5707794400804	0	0.0794456354993579	2.01116465914073	22.5523142848371	45.7266342517558	Epi-Glandular secretory_WOI Control
0	2.24719101123596	0.214638334406525	0	1.45163537493087	0	0	0.214638334406525	1.45163537493087	5.90631364562118	Epi-Glandular secretory_AS
0	1.07991360691145	0.10173019072168	0.038794370101361	0.496406469728687	0	0.0420729220121317	0.10173019072168	0.414939374922701	1.07991360691145	Macrophages_WOI Control
0	13.0672926447574	0.610997963340122	0.0948408872271912	5.38868429306634	0	0.0948408872271912	0.610997963340122	5.38868429306634	42.910447761194	Macrophages_AS
0	0.0659340659340659	0	0	0.0275453239102232	0	0	0	0.0251105304358372	0.0659340659340659	Mast cells_WOI Control
0	0.0898203592814371	0	0	0.0605874641135789	0	0	0	0.0605874641135789	0.303490136570561	Mast cells_AS
0	7.20691518098325	0.7280750137893	0.0564015792442188	3.85769484330055	0	0.0846023688663283	0.7280750137893	3.48157772594373	7.20691518098325	Myofibroblasts_WOI Control
0	0	0	0	0	0	0	0	0	0.0214638334406525	Myofibroblasts_AS
0.0226757369614512	7.01372250054454	1.0011820298248	0.353633763403843	4.62704300775367	0.0226757369614512	0.408477113362153	1.0011820298248	4.14868633904167	7.01372250054454	NK_WOI Control
0.373134328358209	11.9101123595506	2.70124257158293	1.30943866380868	8.88913823524523	0.373134328358209	1.30943866380868	2.70124257158293	8.88913823524523	54.0740740740741	NK_AS
